# Supplementary material for: RNA polymerase II pausing is essential during spermatogenesis for appropriate gene expression and completion of meiosis
Source: Nat Commun. 2024 Jan 29;15:848. doi: 10.1038/s41467-024-45177-3 (PMC10824759; doi:10.1038/s41467-024-45177-3)
Supplement: Supplementary file 4 — Source Data [file 41467_2024_45177_MOESM4_ESM.zip]

Archive with 13 entries (13 files):
- Source Data Fig 1.xlsx
- Source data Fig 2.xlsx
- Source data Fig 3.xlsx
- Source Data Fig 5.xlsx
- Source Data Fig 6.xlsx
- Source Data Fig 7.xlsx
- Source Data Fig 8.xlsx
- Source Data Supp Fig 1.xlsx
- Source data Supp Fig 2.xlsx
- Source Data Supp Fig 3.xlsx
- Source Data Supp Fig 5.xlsx
- Source Data Supp Fig 6.xlsx
- Source Data Supp Fig 7.xlsx
