# Supplementary material for: RNA polymerase II pausing is essential during spermatogenesis for appropriate gene expression and completion of meiosis
Source: Nat Commun. 2024 Jan 29;15:848. doi: 10.1038/s41467-024-45177-3 (PMC10824759; doi:10.1038/s41467-024-45177-3)
Supplement: Supplementary file 4 — Source Data [file 41467_2024_45177_MOESM4_ESM.zip › Source Data Fig 1.xlsx]

## Sheet: Figure 1d
Figure 1d
			-Log10 (P adj)
		Log2(Fold Change)	Upregulated	Unaffected	Downregulated
		1.01898	2.51419
		2.18516	11.5959
		2.06349	12.0469
		2.46495	8.71976
		2.01774	8.01701
		1.79514	9.35159
		2.45109	13.9156
		0.969665	2.06027
		6.11831	45.7336
		5.57208	60.1907
		2.93669	20.1923
		1.16589	4.097
		1.76873	7.65539
		1.52772	4.78931
		2.3796	13.4999
		3.92045	15.7905
		2.1718	12.0439
		0.999801	3.05908
		3.07919	20.4345
		0.709177	1.47592
		1.13034	3.63339
		3.0725	7.46466
		1.87091	9.31834
		6.83447	62.9564
		1.14226	2.58226
		2.12883	10.476
		1.96813	7.0015
		0.756249	1.42658
		3.49265	27.0094
		5.66275	12.8233
		0.822488	2.20036
		3.44185	16.5392
		1.56825	7.207
		1.32912	4.28431
		1.32681	4.25746
		9.30702	11.9842
		1.06191	3.15039
		5.15819	22.8896
		2.56634	16.6911
		1.32338	4.28865
		2.76349	19.2154
		1.712	3.5323
		2.31876	12.6523
		3.7165	6.91087
		4.38355	44.5741
		1.56927	1.82005
		2.65429	16.7937
		4.16771	15.6129
		2.91106	18.8089
		1.42971	5.02766
		2.58659	14.6096
		8.7174	52.6245
		2.19137	7.00629
		1.11284	3.34899
		0.876527	2.37661
		1.31178	4.53572
		2.63839	17.4781
		1.33299	4.06346
		4.85148	53.413
		1.18739	3.08107
		1.39469	4.14346
		2.25719	12.6057
		1.50399	5.19413
		0.995803	2.54531
		1.00028	3.11953
		2.57172	16.6134
		1.8457	8.03309
		5.36985	69.5798
		1.64465	6.49031
		0.967967	2.9116
		2.01953	11.2356
		4.5907	46.4369
		1.76515	7.17267
		2.86568	21.2264
		3.08821	26.0057
		1.40293	5.1344
		1.01424	2.987
		1.38893	4.86627
		1.90754	11.1292
		1.89085	7.50252
		1.72353	6.74523
		0.657418	1.46182
		1.34407	5.58449
		2.40724	13.1164
		1.99553	10.669
		2.76305	8.63181
		1.48538	5.67368
		1.42929	4.67496
		1.2263	3.7727
		2.80603	2.95586
		3.25186	13.9891
		8.43084	37.0593
		1.63848	6.39224
		2.10422	9.92053
		7.25464	93.8878
		2.25183	7.30486
		0.701213	1.6272
		4.6225	46.5939
		4.95912	61.3219
		4.85491	6.40831
		1.07897	3.07643
		1.38317	4.48092
		1.49877	1.67338
		2.53696	15.4913
		1.36097	4.83848
		2.3475	10.0898
		1.0332	2.81314
		3.84986	19.1658
		0.805183	1.693
		2.13077	10.9379
		1.45976	6.25386
		2.03164	12.2586
		3.08584	24.7186
		1.17322	3.46773
		1.76533	8.42677
		2.56062	12.8464
		6.36248	92.7428
		1.13394	2.79565
		4.21734	6.61407
		2.27552	10.5158
		2.57151	16.7997
		2.81173	19.4914
		0.971355	1.54482
		2.7209	18.7169
		3.16372	24.8412
		4.6242	46.7207
		3.0083	23.215
		1.31935	5.53359
		2.35864	7.73606
		0.936528	2.93315
		0.885731	2.05073
		7.5635	126.039
		3.26521	25.0706
		4.69311	54.1253
		0.803686	1.92229
		5.13494	47.1427
		8.85449	26.5536
		4.1711	41.7374
		2.12817	10.3153
		1.64355	7.53387
		2.44129	13.4906
		3.2873	25.8778
		2.13023	10.665
		3.00129	16.4287
		2.85095	19.4573
		3.67552	34.0784
		2.85223	11.8423
		2.70604	16.9563
		2.23219	11.8332
		1.45138	6.77715
		3.80199	33.7256
		3.36128	34.4709
		0.724582	1.58559
		1.44357	4.96102
		1.00994	3.03801
		0.978162	2.06213
		4.61136	43.6536
		1.49244	5.00849
		1.4814	5.68437
		1.51127	6.35919
		2.13048	9.73049
		1.34561	4.28601
		2.00112	9.18481
		1.64468	7.22241
		2.44109	11.1258
		1.29247	3.67062
		1.08799	3.68215
		1.50768	6.40866
		3.81624	40.5697
		4.18018	35.3444
		2.24097	1.89343
		1.5728	6.68447
		1.39726	4.84179
		2.32834	12.5712
		2.21194	11.5573
		2.40444	14.2462
		1.35212	4.40982
		0.735771	1.39954
		1.34153	4.2159
		0.949032	2.32944
		1.55853	7.15017
		2.02134	10.4242
		1.7789	7.2934
		0.948823	2.48224
		3.67661	33.2521
		1.63277	7.46767
		1.31263	5.21768
		0.848535	2.17627
		2.15854	11.4712
		3.21219	28.2562
		1.54422	7.05532
		0.940895	2.8221
		0.734913	1.60329
		7.51249	125.985
		2.70839	17.1494
		3.16921	20.3993
		1.84091	9.83482
		0.897864	1.88279
		2.58438	7.80579
		2.11661	10.6396
		2.00974	10.3369
		1.61494	6.88326
		0.721458	1.41251
		1.85003	9.28358
		8.27582	105.376
		1.06364	4.13121
		2.58971	15.4023
		0.763492	1.5636
		8.64198	131.155
		0.835318	2.02089
		0.884884	2.31082
		2.98228	18.2355
		1.8265	10.1349
		1.37503	1.98854
		2.30046	13.3153
		3.36666	27.1458
		1.45039	5.55041
		4.03473	28.2128
		0.902518	2.23548
		1.41885	5.72563
		0.895997	2.227
		0.932088	1.82808
		0.76626	1.67555
		0.700209	1.66166
		4.05997	38.885
		0.861409	2.13393
		1.48268	6.36211
		2.45905	14.6597
		1.49732	6.04411
		1.0045	3.23257
		1.50966	5.89096
		2.44805	15.8895
		3.05836	21.251
		1.31879	3.79757
		1.80151	7.63888
		2.10522	11.3394
		1.13985	3.49895
		1.16566	4.18366
		2.51807	14.9339
		1.25936	4.42866
		0.841729	2.01867
		3.48131	27.5923
		1.61395	2.35979
		1.41204	3.86
		1.45407	5.88022
		2.11662	10.6086
		5.11681	78.3994
		0.830103	1.96228
		0.890571	2.39499
		1.33108	4.86812
		2.9271	22.2375
		0.839778	1.93449
		1.7205	8.40027
		3.21837	24.4884
		0.747744	1.49861
		3.08343	24.2336
		1.40992	5.08938
		7.29243	107.292
		1.79255	7.76467
		2.14765	1.90258
		1.04976	3.05509
		2.50492	16.6679
		2.71957	19.4907
		1.5621	6.88127
		2.52994	14.3071
		1.83297	4.98586
		0.793594	2.10112
		0.817781	1.90075
		1.73221	6.21449
		2.65762	18.5499
		5.03314	42.2506
		1.84675	7.44903
		1.16079	3.92431
		2.28777	12.7619
		2.94179	16.3805
		2.20034	13.0711
		0.709027	1.56547
		1.0109	2.67887
		1.65239	6.65569
		1.48681	2.99905
		3.06193	23.3842
		2.51931	15.518
		0.741109	1.58118
		2.97905	23.6043
		4.35823	4.04946
		1.55785	5.03351
		1.99858	10.3883
		0.991572	1.84274
		2.83409	19.8131
		1.3159	4.16302
		1.05482	2.19227
		2.99164	22.6635
		1.64954	7.8333
		2.29973	12.9951
		0.971148	2.37253
		2.87093	11.49
		4.02949	32.56
		1.27816	5.13924
		3.8565	28.7498
		0.751126	1.39592
		6.38474	52.557
		6.1816	71.596
		1.91838	7.68162
		0.752165	1.4502
		5.95252	73.4622
		1.97914	10.4681
		0.870706	2.25109
		5.82492	77.4727
		0.979407	2.74939
		1.45787	4.09814
		1.30711	4.32645
		1.37615	4.78299
		1.05456	1.89622
		1.63955	7.66989
		2.30348	13.1864
		2.75354	17.6836
		1.51266	6.23975
		1.55126	6.19797
		1.66464	7.15794
		2.19361	10.4978
		2.18095	11.6606
		2.37505	13.6989
		3.93754	28.4491
		1.25519	3.99861
		1.0812	3.24307
		1.73938	7.31972
		1.57171	6.30354
		2.82639	19.7998
		1.65148	7.8216
		0.980211	2.79068
		0.679362	1.46442
		1.1032	2.73737
		1.2539	4.42551
		0.720019	1.37507
		1.11016	2.94969
		1.32785	4.47817
		3.79589	31.2097
		1.05108	3.41367
		5.07482	15.028
		1.9184	7.27286
		5.16117	51.5832
		1.62098	5.87083
		0.860236	2.16353
		2.53325	15.7713
		1.60886	8.13326
		2.23234	10.7129
		7.07518	106.759
		1.19468	3.62381
		2.74004	16.8106
		3.15802	21.3816
		1.99657	9.82431
		6.08707	72.2018
		1.99211	3.15659
		2.14555	8.91371
		1.20593	3.02934
		1.85412	8.98222
		5.87406	60.7965
		3.31036	24.3042
		1.25493	3.91243
		1.43925	5.27658
		1.44961	5.68443
		0.879924	2.48931
		1.52218	6.10847
		3.25005	26.5552
		2.84301	19.0627
		1.28528	4.35655
		5.60253	50.0663
		2.17472	3.62324
		3.21294	14.2188
		2.03974	9.54875
		0.930398	2.19497
		2.15479	11.4663
		0.883659	2.34922
		1.11573	2.59165
		4.53838	40.0568
		2.66478	2.83983
		0.992919	2.64604
		0.689931	1.71619
		0.673264	1.49139
		1.09778	2.15418
		1.70075	8.01956
		2.65536	16.93
		2.85075	10.3614
		1.16386	3.58484
		1.25209	3.50746
		2.10589	6.60938
		1.51911	4.61201
		4.26287	35.2793
		0.996333	2.48229
		2.49839	14.4391
		5.05054	4.05982
		3.03526	17.6967
		3.58477	24.3773
		2.33247	11.6666
		3.47257	29.9753
		2.42081	15.3059
		1.27395	3.00451
		2.29055	10.3154
		2.3138	13.5625
		1.68521	4.79442
		1.25173	4.45813
		2.39557	13.4623
		3.2038	15.3528
		1.68166	5.52899
		1.43061	3.95339
		3.97489	25.6705
		1.66568	6.64869
		2.13114	2.48505
		7.46684	111.787
		1.58456	7.18259
		4.68318	33.5875
		0.972832	2.56117
		2.99251	19.4372
		2.51666	17.022
		1.72309	7.67444
		0.691208	1.6261
		5.394	52.8662
		2.97398	17.2971
		2.67786	16.1507
		3.12097	24.1475
		0.928504	2.1025
		7.11311	72.3295
		2.83464	5.38346
		1.13663	2.48131
		2.54675	17.2988
		7.45694	18.8989
		1.27888	4.37262
		7.01826	68.141
		0.973773	2.20108
		2.3988	14.3748
		2.65893	18.9932
		0.702163	1.50146
		3.87648	15.8168
		2.19974	12.6351
		2.31727	12.9173
		3.24035	28.2054
		3.30606	24.9452
		1.98188	7.86809
		3.19008	23.865
		3.09627	22.5223
		6.75438	68.5233
		3.90309	11.1635
		4.92313	56.4912
		4.9598	54.8422
		7.25338	39.3363
		1.90316	9.41129
		0.677971	1.37419
		4.67655	42.8935
		1.06087	2.44041
		2.66269	17.7699
		1.83722	5.85661
		0.897185	2.5484
		1.23371	3.75565
		5.34657	40.5727
		7.17738	78.0214
		4.3132	32.0425
		1.1204	3.0117
		0.998907	2.78307
		6.95682	28.2605
		6.49085	99.8784
		2.18252	1.42435
		1.67433	7.93435
		1.0093	3.12341
		8.4998	29.3872
		2.20759	13.6273
		1.83143	7.88736
		1.39054	4.97175
		1.31793	4.32665
		3.35722	20.1608
		8.03787	80.5306
		0.639505	1.3406
		1.7808	1.57552
		8.49097	72.7803
		2.30324	15.252
		0.70802	1.5621
		0.701252	1.65392
		2.05669	4.5219
		1.46789	1.70213
		2.74129	19.4926
		0.778017	1.72847
		0.747418	1.94896
		1.12309	2.38421
		0.691258	1.5038
		2.61114	16.0042
		0.939633	1.55128
		1.82725	7.6905
		4.90235	48.1953
		0.922077	2.60621
		1.50383	6.09262
		5.45303	47.2392
		9.21011	157.002
		2.0456	9.29462
		2.48164	14.8763
		1.30542	2.58809
		1.74617	5.97749
		7.94564	67.5788
		1.23102	3.48828
		8.45896	80.9178
		2.7156	16.907
		1.78634	3.17787
		1.00685	2.83237
		1.56711	5.92713
		1.94147	9.36646
		1.67914	6.66322
		1.2954	5.14574
		1.65509	7.72811
		0.856942	2.21597
		8.61053	54.7603
		2.47956	15.5702
		1.58641	1.43695
		6.13714	26.218
		1.53036	5.86736
		5.458	60.7612
		1.99117	7.30219
		0.87389	2.12788
		2.42654	12.6559
		1.75593	7.63671
		3.00796	13.3606
		8.19302	30.3105
		1.45094	5.91382
		2.12878	11.6636
		0.759328	1.87808
		1.68381	7.0571
		1.38466	2.192
		7.56484	113.529
		1.64034	6.92588
		1.16096	2.57106
		2.05732	10.6559
		1.48904	4.37377
		1.90855	6.53018
		3.01393	5.68791
		1.76918	8.00215
		7.00458	40.0185
		6.78812	32.0799
		1.46345	4.99063
		4.71204	21.4226
		6.84684	23.8519
		2.99695	20.5739
		5.43579	54.4763
		3.84622	36.4286
		3.11924	24.4044
		8.83473	66.5775
		1.83522	8.34226
		0.876659	2.30902
		6.33311	97.796
		8.82554	125.095
		0.803429	1.93873
		1.79801	7.58833
		0.819995	2.07864
		0.885561	2.22831
		3.6437	31.7166
		1.04736	2.6314
		1.04136	2.61339
		1.42275	3.49908
		9.23165	35.0615
		4.81607	50.5122
		8.35926	60.314
		0.765674	2.07527
		1.13165	1.75601
		8.20291	48.4369
		2.49315	4.34124
		3.81504	33.1604
		2.55176	13.7519
		1.63805	7.68929
		0.704413	1.59445
		1.11931	3.44488
		8.01866	9.57342
		0.761305	1.8735
		1.81472	8.04822
		1.28323	4.52355
		4.53733	51.4485
		3.56908	28.825
		1.91245	9.58353
		3.11148	3.93659
		3.4931	28.4153
		3.50862	25.0106
		5.69768	11.7076
		1.75956	6.14731
		4.85965	51.6634
		3.30584	15.6805
		1.52619	5.35837
		1.37498	5.66342
		2.91658	17.8552
		2.17276	11.7944
		1.74259	6.32269
		1.7547	8.4948
		3.91441	33.8189
		1.37775	5.73957
		1.10537	3.48088
		1.83309	7.87595
		3.69519	29.4069
		8.65335	92.157
		1.71006	7.59494
		9.52472	162.845
		6.39053	43.9407
		1.59874	6.06901
		2.37925	13.0942
		7.94813	42.8422
		2.38969	13.4338
		2.63565	18.6907
		3.30708	28.502
		2.22506	10.5572
		2.31891	10.1604
		4.17252	36.6901
		1.93547	6.70494
		1.54407	6.21024
		1.04459	2.96704
		1.42698	5.31905
		0.814172	2.23372
		0.855661	1.80846
		1.11192	3.30257
		2.78179	18.4987
		1.59217	6.1466
		1.69861	7.15291
		2.44675	12.538
		2.02805	7.27255
		5.12687	46.205
		1.47725	5.43913
		4.74432	45.4756
		2.15175	12.0254
		5.29355	62.8286
		1.03679	3.2365
		0.803614	1.99201
		2.75398	18.5237
		8.5638	48.9596
		4.49376	30.609
		0.954237	2.39541
		1.69775	2.10839
		1.8617	8.6671
		1.57537	6.05572
		1.70693	6.16885
		2.71883	15.7174
		8.90025	21.5863
		1.59392	4.34119
		0.824693	1.85472
		1.21968	2.67133
		1.08323	1.56579
		3.49785	26.7903
		0.731703	1.9222
		2.70058	18.3487
		5.99314	72.8539
		2.05783	2.73854
		1.75187	7.00766
		1.61384	6.05431
		1.51289	5.68696
		1.03668	3.01455
		1.17505	3.79593
		1.91103	10.7022
		1.00223	3.11741
		0.990263	2.70857
		2.87744	20.8953
		2.03274	11.6242
		2.83384	18.9929
		4.4961	1.92304
		1.31914	4.62048
		2.49705	14.1091
		2.63892	15.3743
		1.29067	3.95495
		7.9636	12.076
		1.93486	3.10199
		4.89941	46.1893
		2.65693	17.3048
		7.47965	122.558
		2.71921	18.2828
		1.3483	4.62382
		1.34487	4.22889
		2.34295	7.75748
		1.32746	5.00365
		1.03805	2.81372
		1.24356	3.97396
		2.30774	4.87125
		1.46918	2.78054
		3.52664	28.0351
		0.842921	1.92791
		3.89076	35.1281
		1.81951	8.63127
		0.827698	2.02223
		1.62357	6.91045
		3.02914	13.5018
		8.3328	126.412
		2.79907	16.8867
		1.51001	5.31946
		1.43771	6.0828
		1.72661	7.38205
		0.964217	2.49161
		9.94911	136.108
		3.80281	4.09862
		2.2868	6.08861
		8.47085	55.7358
		1.04911	3.54294
		1.09495	3.78188
		1.37525	4.42352
		9.01591	127.988
		2.48126	12.8644
		0.675976	1.47918
		1.59996	6.93096
		0.692916	1.6019
		0.837392	2.12206
		1.46278	6.04485
		2.62105	14.3323
		1.12707	3.36744
		0.893458	1.37082
		1.51245	4.88652
		4.94887	53.5478
		0.775776	1.88789
		1.24593	3.35774
		2.00257	9.83905
		2.12883	3.46434
		1.62988	6.35728
		2.45887	16.8707
		6.8584	18.2605
		1.13892	3.05896
		4.2899	32.8801
		2.19509	10.1801
		5.11322	29.5805
		0.935862	2.36417
		1.09647	3.6347
		0.833386	1.91193
		1.50419	3.94727
		6.19281	64.618
		9.56895	158.792
		4.47285	38.9782
		2.85247	19.3215
		2.49728	13.7873
		2.04292	4.08076
		7.32823	7.14885
		2.85436	20.0971
		0.795843	1.82147
		1.79129	8.32256
		2.22475	13.7036
		2.69702	20.0804
		0.930684	2.60368
		4.15698	29.1997
		0.75026	1.40885
		1.2621	4.70954
		1.40806	5.70963
		1.36281	4.20165
		2.64747	16.476
		2.40809	13.7905
		1.59371	6.11393
		3.07325	22.9733
		2.08425	11.0719
		1.91503	9.33867
		0.632351	1.31864
		1.15664	4.03118
		1.98271	9.71829
		1.52776	6.2745
		2.35452	13.6941
		0.722259	1.42884
		2.91916	6.01716
		6.53693	54.2588
		4.14366	40.4469
		4.70364	16.5761
		4.05368	38.3992
		7.93891	128.775
		2.8082	19.3363
		2.24162	13.8859
		2.46697	2.21222
		4.05344	37.6884
		1.20957	2.64265
		1.68515	7.76881
		0.760272	1.4642
		3.02689	21.5313
		0.840281	2.08024
		2.4371	14.3088
		3.61376	33.299
		1.53363	4.47192
		1.88979	9.97935
		1.41278	4.8879
		5.23157	38.4163
		2.15141	11.161
		0.794448	2.00575
		8.54259	38.6354
		2.81179	20.2428
		2.59397	17.1027
		1.84769	7.0768
		1.39065	3.9946
		1.46326	4.06854
		7.77893	24.4537
		3.68749	11.9601
		1.56369	6.39739
		1.42883	4.30822
		1.49368	5.60634
		1.34892	4.07151
		1.3031	1.35974
		8.45273	23.6424
		1.8018	8.10848
		5.40703	8.30798
		1.1838	3.5819
		6.66975	95.1734
		3.32323	23.2235
		0.874511	2.6043
		1.49613	3.15609
		1.88307	8.90651
		0.857297	1.95391
		6.90196	71.7732
		0.946955	2.59382
		0.879906	2.36485
		1.47589	5.60295
		2.70056	16.023
		3.37638	26.4858
		0.79594	2.0773
		4.78707	56.0072
		5.26516	43.9582
		0.805053	1.8701
		0.974369	2.7118
		2.37155	2.332
		2.64881	19.9012
		2.23475	12.7972
		1.43693	6.15105
		1.54922	6.67819
		1.18998	3.66827
		1.19258	3.67533
		1.52627	5.30214
		1.16865	4.01116
		1.91178	9.35786
		1.53086	5.47444
		3.55847	36.699
		1.96232	10.6674
		1.46255	5.94719
		1.49913	5.12991
		0.979198	3.20426
		2.23714	12.1643
		0.732304	1.64296
		2.96925	15.184
		1.84333	9.19731
		2.1788	6.24166
		2.33532	11.7987
		2.4755	8.20692
		1.04843	2.96697
		2.00215	9.09093
		2.75584	17.1537
		2.57596	15.0344
		1.8591	8.78081
		0.992041	3.23563
		2.63273	11.4034
		2.62854	16.4322
		1.56689	1.99788
		3.86309	35.4532
		1.13412	3.57421
		2.64677	4.40675
		0.665558	1.47496
		1.6845	6.59648
		9.51656	151.766
		1.46265	5.71384
		1.65092	5.89596
		0.795251	1.90721
		4.71682	41.7497
		0.908957	2.17504
		2.40049	16.3051
		1.42075	4.94889
		1.54552	5.15628
		5.21552	37.7285
		2.72466	16.5289
		6.53281	50.7349
		2.80613	19.2915
		1.96202	5.51711
		7.65242	93.3788
		6.85639	90.8662
		2.93749	21.7092
		3.26888	8.57971
		6.74132	73.553
		1.46549	5.84771
		3.29234	24.3631
		7.07578	103.728
		2.26919	12.5541
		1.6441	6.52423
		2.84561	17.3332
		2.40671	14.3264
		3.72335	26.9831
		2.10958	11.4756
		1.15979	3.57031
		4.12812	38.449
		1.78612	9.45587
		1.11709	2.80645
		1.8824	8.96039
		1.04017	2.83215
		8.47499	122.018
		1.39382	4.24229
		5.26186	42.9217
		1.94873	9.70226
		2.94674	24.7885
		2.4222	14.1078
		2.866	20.72
		10.046	41.6078
		9.65879	40.2388
		1.35714	5.23516
		2.89593	21.035
		2.37121	8.98822
		3.36807	27.902
		1.45376	5.3034
		3.75726	22.3374
		1.79407	7.92028
		2.56	7.67857
		1.25744	3.85817
		1.68881	4.15773
		3.15518	22.6461
		0.915971	2.33895
		2.19917	11.4012
		2.21952	10.1509
		4.16929	35.7252
		1.15116	2.47206
		6.55432	79.3271
		0.816014	1.91628
		0.948441	2.30084
		1.83163	8.60548
		0.951971	2.759
		2.80677	16.6566
		1.24404	4.03992
		6.88999	90.6692
		1.04732	2.63497
		0.995309	2.56088
		3.2016	20.1454
		0.901722	2.159
		1.80882	6.6494
		4.38386	42.7581
		9.71014	68.1119
		1.16197	3.9507
		1.91813	10.0768
		2.53822	12.0505
		0.706107	1.83377
		1.81621	6.62805
		6.64614	34.8801
		6.61421	95.8319
		1.7691	7.73883
		1.39482	4.19014
		3.01967	17.8082
		8.68264	68.9193
		8.15966	78.1903
		1.12373	3.32518
		3.05864	20.8289
		4.58358	18.2082
		5.67387	37.7048
		2.15971	12.1317
		1.70973	6.57034
		3.03882	22.1642
		1.04155	2.39244
		1.0323	2.55903
		5.17798	45.8377
		0.652552	1.32196
		1.11702	3.88609
		4.75168	38.0655
		6.88181	30.0366
		2.27598	12.9885
		1.61926	6.88157
		2.22519	12.0307
		3.15725	25.3617
		3.4702	23.5666
		7.00183	68.7775
		1.25038	4.4661
		0.716223	1.4496
		2.72925	18.6345
		7.02075	75.3586
		1.51491	5.27291
		2.13992	11.6935
		1.31781	5.49159
		1.62418	5.94943
		1.95698	6.66218
		2.02382	10.8084
		8.48319	60.9605
		4.10543	41.5943
		1.29379	3.24483
		1.38822	4.73703
		8.8994	52.5979
		6.65385	95.2654
		5.94024	39.6772
		0.792884	1.35858
		1.2272	4.12237
		1.19325	2.93425
		1.11059	3.45821
		1.13101	3.67258
		2.72474	15.4212
		4.88785	51.041
		0.989843	2.87708
		0.771689	1.83681
		2.44875	15.457
		7.44708	28.2746
		1.6176	7.22903
		2.40299	14.4281
		1.03903	2.77668
		2.31565	13.9611
		3.25749	24.1208
		1.39605	3.2743
		0.972283	1.44087
		1.03925	3.22317
		1.28675	3.41275
		6.59372	76.8618
		6.32576	85.1093
		1.34521	4.12286
		1.53237	6.12667
		0.815619	2.09766
		0.633547	1.35259
		3.72376	31.9926
		1.76894	7.79477
		2.21732	11.1846
		5.05143	46.001
		5.2769	64.2526
		1.77177	8.24448
		0.640282	1.64228
		1.20359	2.77762
		3.15835	23.2902
		9.54412	167.731
		0.878609	2.24841
		9.75225	131.918
		3.00841	21.7838
		1.14056	4.44156
		5.47029	39.273
		3.14064	4.03496
		2.36411	9.21914
		0.994921	2.31208
		2.08271	10.8358
		4.24152	40.4824
		1.36344	4.26965
		2.81461	19.8215
		2.2362	12.8273
		0.876888	1.98869
		1.27463	4.13026
		2.561	15.015
		3.72044	33.5174
		1.66138	6.86113
		0.728513	1.38511
		2.56472	14.6918
		0.782088	1.78217
		1.8722	9.35184
		1.48427	5.28472
		7.43431	27.9727
		1.9436	6.46053
		0.855317	1.92444
		3.15426	19.1464
		5.80916	63.5416
		3.97061	30.738
		1.6988	6.71253
		1.22528	4.56819
		2.41083	14.7948
		3.15422	16.9016
		0.974412	2.36153
		3.03821	24.1695
		3.61528	31.7153
		2.15608	12.5476
		4.58552	57.5099
		0.610513	1.34306
		6.81514	61.1168
		6.82036	65.1832
		1.78777	7.29474
		8.28152	112.555
		9.18227	22.5365
		1.90117	8.77518
		1.341	4.00642
		6.97962	17.4794
		8.21044	99.8993
		7.61927	115.026
		5.0717	65.7297
		2.10546	1.45934
		2.90021	20.2231
		2.78627	19.2415
		4.52511	47.4091
		1.71615	6.84294
		1.31568	4.82137
		1.10634	2.53079
		1.2809	4.68613
		1.28797	4.08448
		1.7379	8.05312
		2.21184	11.299
		7.75172	30.2534
		0.616918	1.30766
		2.2324	11.9581
		1.10488	3.15257
		3.19898	23.499
		8.07592	138.007
		0.813165	2.11912
		1.36955	3.9165
		1.16404	3.91257
		7.31001	103.76
		1.18087	3.56631
		0.833458	1.8002
		0.786142	1.86148
		1.08781	2.87674
		4.26548	38.6564
		1.68438	5.6056
		2.02898	4.06873
		1.96447	10.2587
		1.87286	9.92529
		0.703076	1.39434
		0.895128	2.22929
		4.65668	56.1496
		2.93456	20.8953
		0.810977	2.0773
		2.19867	10.5033
		2.11392	9.54424
		0.692542	1.5087
		4.42615	23.7093
		2.11857	11.3296
		3.65725	30.5879
		1.65809	7.53463
		1.73669	6.97601
		8.17903	114.986
		1.36312	4.69186
		8.98016	99.054
		3.53494	27.7091
		0.976364	2.53576
		3.22843	26.8781
		2.18506	12.641
		1.60667	6.04249
		2.28055	4.73147
		1.2326	2.01804
		4.38568	46.4457
		0.708438	1.69599
		0.789359	1.88426
		0.825012	2.0389
		6.01942	77.811
		8.0193	128.004
		1.33266	4.62571
		3.40019	3.10096
		2.68696	4.43939
		1.14653	3.54719
		1.71449	6.6931
		8.91935	154.778
		2.95817	16.6389
		0.790814	1.94453
		1.51888	3.05179
		1.26396	3.99076
		0.641232	1.35855
		2.65756	13.9036
		1.46594	5.28329
		0.81545	2.03792
		1.32517	4.27963
		2.37805	15.1869
		8.82196	131.87
		1.40122	4.07151
		1.23586	4.19934
		0.953538	2.74445
		0.770423	1.82311
		3.74868	18.2168
		1.27999	4.20127
		6.53882	64.5735
		2.13773	11.8298
		0.876097	1.86116
		6.79857	48.5114
		7.83406	62.2744
		1.9074	10.5801
		1.1193	2.9929
		1.3184	4.63791
		1.80738	9.49665
		1.09268	2.95276
		1.60512	6.88971
		6.16264	28.15
		0.856421	2.10379
		3.61275	31.4821
		1.31791	4.49545
		1.32524	4.14983
		0.937854	2.85068
		2.4288	14.0443
		5.65708	49.4393
		7.42692	14.3869
		1.75784	8.12071
		2.334	10.7335
		4.41894	43.8601
		3.19232	15.3533
		2.63049	16.2291
		1.95208	9.18226
		2.97808	20.5123
		1.50018	6.71829
		1.37568	4.85468
		0.778834	1.89065
		2.57724	15.8328
		1.57111	6.71847
		1.49212	6.03922
		2.2571	14.5752
		0.994506	2.90032
		2.47952	16.5435
		1.22538	3.77247
		8.5597	96.816
		1.49714	6.30916
		4.4342	39.4988
		2.70473	16.7746
		1.83569	5.18646
		0.744188	1.7814
		2.92218	20.4537
		8.30423	58.4864
		1.10157	3.31346
		8.86613	65.3048
		5.04483	50.6235
		5.97109	69.4555
		3.20717	6.02358
		4.23177	9.22375
		2.69915	18.4121
		1.55797	6.05598
		1.28477	5.0162
		0.952698	2.14534
		2.82423	18.3754
		1.08977	3.61554
		1.93881	9.8127
		1.35348	1.37703
		1.49	6.08148
		1.08403	3.4426
		2.70377	16.6604
		1.89749	8.90788
		1.39239	4.81282
		0.967323	2.54155
		0.712263	1.64287
		2.70243	14.9024
		2.4698	14.3996
		0.727377	1.67567
		0.72123	1.54708
		1.91945	8.1851
		2.84878	15.7201
		1.26588	4.2159
		2.88053	18.6314
		1.55885	6.74707
		1.61308	5.71303
		4.91541	50.9965
		2.94894	12.9987
		4.35709	42.667
		4.40443	43.4024
		5.48918	30.5226
		0.926321	2.41461
		2.9747	7.07995
		2.7883	13.0121
		5.04548	52.5405
		1.37698	4.51272
		1.29862	4.09062
		0.6802	1.71683
		2.66897	15.644
		1.11522	3.45454
		2.02012	9.84272
		3.60332	27.1798
		1.76096	7.90883
		3.10085	7.25103
		4.80951	43.5127
		3.33747	27.3287
		3.67111	21.0061
		4.46695	2.27152
		1.32381	4.34032
		2.1603	9.93569
		1.34273	3.05301
		2.89999	20.3724
		1.45425	4.7124
		2.25623	4.9997
		4.47746	32.5443
		1.61003	6.78741
		1.30018	4.30325
		1.56007	4.91757
		4.7409	24.8405
		3.62087	14.6631
		2.99697	20.4807
		0.876508	2.10223
		4.46022	10.122
		2.64853	16.9791
		1.7334	6.92676
		6.48616	80.4571
		2.26141	13.185
		1.92425	8.74526
		3.86708	32.489
		0.769322	1.71299
		0.788338	1.37898
		2.83241	15.067
		1.46626	4.119
		2.54502	13.5655
		3.79963	34.86
		2.04601	3.61309
		7.59085	85.3282
		7.66813	53.3012
		2.37006	14.6957
		0.785754	1.68617
		0.886458	2.31211
		2.59423	6.14597
		1.17803	3.36509
		1.18411	3.66502
		0.842478	2.01847
		0.979603	3.00462
		2.61615	15.0045
		4.57893	47.3748
		0.986577	3.01488
		1.34895	4.28153
		7.24895	51.0626
		1.73944	7.74548
		1.4778	6.10269
		2.82327	16.0772
		1.04387	2.98821
		2.08724	10.3233
		1.08454	3.4409
		0.709458	1.76764
		7.33234	63.7861
		2.10803	11.237
		9.04555	33.2364
		1.17719	4.08931
		1.09814	3.51384
		4.47894	49.3064
		0.812172	1.80983
		3.49238	30.9202
		5.13301	63.0387
		1.03867	3.23502
		0.723376	1.61352
		1.72156	5.61818
		2.14847	2.99022
		5.25604	39.5965
		0.755044	1.4186
		2.05786	11.1713
		2.42683	13.5158
		1.91397	9.7697
		1.75993	9.05034
		1.45765	5.4843
		2.00242	9.91457
		3.70631	35.5843
		1.65258	6.87621
		1.51659	5.71498
		1.63193	1.97737
		4.94054	66.0554
		0.767177	1.67919
		2.73996	16.2599
		1.67227	7.4481
		2.03976	9.7904
		1.78109	7.83708
		2.10639	9.83006
		1.05072	2.82586
		0.726981	1.6106
		2.73776	18.9026
		1.98084	9.88299
		1.78025	7.20718
		2.211	11.7758
		2.44694	13.447
		1.56652	2.34006
		2.82326	14.7377
		1.02214	3.00269
		1.72992	7.70167
		2.20862	11.8733
		0.916246	2.19678
		1.89581	9.17104
		1.11812	3.41444
		2.24656	10.3799
		5.27107	45.8663
		0.771292	1.44554
		3.22355	4.28364
		1.07907	3.10623
		1.83971	2.21022
		1.11896	2.91124
		1.49287	6.36401
		1.82681	7.419
		1.91713	8.68466
		2.52219	6.85783
		3.37733	27.7938
		3.90617	31.2285
		1.70004	8.27932
		8.9496	72.6859
		2.26585	12.9556
		2.75801	18.2923
		0.822273	1.82155
		0.949961	1.64179
		3.87963	36.0471
		3.78559	25.6965
		8.45325	62.6887
		4.14056	18.0293
		1.72597	8.00911
		1.81512	8.62851
		0.957898	1.94585
		2.39231	15.1577
		0.936299	1.43609
		1.03318	2.57067
		1.33811	4.86328
		1.18996	3.6571
		0.762658	1.95084
		1.13942	2.35508
		3.37084	25.7805
		8.22745	43.8921
		7.78855	23.9438
		2.47821	8.37548
		6.69773	70.115
		2.3092	10.6142
		1.90554	8.40067
		7.07954	25.7155
		1.19462	3.98072
		7.28822	133.008
		1.76466	4.33426
		2.13275	12.4693
		2.16996	10.8539
		1.42755	4.21848
		4.30803	44.8773
		2.98386	23.0624
		4.46537	42.4768
		2.41343	15.0621
		1.35822	5.11726
		7.82184	131.008
		1.25212	4.48287
		1.46132	5.62258
		1.06649	3.22302
		9.11156	59.9856
		1.216	4.52522
		10.232	15.3895
		2.21635	12.8479
		1.4339	5.55119
		9.86453	58.76
		2.40851	12.9035
		1.50076	5.25794
		2.50674	11.2076
		5.7775	28.2296
		3.83991	33.9394
		3.37896	26.3809
		9.18125	107.529
		9.89623	14.2218
		1.43906	4.71826
		1.56952	5.58175
		3.19861	27.2216
		6.35198	58.3219
		0.789186	1.38041
		1.50619	5.50479
		0.841547	2.07429
		2.2171	8.21292
		2.60485	18.1418
		1.60979	7.30254
		0.950174	2.56884
		3.17845	26.1371
		10.0653	196.506
		1.84045	3.17452
		2.25721	12.2422
		2.10234	10.7222
		0.854995	1.5898
		9.65614	140.722
		3.52577	30.1896
		1.55596	5.54079
		4.6576	51.2998
		3.73385	30.1427
		2.97732	14.4288
		1.95108	9.28095
		0.655471	1.49202
		0.774489	1.90077
		3.44206	27.606
		2.89114	22.6598
		4.31833	18.1018
		7.95581	9.10307
		1.53719	5.59798
		1.58184	5.81347
		0.946203	2.24784
		2.21548	11.9528
		1.72481	6.91201
		3.0935	19.4802
		0.910337	2.65225
		0.830978	1.92515
		9.95035	190.34
		1.69015	6.33276
		1.86883	11.0251
		2.53445	14.244
		1.56793	6.43383
		1.10462	3.54748
		0.79325	1.92938
		0.917496	2.47326
		0.871718	2.63436
		2.41693	7.96505
		2.75074	15.7325
		1.4451	5.87946
		4.4007	19.5358
		3.56529	24.381
		1.48381	5.90616
		1.07367	2.53541
		7.90253	141.875
		2.5228	7.41301
		2.6617	10.4253
		2.80704	18.0219
		2.07793	9.24839
		6.92187	64.4582
		0.968133	3.26061
		0.879156	1.90668
		1.94713	10.4662
		0.929476	1.90823
		10.0737	110.673
		0.882345	2.66323
		2.12511	8.84964
		2.98233	21.1549
		5.3395	3.45781
		2.37154	14.3816
		2.0118	2.32572
		0.838223	1.96717
		1.67053	7.20965
		3.27756	12.9995
		1.37599	5.6018
		2.38557	11.5928
		3.18009	22.6212
		1.13568	3.693
		2.03776	11.8242
		1.76874	10.3657
		0.723539	1.54711
		1.04004	3.42218
		2.08397	9.93577
		2.36251	10.6822
		6.68175	8.25491
		1.81143	7.68052
		1.18333	4.27305
		8.81666	106.096
		1.52881	6.30193
		1.66945	5.47241
		7.7792	52.2329
		2.49769	11.2693
		0.701434	1.6512
		1.96297	8.37833
		2.31441	14.0936
		1.32217	4.28705
		2.12071	12.5342
		3.82111	30.5109
		0.672126	1.45098
		3.07508	23.7078
		3.57611	31.7351
		5.09736	56.6235
		3.04069	18.9804
		3.57555	32.624
		2.69731	9.08444
		6.3632	54.4096
		9.06701	140.91
		3.01572	19.0118
		6.47434	55.8569
		1.96201	10.6777
		1.28382	4.42754
		3.49144	28.8872
		3.42264	16.0588
		3.64694	21.9687
		0.83092	2.03487
		2.32452	12.1451
		2.39061	14.7473
		0.893524	2.2507
		1.36268	4.90122
		1.16467	2.70052
		5.15668	49.2446
		4.42707	48.5209
		3.24386	21.6534
		1.14137	3.04913
		1.08543	1.64715
		1.24536	3.37086
		1.85678	8.93431
		9.01743	54.1473
		1.72737	5.59592
		8.68525	96.5567
		1.08472	2.90498
		1.98541	8.5488
		0.852149	2.26041
		1.14262	4.16674
		2.39174	13.2391
		8.92598	143.587
		2.15443	9.45759
		3.50282	28.9521
		1.71937	7.23223
		0.966007	2.6163
		2.81522	16.9657
		3.30734	25.5674
		0.936654	2.33692
		0.927293	2.45072
		2.93693	18.8201
		1.60877	5.58489
		3.50656	29.5024
		1.58522	6.00203
		1.99541	9.20542
		2.82807	19.6089
		3.36005	22.7459
		5.75917	12.0881
		3.23156	18.4028
		10.4701	196.515
		2.41989	13.4949
		1.66706	7.43487
		1.25205	3.58411
		7.88379	116.797
		5.6729	72.4319
		2.41571	13.1029
		8.21114	95.9233
		0.860402	1.72684
		0.876614	2.29814
		1.09213	3.28906
		1.76946	6.83271
		3.54141	25.7655
		1.48902	1.79898
		0.888163	2.24826
		2.02884	9.74129
		2.1405	9.58344
		4.23454	43.9467
		1.01846	2.38663
		0.846472	2.23758
		2.08056	11.5622
		7.36602	39.1852
		0.827028	2.15625
		2.79001	16.5744
		1.1245	3.39836
		1.13958	3.3109
		2.79129	20.1323
		1.02402	2.70493
		1.16226	3.50471
		2.69218	17.3122
		3.97283	36.2259
		4.50426	14.2616
		1.57096	5.46855
		1.75016	8.04812
		6.97179	76.043
		2.40807	13.5356
		2.56164	15.7675
		1.13769	3.73648
		1.65376	7.80079
		6.45234	74.8509
		4.6575	38.5129
		1.5942	6.81347
		5.50911	71.4634
		2.46435	14.089
		4.81614	35.6352
		8.99065	157.488
		3.68357	33.684
		2.09183	9.50078
		9.21769	12.5693
		2.78602	19.2689
		1.40575	5.27949
		1.29382	3.36216
		7.09697	85.5349
		6.46736	5.14719
		0.896409	2.36981
		1.56917	6.99965
		2.07504	10.2186
		1.62536	6.15663
		1.23205	2.99212
		8.14861	88.3487
		3.513	23.6124
		2.05202	10.6513
		0.862467	1.38739
		0.911303	1.82106
		3.23214	23.5229
		0.939979	2.4242
		1.37549	1.86796
		1.95962	9.10228
		1.12009	2.67717
		4.32059	14.6552
		1.0726	2.996
		3.19607	26.4954
		1.82836	9.10979
		1.43011	5.41762
		0.85781	1.92281
		2.98114	14.369
		0.755141	1.58736
		0.690859	1.51997
		0.999856	2.36335
		1.41053	4.1106
		1.05815	3.35464
		2.9681	20.3647
		0.699607	1.47839
		1.88702	9.0608
		4.71985	56.1175
		1.67725	7.19006
		1.52488	5.89596
		1.63355	6.89939
		6.40034	36.3625
		2.5246	2.964
		2.44631	14.6815
		2.47653	14.2123
		0.687148	1.56832
		0.831631	2.11275
		3.04377	19.0855
		0.778177	1.65318
		1.23719	4.43161
		0.716904	1.44585
		3.68689	16.2701
		2.80489	12.7945
		1.51084	2.36436
		3.45583	28.1185
		1.75985	7.34707
		3.01103	23.2121
		1.09157	3.00602
		9.14838	140.744
		2.13475	12.0446
		3.00242	21.7534
		1.12273	3.68256
		1.9202	9.57009
		0.965549	2.47994
		0.712287	1.56622
		4.23653	22.4204
		3.11804	13.802
		9.35781	12.627
		2.92499	23.6044
		2.08082	12.2397
		1.92083	7.17655
		2.61295	3.21517
		7.44233	47.7784
		4.32527	31.29
		2.75821	17.6914
		1.59522	6.93648
		2.17945	10.0476
		2.54474	9.45045
		2.41162	12.5285
		3.75851	17.0417
		2.88577	21.4471
		4.48456	2.32571
		0.83395	1.75291
		1.60579	7.1981
		3.78763	31.4165
		1.35783	2.40897
		3.75006	34.0177
		1.37026	3.94021
		3.3114	24.6365
		1.12029	3.36744
		4.9999	19.5186
		1.5605	5.06561
		2.18527	6.62342
		5.092	57.5086
		3.55894	22.8649
		0.892947	2.33943
		6.27893	65.8904
		9.21159	167.874
		5.06787	44.4687
		2.43976	13.8926
		2.61337	13.9774
		3.69039	9.67328
		1.10458	3.1549
		3.19675	23.4479
		2.08743	7.31327
		1.68518	5.92797
		1.85639	8.02666
		2.45178	14.686
		9.1726	196.091
		4.10439	25.5807
		6.77013	70.0316
		2.71117	19.4355
		0.716877	1.68353
		1.26843	2.83964
		9.17289	116.315
		2.05085	11.1188
		2.35599	13.6244
		1.26543	4.15231
		1.92095	9.47936
		5.97755	71.2138
		2.07602	10.0557
		1.58241	4.06443
		1.20401	3.57044
		4.08227	15.0098
		2.28948	11.9667
		1.05178	2.56869
		1.05682	3.02349
		3.88413	29.1712
		1.19353	3.73349
		4.22835	24.6855
		1.14796	2.92227
		9.01054	199.709
		2.20101	10.9026
		1.14395	3.95476
		0.738618	1.65088
		1.4023	5.03744
		3.52454	26.1245
		3.41576	14.4523
		1.67466	6.32134
		1.77896	7.87302
		1.2178	3.93554
		1.52183	6.73107
		3.78638	27.1038
		1.00109	2.93947
		0.826398	1.87925
		3.00402	22.0301
		1.62659	6.81135
		1.69152	7.38132
		0.634981	1.41728
		2.76527	19.5441
		0.658381	1.50263
		3.17085	18.9561
		3.41798	25.905
		4.52737	23.4186
		6.78923	82.7171
		1.49636	6.15892
		1.85735	7.90087
		1.23802	2.02077
		3.44726	6.2606
		2.13533	5.2087
		1.45396	5.11123
		0.715593	1.74922
		3.26189	22.2987
		2.31775	13.4927
		0.680618	1.57303
		9.27691	139.225
		5.8966	46.4735
		4.79074	55.4592
		2.85396	20.9334
		0.694985	1.37677
		4.74236	53.5237
		9.088	118.259
		1.396	5.11292
		3.91341	40.3598
		0.676458	1.40295
		2.77765	18.179
		4.03392	38.5011
		4.00545	12.0253
		6.87125	69.2582
		3.0355	20.2851
		7.84908	80.4653
		2.01481	10.2389
		1.27655	5.05813
		1.93578	9.24084
		1.73888	7.68594
		2.27438	10.8467
		8.02579	68.3518
		8.84728	31.2478
		1.00759	1.81104
		1.04007	2.96962
		9.78444	39.0235
		1.57933	6.35389
		0.831691	1.97482
		0.636882	1.37553
		1.03468	2.56429
		3.17119	21.0862
		6.81881	25.1316
		1.35635	4.29982
		3.66086	30.1777
		3.14538	14.7529
		3.46888	28.9067
		2.11955	9.82734
		2.40901	13.1766
		0.694856	1.44748
		0.989078	2.78099
		1.99467	9.97687
		0.911553	2.36972
		1.03613	3.20928
		0.826167	1.79196
		1.89438	7.40625
		9.51023	117.996
		0.954485	2.50568
		1.35071	5.09831
		0.709283	1.51434
		2.09408	12.1202
		2.32751	12.234
		1.57657	5.82693
		0.839802	2.09838
		2.16533	12.8721
		1.86225	8.56255
		6.20557	97.1484
		1.8484	1.64545
		6.82412	11.1622
		2.99184	21.2416
		1.23314	3.85424
		2.215	12.7312
		0.934913	2.58727
		0.866141	2.434
		3.88339	41.283
		2.59985	17.5749
		1.65903	6.79339
		3.68848	25.7694
		6.15813	60.5654
		1.36532	5.02545
		3.58235	10.2538
		1.51446	5.42777
		3.14151	5.53874
		0.97592	2.62247
		2.01666	10.9137
		0.967431	2.44064
		1.56507	5.37145
		1.88773	8.67784
		4.2218	18.0261
		1.31418	4.43146
		2.40324	8.8986
		3.22894	23.7501
		2.64911	16.2781
		1.40702	5.26352
		0.844259	1.79001
		0.806375	1.73153
		2.24788	13.3059
		0.711767	1.54863
		0.983521	2.71839
		1.43489	4.62379
		0.904768	2.58779
		0.875923	2.14733
		6.35473	31.6518
		1.35857	3.7115
		0.909644	2.42536
		8.94883	45.1745
		1.09955	3.13581
		9.21872	11.1384
		0.825381	2.1208
		0.897441	1.69172
		6.89028	35.6934
		1.19999	2.71941
		1.51275	5.39535
		1.82655	8.49101
		6.95585	16.0354
		0.811467	2.17627
		1.40717	4.77461
		3.96587	31.0871
		1.41713	4.45155
		1.15826	3.49871
		1.90655	4.40471
		0.830852	2.03154
		2.70453	13.4748
		1.36745	4.51943
		1.60684	6.72776
		0.691386	1.43157
		2.2397	13.4965
		0.907021	2.28034
		7.30897	126.535
		2.8179	1.91334
		0.841983	2.17044
		3.90597	33.1157
		2.26689	12.3005
		2.35093	12.8551
		1.11988	2.98159
		1.5968	7.11405
		0.697125	1.37161
		2.2401	12.1811
		6.33533	64.3752
		1.43623	5.65983
		3.05211	15.6187
		9.41896	70.3723
		9.39165	90.7343
		1.33346	4.90445
		0.822443	1.97634
		0.925221	1.63347
		6.2066	28.2643
		1.87985	8.88263
		1.29331	4.10407
		2.07828	8.81304
		2.08934	11.2692
		1.55911	5.78044
		1.27887	3.11134
		1.7138	6.57281
		5.08139	39.8364
		1.67454	5.71289
		1.10118	2.71421
		1.01053	2.89538
		1.18544	3.65328
		1.61801	7.05632
		1.25505	4.13943
		1.5712	5.19508
		2.13088	11.626
		1.56054	5.89987
		1.47706	4.54177
		3.85776	15.5181
		8.79861	104.425
		2.52171	14.4087
		2.21215	8.88326
		1.03547	2.83544
		0.791727	1.78001
		2.01192	7.91485
		1.78175	6.91311
		1.38734	4.96337
		1.14991	3.77853
		0.746895	1.84593
		0.767866	1.45865
		0.648216	1.39362
		0.787709	1.64409
		1.61281	6.91854
		2.52475	13.4623
		2.68289	16.7336
		1.74065	8.07682
		0.943921	1.76335
		2.58635	14.9466
		1.96338	10.5503
		3.17396	15.8587
		1.44366	5.33071
		0.630515	1.46234
		4.4753	40.5607
		2.1824	12.4679
		7.44219	112.307
		2.16123	12.1113
		1.05293	3.04784
		1.12997	2.79617
		2.65116	18.3406
		2.48767	14.2099
		4.22644	28.7996
		1.26944	4.09203
		3.0115	23.2435
		3.33064	28.7185
		1.88964	9.06017
		2.42783	14.5448
		1.47217	3.82347
		0.799265	1.80846
		2.14884	10.1376
		1.61561	6.96497
		2.73623	17.7692
		4.33589	41.5174
		3.24026	23.3014
		3.76077	33.6763
		0.976075	2.71187
		2.11308	9.38522
		9.4712	154.856
		1.45759	5.45083
		1.3252	4.69927
		0.760177	1.31398
		1.73328	7.48529
		3.89811	34.4085
		2.68968	16.6301
		0.864835	1.32423
		1.45065	5.84152
		1.31262	4.77637
		1.69078	6.57471
		3.88243	35.8597
		1.89633	6.50596
		0.764355	1.7073
		7.11458	7.13024
		0.84384	2.1651
		3.64983	31.5025
		1.06287	2.445
		6.05892	84.6805
		0.665582	1.36522
		3.54233	26.0119
		3.07752	19.4493
		0.716792	1.54547
		1.84012	6.35766
		2.84218	20.0179
		6.56982	48.7517
		1.24312	4.08148
		1.97926	8.85319
		2.63643	19.0907
		1.14988	3.11923
		3.21359	26.1199
[truncated: 17,055 more rows]

## Sheet: Figure 1e
Figure 1e
		-Log10 (P adj)
	Log2(Fold Change)	Upregulated	Unaffected	Downregulated
	0.973622	1.83886
	1.69823	6.64119
	3.48894	6.22392
	1.176	3.57966
	1.07595	2.88259
	1.48994	6.80793
	1.05333	2.73691
	0.869041	1.54337
	1.14945	4.16263
	1.15674	1.36864
	1.34011	6.29718
	1.00404	2.12616
	0.856693	2.0893
	2.29214	12.447
	0.790423	1.98771
	2.80377	5.9692
	1.76895	6.07487
	1.13307	2.06921
	0.779342	1.53422
	2.78262	5.59344
	1.01574	2.48181
	2.6653	2.22977
	1.41823	3.38267
	1.30039	3.08785
	2.11592	6.05093
	1.64276	7.13617
	0.640379	1.43052
	2.48903	12.8387
	1.62221	4.6502
	0.827308	1.47929
	2.76708	15.4233
	0.975374	2.91082
	0.843941	1.64728
	1.0185	2.49289
	2.75637	14.4426
	2.81897	3.52506
	0.87834	1.58818
	1.25749	3.62999
	0.721822	1.41401
	0.995836	2.10719
	0.811412	1.53191
	1.04676	1.40133
	1.60362	4.49165
	3.12225	19.8204
	1.05197	1.98667
	1.32096	3.37681
	2.66252	11.7141
	1.0192	2.37806
	0.807651	1.46594
	0.878237	2.03358
	0.768122	1.43073
	0.961716	2.15548
	1.66238	1.34194
	2.6939	11.7481
	1.3506	3.7279
	1.10437	3.88452
	2.24808	7.52218
	1.05105	2.10403
	1.63166	8.14842
	1.72276	7.8197
	1.03631	2.05868
	1.74353	7.81299
	2.32337	2.77478
	0.775866	1.46558
	1.64732	7.2709
	1.27806	2.29664
	2.02523	7.42293
	0.885629	1.54097
	3.44862	5.20512
	1.84667	6.5123
	0.85015	1.90732
	1.42743	2.22765
	0.821192	1.59921
	1.74494	6.20717
	1.05499	1.99127
	1.32814	3.28141
	1.87756	1.85262
	0.917209	2.19163
	2.90218	8.45161
	0.961207	1.7256
	0.837192	1.71497
	2.21336	9.66218
	1.03565	2.42204
	1.05247	2.90228
	0.977013	2.01462
	1.85345	6.06069
	0.740402	1.58608
	0.814651	2.45616
	0.983614	2.35112
	0.731254	1.75744
	1.09873	2.79282
	1.39831	4.92856
	1.31034	1.38015
	1.17002	3.25657
	1.6427	7.24285
	0.951094	2.44589
	1.70152	1.99834
	1.26548	4.12187
	1.13569	3.37998
	1.20576	2.94646
	1.21675	3.8475
	0.609585	1.38153
	2.29639	13.9705
	1.58825	6.45565
	2.44517	1.76949
	1.32103	2.92199
	1.22674	1.32197
	0.872049	1.83779
	1.19909	2.92314
	1.65431	7.83565
	1.45116	2.70022
	0.807955	1.56525
	3.2427	21.2161
	0.666274	1.38245
	1.42681	3.50568
	1.10418	2.94154
	2.47883	14.8702
	0.775119	1.51989
	2.39622	10.5198
	1.04644	2.43555
	1.21239	2.54803
	1.19034	1.96094
	0.944201	1.60671
	0.786132	1.36271
	1.53419	7.38017
	0.915405	1.7696
	1.58664	4.91435
	1.90029	6.10931
	0.808932	1.76121
	1.41233	3.55749
	1.93998	6.96549
	1.26465	3.89425
	0.94109	1.43619
	1.57375	2.19029
	1.11485	2.60588
	0.813759	1.58925
	1.90542	6.35067
	1.13594	1.65723
	1.70883	5.97993
	1.2465	2.69969
	1.45694	3.50333
	1.07605	2.86028
	0.803632	1.39478
	1.3099	3.57846
	1.19802	3.14852
	0.760369	1.397
	0.701716	1.68432
	1.54625	4.87021
	2.34565	2.57589
	0.99955	1.34395
	2.60524	16.3894
	1.276	3.33009
	2.59874	12.6768
	0.935536	1.81722
	2.64973	16.4338
	2.6336	9.36554
	3.49977	1.80769
	1.17113	3.44229
	3.10476	1.36919
	2.90062	2.77749
	0.72294	1.98187
	1.89411	8.3134
	4.10624	6.15301
	0.945536	2.10793
	1.00769	1.80782
	0.825261	1.53197
	1.57099	2.51993
	1.39418	3.38785
	0.766794	1.86037
	0.772027	1.48153
	0.932983	1.46342
	1.0236	3.22273
	0.853204	1.65933
	1.49532	4.64616
	0.774678	1.49707
	2.1993	1.81689
	0.676	1.57952
	1.75643	6.56032
	1.92323	2.61989
	1.2728	1.84973
	2.84389	19.2438
	1.79174	7.57826
	2.58469	17.2653
	1.05947	1.48009
	2.81136	3.11612
	0.970025	1.76562
	1.29418	3.11548
	0.710296	1.37794
	2.14744	2.55004
	1.99121	7.51288
	0.925767	1.73498
	2.20999	9.54696
	1.5361	5.28568
	1.4592	5.38432
	0.849093	2.5464
	1.49105	5.00678
	2.01413	3.56809
	2.77621	18.9945
	0.908212	2.30572
	0.735828	1.33099
	1.63295	5.51516
	0.928924	2.31209
	2.42578	16.4986
	1.4129	5.41328
	1.08194	2.67822
	1.24526	3.58261
	3.14157	16.0421
	1.17169	2.99225
	1.98555	9.7321
	1.29518	4.37351
	3.10164	18.6231
	1.44634	4.14916
	3.28241	23.9545
	1.67865	5.98531
	1.43824	4.19772
	1.32182	1.95867
	1.08474	3.32008
	0.825886	1.93328
	1.19827	2.35052
	1.08999	2.73534
	2.65172	15.222
	0.86599	1.71637
	0.820176	1.36022
	1.48349	2.50017
	1.75482	3.30519
	0.822618	1.76244
	2.43498	13.692
	2.08934	10.7991
	1.41838	2.80886
	1.49964	4.77536
	1.66154	6.4467
	1.32518	3.11537
	1.97421	1.83281
	1.05328	2.32339
	1.86133	9.26845
	1.09802	1.40466
	1.1266	2.63479
	2.25844	10.6984
	1.37281	3.80107
	0.945799	1.99765
	1.2451	1.46093
	0.756877	1.40681
	1.96262	3.82102
	1.92963	7.72986
	0.695432	1.60738
	0.986366	2.6771
	2.2638	14.4213
	1.44686	1.56055
	2.12938	3.50965
	1.49668	4.89746
	1.26976	3.64991
	1.00741	2.16475
	1.30611	3.75728
	2.20592	11.8542
	1.00728	2.60994
	1.1718	2.35796
	0.685292	1.88486
	2.36471	12.6084
	1.11321	1.73856
	1.12199	1.34301
	3.64657	2.57618
	1.69184	6.20453
	0.721689	1.38954
	0.772018	1.48146
	0.894193	1.48087
	1.05984	2.45958
	0.919927	1.54395
	3.07386	18.7854
	0.736187	1.45264
	2.88168	17.1522
	1.35495	1.59014
	0.829567	1.52022
	2.58175	14.0507
	2.48504	9.50418
	1.08479	3.06325
	2.37145	12.0637
	0.791275	1.49571
	1.34606	4.37611
	2.07337	7.92358
	0.756991	1.51809
	1.42103	5.11232
	1.90998	10.1196
	1.82101	5.56495
	1.27476	3.73495
	1.80776	8.83035
	2.11988	1.92076
	1.04854	2.4934
	0.961718	1.69062
	0.869968	1.55822
	1.79201	10.6306
	1.42616	2.80086
	1.79405	4.3612
	1.99089	1.88177
	1.16669	3.87844
	1.39085	2.16103
	0.912885	2.31209
	2.06461	4.98527
	0.765366	1.41831
	1.38272	3.78875
	0.760682	1.44555
	3.15128	20.478
	0.714228	1.43027
	2.4783	12.7651
	0.774474	1.53353
	1.36993	3.86344
	1.60301	6.44443
	0.645432	1.35993
	0.971239	1.37797
	1.71961	6.82918
	0.722075	1.37772
	1.32199	3.6574
	0.835727	1.80822
	1.81868	8.08136
	0.669386	1.30588
	0.734564	1.34851
	1.01744	1.65056
	1.01838	2.17985
	0.764747	1.39114
	1.24763	3.65376
	1.00237	2.39758
	1.2444	3.66692
	0.740226	2.03745
	1.9634	8.44665
	1.46639	4.79501
	0.74603	1.36375
	1.50077	3.63004
	0.740341	1.49444
	1.37973	2.52944
	3.06615	23.1734
	0.736216	1.63926
	0.792219	2.05276
	2.22251	6.91775
	1.20897	1.63404
	3.31905	17.6363
	2.5738	15.1362
	1.21696	2.48515
	0.975146	2.23336
	1.46503	2.19184
	1.26601	3.96321
	1.77157	8.05768
	1.76175	6.84643
	1.0027	3.14352
	0.820684	1.80405
	1.04306	2.40949
	0.780621	1.5371
	1.22637	3.61656
	0.899115	1.91741
	1.49457	4.34846
	2.02172	7.91098
	1.99137	6.50331
	0.843917	1.75535
	1.05948	2.80111
	1.53623	4.25229
	1.96766	9.37099
	3.61639	1.72576
	1.42728	1.87236
	1.76506	7.61764
	0.965212	1.71504
	0.76717	1.39997
	0.703184	1.7362
	1.3302	4.03387
	1.20658	2.9969
	1.47745	6.67479
	1.92031	1.92107
	1.1616	2.95127
	2.3735	8.92937
	1.54451	8.87406
	2.61886	13.8266
	2.75885	12.8937
	1.18045	3.02856
	2.93756	8.84013
	1.083	3.51733
	3.05499	11.8566
	2.20727	4.77209
	0.902442	1.89402
	0.827619	2.26573
	1.67488	2.41538
	1.18778	2.91065
	1.45736	3.55312
	0.786664	1.48607
	1.3435	4.33645
	0.955065	2.0906
	2.19592	8.32043
	0.77421	1.41781
	0.794036	2.3796
	1.0464	2.61948
	3.0169	18.611
	1.33163	3.32694
	1.37182	5.47537
	1.34527	2.02128
	0.920989	1.76095
	1.69578	6.26266
	0.965063	2.04787
	1.39878	4.70364
	1.84892	6.35957
	1.54706	6.2569
	0.762949	1.9205
	2.74811	8.16534
	1.03919	2.22863
	1.18631	2.85442
	0.813588	1.47069
	1.37092	4.4873
	2.1738	9.86902
	0.843183	1.55029
	1.13417	3.66631
	1.55959	5.82933
	1.77077	6.17479
	1.58384	6.17873
	2.44285	12.3114
	0.867651	1.49579
	2.07165	2.87533
	1.63744	5.92893
	1.97611	6.9864
	1.81247	2.12739
	1.1444	2.9308
	1.54155	5.54129
	1.81886	6.34028
	2.93296	17.0584
	1.61499	3.75664
	1.27226	4.3803
	1.31741	2.81271
	0.824868	1.62835
	1.40804	5.13969
	1.31894	2.73651
	1.42464	4.0951
	1.51828	3.00694
	1.32057	3.42384
	1.20294	2.205
	0.757837	1.43553
	2.62644	16.2813
	0.780275	1.48674
	0.967632	2.26051
	1.20315	3.58498
	0.969723	2.28649
	2.84405	21.703
	1.44666	4.75078
	1.7728	2.77634
	1.05978	1.91268
	1.58591	6.17258
	0.947639	2.15389
	1.4187	3.74941
	1.03492	2.00895
	0.738807	1.45141
	2.59603	15.1798
	1.31923	3.90326
	1.80649	7.90285
	0.871044	2.08093
	1.70708	5.3201
	0.831368	1.45349
	0.901327	1.44228
	0.813665	1.69125
	1.50584	5.32288
	2.67775	7.00475
	0.855185	1.30913
	2.7803	16.7245
	4.16352	2.30459
	1.17622	2.23696
	1.17098	3.67757
	2.31215	1.62554
	2.23326	10.1879
	2.33718	2.43013
	0.837012	1.44341
	1.40673	3.09829
	1.49173	4.62109
	1.01518	2.2494
	1.59399	1.58359
	0.855324	1.73816
	1.15835	2.32961
	1.72277	3.33027
	0.862013	1.48036
	1.01908	2.47601
	1.587	4.29681
	0.89757	1.77418
	2.16203	11.6349
	0.930688	1.98705
	0.671177	1.70134
	1.80418	8.42882
	2.94986	13.1651
	1.67474	5.09
	2.45797	15.9389
	3.00661	11.908
	0.93383	1.78532
	0.920068	1.91804
	1.99115	9.48904
	2.61652	15.1456
	1.00505	1.3826
	1.2614	3.42149
	1.98287	7.07828
	2.03904	9.29586
	2.66024	16.1326
	0.749596	1.45264
	1.57069	5.13133
	0.950876	1.39918
	1.31239	3.56065
	1.94234	8.18663
	1.28106	5.17537
	1.49051	6.90837
	0.945414	1.79014
	2.07861	7.26166
	1.22601	3.63052
	2.22906	1.46685
	0.933463	2.1996
	2.49419	11.9624
	2.42288	4.0753
	1.28855	1.59391
	2.15014	10.0323
	2.78127	17.3791
	2.96677	15.2269
	1.28787	3.69188
	1.15685	2.56637
	2.57657	12.2548
	1.6904	7.24975
	1.90595	8.39258
	3.25981	16.0287
	2.06592	10.2382
	1.40027	4.44866
	1.70121	2.48582
	1.92004	7.68544
	1.22332	3.02271
	1.74191	6.60269
	2.26219	11.8647
	1.58444	6.36966
	1.05908	1.68654
	4.00081	2.03904
	1.97323	8.68223
	1.59086	5.1211
	3.0929	19.2935
	1.7306	3.851
	2.59336	2.92145
	2.14652	14.05
	1.01578	2.65788
	0.831682	1.32776
	1.30323	3.85749
	1.67875	6.21374
	1.48178	3.64226
	2.94362	17.5058
	2.4062	13.16
	2.22596	8.88055
	2.72184	11.1939
	1.49533	4.46802
	0.682217	1.39687
	0.750257	1.30847
	0.845527	1.50102
	0.807199	1.46206
	0.851648	1.62333
	1.67704	8.90971
	1.38502	3.91528
	0.817698	1.43754
	3.01592	14.6524
	1.49895	4.60523
	0.823246	1.51491
	0.714358	1.50085
	2.21291	12.0505
	0.807296	1.3999
	1.51095	3.64874
	1.48855	2.10844
	3.20086	18.2881
	2.09961	8.46726
	1.13892	2.03205
	1.85321	6.0243
	1.13317	2.97691
	1.08496	1.62061
	0.941149	2.96315
	1.0501	2.52395
	2.52988	9.76876
	2.30282	12.2899
	1.82723	3.01148
	1.6604	1.98271
	2.02025	9.23176
	1.49783	5.38582
	2.48958	2.63331
	3.25134	3.09927
	0.922622	1.70376
	2.05691	7.02866
	1.51441	1.33483
	0.839498	1.80344
	1.59254	5.36095
	0.80657	1.61423
	1.69968	6.5482
	3.42891	1.70443
	1.6502	6.7045
	1.8367	6.73269
	1.10271	2.39811
	2.6034	4.0196
	1.92618	1.55212
	3.71627	4.01369
	1.32529	4.20029
	1.41407	4.57654
	0.813252	1.85499
	1.27049	4.04073
	1.11917	2.91925
	1.77034	7.70224
	0.843038	1.88634
	2.03466	7.4934
	1.41135	4.85168
	1.02613	3.05971
	2.10255	8.67998
	2.23093	1.99166
	1.02435	2.60827
	0.774745	1.6947
	1.81703	4.75311
	1.7019	7.46675
	0.848111	1.47484
	2.7333	12.0016
	2.25326	8.19727
	1.37543	1.63639
	2.16021	2.7094
	1.84462	8.6286
	1.65226	1.60714
	0.965064	1.36257
	2.39434	3.96799
	1.33578	3.57886
	1.00413	1.65241
	0.80076	2.50634
	2.83574	3.18458
	1.83924	8.20278
	1.35417	4.8935
	0.845085	1.7282
	1.32929	3.74398
	1.31197	2.81356
	2.72716	13.2466
	1.02467	1.71351
	1.13336	2.89167
	0.899542	1.93249
	3.24211	17.6115
	1.17942	3.55642
	1.12173	1.50684
	1.5529	3.96989
	1.62341	1.83571
	1.87055	6.34816
	1.00595	1.3679
	1.17827	3.52893
	0.788694	1.56527
	1.6866	6.93821
	1.64253	5.96389
	2.20466	9.31377
	1.20329	3.06311
	2.358	10.4393
	2.08223	4.35459
	0.677223	1.89318
	0.995969	2.55388
	2.28785	11.7013
	1.09844	1.36528
	1.06875	1.35284
	1.37628	1.67134
	1.04077	1.96508
	3.3285	4.46274
	1.49878	4.83779
	0.715053	1.52479
	1.32123	1.70579
	0.731495	1.3436
	2.64568	13.0217
	3.64917	15.1157
	0.97491	2.03537
	1.24366	3.69838
	1.71604	5.29611
	2.09759	7.04109
	2.47978	1.35357
	1.51157	4.44431
	0.931226	2.03278
	1.39406	1.78085
	1.09422	2.66001
	1.41326	1.54337
	2.89682	15.0805
	2.01162	5.52847
	1.71791	6.29728
	1.71113	6.37263
	1.41066	4.35095
	0.941192	2.16872
	1.35726	1.33443
	2.33613	12.4593
	1.17974	2.99389
	1.25776	3.08266
	1.39904	3.7489
	1.4336	3.45601
	0.928845	1.57261
	1.91108	1.35777
	0.814149	1.32369
	0.788857	1.46656
	1.12071	2.74647
	1.35463	1.64258
	1.62163	2.17004
	3.23451	6.59195
	1.7559	4.77596
	1.97511	9.5964
	1.07466	2.84438
	1.4695	1.7924
	1.37752	4.70888
	1.03158	2.29418
	1.58215	2.79937
	1.5983	2.21207
	1.60737	5.45172
	3.369	14.0903
	0.965829	1.6098
	1.88715	7.18144
	0.847035	1.91268
	0.899372	2.35365
	1.83677	2.27533
	1.31942	2.74393
	1.89734	6.76909
	1.31422	2.01819
	1.0616	2.09611
	3.00104	15.7275
	3.02658	21.8215
	0.990826	2.08808
	1.59498	4.55774
	1.20619	2.96561
	2.86959	12.6443
	1.29888	4.34407
	1.39483	3.94302
	2.986	20.2376
	2.00186	7.61977
	2.47632	1.67378
	1.98175	3.58885
	1.16696	1.63035
	0.719798	1.35808
	0.829619	1.31934
	0.886724	1.4511
	1.798	4.86135
	1.69281	5.19842
	0.824835	1.41195
	1.70788	1.68903
	0.940659	1.47022
	0.855806	1.63874
	0.847481	1.41644
	0.746252	1.30894
	2.21465	5.38566
	1.75381	2.15017
	0.839778	1.38484
	2.75344	21.3727
	1.14373	2.96699
	1.56294	1.60211
	1.00734	1.35028
	1.459	4.34877
	1.56958	2.19278
	0.820874	1.37745
	1.81665	4.94497
	2.21127	7.33001
	1.89251	2.65374
	1.04944	1.92734
	2.58793	4.23959
	1.00925	1.55915
	2.4594	4.71693
	2.8671	5.03238
	2.17048	2.81143
	1.02772	1.94695
	0.760904	1.3683
	1.78012	7.74946
	1.94438	2.67744
	1.8647	6.3131
	0.941808	1.44859
	4.17577	3.31997
	2.87307	4.91865
	1.16692	2.23193
	1.3396	1.30525
	1.34467	1.59427
	2.97367	1.38842
	1.613	4.2737
	1.36255	3.292
	1.59588	3.98059
	1.9281	2.65756
	1.98868	3.17304
	1.55742	2.53078
	3.22975	20.3646
	0.766063	1.43572
	2.63309	9.2592
	1.43689	1.50756
	1.2085	1.71432
	2.6175	3.15321
	1.09148	2.53568
	1.07198	2.50543
	2.04113	4.21978
	2.4629	3.03057
	1.04158	1.59875
	1.33693	1.99236
	1.40582	3.6672
	2.40982	3.75756
	2.42776	5.41062
	1.6101	3.87128
	1.66814	2.23237
	2.49789	4.57316
	2.03988	3.03217
	1.61925	1.37599
	1.55272	2.01541
	2.07816	1.66956
	1.31343	2.69114
	2.34462	1.35974
	1.35465	1.96361
	1.48101	3.80554
	1.72096	4.17072
	1.39242	3.23001
	2.24949	5.28075
	1.5267	1.49392
	1.97903	6.11622
	1.37703	2.52617
	0.867232	1.51187
	0.786166	1.5787
	2.59031	8.46478
	1.28151	3.03284
	1.98388	2.78762
	3.19827	10.2214
	1.37481	2.26901
	1.73158	3.15217
	1.49614	3.99093
	1.54607	2.90206
	0.858503	1.53536
	0.948313	1.50788
	1.15539	1.97794
	2.43547	1.56559
	0.860547	1.62663
	1.61544	3.94823
	2.36977	1.30107
	2.80262	9.18558
	1.09875	2.58602
	0.999212	1.50767
	2.00254	4.94093
	1.15002	1.96781
	1.28819	1.89378
	1.62296	4.69895
	2.02934	5.23122
	1.36466	1.91768
	1.36469	3.55766
	0.807427	1.32196
	1.08225	2.48416
	0.92893	1.34585
	2.19375	5.66871
	1.78019	3.80998
	2.59692	15.8979
	1.18334	2.32921
	1.32805	2.15432
	2.00049	2.0616
	1.97039	4.11154
	1.55185	4.54926
	1.82884	4.65716
	1.78046	7.23299
	1.02479	1.65529
	3.27713	8.34818
	1.38369	3.03123
	2.96496	2.84031
	2.75228	11.1436
	0.970595	1.5391
	1.44867	3.62133
	1.27312	3.80088
	0.761264	1.34978
	1.08406	1.49794
	1.78687	5.92595
	1.71768	6.09565
	1.65573	3.88766
	2.70122	2.21528
	1.09074	1.63679
	1.84552	3.05418
	0.829728	1.53634
	0.954626	1.91489
	1.11116	2.06255
	1.23504	2.89972
	1.39791	3.51296
	2.79353	14.6503
	2.91402	3.09329
	1.74354	1.71057
	2.23112	8.94516
	1.76431	6.8199
	1.64361	1.47326
	2.1474	1.81511
	2.39436	13.7036
	0.85288	1.34659
	1.54994	1.39633
	2.34058	8.55153
	1.48475	4.23368
	2.12683	7.6801
	1.8826	5.6452
	1.87158	5.26456
	0.794531	1.42943
	1.84351	6.20542
	1.01019	1.45452
	2.47091	7.0277
	2.82096	8.01653
	1.45592	1.79294
	1.47505	2.25296
	1.33548	1.80082
	2.94934	3.79466
	0.843909	1.58544
	2.50308	1.34014
	0.693068	1.51547
	0.859521	1.73963
	1.46603	2.76754
	1.05944	1.80742
	1.25135	1.77491
	1.92718	2.65865
	1.56102	3.69838
	3.69251	4.17227
	1.02954	1.79011
	3.25882	18.752
	0.699038	1.32495
	1.88668	5.51242
	1.95201	2.48113
	1.57075	1.73866
	1.25759	4.56361
	1.35768	3.43199
	1.97389	7.7817
	1.30489	1.66397
	1.5332	3.64371
	3.04567	20.88
	1.27773	3.96799
	1.3555	2.1151
	1.0733	1.61996
	2.47174	1.67842
	1.22122	1.71956
	1.02977	1.49595
	0.746352	1.31603
	1.75446	1.87034
	1.63053	2.46784
	1.1077	2.14204
	1.16096	2.19204
	0.928265	1.5668
	3.23413	6.45619
	0.866107	1.36482
	2.88088	11.4963
	2.15847	6.61422
	3.31127	12.1838
	1.03281	1.82307
	1.89388	2.03552
	0.843025	1.71497
	1.13082	1.79619
	1.27005	1.50548
	0.93979	1.8231
	2.62197	12.2773
	0.80471	1.3175
	1.31085	3.76205
	1.55687	4.1411
	0.950513	1.6184
	1.17213	2.09437
	1.28796	1.31683
	2.6669	9.58991
	1.26087	1.42064
	1.41011	2.41542
	1.2529	2.22339
	1.09788	2.1856
	2.01179	4.32209
	1.08026	1.90065
	0.971807	1.9566
	1.66053	4.16259
	1.33065	2.56364
	0.976	1.58255
	1.68683	5.52012
	2.25835	5.11043
	1.85693	4.03161
	2.17734	3.14188
	1.4507	3.76457
	1.79721	5.40061
	1.52042	1.79145
	1.19898	2.74053
	2.66182	4.50404
	1.05397	2.09179
	1.01254	1.70763
	2.67654	3.2
	0.925969	1.34389
	1.4528	4.11487
	3.49889	7.84197
	1.93191	3.46031
	0.875215	1.37174
	0.824921	1.43322
	1.89148	1.78921
	0.937515	1.71916
	1.46716	3.70686
	1.01846	2.15834
	1.23328	1.67487
	2.82318	5.91116
	1.67636	3.43773
	1.51269	1.49164
	1.17324	1.45752
	1.67678	2.73412
	2.29672	5.02359
	1.35965	3.75895
	1.34131	2.22563
	1.19846	1.61633
	1.00373	1.38954
	0.959362	1.53717
	1.58521	2.43137
	1.72977	1.44533
	1.36705	1.60248
	2.56514	4.00967
	1.87919	5.61011
	2.01069	5.21066
	2.28975	2.78733
	1.64119	2.08266
	1.77176	3.52733
	2.95675	14.2478
	1.32644	3.44844
	3.06553	18.58
	0.978242	1.97559
	5.51674	3.61928
	1.15285	2.44026
	2.095	4.46651
	2.62671	3.59736
	1.1477	1.76559
	2.07281	3.32135
	3.00427	2.32431
	1.1472	1.87618
	1.83818	3.68388
	1.14681	1.62811
	1.26253	1.42367
	0.995651	3.59635
	2.41728	3.04207
	2.04455	3.12953
	0.821824	1.36621
	1.95572	6.07656
	2.8669	8.71314
	1.08875	2.47075
	2.14572	4.21375
	1.32934	2.43722
	1.17928	2.30729
	1.16216	2.52849
	1.6386	1.39725
	1.25566	2.37013
	1.10044	1.44009
	1.12629	1.82214
	1.19793	1.3117
	2.85058	4.76678
	0.979177	1.57217
	1.23227	1.71956
	1.10468	2.30222
	0.944915	1.47814
	2.56984	3.72848
	1.77718	1.42045
	0.886587	1.43868
	1.12101	1.87659
	1.81424	4.14791
	1.57632	4.41846
	0.891988	1.5242
	1.59691	5.3283
	3.15347	15.41
	1.28504	1.97762
	3.75732	1.48153
	2.86221	3.28539
	0.987713	1.60647
	0.922301	1.3829
	1.08363	1.87796
	1.0276	1.42772
	2.8297	2.05489
	1.63845	4.22835
	1.85602	2.51086
	0.897821	1.58846
	1.87975	3.94943
	1.28944	1.67722
	1.39421	2.34475
	1.46043	1.36056
	2.4762	2.43281
	1.03041	1.59371
	1.23799	1.85585
	1.66984	4.04585
	2.91368	12.384
	1.20012	2.22185
	2.28588	4.19348
	2.13684	4.13345
	1.16611	1.92709
	1.23743	1.38062
	2.24943	4.51296
	1.56871	2.79032
	1.63553	3.7229
	1.37438	2.88932
	1.50601	1.54822
	1.36638	4.01899
	1.45162	2.12218
	1.0762	1.99718
	2.0446	6.15989
	1.06741	1.68362
	0.997081	1.30958
	2.62012	4.38441
	1.93749	1.54053
	1.20817	2.1151
	1.01868	2.13847
	2.59968	5.28652
	1.5296	2.36604
	1.53145	5.33567
	1.90678	4.82264
	1.16037	3.65164
	1.8723	5.91525
	1.10109	2.48088
	1.22352	1.8038
	2.18804	5.64144
	1.57552	4.25889
	1.05617	1.50644
	2.77259	2.8573
	3.81043	1.38053
	1.26171	1.32068
	1.70901	3.4641
	1.3381	3.37928
	1.39827	2.18492
	2.07816	4.29467
	3.34273	9.64967
	1.0213	1.56621
	2.24442	3.27313
	0.991371	1.45208
	1.40142	1.81196
	0.80111	1.30913
	1.09039	2.20226
	1.6898	5.3465
	1.28462	2.73748
	1.47924	1.43575
	2.63747	1.42073
	1.28873	2.91517
	2.2195	1.61357
	2.50024	7.25872
	1.60896	3.41031
	1.20136	2.44454
	1.3329	2.71164
	1.09585	1.78692
	1.08679	1.44892
	1.69381	3.01606
	2.41049	3.48226
	1.36751	1.41987
	2.66217	1.71925
	1.48312	2.82734
	2.69967	3.04869
	2.0446	3.85026
	1.68117	1.76697
	2.52228	3.16089
	1.10766	1.94837
	2.18036	3.8562
	4.06985	2.75576
	3.09187	4.22868
	2.37892	9.58346
	1.18527	2.6419
	1.05875	2.1728
	1.03714	1.73137
	1.77346	2.63191
	0.974639	1.81429
	0.963515	1.36195
	0.83537	1.54679
	1.92059	7.66829
	1.78586	7.21322
	1.50675	3.84466
	0.836041	1.43621
	0.99294	2.8119
	2.00711	9.56439
	0.143108		0.128923
	0.489013		0.76757
	-0.519591		0.316356
	0.122431		0.019056
	0.443675		0.413986
	-0.730525		1.03645
	0.593049		0.528079
	-0.362636		0.411173
	-0.717457		0.417697
	0.529869		0.492847
	-0.272444		0.220754
	-0.755973		1.05513
	-0.198729		0.0288351
	0.95553		1.25314
	0.388533		0.316425
	-0.247616		0.1924
	-1.0204		0.467409
	-0.551728		0.536598
	-0.330961		0.409527
	0.464486		0.510775
	-0.75627		0.702439
	0.302072		0.283112
	-0.68164		0.802493
	0.562382		0.408681
	-0.278005		0.36482
	-0.718509		0.948089
	-1.08058		1.1002
	0.128053		0.132989
	0.0279189		0.025044
	-1.69766		0.874729
	-0.574672		0.59773
	-0.557748		0.880484
	1.6288		0.697734
	-1.14698		0.733812
	-0.363038		0.480649
	0.591563		0.180054
	-1.17532		1.01277
	-0.355163		0.587937
	-0.624694		0.931656
	-0.143692		0.146912
	-0.111682		0.0556748
	0.292137		0.191868
	-0.535481		0.493986
	-0.579457		1.09179
	-0.643971		1.1212
	0.427187		0.435893
	-0.0876317		0.0260694
	0.166605		0.156705
	0.702259		0.667634
	0.893647		0.612634
	-0.360641		0.505628
	1.48875		0.393007
	-0.509245		0.866785
	0.553041		0.868069
	0.601525		0.19342
	0.0978377		0.114119
	1.29804		0.515634
	-0.251487		0.244861
	-0.383453		0.301704
	-0.454908		0.614784
	0.180626		0.0972858
	0.367851		0.670786
	-0.109785		0.0961458
	-0.481089		0.610882
	0.28193		0.138162
	-0.594451		0.910087
	0.0623383		0.0499944
	-0.0522327		0.055108
	0.103974		0.112103
	0.203669		0.25512
	-0.140559		0.10468
	-0.718636		0.782549
	0.334061		0.206358
	0.155293		0.109272
	-0.911019		1.02816
	-0.702132		1.23896
	-0.461838		0.462876
	-0.646092		0.310434
	-0.21396		0.308412
	-0.428688		0.554269
	0.479962		0.650815
	-0.490695		0.450305
	-1.01329		1.22139
	-0.186398		0.154386
	0.241036		0.264329
	-0.868841		1.15077
	0.478266		0.279112
	-0.313718		0.539721
	-0.680547		1.14119
	0.103266		0.0306674
	-0.856637		0.57568
	-0.977154		0.355049
	1.84872		0.574436
	0.0926519		0.0765131
	-0.110387		0.130896
	-0.149574		0.123252
	0.104473		0.0971844
	-0.691735		0.584907
	-0.511694		1.03581
	-0.351968		0.499032
	-0.359747		0.58002
	0.262465		0.271928
	-0.48237		0.639848
	-0.437375		0.814993
	-0.135031		0.141085
	0.722644		0.534756
	-0.737263		1.20784
	-0.783503		1.29549
	-0.14464		0.115421
	-0.505467		0.984371
	0.71675		1.12151
	1.01313		0.185244
	-1.11001		0.587629
	0.585285		0.63979
	0.330439		0.404243
	-0.590263		0.245153
	-1.23093		0.463176
	-0.229981		0.285546
	-0.231288		0.193531
	-0.729673		1.25362
	-0.471767		0.646038
	0.308644		0.175262
	0.129954		0.138145
	0.685524		0.289741
	-0.411786		0.789937
	-0.657239		0.901572
	-0.139955		0.124022
	0.0662204		0.0163022
	-0.304095		0.213808
	-0.959224		0.791968
	0.7287		0.955675
	-0.75582		0.173869
	0.78974		0.429278
	-0.461802		0.760053
	0.608062		0.148228
	-0.382267		0.550338
	0.272896		0.194841
	0.624635		0.993467
	-0.594039		0.253338
	-0.227474		0.228174
	0.389512		0.146517
	-0.341163		0.405065
	0.847041		0.45227
	-0.0566293		0.0490668
	-1.03674		0.858108
	-0.0994403		0.0368788
	-0.434069		0.687
	0.441258		0.282013
	-1.00267		0.474176
	-0.107497		0.117418
	-0.0399367		0.0191246
	-0.552291		0.93306
	-1.66474		0.600482
	-0.453346		0.775743
	1.83081		0.535047
	-0.618751		0.957453
	-0.501684		0.869152
	-0.756051		0.92653
	0.488809		0.466157
	-0.0097015		0.00902124
	-0.517404		0.846842
	0.775618		0.580309
	0.328968		0.0927927
	0.541017		1.27619
	0.350183		0.494196
	-0.940844		0.211136
	-0.590461		0.128592
	-0.892194		0.900818
	1.15453		1.00109
	-0.562564		0.568034
	0.455504		0.80784
	-0.561637		0.705064
	-0.74727		1.04274
	-0.0977624		0.0757935
	-1.14468		0.552393
	0.260576		0.0329928
	-0.236005		0.196144
	-0.677037		0.43818
	0.417678		0.098186
	0.0880906		0.0356872
	0.145314		0.114182
	-1.44428		1.21443
	-0.821219		0.614191
	-0.550498		0.221878
	-0.0470206		0.0163343
	0.394651		0.259292
	-0.215852		0.2174
	-0.550076		0.332327
	0.612691		1.01788
	-1.32033		1.05011
	0.255016		0.108132
	-2.62835		0.89226
	-0.0227744		0.0187119
	-0.589983		1.17056
	-0.644416		0.230542
	-0.417899		0.488027
	-0.316257		0.312619
	-1.21785		0.460774
	0.633115		0.953326
	0.46875		0.516351
	-0.35082		0.549007
	0.515687		1.09949
	0.194838		0.212596
	-0.0713254		0.073643
	-0.449028		0.705839
	-0.318194		0.495749
	-0.188847		0.19055
	-1.09581		0.627275
	0.613077		0.622666
	0.283421		0.155529
	0.12698		0.0448658
	0.207539		0.114988
	-0.566534		0.611668
	-0.821179		0.291294
	-0.130768		0.10782
	0.857848		1.15937
	0.169152		0.0946121
	-0.102834		0.0166184
	-0.302309		0.355297
	0.380324		0.553481
	-0.612416		1.03631
	0.487393		0.678941
	0.499531		0.76861
	-0.443317		0.301704
	-0.164506		0.185693
	0.436306		0.637974
	0.0224318		0.0195
	-0.537688		0.190744
	-0.561278		0.702675
	-1.65442		1.04662
	-0.412959		0.597733
	0.516748		0.47257
	-0.33211		0.129109
	-0.105498		0.0919629
	0.31708		0.232352
	-0.104174		0.0371514
	0.145096		0.164548
	-0.280527		0.206358
	-1.80329		0.92894
	-0.698249		0.764201
	0.749404		0.405039
	-0.157846		0.109002
	2.66443		0.959735
	-0.65641		0.951251
	0.602178		0.981565
	-0.447705		0.829621
	0.136365		0.0213654
	-3.00273		0.8392
	0.56586		0.919033
	0.380023		0.528857
	0.675873		1.19321
	-0.62997		1.26494
	0.409551		0.393118
	0.139696		0.147921
	0.676619		0.627813
	0.324347		0.486424
	-0.263572		0.0518975
	0.0399023		0.0116761
	-0.906774		0.679054
	-0.565738		1.06399
	0.700898		0.783642
	-0.769603		0.794814
	0.0195178		0.0148906
	-2.38608		0.790672
	-0.247247		0.25636
	0.38651		0.372479
	-0.0070661		0.00427899
	0.464397		0.62781
	-0.0530338		0.0390096
	-0.484946		0.711299
	-0.352676		0.378309
	-1.70959		1.19332
	-0.923331		1.05412
	0.327089		0.42303
	0.471155		0.337495
	0.973885		0.864185
	-0.198693		0.245627
	2.6103		1.25256
	-0.286164		0.115823
	-0.162197		0.146736
	0.403098		0.111558
	-0.222918		0.231137
	0.0292001		0.0182906
	0.202607		0.183993
	-0.633468		1.15277
	-0.330413		0.301747
	-0.566778		1.11047
	0.645266		1.14838
	-1.12858		0.366031
	-0.593613		1.11559
	-0.716933		1.2836
	0.226006		0.131068
	-0.548179		0.770504
	-0.577267		1.09176
	0.228001		0.180596
	-0.794597		1.23567
	-1.23088		0.509471
	-1.28977		0.271294
	-0.147114		0.117749
	0.00578124		0.00380928
	-0.187571		0.120157
	-0.21415		0.148888
	-0.655071		1.00959
	0.710617		0.880342
	-0.466517		0.786222
	-0.445768		0.535296
	-0.580255		0.448481
	-0.85896		0.529633
	-0.0550955		0.0497626
	-2.63372		0.464874
	-0.385782		0.555648
	-0.589221		0.489557
	-0.414762		0.641167
	1.50668		0.785227
	0.0246852		0.0213459
	0.560167		0.260987
	-1.2452		0.31686
	0.171091		0.097422
	-0.63572		1.1365
	-0.520583		1.00191
	-0.515937		0.994419
	-0.319421		0.416521
	0.986517		0.889865
	0.719388		0.729707
	-0.477426		0.23034
	0.201947		0.164792
	2.09534		1.09479
	-0.626257		0.946146
	-0.244053		0.0290372
	-0.5125		0.610034
	-0.484808		0.411808
	-0.533767		0.796807
	0.0279769		0.0248693
	-0.206211		0.0564461
	-0.170077		0.171623
	1.17186		0.49385
	0.88179		0.838233
	0.271452		0.128592
	-0.226399		0.194048
	0.792659		0.774012
	-1.16864		0.763248
	0.254987		0.1873
	0.418015		0.272157
	-0.493671		0.872254
	-0.706906		1.22458
	0.426192		0.485111
	0.615511		1.02354
	1.25107		0.174363
	0.453549		0.657831
	-2.30791		1.01928
	-0.484588		0.665821
	-0.640499		1.07816
	-0.972148		0.877715
	-0.194724		0.168551
	-0.30915		0.202794
	-0.316976		0.419375
	-0.197877		0.220785
	-1.09014		1.22467
	-1.32122		0.581509
	-0.534482		0.554865
	0.275098		0.276016
	0.0007079		0
	-0.59635		0.927191
	0.664978		0.0754137
	0.308634		0.379488
	-0.496471		1.02268
	-0.33947		0.381345
	-1.12041		1.06017
	0.382844		0.123474
	-0.399612		0.727327
	-0.777398		1.07581
	0.0489853		0.0398568
	-0.220749		0.278743
	-0.506801		0.928893
	-0.690515		1.16744
	-0.541768		0.656006
	-1.24782		1.12883
	-0.150648		0.12686
	-0.52387		0.862735
	-0.175911		0.0464433
	1.23557		0.385144
	0.181471		0.188378
	0		0
	-0.231281		0.019056
	-0.31279		0.0552982
	-0.182821		0.205777
	-0.0315371		0.0281549
	-0.0558932		0.0251916
	-1.06653		1.05437
	0.556102		0.46408
	-0.0684861		0.0285979
	0.629048		0.939622
	-0.517529		0.925794
	0.664368		0.0946121
	0.324431		0.168928
	0.155059		0.13961
	-0.643903		1.28862
	0.294485		0.286523
	-2.29128		0.872811
	-0.192031		0.187407
	-0.577351		0.543338
	-0.966187		0.407315
	-0.372611		0.425464
	-0.0697421		0.0565256
	-0.87616		1.24354
	0.418801		0.588649
	0.63849		1.1472
	0.272525		0.136236
	-0.367926		0.510225
	0.667234		0.118607
	0.988073		0.561123
	0.369134		0.187281
	-0.611951		1.20318
	-0.719185		1.17764
	-0.580141		0.89997
	-0.839446		0.553465
	-0.135222		0.133892
	0.0951481		0.0916939
	-0.499631		0.691809
	-0.693071		0.571135
	-0.0768635		0.070023
	0.318997		0.425921
	-0.747277		0.105907
	0.254361		0.389292
	-1.19309		0.186874
	-0.592543		0.312087
	-0.0224551		0.0190164
	-0.679803		0.602381
	-0.186705		0.176862
	-0.463218		0.459643
	-0.324035		0.444162
	-0.763526		1.30002
	-0.546856		0.718725
	-0.275617		0.353978
	-0.861572		0.984592
	-0.292311		0.298889
	0.0887668		0.0166939
	-0.203179		0.104486
	-0.413072		0.677543
	-0.0449047		0.0450795
	-0.541284		0.726078
	-0.756561		1.04728
	-0.0646779		0.0142014
	0.0684192		0.0673921
	-0.54569		0.458722
	0.585074		0.829204
	-0.593709		0.909221
	0.0218858		0.0201805
	-0.0126029		0.00686091
	-0.397744		0.590975
	-0.0387999		0.0265195
	-0.700253		1.26312
	-0.246287		0.246991
	0.628669		0.968712
	-1.32049		0.763152
	-0.295355		0.313592
	-0.501338		0.823966
	-0.367741		0.142582
	-0.598748		1.02234
	0.275844		0.310713
	-0.569553		0.902834
	-0.849141		1.1252
	-0.451818		0.517197
	0.678659		1.03465
	-0.812275		0.0932328
	-0.381466		0.495571
	-0.600337		1.05437
	-0.678264		1.07789
	-0.303431		0.270638
	-0.678839		1.21054
	-0.129773		0.151255
	-2.36823		0.981239
	-0.69063		1.036
	-1.58321		1.08818
	-0.493086		0.362752
	0.735847		0.559038
	-0.194603		0.208826
	1.35293		1.02345
	-0.689268		1.17963
	0.622304		0.981471
	-0.588173		1.02342
	0.192372		0.062996
	-0.452922		0.651398
	-0.704676		0.961107
	-0.942746		1.09567
	0.352522		0.454603
	-0.607895		0.377261
	-1.36993		1.15452
	-0.624652		1.25237
	-0.496666		0.772206
	-0.405009		0.355811
	0.216024		0.246107
	0.590112		1.24286
	-1.2643		1.26154
	0.447491		0.347904
	-0.530536		0.896722
	-0.675218		0.57437
	-0.270979		0.357345
	0.238457		0.300843
	-0.586496		0.977978
	-0.666101		0.757327
	-0.556362		0.797588
	-0.645086		1.12677
	0.491084		0.826454
	-0.5559		0.969118
	-0.530947		0.486536
	0.280754		0.311141
	1.02492		0.211514
	-0.603225		1.21953
	0.685603		0.723913
	-0.329464		0.430064
	0.924385		0.769709
	-0.489558		0.861949
	0.430362		0.387144
	0.143293		0.10227
	-0.243232		0.256686
	0.398787		0.698114
	0.406239		0.118085
	0.47559		0.539784
	0.16942		0.163983
	-0.903071		0.395255
	0.715054		0.345268
	-1.55017		0.660646
	-0.330041		0.451122
	-0.436705		0.594928
	0.359933		0.540568
	-0.290659		0.392836
	-0.688809		1.18443
	-0.129357		0.146137
	0.840478		0.243016
	-2.15452		1.07164
	-0.61371		0.639804
	0.130882		0.107093
	-0.426729		0.593055
	-1.64036		0.515383
	-1.16055		0.241386
	0.379498		0.225516
	-0.558396		0.163851
	0.403679		0.412072
	0.707862		1.19365
	1.31451		0.569257
	-0.112491		0.0450795
	0.647234		1.08243
	0.681186		1.15021
	-0.923361		0.804997
	-2.12199		0.553162
	0.644511		1.0373
	0.799487		0.726078
	0.740973		1.21475
	0.691183		0.878624
	0.647828		0.137294
	-0.428821		0.559206
	-0.664308		0.274432
	-0.0915432		0.0682875
	-0.390271		0.593625
	-0.463445		0.728895
	-0.464068		0.7434
	0.168136		0.159521
	-0.738426		0.327116
	0.396655		0.584118
	0.100706		0.0359824
	-0.632941		1.29637
	-0.719117		0.603563
	-0.472577		0.843165
	-0.126151		0.0605099
	0.798442		0.667292
	-0.425744		0.538035
	-0.848335		0.54248
	-1.31409		1.00089
	-0.103348		0.111031
	-0.515499		0.870857
	-0.332834		0.317699
	1.34897		0.660838
	-0.328656		0.455642
	0.424243		0.479268
	0.0858788		0.0706349
	-0.419913		0.591313
	-2.23725		0.242838
	-0.393104		0.258048
	-0.67904		1.11619
	-0.330136		0.118504
	0.246915		0.308616
	-1.17761		0.702694
	0.35032		0.493781
	-0.465712		0.744118
	0.696959		0.734555
	0.562659		0.550051
	0.213543		0.263942
	0.512311		0.646716
	-0.552332		1.12992
	0.580606		0.11874
	0.08774		0.0851941
	-0.282035		0.331972
	0.304097		0.234283
	1.30849		0.773156
	-0.427835		0.187177
	0.517993		0.781894
	-0.0261047		0.0207402
	-0.156461		0.168629
	-0.625884		1.0938
	-0.589769		0.695639
	0.427821		0.568477
	0.38399		0.14217
	0.176826		0.151353
	-1.07182		0.699573
	-2.96564		0.737457
	-1.02531		0.905439
	-0.877977		0.526949
	-0.535146		0.871286
	-0.210344		0.160701
	-0.186394		0.164036
	-0.357811		0.389517
	-0.441452		0.510666
	-0.618416		0.464874
	0.803613		0.646803
	-0.258429		0.266064
	-0.2613		0.31041
	0.189116		0.0703356
	0.0998717		0.0750207
	-0.825863		0.39006
	0.235621		0.272213
	-0.546833		0.983088
	-0.476671		0.846359
	-0.543325		0.697033
	-0.65773		1.03231
	0.0708732		0.0612851
	0.403301		0.368986
	-3.16251		0.63221
	-0.549792		0.934208
	0.714346		0.0988764
	-0.49795		0.919865
	-0.645958		1.18572
	0.556595		1.17146
	0.124279		0.0730919
	0.528587		0.716019
	0.00069297		0
	-0.102747		0.0891891
	0.0101006		0.0048982
	-0.489621		0.763856
	-0.588753		1.05659
	0.915017		0.984191
	-0.683027		1.24488
	0.582595		0.887617
	-0.49591		0.78464
	0.00790795		0.0070423
	-0.254779		0.353233
	0.606438		0.783766
	-1.19309		0.178741
	0.482396		0.0928781
	0.547146		0.289127
	-0.439261		0.131579
	0.00201434		0
	-0.0806568		0.0733205
	-0.569845		0.978355
	-0.275058		0.367042
	0.585643		1.16784
	-0.854104		1.26605
	-0.976799		0.492708
	-0.722052		0.18934
	-0.380279		0.561816
	-0.328809		0.403922
	0.032689		0.0287988
	-0.0205834		0.0192009
	0.1846		0.134759
	-0.325655		0.469934
	0.302198		0.376039
	0.146491		0.163575
	0.663047		1.05042
	-0.340446		0.485359
	-0.104559		0.0570506
	0.397031		0.580304
	-0.521015		0.526868
	0.0470886		0.0376651
	-0.34358		0.46606
	-0.300154		0.354033
	-0.226857		0.236448
	-0.114643		0.0368928
	-0.218865		0.187061
	0.294513		0.369411
	-0.304937		0.397288
	-0.113652		0.119773
	-1.89493		1.20281
	0.47171		0.644461
	0.288226		0.187914
	-0.0740105		0.0574973
	-0.487777		0.868692
	1.30151		0.181723
	-0.500509		0.422423
	-0.578938		1.07712
	-0.354863		0.397254
	0.474093		0.666391
	0.78946		0.515617
	0.502442		0.719818
	-0.733073		1.30069
	-0.128576		0.0845852
	0.517056		0.278413
	-3.8401		1.16461
	-0.776822		0.947437
	0.0177415		0.0192801
	-0.0564068		0.0525802
	2.76165		0.766493
	-0.594421		1.17244
	-0.583898		1.03501
	-2.56835		0.836258
	-0.0619954		0.0521499
	0.487411		0.302862
	-0.988337		0.397358
	-0.783979		1.25689
	0.586745		0.719167
	-0.402951		0.141282
	-0.685618		0.996032
	0.557005		0.480175
	0.0777313		0.0212072
	-0.66482		0.834752
	-0.647588		0.972312
	-0.180285		0.0554967
	-0.403052		0.623846
	0.851162		0.183197
	1.35737		0.229431
	0.475713		0.462376
	-0.221718		0.301547
	0.385193		0.566045
	-0.474022		0.790593
	-0.114645		0.0893865
	-1.39606		0.533701
	-0.560815		0.952173
	0.045469		0.0400153
	0.506042		0.467411
	-2.77267		0.714418
	-0.525502		0.398249
	-0.36343		0.574867
	-0.241498		0.237117
	2.24005		0.535798
	-2.00271		0.591381
	0.101575		0.0976226
	-1.60842		1.07959
	0.253657		0.278413
	0.360126		0.465647
	0.434665		0.637624
	-0.904323		1.10582
	0.308809		0.11419
	-0.703289		1.14492
	-1.57001		1.07813
	-0.434572		0.830676
	-0.7066		0.910969
	0.391974		0.567006
	-0.231294		0.026568
	-0.31553		0.476821
	-0.190802		0.116342
	-0.0598222		0.0560549
	-0.790355		1.25874
	-0.737309		0.194163
	0.0297397		0.0267715
	-0.367768		0.339953
	-1.21366		0.351435
	0.534949		0.782725
	-0.0800749		0.0343175
	-0.211424		0.245857
	-0.0990218		0.104716
	0.0512936		0.0542079
	0.0385389		0.015204
	-0.253059		0.290023
	0.945552		0.551493
	-0.459396		0.817086
	0.362925		0.430655
	0.664674		0.0850639
	-0.766977		1.27957
	0.790918		0.872204
	-0.317079		0.413069
	-0.158308		0.0399369
	-0.234668		0.301962
	-2.81734		1.24377
	-0.142527		0.143319
	-0.53112		0.612063
	0.570873		0.847679
	-0.18086		0.253664
	-0.316558		0.443082
	0.730731		0.0734608
	-0.0159431		0.0117528
	-0.673772		0.514441
	0.536839		0.942076
	-0.367318		0.282117
	-0.443898		0.49921
	0.10568		0.0849828
	-1.77695		0.490264
	-1.30106		1.18325
	-0.211913		0.173386
	1.60286		0.540074
	-0.0463		0.0217992
	-0.176827		0.195437
	0.408517		0.301658
	0.0582627		0.0575261
	0.443057		0.576185
	-0.440402		0.680079
	-0.328944		0.405924
	-0.607381		1.24935
	0.624475		0.947688
	1.22342		0.301658
	0.286769		0.0550413
	-0.295473		0.371663
	-0.599201		0.999823
	-0.596696		0.170104
	-0.481592		0.548798
	-0.47952		0.604186
	-3.68382		0.734498
	0.111119		0.0967334
	-0.0172311		0.0132434
	0.210632		0.264899
	0.193745		0.137516
	-0.732347		0.663101
	0.460116		0.171867
	-0.562594		0.283238
	0.171189		0.174363
	-0.0728618		0.0598776
	0.948943		0.244823
	-0.80863		1.19857
	0.0402431		0.0299587
	-0.1729		0.170095
	-0.0661615		0.0227641
	-0.497939		0.812166
	-0.182334		0.199719
	-0.226501		0.180719
	-0.5829		1.09531
	0.171528		0.172421
	0.0743487		0.0605882
	-0.505895		0.840197
	-0.581037		1.03602
	-0.360911		0.487422
	-0.162163		0.146137
	-0.43359		0.743057
	-0.415231		0.602124
	-0.7152		0.486477
	-0.186253		0.187183
	0.64551		0.334245
	0.150406		0.144746
	-1.40875		0.515942
	0.648738		0.323542
	-0.572874		1.18843
	-2.15975		0.793748
	-0.822721		0.955675
	0.669698		0.661841
	0.574385		0.626646
	-0.366912		0.466159
	-0.337074		0.145486
	-0.180876		0.190717
	-0.601739		1.14025
	-0.377553		0.407779
	0.233749		0.249264
	0.154928		0.141337
	-0.549322		0.429921
	0.69578		1.18299
	0.402246		0.497228
	-2.98585		0.427614
	-0.27907		0.262013
	0.379541		0.476329
	-0.722634		0.966902
	-0.72354		1.27009
	-0.589152		1.16733
	0.564374		0.310312
	-0.0629343		0.061542
	-1.00591		0.663599
	0.608297		0.384273
[truncated: 17,439 more rows]

## Sheet: Figure 1f
Figure 1f
		GeneID	GeneName	GeneType	Cluster #	relative_SG_RNA	relative_SC_RNA	relative_RS_RNA
		ENSMUSG00000000031	H19	lncRNA	1	1	0.00793767	0.00871659
		ENSMUSG00000000037	Scml2	protein_coding	1	1	0.358023	0.502219
		ENSMUSG00000000058	Cav2	protein_coding	1	1	0.334757	0.0435959
		ENSMUSG00000000078	Klf6	protein_coding	1	1	0.0938147	0.0112577
		ENSMUSG00000000093	Tbx2	protein_coding	1	1	0.300657	0.0671163
		ENSMUSG00000000126	Wnt9a	protein_coding	1	1	0.123907	0.0847174
		ENSMUSG00000000142	Axin2	protein_coding	1	1	0.361431	0.0982098
		ENSMUSG00000000184	Ccnd2	protein_coding	1	1	0.0476427	0.0192763
		ENSMUSG00000000215	Ins2	protein_coding	1	1	0.26094	0.0328863
		ENSMUSG00000000266	Mid2	protein_coding	1	1	0.251245	0.108433
		ENSMUSG00000000295	Hddc2	protein_coding	1	1	0.466553	0.146013
		ENSMUSG00000000303	Cdh1	protein_coding	1	1	0.196811	0.101502
		ENSMUSG00000000325	Arvcf	protein_coding	1	1	0.343673	0.26717
		ENSMUSG00000000359	Rem1	protein_coding	1	1	0.102584	0.0632677
		ENSMUSG00000000402	Egfl6	protein_coding	1	1	0.223589	0.0391634
		ENSMUSG00000000489	Pdgfb	protein_coding	1	1	0.22668	0.13407
		ENSMUSG00000000530	Acvrl1	protein_coding	1	1	0.139573	0.0183154
		ENSMUSG00000000531	Grasp	protein_coding	1	1	0.244989	0.0329722
		ENSMUSG00000000555	Itga5	protein_coding	1	1	0.109803	0.0392283
		ENSMUSG00000000567	Sox9	protein_coding	1	1	0.453141	0.00792326
		ENSMUSG00000000627	Sema4f	protein_coding	1	1	0.436478	0.36647
		ENSMUSG00000000628	Hk2	protein_coding	1	1	0.492769	0.0265466
		ENSMUSG00000000693	Loxl3	protein_coding	1	1	0.121447	0.0832067
		ENSMUSG00000000732	Icosl	protein_coding	1	1	0.108508	0.0641529
		ENSMUSG00000000753	Serpinf1	protein_coding	1	1	0.0216963	0.0271637
		ENSMUSG00000000782	Tcf7	protein_coding	1	1	0.321953	0.152851
		ENSMUSG00000000787	Ddx3x	protein_coding	1	1	0.221573	0.026154
		ENSMUSG00000000838	Fmr1	protein_coding	1	1	0.341536	0.281579
		ENSMUSG00000000876	Pxmp4	protein_coding	1	1	0.455273	0.214249
		ENSMUSG00000000901	Mmp11	protein_coding	1	1	0.162315	0.0237852
		ENSMUSG00000000957	Mmp14	protein_coding	1	1	0.368491	0.0144011
		ENSMUSG00000001025	S100a6	protein_coding	1	1	0.0454479	0.0303669
		ENSMUSG00000001082	Mfsd10	protein_coding	1	1	0.473112	0.116192
		ENSMUSG00000001119	Col6a1	protein_coding	1	1	0.0135827	0.00376769
		ENSMUSG00000001123	Lgals9	protein_coding	1	1	0.370138	0.0749129
		ENSMUSG00000001131	Timp1	protein_coding	1	1	0.0911766	0.00657179
		ENSMUSG00000001134	Uxt	protein_coding	1	1	0.372141	0.288545
		ENSMUSG00000001173	Ocrl	protein_coding	1	1	0.491766	0.0752278
		ENSMUSG00000001227	Sema6b	protein_coding	1	1	0.41343	0.178269
		ENSMUSG00000001240	Ramp2	protein_coding	1	1	0.283955	0.0632637
		ENSMUSG00000001270	Ckb	protein_coding	1	1	0.149484	0.0966771
		ENSMUSG00000001288	Rarg	protein_coding	1	1	0.459324	0.206338
		ENSMUSG00000001300	Efnb2	protein_coding	1	1	0.28235	0.101562
		ENSMUSG00000001313	Rnd2	protein_coding	1	1	0.373063	0.0856188
		ENSMUSG00000001333	Sync	protein_coding	1	1	0.0852701	0.0781992
		ENSMUSG00000001348	Acp5	protein_coding	1	1	0.410327	0.499611
		ENSMUSG00000001349	Cnn1	protein_coding	1	1	0.204209	0.141962
		ENSMUSG00000001424	Snd1	protein_coding	1	1	0.415602	0.131719
		ENSMUSG00000001435	Col18a1	protein_coding	1	1	0.229852	0.0153071
		ENSMUSG00000001436	Slc19a1	protein_coding	1	1	0.199555	0.099703
		ENSMUSG00000001444	Tbx21	protein_coding	1	1	0.181738	0.171354
		ENSMUSG00000001473	Tubb6	protein_coding	1	1	0.228863	0.372289
		ENSMUSG00000001506	Col1a1	protein_coding	1	1	0.00588738	0.00459965
		ENSMUSG00000001507	Itga3	protein_coding	1	1	0.161046	0.055367
		ENSMUSG00000001510	Dlx3	protein_coding	1	1	0.0244416	0.0830759
		ENSMUSG00000001525	Tubb5	protein_coding	1	1	0.201321	0.0242625
		ENSMUSG00000001555	Fkbp10	protein_coding	1	1	0.112536	0.0579867
		ENSMUSG00000001604	Tcea3	protein_coding	1	1	0.23705	0.180506
		ENSMUSG00000001627	Ifrd1	protein_coding	1	1	0.139183	0.0490832
		ENSMUSG00000001657	Hoxc8	protein_coding	1	1	0.441706	0.0348477
		ENSMUSG00000001661	Hoxc6	protein_coding	1	1	0.131925	0.0293231
		ENSMUSG00000001663	Gstt1	protein_coding	1	1	0.212457	0.0378155
		ENSMUSG00000001729	Akt1	protein_coding	1	1	0.342594	0.144762
		ENSMUSG00000001750	Tcirg1	protein_coding	1	1	0.476621	0.142521
		ENSMUSG00000001761	Smo	protein_coding	1	1	0.0565765	0.0295722
		ENSMUSG00000001768	Rin2	protein_coding	1	1	0.274281	0.254136
		ENSMUSG00000001802	Lrp3	protein_coding	1	1	0.148898	0.057008
		ENSMUSG00000001847	Rac1	protein_coding	1	1	0.353289	0.0897387
		ENSMUSG00000001864	Aif1l	protein_coding	1	1	0.118235	0.0844367
		ENSMUSG00000001870	Ltbp1	protein_coding	1	1	0.416651	0.0779802
		ENSMUSG00000001911	Nfix	protein_coding	1	1	0.0946541	0.0626794
		ENSMUSG00000001918	Slc1a5	protein_coding	1	1	0.149255	0.156036
		ENSMUSG00000001924	Uba1	protein_coding	1	1	0.375973	0.362599
		ENSMUSG00000001962	Fam50a	protein_coding	1	1	0.339448	0.159414
		ENSMUSG00000001964	Emd	protein_coding	1	1	0.376351	0.433206
		ENSMUSG00000001985	Grik3	protein_coding	1	1	0.226595	0.205576
		ENSMUSG00000001986	Gria3	protein_coding	1	1	0.062612	0.0386049
		ENSMUSG00000002006	Pdzd4	protein_coding	1	1	0.151136	0.168435
		ENSMUSG00000002010	Idh3g	protein_coding	1	1	0.458286	0.165374
		ENSMUSG00000002012	Pnck	protein_coding	1	1	0.461787	0.246043
		ENSMUSG00000002015	Bcap31	protein_coding	1	1	0.358603	0.200205
		ENSMUSG00000002020	Ltbp2	protein_coding	1	1	0.128422	0.029202
		ENSMUSG00000002028	Kmt2a	protein_coding	1	1	0.25446	0.156402
		ENSMUSG00000002059	Rab34	protein_coding	1	1	0.177367	0.0699606
		ENSMUSG00000002083	Bbc3	protein_coding	1	1	0.225877	0.16388
		ENSMUSG00000002100	Mybpc3	protein_coding	1	1	0.0120749	0.00824039
		ENSMUSG00000002147	Stat6	protein_coding	1	1	0.381956	0.0947687
		ENSMUSG00000002233	Rhoc	protein_coding	1	1	0.0830829	0.02727
		ENSMUSG00000002249	Tead3	protein_coding	1	1	0.285392	0.0853883
		ENSMUSG00000002250	Ppard	protein_coding	1	1	0.385742	0.193182
		ENSMUSG00000002265	Peg3	protein_coding	1	1	0.0711561	0.0211938
		ENSMUSG00000002266	Zim1	protein_coding	1	1	0.00707445	0.00358135
		ENSMUSG00000002289	Angptl4	protein_coding	1	1	0.2597	0.0376909
		ENSMUSG00000002325	Irf9	protein_coding	1	1	0.465037	0.116866
		ENSMUSG00000002384	Bmp8b	protein_coding	1	1	0.289936	0.397766
		ENSMUSG00000002393	Nr2f6	protein_coding	1	1	0.203674	0.103047
		ENSMUSG00000002565	Scin	protein_coding	1	1	0.173616	0.0463191
		ENSMUSG00000002578	Ikzf4	protein_coding	1	1	0.334612	0.0777688
		ENSMUSG00000002602	Axl	protein_coding	1	1	0.467961	0.0192357
		ENSMUSG00000002688	Prkd1	protein_coding	1	1	0.381864	0.0417708
		ENSMUSG00000002808	Epdr1	protein_coding	1	1	0.0304262	0.00118886
		ENSMUSG00000002870	Mcm2	protein_coding	1	1	0.164677	0.176908
		ENSMUSG00000002881	Nab1	protein_coding	1	1	0.315868	0.0305871
		ENSMUSG00000002897	Il17ra	protein_coding	1	1	0.476457	0.11845
		ENSMUSG00000002900	Lamb1	protein_coding	1	1	0.0271284	0.0159346
		ENSMUSG00000002983	Relb	protein_coding	1	1	0.425683	0.136763
		ENSMUSG00000002985	Apoe	protein_coding	1	1	0.394832	0.307671
		ENSMUSG00000002996	Hbp1	protein_coding	1	1	0.417085	0.196474
		ENSMUSG00000002997	Prkar2b	protein_coding	1	1	0.168424	0.0720403
		ENSMUSG00000003032	Klf4	protein_coding	1	1	0.270874	0.324896
		ENSMUSG00000003038	Hmgn2	protein_coding	1	1	0.364535	0.214695
		ENSMUSG00000003051	Elf3	protein_coding	1	1	0.0574917	0.0127787
		ENSMUSG00000003070	Efna2	protein_coding	1	1	0.381071	0.273157
		ENSMUSG00000003154	Foxj2	protein_coding	1	1	0.319487	0.0813062
		ENSMUSG00000003161	Sri	protein_coding	1	1	0.234548	0.0353307
		ENSMUSG00000003198	Zfp959	protein_coding	1	1	0.363954	0.112534
		ENSMUSG00000003199	Mpnd	protein_coding	1	1	0.404088	0.0785189
		ENSMUSG00000003233	Dvl3	protein_coding	1	1	0.488255	0.122767
		ENSMUSG00000003282	Plag1	protein_coding	1	1	0.40064	0.240215
		ENSMUSG00000003283	Hck	protein_coding	1	1	0.0523371	0.120507
		ENSMUSG00000003352	Cacnb3	protein_coding	1	1	0.237279	0.0591292
		ENSMUSG00000003420	Fcgrt	protein_coding	1	1	0.117221	0.0392713
		ENSMUSG00000003452	Bicd1	protein_coding	1	1	0.40662	0.664872
		ENSMUSG00000003500	Impdh1	protein_coding	1	1	0.393181	0.172719
		ENSMUSG00000003534	Ddr1	protein_coding	1	1	0.282283	0.0332788
		ENSMUSG00000003541	Ier3	protein_coding	1	1	0.10051	0.0132298
		ENSMUSG00000003545	Fosb	protein_coding	1	1	0.0759209	0.0127512
		ENSMUSG00000003617	Cp	protein_coding	1	1	0.0818057	0.0176319
		ENSMUSG00000003665	Has1	protein_coding	1	1	0.0262761	0.0110926
		ENSMUSG00000003746	Man1a	protein_coding	1	1	0.117434	0.0996211
		ENSMUSG00000003812	Dnase2a	protein_coding	1	1	0.466819	0.206256
		ENSMUSG00000003849	Nqo1	protein_coding	1	1	0.500265	0.101452
		ENSMUSG00000003865	Gys1	protein_coding	1	1	0.175662	0.0561612
		ENSMUSG00000003873	Bax	protein_coding	1	1	0.449553	0.168943
		ENSMUSG00000003934	Efnb3	protein_coding	1	1	0.38181	0.275083
		ENSMUSG00000003948	Mmd	protein_coding	1	1	0.265949	0.079612
		ENSMUSG00000003949	Hlf	protein_coding	1	1	0.270946	0.129895
		ENSMUSG00000003992	Ssbp2	protein_coding	1	1	0.273742	0.299061
		ENSMUSG00000004031	Brinp2	protein_coding	1	1	0.150648	0.239803
		ENSMUSG00000004040	Stat3	protein_coding	1	1	0.386459	0.059559
		ENSMUSG00000004044	Cavin1	protein_coding	1	1	0.0434023	0.00951042
		ENSMUSG00000004098	Col5a3	protein_coding	1	1	0.0780878	0.0123012
		ENSMUSG00000004105	Angptl2	protein_coding	1	1	0.0312605	0.0197672
		ENSMUSG00000004113	Cacna1b	protein_coding	1	1	0.39651	0.359394
		ENSMUSG00000004151	Etv1	protein_coding	1	1	0.462169	0.205781
		ENSMUSG00000004263	Atn1	protein_coding	1	1	0.437847	0.174927
		ENSMUSG00000004267	Eno2	protein_coding	1	1	0.263208	0.136368
		ENSMUSG00000004317	Clcn5	protein_coding	1	1	0.238582	0.0634802
		ENSMUSG00000004328	Hif3a	protein_coding	1	1	0.234801	0.388378
		ENSMUSG00000004359	Spic	protein_coding	1	1	0.138379	0.0827559
		ENSMUSG00000004552	Ctse	protein_coding	1	1	0.0414408	0.062098
		ENSMUSG00000004558	Ndrg2	protein_coding	1	1	0.324841	0.0890336
		ENSMUSG00000004562	Arhgef40	protein_coding	1	1	0.120429	0.0436188
		ENSMUSG00000004631	Sgce	protein_coding	1	1	0.378911	0.114489
		ENSMUSG00000004655	Aqp1	protein_coding	1	1	0.233056	0.0867811
		ENSMUSG00000004665	Cnn2	protein_coding	1	1	0.0579973	0.0345937
		ENSMUSG00000004864	Mapk13	protein_coding	1	1	0.149187	0.0290022
		ENSMUSG00000004885	Crabp2	protein_coding	1	1	0.145955	0.0965454
		ENSMUSG00000004891	Nes	protein_coding	1	1	0.10017	0.0851994
		ENSMUSG00000004892	Bcan	protein_coding	1	1	0.00630686	0.00244872
		ENSMUSG00000004936	Map2k1	protein_coding	1	1	0.304296	0.182327
		ENSMUSG00000004951	Hspb1	protein_coding	1	1	0.408121	0.0205651
		ENSMUSG00000004952	Rasa4	protein_coding	1	1	0.332305	0.170496
		ENSMUSG00000005034	Prkacb	protein_coding	1	1	0.348332	0.141025
		ENSMUSG00000005054	Cstb	protein_coding	1	1	0.465661	0.0861201
		ENSMUSG00000005057	Sh2b2	protein_coding	1	1	0.0868787	0.0686995
		ENSMUSG00000005078	Jkamp	protein_coding	1	1	0.443189	0.142073
		ENSMUSG00000005087	Cd44	protein_coding	1	1	0.00811441	0.0146154
		ENSMUSG00000005103	Wdr1	protein_coding	1	1	0.272711	0.262205
		ENSMUSG00000005107	Slc2a9	protein_coding	1	1	0.369643	0.181068
		ENSMUSG00000005124	Ccn4	protein_coding	1	1	0.00779331	0.00736991
		ENSMUSG00000005125	Ndrg1	protein_coding	1	1	0.441404	0.0672145
		ENSMUSG00000005148	Klf5	protein_coding	1	1	0.229042	0.310702
		ENSMUSG00000005202	Shbg	protein_coding	1	1	0.441758	0.0081353
		ENSMUSG00000005251	Ripk4	protein_coding	1	1	0.3973	0.164285
		ENSMUSG00000005338	Cadm3	protein_coding	1	1	0.0275716	0.0073788
		ENSMUSG00000005357	Slc1a6	protein_coding	1	1	0.00957069	0.00917783
		ENSMUSG00000005397	Nid1	protein_coding	1	1	0.157929	0.0127019
		ENSMUSG00000005413	Hmox1	protein_coding	1	1	0.230269	0.0345302
		ENSMUSG00000005465	Il27ra	protein_coding	1	1	0.0639416	0.0185515
		ENSMUSG00000005514	Por	protein_coding	1	1	0.465576	0.233762
		ENSMUSG00000005533	Igf1r	protein_coding	1	1	0.305246	0.0911133
		ENSMUSG00000005583	Mef2c	protein_coding	1	1	0.201217	0.0789024
		ENSMUSG00000005611	Mrvi1	protein_coding	1	1	0.16092	0.053979
		ENSMUSG00000005649	Cabp5	protein_coding	1	1	0.0919456	0.357267
		ENSMUSG00000005672	Kit	protein_coding	1	1	0.358786	0.233536
		ENSMUSG00000005718	Tfap4	protein_coding	1	1	0.354244	0.209368
		ENSMUSG00000005873	Reep5	protein_coding	1	1	0.380161	0.0799054
		ENSMUSG00000005973	Rcn1	protein_coding	1	1	0.10081	0.010646
		ENSMUSG00000006154	Eps8l1	protein_coding	1	1	0.25817	0.0482978
		ENSMUSG00000006205	Htra1	protein_coding	1	1	0.27775	0.0274559
		ENSMUSG00000006219	Fblim1	protein_coding	1	1	0.0811224	0.0233491
		ENSMUSG00000006301	Tmbim1	protein_coding	1	1	0.0859874	0.0300503
		ENSMUSG00000006342	Susd2	protein_coding	1	1	0.251341	0.170123
		ENSMUSG00000006344	Ggt5	protein_coding	1	1	0.0733461	0.015739
		ENSMUSG00000006362	Cbfa2t3	protein_coding	1	1	0.170836	0.101298
		ENSMUSG00000006373	Pgrmc1	protein_coding	1	1	0.45635	0.0857324
		ENSMUSG00000006378	Gcat	protein_coding	1	1	0.231019	0.215618
		ENSMUSG00000006395	Hyi	polymorphic_pseudogene	1	1	0.310641	0.116398
		ENSMUSG00000006403	Adamts4	protein_coding	1	1	0.14355	0.0309801
		ENSMUSG00000006423	C330007P06Rik	protein_coding	1	1	0.372915	0.144581
		ENSMUSG00000006445	Epha2	protein_coding	1	1	0.0216563	0.00961912
		ENSMUSG00000006462	A530013C23Rik	lncRNA	1	1	0.0715269	0.0337419
		ENSMUSG00000006517	Mvd	protein_coding	1	1	0.421278	0.139913
		ENSMUSG00000006519	Cyba	protein_coding	1	1	0.0938358	0.0787474
		ENSMUSG00000006542	Prkag3	protein_coding	1	1	0.0155444	0.021891
		ENSMUSG00000006585	Cdt1	protein_coding	1	1	0.162874	0.180082
		ENSMUSG00000006641	Slc5a6	protein_coding	1	1	0.39507	0.230465
		ENSMUSG00000006642	Tcf23	protein_coding	1	1	0.040372	0.0165915
		ENSMUSG00000006678	Pola1	protein_coding	1	1	0.320325	0.128715
		ENSMUSG00000006699	Cdc42	protein_coding	1	1	0.455567	0.0972724
		ENSMUSG00000006717	Acot13	protein_coding	1	1	0.492993	0.0906737
		ENSMUSG00000006740	Kif5b	protein_coding	1	1	0.476502	0.0762284
		ENSMUSG00000006800	Sulf2	protein_coding	1	1	0.101159	0.0315657
		ENSMUSG00000006931	P3h4	protein_coding	1	1	0.414341	0.0856379
		ENSMUSG00000007039	Ddah2	protein_coding	1	1	0.370905	0.0303564
		ENSMUSG00000007041	Clic1	protein_coding	1	1	0.449822	0.0713792
		ENSMUSG00000007564	Ppp2r1a	protein_coding	1	1	0.430595	0.10142
		ENSMUSG00000007617	Homer1	protein_coding	1	1	0.438397	0.129228
		ENSMUSG00000007653	Gabrb2	protein_coding	1	1	0.0256391	0.0305009
		ENSMUSG00000007655	Cav1	protein_coding	1	1	0.114014	0.0340638
		ENSMUSG00000007805	Twist2	protein_coding	1	1	0.0272797	0.00480106
		ENSMUSG00000007817	Zmiz1	protein_coding	1	1	0.162783	0.160123
		ENSMUSG00000007872	Id3	protein_coding	1	1	0.074381	0.0206408
		ENSMUSG00000007989	Fzd3	protein_coding	1	1	0.265508	0.108881
		ENSMUSG00000008136	Fhl2	protein_coding	1	1	0.019723	0.0159954
		ENSMUSG00000008206	Cers4	protein_coding	1	1	0.292998	0.071062
		ENSMUSG00000008305	Tle1	protein_coding	1	1	0.495049	0.114967
		ENSMUSG00000008318	Relt	protein_coding	1	1	0.234625	0.323979
		ENSMUSG00000008384	Sertad1	protein_coding	1	1	0.470452	0.104228
		ENSMUSG00000008398	Elk3	protein_coding	1	1	0.405195	0.189657
		ENSMUSG00000008435	Rdh13	protein_coding	1	1	0.32237	0.0662189
		ENSMUSG00000008489	Elavl2	protein_coding	1	1	0.350153	0.399965
		ENSMUSG00000008575	Nfib	protein_coding	1	1	0.0983725	0.0166177
		ENSMUSG00000008682	Rpl10	protein_coding	1	1	0.143724	0.0539094
		ENSMUSG00000008999	Bmp7	protein_coding	1	1	0.11452	0.20825
		ENSMUSG00000009035	Tmem184b	protein_coding	1	1	0.252286	0.134384
		ENSMUSG00000009108	Gnat2	protein_coding	1	1	0.083922	0.100257
		ENSMUSG00000009248	Ascl2	protein_coding	1	1	0.160198	0.183155
		ENSMUSG00000009281	Rarres2	protein_coding	1	1	0.0565712	0.0385174
		ENSMUSG00000009376	Met	protein_coding	1	1	0.152444	0.139016
		ENSMUSG00000009406	Elk1	protein_coding	1	1	0.2587	0.0888648
		ENSMUSG00000009418	Nav1	protein_coding	1	1	0.0802964	0.0304278
		ENSMUSG00000009588	St6galnac1	protein_coding	1	1	0.29032	0
		ENSMUSG00000009596	Taf7l	protein_coding	1	1	0.404755	0.52662
		ENSMUSG00000009614	Sardh	protein_coding	1	1	0.334806	0.0595131
		ENSMUSG00000009633	G0s2	protein_coding	1	1	0.230148	0.0528221
		ENSMUSG00000009670	Tex11	protein_coding	1	1	0.384288	0.542806
		ENSMUSG00000009941	Nxf2	protein_coding	1	1	0.323496	0.437257
		ENSMUSG00000010047	Hyal2	protein_coding	1	1	0.448073	0.200533
		ENSMUSG00000010051	Hyal1	protein_coding	1	1	0.192153	0.0407725
		ENSMUSG00000010064	Slc38a3	protein_coding	1	1	0.140503	0.0970524
		ENSMUSG00000010080	Epn3	protein_coding	1	1	0.264991	0.179773
		ENSMUSG00000010311	Optc	protein_coding	1	1	0.175384	0.140118
		ENSMUSG00000010651	Acaa1b	protein_coding	1	1	0.19264	0.158884
		ENSMUSG00000010760	Phlda2	protein_coding	1	1	0.206402	0.0579315
		ENSMUSG00000010830	Kdelr3	protein_coding	1	1	0.0630459	0.0386071
		ENSMUSG00000011171	Vipr2	protein_coding	1	1	0	0.0711497
		ENSMUSG00000011256	Adam19	protein_coding	1	1	0.228531	0.0641015
		ENSMUSG00000011257	Pabpc4	protein_coding	1	1	0.226476	0.0713413
		ENSMUSG00000011589	Fsd1	protein_coding	1	1	0.25445	0.160927
		ENSMUSG00000011752	Pgam1	protein_coding	1	1	0.40847	0.0704263
		ENSMUSG00000012428	Steap4	protein_coding	1	1	0.193087	0.0637221
		ENSMUSG00000013033	Adgrl1	protein_coding	1	1	0.503567	0.06208
		ENSMUSG00000013415	Igf2bp1	protein_coding	1	1	0.321933	0.354482
		ENSMUSG00000013419	Zfp651	protein_coding	1	1	0.431746	0.112413
		ENSMUSG00000013629	Cad	protein_coding	1	1	0.372443	0.181512
		ENSMUSG00000013766	Ly6g6e	protein_coding	1	1	0.101008	0.104407
		ENSMUSG00000013846	St3gal1	protein_coding	1	1	0.344783	0.154997
		ENSMUSG00000013921	Clip3	protein_coding	1	1	0.346848	0.132349
		ENSMUSG00000014303	Glis2	protein_coding	1	1	0.0818627	0.0826806
		ENSMUSG00000014329	Bicc1	protein_coding	1	1	0.434638	0.0874041
		ENSMUSG00000014444	Piezo1	protein_coding	1	1	0.101385	0.0318151
		ENSMUSG00000014599	Csf1	protein_coding	1	1	0.178516	0.0269907
		ENSMUSG00000014773	Dll1	protein_coding	1	1	0.366686	0.0913434
		ENSMUSG00000014813	Stc1	protein_coding	1	1	0.0128213	0.00294409
		ENSMUSG00000014846	Tppp3	protein_coding	1	1	0.281915	0.280488
		ENSMUSG00000015023	Ddx19a	protein_coding	1	1	0.403781	0.148337
		ENSMUSG00000015085	Entpd2	protein_coding	1	1	0.0778029	0.0756782
		ENSMUSG00000015127	Unkl	protein_coding	1	1	0.437533	0.312736
		ENSMUSG00000015133	Lrrk1	protein_coding	1	1	0.390972	0.0437412
		ENSMUSG00000015143	Actn1	protein_coding	1	1	0.0711744	0.0557269
		ENSMUSG00000015202	Cnksr3	protein_coding	1	1	0.488533	0.0505075
		ENSMUSG00000015217	Hmgb3	protein_coding	1	1	0.278402	0.0635606
		ENSMUSG00000015224	Cyp2j9	protein_coding	1	1	0.0639445	0.0192401
		ENSMUSG00000015243	Abca1	protein_coding	1	1	0.369744	0.064443
		ENSMUSG00000015289	Lage3	protein_coding	1	1	0.179288	0.0941625
		ENSMUSG00000015291	Gdi1	protein_coding	1	1	0.353636	0.115918
		ENSMUSG00000015312	Gadd45b	protein_coding	1	1	0.320448	0.0458476
		ENSMUSG00000015396	Cd83	protein_coding	1	1	0.0493238	0.30094
		ENSMUSG00000015452	Ager	protein_coding	1	1	0.262515	0.215743
		ENSMUSG00000015484	Fam163a	protein_coding	1	1	0.500413	0.0271016
		ENSMUSG00000015501	Hivep2	protein_coding	1	1	0.223334	0.066079
		ENSMUSG00000015568	Lpl	protein_coding	1	1	0.0162763	0.0186498
		ENSMUSG00000015605	Srf	protein_coding	1	1	0.292991	0.188857
		ENSMUSG00000015656	Hspa8	protein_coding	1	1	0.357804	0.101478
		ENSMUSG00000015709	Arnt2	protein_coding	1	1	0.209005	0.0557787
		ENSMUSG00000015749	Anp32e	protein_coding	1	1	0.391169	0.0461584
		ENSMUSG00000015759	Cnih1	protein_coding	1	1	0.374116	0.119933
		ENSMUSG00000015837	Sqstm1	protein_coding	1	1	0.406353	0.0918028
		ENSMUSG00000015839	Nfe2l2	protein_coding	1	1	0.288947	0.127381
		ENSMUSG00000015850	Adamtsl4	protein_coding	1	1	0.208423	0.0885014
		ENSMUSG00000015879	Fam184b	protein_coding	1	1	0.493472	0.067767
		ENSMUSG00000015932	Dstn	protein_coding	1	1	0.231605	0.050015
		ENSMUSG00000015944	Castor2	protein_coding	1	1	0.448914	0.273315
		ENSMUSG00000015950	Ncf1	protein_coding	1	1	0.290385	0.339324
		ENSMUSG00000015981	Stk32c	protein_coding	1	1	0.307584	0.358714
		ENSMUSG00000016028	Celsr1	protein_coding	1	1	0.0952292	0.0559497
		ENSMUSG00000016194	Hsd11b1	protein_coding	1	1	0.180403	0.0750631
		ENSMUSG00000016200	Syt14	protein_coding	1	1	0.464907	0.271801
		ENSMUSG00000016256	Ctsz	protein_coding	1	1	0.214566	0.0980685
		ENSMUSG00000016262	Sertad4	protein_coding	1	1	0.0765123	0.0690393
		ENSMUSG00000016319	Slc25a5	protein_coding	1	1	0.476326	0.0352419
		ENSMUSG00000016344	Ppdpf	protein_coding	1	1	0.285762	0.139732
		ENSMUSG00000016382	Pls3	protein_coding	1	1	0.281145	0.0418251
		ENSMUSG00000016386	Mpped2	protein_coding	1	1	0.360307	0.308683
		ENSMUSG00000016409	Nkap	protein_coding	1	1	0.245856	0.155504
		ENSMUSG00000016477	E2f3	protein_coding	1	1	0.33828	0.158779
		ENSMUSG00000016481	Cr1l	protein_coding	1	1	0.4861	0.0774239
		ENSMUSG00000016494	Cd34	protein_coding	1	1	0.131432	0.0273137
		ENSMUSG00000016495	Plgrkt	protein_coding	1	1	0.407084	0.0518857
		ENSMUSG00000016528	Mapkapk2	protein_coding	1	1	0.380141	0.0570715
		ENSMUSG00000016534	Lamp2	protein_coding	1	1	0.282692	0.152232
		ENSMUSG00000016552	Foxred2	protein_coding	1	1	0.413813	0.182407
		ENSMUSG00000016763	Scube1	protein_coding	1	1	0.197276	0.144117
		ENSMUSG00000016995	Matn4	protein_coding	1	1	0.33791	0.227594
		ENSMUSG00000017009	Sdc4	protein_coding	1	1	0.248703	0.0299628
		ENSMUSG00000017057	Il13ra1	protein_coding	1	1	0.288525	0.104632
		ENSMUSG00000017144	Rnd3	protein_coding	1	1	0.125062	0.00416791
		ENSMUSG00000017386	Traf4	protein_coding	1	1	0.145416	0.109004
		ENSMUSG00000017418	Arl5b	protein_coding	1	1	0.335778	0.120138
		ENSMUSG00000017446	C1qtnf1	protein_coding	1	1	0.320472	0.0275046
		ENSMUSG00000017493	Igfbp4	protein_coding	1	1	0.103863	0.044142
		ENSMUSG00000017561	Crlf3	protein_coding	1	1	0.422942	0.218592
		ENSMUSG00000017631	Abr	protein_coding	1	1	0.394344	0.177914
		ENSMUSG00000017677	Wsb1	protein_coding	1	1	0.287964	0.101861
		ENSMUSG00000017692	Rhbdl3	protein_coding	1	1	0.271569	0.0831465
		ENSMUSG00000017723	Wfdc2	protein_coding	1	1	0.122725	0.0493614
		ENSMUSG00000017724	Etv4	protein_coding	1	1	0.110999	0.122135
		ENSMUSG00000017747	Ghdc	protein_coding	1	1	0.360456	0.0128753
		ENSMUSG00000017765	Slc12a4	protein_coding	1	1	0.154014	0.0717467
		ENSMUSG00000017831	Rab5a	protein_coding	1	1	0.331356	0.109718
		ENSMUSG00000017969	Ptgis	protein_coding	1	1	0.294745	0.0766138
		ENSMUSG00000018012	Rac3	protein_coding	1	1	0.366281	0.136256
		ENSMUSG00000018102	H2bc4	protein_coding	1	1	0.406917	0.120759
		ENSMUSG00000018143	Mafk	protein_coding	1	1	0.196014	0.0458616
		ENSMUSG00000018166	Erbb3	protein_coding	1	1	0.0904311	0.103831
		ENSMUSG00000018168	Ikzf3	protein_coding	1	1	0.0580086	0.237182
		ENSMUSG00000018199	Ro60	protein_coding	1	1	0.252506	0.092308
		ENSMUSG00000018217	Pmp22	protein_coding	1	1	0.0501548	0.0325865
		ENSMUSG00000018334	Ksr1	protein_coding	1	1	0.453085	0.102124
		ENSMUSG00000018339	Gpx3	protein_coding	1	1	0.417721	0.181993
		ENSMUSG00000018340	Anxa6	protein_coding	1	1	0.0936729	0.0337946
		ENSMUSG00000018377	Vezf1	protein_coding	1	1	0.428333	0.149506
		ENSMUSG00000018378	Cuedc1	protein_coding	1	1	0.194311	0.136311
		ENSMUSG00000018398	44812	protein_coding	1	1	0.107494	0.0435773
		ENSMUSG00000018417	Myo1b	protein_coding	1	1	0.266791	0.184098
		ENSMUSG00000018451	6330403K07Rik	protein_coding	1	1	0.00799004	0.0062936
		ENSMUSG00000018470	Kcnab3	protein_coding	1	1	0.315334	0.644915
		ENSMUSG00000018476	Kdm6b	protein_coding	1	1	0.418181	0.161961
		ENSMUSG00000018507	Trpv2	protein_coding	1	1	0.171472	0.205771
		ENSMUSG00000018537	Pcgf2	protein_coding	1	1	0.240403	0.205816
		ENSMUSG00000018547	Pip4k2b	protein_coding	1	1	0.277398	0.100255
		ENSMUSG00000018593	Sparc	protein_coding	1	1	0.449492	0.0143784
		ENSMUSG00000018604	Tbx3	protein_coding	1	1	0.25619	0.0659719
		ENSMUSG00000018648	Dusp14	protein_coding	1	1	0.104029	0.123305
		ENSMUSG00000018654	Ikzf1	protein_coding	1	1	0.31159	0.416529
		ENSMUSG00000018659	Pnpo	protein_coding	1	1	0.436761	0.167486
		ENSMUSG00000018672	Copz2	protein_coding	1	1	0.271538	0.0406406
		ENSMUSG00000018774	Cd68	protein_coding	1	1	0.484512	0.242201
		ENSMUSG00000018819	Lsp1	protein_coding	1	1	0.0140831	0.0336308
		ENSMUSG00000018830	Myh11	protein_coding	1	1	0.167037	0.0776412
		ENSMUSG00000018849	Wwc1	protein_coding	1	1	0.16112	0.220225
		ENSMUSG00000018899	Irf1	protein_coding	1	1	0.40811	0.0368856
		ENSMUSG00000019055	Plod1	protein_coding	1	1	0.239464	0.192143
		ENSMUSG00000019066	Rab3d	protein_coding	1	1	0.306339	0.266963
		ENSMUSG00000019082	Slc25a22	protein_coding	1	1	0.316236	0.111303
		ENSMUSG00000019088	Dnase1l1	protein_coding	1	1	0.200131	0.0947426
		ENSMUSG00000019102	Aldh3a1	protein_coding	1	1	0.426223	0.0242689
		ENSMUSG00000019179	Mdh2	protein_coding	1	1	0.382181	0.184575
		ENSMUSG00000019194	Scn1b	protein_coding	1	1	0.455193	0.045282
		ENSMUSG00000019230	Lhx9	protein_coding	1	1	0.27194	0.0747426
		ENSMUSG00000019256	Ahr	protein_coding	1	1	0.153709	0.0714562
		ENSMUSG00000019278	Dpep1	protein_coding	1	1	0.242474	0.168799
		ENSMUSG00000019301	Hsd17b1	protein_coding	1	1	0.064343	0.00367842
		ENSMUSG00000019326	Aoc3	protein_coding	1	1	0.286255	0.0559078
		ENSMUSG00000019461	Plscr3	protein_coding	1	1	0.228094	0.0852213
		ENSMUSG00000019487	Trip10	protein_coding	1	1	0.294584	0.194765
		ENSMUSG00000019528	Gyg	protein_coding	1	1	0.429567	0.056409
		ENSMUSG00000019539	Rcn3	protein_coding	1	1	0.0476239	0.0107729
		ENSMUSG00000019558	Slc6a8	protein_coding	1	1	0.17	0.0634923
		ENSMUSG00000019577	Pdk4	protein_coding	1	1	0.195189	0.00891718
		ENSMUSG00000019718	L3hypdh	protein_coding	1	1	0.411451	0.0232233
		ENSMUSG00000019731	Slc35e1	protein_coding	1	1	0.426375	0.132703
		ENSMUSG00000019734	Tmc4	protein_coding	1	1	0.48507	0.198542
		ENSMUSG00000019768	Esr1	protein_coding	1	1	0.160445	0.0342719
		ENSMUSG00000019773	Fbxo5	protein_coding	1	1	0.312319	0.245614
		ENSMUSG00000019779	Frk	protein_coding	1	1	0.17232	0.0237077
		ENSMUSG00000019803	Nr2e1	protein_coding	1	1	0.0997301	0.127112
		ENSMUSG00000019806	Aig1	protein_coding	1	1	0.381903	0.221831
		ENSMUSG00000019817	Plagl1	protein_coding	1	1	0.0504324	0.00493795
		ENSMUSG00000019823	Mical1	protein_coding	1	1	0.0810299	0.0555148
		ENSMUSG00000019832	Rab32	protein_coding	1	1	0.116301	0.0496102
		ENSMUSG00000019838	Slc16a10	protein_coding	1	1	0.243467	0.219928
		ENSMUSG00000019842	Traf3ip2	protein_coding	1	1	0.127443	0.0258397
		ENSMUSG00000019846	Lama4	protein_coding	1	1	0.140334	0.0385315
		ENSMUSG00000019848	Popdc3	protein_coding	1	1	0.0524065	0.0476299
		ENSMUSG00000019849	Prep	protein_coding	1	1	0.166265	0.0614316
		ENSMUSG00000019866	Crybg1	protein_coding	1	1	0.28173	0.495409
		ENSMUSG00000019873	Reep3	protein_coding	1	1	0.194055	0.0411319
		ENSMUSG00000019880	Rspo3	protein_coding	1	1	0	0
		ENSMUSG00000019889	Ptprk	protein_coding	1	1	0.190541	0.0322423
		ENSMUSG00000019894	Slc6a15	protein_coding	1	1	0.0114319	0.00936497
		ENSMUSG00000019899	Lama2	protein_coding	1	1	0.121553	0.0199667
		ENSMUSG00000019927	Ube2d1	protein_coding	1	1	0.430886	0.055223
		ENSMUSG00000019929	Dcn	protein_coding	1	1	0.0133776	0.0336673
		ENSMUSG00000019943	Atp2b1	protein_coding	1	1	0.262033	0.0796908
		ENSMUSG00000019947	Arid5b	protein_coding	1	1	0.246642	0.0384794
		ENSMUSG00000019960	Dusp6	protein_coding	1	1	0.196845	0.0195488
		ENSMUSG00000019966	Kitl	protein_coding	1	1	0.349195	0.0112411
		ENSMUSG00000019970	Sgk1	protein_coding	1	1	0.145066	0.0142754
		ENSMUSG00000019975	Ikbip	protein_coding	1	1	0.371145	0.0681207
		ENSMUSG00000019979	Apaf1	protein_coding	1	1	0.309088	0.1671
		ENSMUSG00000019989	Enpp3	protein_coding	1	1	0.270799	0.260704
		ENSMUSG00000019997	Ccn2	protein_coding	1	1	0.0457176	0.0109016
		ENSMUSG00000020027	Socs2	protein_coding	1	1	0.291478	0.028794
		ENSMUSG00000020032	Nuak1	protein_coding	1	1	0.0532037	0.0165971
		ENSMUSG00000020042	Btbd11	protein_coding	1	1	0.365918	0.0628746
		ENSMUSG00000020044	Timp3	protein_coding	1	1	0.470817	0.0208219
		ENSMUSG00000020053	Igf1	protein_coding	1	1	0.0610481	0.0761134
		ENSMUSG00000020086	Macroh2a2	protein_coding	1	1	0.310554	0.271843
		ENSMUSG00000020097	Sgpl1	protein_coding	1	1	0.483265	0.148686
		ENSMUSG00000020098	Pcbd1	protein_coding	1	1	0.0609768	0.0312486
		ENSMUSG00000020099	Unc5b	protein_coding	1	1	0.23439	0.180575
		ENSMUSG00000020120	Plek	protein_coding	1	1	0.10511	0.774077
		ENSMUSG00000020122	Egfr	protein_coding	1	1	0.0733866	0.0407765
		ENSMUSG00000020123	Avpr1a	protein_coding	1	1	0.0846143	0.106483
		ENSMUSG00000020134	Peli1	protein_coding	1	1	0.436598	0.207974
		ENSMUSG00000020140	Lgr5	protein_coding	1	1	0.144886	0.28623
		ENSMUSG00000020142	Slc1a4	protein_coding	1	1	0.270655	0.026559
		ENSMUSG00000020178	Adora2a	protein_coding	1	1	0.280648	0.155618
		ENSMUSG00000020181	Nav3	protein_coding	1	1	0.418667	0.149
		ENSMUSG00000020183	Cpm	protein_coding	1	1	0.372797	0.162071
		ENSMUSG00000020205	Phlda1	protein_coding	1	1	0.142838	0.0401323
		ENSMUSG00000020218	Wif1	protein_coding	1	1	0.228191	0.0599308
		ENSMUSG00000020228	Helb	protein_coding	1	1	0.35585	0.0717789
		ENSMUSG00000020230	Prmt2	protein_coding	1	1	0.498182	0.046658
		ENSMUSG00000020241	Col6a2	protein_coding	1	1	0.0104652	0.00744501
		ENSMUSG00000020256	Aldh1l2	protein_coding	1	1	0.357085	0.222948
		ENSMUSG00000020275	Rel	protein_coding	1	1	0.397409	0.131787
		ENSMUSG00000020282	Rhbdf1	protein_coding	1	1	0.076167	0.0272353
		ENSMUSG00000020303	Stc2	protein_coding	1	1	0.0456809	0.00985351
		ENSMUSG00000020315	Sptbn1	protein_coding	1	1	0.44989	0.249506
		ENSMUSG00000020326	Ccng1	protein_coding	1	1	0.447167	0.127147
		ENSMUSG00000020331	Hcn2	protein_coding	1	1	0.423535	0.263739
		ENSMUSG00000020340	Cyfip2	protein_coding	1	1	0.398923	0.349611
		ENSMUSG00000020349	Ppp2ca	protein_coding	1	1	0.474136	0.098898
		ENSMUSG00000020363	Gfpt2	protein_coding	1	1	0.0440364	0.0318182
		ENSMUSG00000020372	Rack1	protein_coding	1	1	0.50296	0.111722
		ENSMUSG00000020374	Rasgef1c	protein_coding	1	1	0.252032	0.0566647
		ENSMUSG00000020376	Rnf130	protein_coding	1	1	0.463692	0.16656
		ENSMUSG00000020387	Jade2	protein_coding	1	1	0.44941	0.307637
		ENSMUSG00000020388	Pdlim4	protein_coding	1	1	0.0660379	0.0111822
		ENSMUSG00000020400	Tnip1	protein_coding	1	1	0.388853	0.103954
		ENSMUSG00000020402	Vdac1	protein_coding	1	1	0.506666	0.0278024
		ENSMUSG00000020407	Upp1	protein_coding	1	1	0.153029	0.0833376
		ENSMUSG00000020422	Tns3	protein_coding	1	1	0.36294	0.0373572
		ENSMUSG00000020423	Btg2	protein_coding	1	1	0.101153	0.0206518
		ENSMUSG00000020427	Igfbp3	protein_coding	1	1	0.0397969	0.00455723
		ENSMUSG00000020437	Myo1g	protein_coding	1	1	0.343161	0.295721
		ENSMUSG00000020439	Smtn	protein_coding	1	1	0.298834	0.0729584
		ENSMUSG00000020453	Patz1	protein_coding	1	1	0.160595	0.110284
		ENSMUSG00000020467	Efemp1	protein_coding	1	1	0.0562112	0.0332349
		ENSMUSG00000020473	Aebp1	protein_coding	1	1	0.0581928	0.0208214
		ENSMUSG00000020474	Polm	protein_coding	1	1	0.459519	0.109962
		ENSMUSG00000020484	Xbp1	protein_coding	1	1	0.295707	0.0526111
		ENSMUSG00000020536	Llgl1	protein_coding	1	1	0.373826	0.130789
		ENSMUSG00000020538	Srebf1	protein_coding	1	1	0.401723	0.165159
		ENSMUSG00000020542	Myocd	protein_coding	1	1	0.0424724	0.0287535
		ENSMUSG00000020547	Bzw2	protein_coding	1	1	0.297853	0.0464882
		ENSMUSG00000020580	Rock2	protein_coding	1	1	0.360102	0.141734
		ENSMUSG00000020589	Fam49a	protein_coding	1	1	0.117147	0.113169
		ENSMUSG00000020592	Sdc1	protein_coding	1	1	0.266889	0.164077
		ENSMUSG00000020601	Trib2	protein_coding	1	1	0.0230371	0.00714358
		ENSMUSG00000020620	Abca8b	protein_coding	1	1	0.135208	0.0459061
		ENSMUSG00000020627	Klhl29	protein_coding	1	1	0.392936	0.0325599
		ENSMUSG00000020629	Adi1	protein_coding	1	1	0.395721	0.152802
		ENSMUSG00000020644	Id2	protein_coding	1	1	0.179907	0.034941
		ENSMUSG00000020653	Klf11	protein_coding	1	1	0.168961	0.0991033
		ENSMUSG00000020654	Adcy3	protein_coding	1	1	0.313869	0.207294
		ENSMUSG00000020661	Dnmt3a	protein_coding	1	1	0.239585	0.0919416
		ENSMUSG00000020668	Kif3c	protein_coding	1	1	0.302355	0.0786447
		ENSMUSG00000020674	Pxdn	protein_coding	1	1	0.0632645	0.042611
		ENSMUSG00000020689	Itgb3	protein_coding	1	1	0.082285	0.06042
		ENSMUSG00000020695	Mrc2	protein_coding	1	1	0.136455	0.075681
		ENSMUSG00000020723	Cacng4	protein_coding	1	1	0.0683071	0.218603
		ENSMUSG00000020773	Trim47	protein_coding	1	1	0.246749	0.00961602
		ENSMUSG00000020785	Camkk1	protein_coding	1	1	0.313077	0.252956
		ENSMUSG00000020788	Atp2a3	protein_coding	1	1	0.137567	0.0677942
		ENSMUSG00000020806	Rhbdf2	protein_coding	1	1	0.268746	0.0660928
		ENSMUSG00000020808	Pimreg	protein_coding	1	1	0.164753	0.0682073
		ENSMUSG00000020810	Cygb	protein_coding	1	1	0.0850754	0.0411747
		ENSMUSG00000020814	Mxra7	protein_coding	1	1	0.40327	0.0437655
		ENSMUSG00000020821	Kif1c	protein_coding	1	1	0.314474	0.149802
		ENSMUSG00000020828	Pld2	protein_coding	1	1	0.210447	0.0524799
		ENSMUSG00000020831	0610010K14Rik	protein_coding	1	1	0.455561	0.194306
		ENSMUSG00000020846	Rflnb	protein_coding	1	1	0.484248	0.114795
		ENSMUSG00000020848	Doc2b	protein_coding	1	1	0.180879	0.0381363
		ENSMUSG00000020866	Cacna1g	protein_coding	1	1	0.476014	0.29488
		ENSMUSG00000020875	Hoxb9	protein_coding	1	1	0.0165196	0.0276649
		ENSMUSG00000020902	Ntn1	protein_coding	1	1	0.425083	0.158996
		ENSMUSG00000020917	Acly	protein_coding	1	1	0.484352	0.101806
		ENSMUSG00000020919	Stat5b	protein_coding	1	1	0.0881959	0.0545214
		ENSMUSG00000020923	Ubtf	protein_coding	1	1	0.45139	0.10191
		ENSMUSG00000020953	Coch	protein_coding	1	1	0.324057	0.0837285
		ENSMUSG00000020974	Pole2	protein_coding	1	1	0.455253	0.332447
		ENSMUSG00000021025	Nfkbia	protein_coding	1	1	0.395977	0.0366625
		ENSMUSG00000021055	Esr2	protein_coding	1	1	0.199589	0.0460771
		ENSMUSG00000021057	Akap5	protein_coding	1	1	0.213872	0.0652245
		ENSMUSG00000021068	Nin	protein_coding	1	1	0.110915	0.0348206
		ENSMUSG00000021069	Pygl	protein_coding	1	1	0.363748	0.0931915
		ENSMUSG00000021071	Trim9	protein_coding	1	1	0.249219	0.0961691
		ENSMUSG00000021109	Hif1a	protein_coding	1	1	0.433623	0.0944959
		ENSMUSG00000021127	Zfp36l1	protein_coding	1	1	0.104012	0.0719809
		ENSMUSG00000021130	Galnt16	protein_coding	1	1	0.305714	0.19141
		ENSMUSG00000021186	Fbln5	protein_coding	1	1	0.092689	0.0629778
		ENSMUSG00000021193	Pitrm1	protein_coding	1	1	0.484033	0.0604731
		ENSMUSG00000021200	Asb2	protein_coding	1	1	0.334165	0.0643976
		ENSMUSG00000021217	Tshz3	protein_coding	1	1	0.0594212	0.0313433
		ENSMUSG00000021226	Acot2	protein_coding	1	1	0.193283	0.0530261
		ENSMUSG00000021239	Vsx2	protein_coding	1	1	0.0521484	0.129925
		ENSMUSG00000021250	Fos	protein_coding	1	1	0.0981599	0.0219278
		ENSMUSG00000021256	Vash1	protein_coding	1	1	0.413815	0.328979
		ENSMUSG00000021268	Meg3	lncRNA	1	1	0.0267684	0.0051846
		ENSMUSG00000021277	Traf3	protein_coding	1	1	0.324575	0.180084
		ENSMUSG00000021294	Kif26a	protein_coding	1	1	0.251179	0.127734
		ENSMUSG00000021306	Gpr137b	protein_coding	1	1	0.216478	0.0704715
		ENSMUSG00000021313	Ryr2	protein_coding	1	1	0.475892	0.1838
		ENSMUSG00000021318	Gli3	protein_coding	1	1	0.143829	0.161268
		ENSMUSG00000021319	Sfrp4	protein_coding	1	1	0.00728029	0.00420589
		ENSMUSG00000021360	Gcnt2	protein_coding	1	1	0.348723	0.0600892
		ENSMUSG00000021365	Nedd9	protein_coding	1	1	0.052053	0.0384491
		ENSMUSG00000021367	Edn1	protein_coding	1	1	0.0460506	0.00161615
		ENSMUSG00000021371	Mcur1	protein_coding	1	1	0.222871	0.0793037
		ENSMUSG00000021375	Kif13a	protein_coding	1	1	0.445865	0.276535
		ENSMUSG00000021377	Dek	protein_coding	1	1	0.410413	0.375134
		ENSMUSG00000021395	Spin1	protein_coding	1	1	0.404523	0.0677514
		ENSMUSG00000021400	Wrnip1	protein_coding	1	1	0.379583	0.184489
		ENSMUSG00000021417	Eci2	protein_coding	1	1	0.425089	0.0660165
		ENSMUSG00000021451	Sema4d	protein_coding	1	1	0.131068	0.143143
		ENSMUSG00000021457	Syk	protein_coding	1	1	0.414679	0.126506
		ENSMUSG00000021466	Ptch1	protein_coding	1	1	0.0870714	0.0152946
		ENSMUSG00000021485	Mxd3	protein_coding	1	1	0.0994082	0.13003
		ENSMUSG00000021493	Pdlim7	protein_coding	1	1	0.105808	0.0564203
		ENSMUSG00000021508	Cxcl14	protein_coding	1	1	0.037142	0.0916709
		ENSMUSG00000021559	Dapk1	protein_coding	1	1	0.117884	0.0600092
		ENSMUSG00000021573	Tppp	protein_coding	1	1	0.114115	0.0601366
		ENSMUSG00000021583	Erap1	protein_coding	1	1	0.223144	0.0872636
		ENSMUSG00000021591	Glrx	protein_coding	1	1	0.399223	0.0307428
		ENSMUSG00000021608	Lpcat1	protein_coding	1	1	0.334415	0.0824325
		ENSMUSG00000021614	Vcan	protein_coding	1	1	0.0584455	0.00910627
		ENSMUSG00000021619	Atg10	protein_coding	1	1	0.463108	0.210836
		ENSMUSG00000021636	Marveld2	protein_coding	1	1	0.387128	0.287766
		ENSMUSG00000021638	Ocln	protein_coding	1	1	0.438758	0.0176481
		ENSMUSG00000021647	Cartpt	protein_coding	1	1	0.256323	0.159527
		ENSMUSG00000021662	Arhgef28	protein_coding	1	1	0.140067	0.13118
		ENSMUSG00000021665	Hexb	protein_coding	1	1	0.258868	0.197354
		ENSMUSG00000021678	F2rl1	protein_coding	1	1	0.194026	0.113419
		ENSMUSG00000021684	Pde8b	protein_coding	1	1	0.195852	0.0918175
		ENSMUSG00000021702	Thbs4	protein_coding	1	1	0.0849933	0.0912773
		ENSMUSG00000021703	Serinc5	protein_coding	1	1	0.299098	0.0585674
		ENSMUSG00000021719	Rgs7bp	protein_coding	1	1	0.172944	0.0358227
		ENSMUSG00000021725	Parp8	protein_coding	1	1	0.413733	0.158025
		ENSMUSG00000021752	Kctd6	protein_coding	1	1	0.270148	0.132615
		ENSMUSG00000021754	Map3k1	protein_coding	1	1	0.269867	0.0545425
		ENSMUSG00000021756	Il6st	protein_coding	1	1	0.199203	0.0362573
		ENSMUSG00000021760	Gpx8	protein_coding	1	1	0.0501954	0.0374599
		ENSMUSG00000021763	BC067074	protein_coding	1	1	0.056461	0.0311217
		ENSMUSG00000021765	Fst	protein_coding	1	1	0.0969534	0.0389857
		ENSMUSG00000021779	Thrb	protein_coding	1	1	0.298589	0.0596797
		ENSMUSG00000021782	Dlg5	protein_coding	1	1	0.353436	0.0686234
		ENSMUSG00000021794	Glud1	protein_coding	1	1	0.385064	0.129315
		ENSMUSG00000021796	Bmpr1a	protein_coding	1	1	0.387526	0.0853907
		ENSMUSG00000021822	Plau	protein_coding	1	1	0.102792	0.261086
		ENSMUSG00000021823	Vcl	protein_coding	1	1	0.277713	0.0820734
		ENSMUSG00000021843	Ktn1	protein_coding	1	1	0.266636	0.0464474
		ENSMUSG00000021871	Gm49342	protein_coding	1	1	0.463887	0.0623646
		ENSMUSG00000021876	Rnase4	protein_coding	1	1	0.0613585	0.0653607
		ENSMUSG00000021895	Arhgef3	protein_coding	1	1	0.479842	0.217606
		ENSMUSG00000021900	Btd	protein_coding	1	1	0.47803	0.0527014
		ENSMUSG00000021910	Nisch	protein_coding	1	1	0.408412	0.0923414
		ENSMUSG00000021922	Itih4	protein_coding	1	1	0.397716	0.305361
		ENSMUSG00000021932	Rnaseh2b	protein_coding	1	1	0.278037	0.17338
		ENSMUSG00000021939	Ctsb	protein_coding	1	1	0.396381	0.0820184
		ENSMUSG00000021943	Gdf10	protein_coding	1	1	0.0938436	0.0773102
		ENSMUSG00000021944	Gata4	protein_coding	1	1	0.462634	0.0110796
		ENSMUSG00000021947	Cryl1	protein_coding	1	1	0.225886	0.102639
		ENSMUSG00000021957	Tkt	protein_coding	1	1	0.359909	0.0321098
		ENSMUSG00000021978	Extl3	protein_coding	1	1	0.41041	0.108964
		ENSMUSG00000021990	Spata13	protein_coding	1	1	0.478649	0.0573479
		ENSMUSG00000021994	Wnt5a	protein_coding	1	1	0.0531791	0.00529109
		ENSMUSG00000021996	Esd	protein_coding	1	1	0.260194	0.105236
		ENSMUSG00000021998	Lcp1	protein_coding	1	1	0.269615	0.619558
		ENSMUSG00000022015	Tnfsf11	protein_coding	1	1	0.0943003	0.138859
		ENSMUSG00000022048	Dpysl2	protein_coding	1	1	0.140904	0.0537784
		ENSMUSG00000022054	Nefm	protein_coding	1	1	0.0368551	0.0924111
		ENSMUSG00000022061	Nkx3-1	protein_coding	1	1	0.229419	0.107449
		ENSMUSG00000022090	Pdlim2	protein_coding	1	1	0.426177	0.0536133
		ENSMUSG00000022096	Hr	protein_coding	1	1	0.209679	0.111992
		ENSMUSG00000022098	Bmp1	protein_coding	1	1	0.0415956	0.0268791
		ENSMUSG00000022114	Spry2	protein_coding	1	1	0.0961504	0.0156689
		ENSMUSG00000022122	Ednrb	protein_coding	1	1	0.341615	0.0395722
		ENSMUSG00000022125	Cln5	protein_coding	1	1	0.38171	0.0579577
		ENSMUSG00000022139	Mbnl2	protein_coding	1	1	0.258692	0.0427961
		ENSMUSG00000022144	Gdnf	protein_coding	1	1	0.155721	0.0169769
		ENSMUSG00000022146	Osmr	protein_coding	1	1	0.179878	0.0883423
		ENSMUSG00000022150	Dab2	protein_coding	1	1	0.028022	0.0542352
		ENSMUSG00000022178	Ajuba	protein_coding	1	1	0.253727	0.0357703
		ENSMUSG00000022199	Slc22a17	protein_coding	1	1	0.245213	0.0768472
		ENSMUSG00000022203	Efs	protein_coding	1	1	0.0443987	0.0385696
		ENSMUSG00000022206	Npr3	protein_coding	1	1	0.327884	0.0895735
		ENSMUSG00000022211	Carmil3	protein_coding	1	1	0.343227	0.266905
		ENSMUSG00000022216	Psme1	protein_coding	1	1	0.224957	0.0980999
		ENSMUSG00000022231	Sema5a	protein_coding	1	1	0.282877	0.060094
		ENSMUSG00000022314	Rad21	protein_coding	1	1	0.46378	0.274313
		ENSMUSG00000022321	Cdh10	protein_coding	1	1	0.113804	0.0614625
		ENSMUSG00000022323	Rida	protein_coding	1	1	0.386741	0.143243
		ENSMUSG00000022324	Matn2	protein_coding	1	1	0.0281604	0.0113179
		ENSMUSG00000022325	Pop1	protein_coding	1	1	0.402759	0.211728
		ENSMUSG00000022329	Stk3	protein_coding	1	1	0.467185	0.276672
		ENSMUSG00000022330	Osr2	protein_coding	1	1	0.0875332	0.0154339
		ENSMUSG00000022346	Myc	protein_coding	1	1	0.049698	0.0119495
		ENSMUSG00000022350	Washc5	protein_coding	1	1	0.397491	0.136148
		ENSMUSG00000022353	Mtss1	protein_coding	1	1	0.277856	0.199542
		ENSMUSG00000022358	Fbxo32	protein_coding	1	1	0.0774266	0.0531169
		ENSMUSG00000022359	Wdyhv1	protein_coding	1	1	0.274446	0.173533
		ENSMUSG00000022367	Has2	protein_coding	1	1	0.00443368	0
		ENSMUSG00000022415	Syngr1	protein_coding	1	1	0.23774	0.256012
		ENSMUSG00000022419	Deptor	protein_coding	1	1	0.3436	0.0828804
		ENSMUSG00000022433	Csnk1e	protein_coding	1	1	0.106844	0.0993434
		ENSMUSG00000022436	Sh3bp1	protein_coding	1	1	0.1227	0.121666
		ENSMUSG00000022440	C1qtnf6	protein_coding	1	1	0.0941523	0.00658547
		ENSMUSG00000022443	Myh9	protein_coding	1	1	0.0937077	0.0348836
		ENSMUSG00000022462	Slc38a2	protein_coding	1	1	0.202836	0.0299363
		ENSMUSG00000022463	Srebf2	protein_coding	1	1	0.244284	0.173229
		ENSMUSG00000022464	Slc38a4	protein_coding	1	1	0.0799326	0.0181606
		ENSMUSG00000022475	Hdac7	protein_coding	1	1	0.325417	0.0413572
		ENSMUSG00000022484	Hoxc10	protein_coding	1	1	0.10914	0
		ENSMUSG00000022500	Litaf	protein_coding	1	1	0.304793	0.045738
		ENSMUSG00000022504	Ciita	protein_coding	1	1	0.316946	0.467365
		ENSMUSG00000022505	Emp2	protein_coding	1	1	0.201744	0.0434411
		ENSMUSG00000022508	Bcl6	protein_coding	1	1	0.461144	0.137348
		ENSMUSG00000022512	Cldn1	protein_coding	1	1	0.00275983	0.00219086
		ENSMUSG00000022514	Il1rap	protein_coding	1	1	0.332012	0.152735
		ENSMUSG00000022528	Hes1	protein_coding	1	1	0.340312	0.0619377
		ENSMUSG00000022533	Atp13a3	protein_coding	1	1	0.481791	0.252594
		ENSMUSG00000022537	Tmem44	protein_coding	1	1	0.41317	0.0905092
		ENSMUSG00000022571	Pycrl	protein_coding	1	1	0.258049	0.142696
		ENSMUSG00000022574	Naprt	protein_coding	1	1	0.449542	0.198562
		ENSMUSG00000022575	Gsdmd	protein_coding	1	1	0.205672	0.542155
		ENSMUSG00000022577	Ly6h	protein_coding	1	1	0.228824	0.117297
		ENSMUSG00000022587	Ly6e	protein_coding	1	1	0.3297	0.0396191
		ENSMUSG00000022594	Lynx1	protein_coding	1	1	0.423012	0.082049
		ENSMUSG00000022610	Mapk12	protein_coding	1	1	0.472258	0.14804
		ENSMUSG00000022613	Miox	protein_coding	1	1	0.0427886	0.0284282
		ENSMUSG00000022623	Shank3	protein_coding	1	1	0.385696	0.108709
		ENSMUSG00000022636	Alcam	protein_coding	1	1	0.266625	0.211971
		ENSMUSG00000022661	Cd200	protein_coding	1	1	0.136401	0.025624
		ENSMUSG00000022665	Ccdc80	protein_coding	1	1	0.0137695	0.0156796
		ENSMUSG00000022673	Mcm4	protein_coding	1	1	0.22986	0.183284
		ENSMUSG00000022686	B3gnt5	protein_coding	1	1	0.0755858	0.0710215
		ENSMUSG00000022687	Boc	protein_coding	1	1	0.210778	0.0665451
		ENSMUSG00000022724	Riox2	protein_coding	1	1	0.46442	0.214256
		ENSMUSG00000022742	Cpox	protein_coding	1	1	0.399457	0.114993
		ENSMUSG00000022751	Nit2	protein_coding	1	1	0.322207	0.275274
		ENSMUSG00000022754	Tmem45a	protein_coding	1	1	0.0519367	0.0127825
		ENSMUSG00000022763	Aifm3	protein_coding	1	1	0.340979	0.292274
		ENSMUSG00000022793	B4galt4	protein_coding	1	1	0.162854	0.089752
		ENSMUSG00000022816	Fstl1	protein_coding	1	1	0.0424577	0.0103327
		ENSMUSG00000022822	Abcc5	protein_coding	1	1	0.405911	0.106568
		ENSMUSG00000022836	Mylk	protein_coding	1	1	0.389542	0.082286
		ENSMUSG00000022840	Adcy5	protein_coding	1	1	0.158022	0.0620283
		ENSMUSG00000022848	Slc49a4	protein_coding	1	1	0.206849	0.093186
		ENSMUSG00000022865	Cxadr	protein_coding	1	1	0.0353297	0.0275957
		ENSMUSG00000022883	Robo1	protein_coding	1	1	0.387001	0.0946334
		ENSMUSG00000022887	Masp1	protein_coding	1	1	0.0640824	0.00455973
		ENSMUSG00000022892	App	protein_coding	1	1	0.396663	0.112147
		ENSMUSG00000022893	Adamts1	protein_coding	1	1	0.0602946	0.010463
		ENSMUSG00000022894	Adamts5	protein_coding	1	1	0.0121023	0.0172434
		ENSMUSG00000022895	Ets2	protein_coding	1	1	0.109399	0.0486563
		ENSMUSG00000022901	Cd86	protein_coding	1	1	0.327622	0.974608
		ENSMUSG00000022906	Parp9	protein_coding	1	1	0.22521	0.0927061
		ENSMUSG00000022952	Runx1	protein_coding	1	1	0.161517	0.0943498
		ENSMUSG00000022971	Ifnar2	protein_coding	1	1	0.471661	0.0368932
		ENSMUSG00000022987	Zfp641	protein_coding	1	1	0.470025	0.0454182
		ENSMUSG00000023004	Tuba1b	protein_coding	1	1	0.303602	0.0370059
		ENSMUSG00000023009	Nckap5l	protein_coding	1	1	0.508742	0.0532951
		ENSMUSG00000023022	Lima1	protein_coding	1	1	0.411162	0.0371341
		ENSMUSG00000023034	Nr4a1	protein_coding	1	1	0.0596297	0.0571009
		ENSMUSG00000023036	Pcdhgc4	protein_coding	1	1	0.397654	0.0682128
		ENSMUSG00000023043	Krt18	protein_coding	1	1	0.0315089	0.0469089
		ENSMUSG00000023045	Soat2	protein_coding	1	1	0.0590148	0.0289668
		ENSMUSG00000023046	Igfbp6	protein_coding	1	1	0.0582384	0.0339157
		ENSMUSG00000023048	Prr13	protein_coding	1	1	0.405	0.120675
		ENSMUSG00000023067	Cdkn1a	protein_coding	1	1	0.433349	0.120748
		ENSMUSG00000023092	Fhl1	protein_coding	1	1	0.338844	0.0380387
		ENSMUSG00000023169	Slc38a1	protein_coding	1	1	0.189926	0.0339274
		ENSMUSG00000023186	Vwa5a	protein_coding	1	1	0.232438	0.0291809
		ENSMUSG00000023191	P3h3	protein_coding	1	1	0.0333234	0.0166995
		ENSMUSG00000023206	Il15ra	protein_coding	1	1	0.486859	0.0208955
		ENSMUSG00000023224	Serping1	protein_coding	1	1	0.114727	0.0714315
		ENSMUSG00000023243	Kcnk5	protein_coding	1	1	0.399953	0.588317
		ENSMUSG00000023262	Acy1	protein_coding	1	1	0.255474	0.120025
		ENSMUSG00000023336	Wfdc1	protein_coding	1	1	0.375572	0.010677
		ENSMUSG00000023348	Trip6	protein_coding	1	1	0.117738	0.0528212
		ENSMUSG00000023411	Nfatc4	protein_coding	1	1	0.0783119	0.0292802
		ENSMUSG00000023460	Rab12	protein_coding	1	1	0.410698	0.0253904
		ENSMUSG00000023791	Pigx	protein_coding	1	1	0.406283	0.275239
		ENSMUSG00000023885	Thbs2	protein_coding	1	1	0.0141567	0.00488329
		ENSMUSG00000023886	Smoc2	protein_coding	1	1	0.0890286	0.0386138
		ENSMUSG00000023905	Tnfrsf12a	protein_coding	1	1	0.0174481	0.00433274
		ENSMUSG00000023909	Paqr4	protein_coding	1	1	0.144782	0.0996082
		ENSMUSG00000023927	Satb1	protein_coding	1	1	0.142149	0.0784557
		ENSMUSG00000023944	Hsp90ab1	protein_coding	1	1	0.435812	0.12784
		ENSMUSG00000023945	Slc5a7	protein_coding	1	1	0	0.242655
		ENSMUSG00000023951	Vegfa	protein_coding	1	1	0.149831	0.0130331
		ENSMUSG00000023959	Clic5	protein_coding	1	1	0.403691	0.0612565
		ENSMUSG00000023963	Cyp39a1	protein_coding	1	1	0.225882	0.534163
		ENSMUSG00000023972	Ptk7	protein_coding	1	1	0.115724	0.124075
		ENSMUSG00000023991	Foxp4	protein_coding	1	1	0.391606	0.0709268
		ENSMUSG00000024012	Mtch1	protein_coding	1	1	0.416164	0.0648521
		ENSMUSG00000024014	Pim1	protein_coding	1	1	0.215588	0.291396
		ENSMUSG00000024030	Abcg1	protein_coding	1	1	0.161597	0.0989653
		ENSMUSG00000024042	Sik1	protein_coding	1	1	0.231883	0.0852519
		ENSMUSG00000024063	Lbh	protein_coding	1	1	0.0211481	0.0128755
		ENSMUSG00000024070	Prkd3	protein_coding	1	1	0.263922	0.155138
		ENSMUSG00000024074	Crim1	protein_coding	1	1	0.081409	0.0353525
		ENSMUSG00000024087	Cyp1b1	protein_coding	1	1	0.31681	0.553462
		ENSMUSG00000024098	Twsg1	protein_coding	1	1	0.288876	0.0809188
		ENSMUSG00000024107	Lhcgr	protein_coding	1	1	0.335938	0.0122967
		ENSMUSG00000024132	Eci1	protein_coding	1	1	0.352009	0.125961
		ENSMUSG00000024143	Rhoq	protein_coding	1	1	0.0534872	0.0282949
		ENSMUSG00000024151	Msh2	protein_coding	1	1	0.367338	0.215436
		ENSMUSG00000024165	Jpt2	protein_coding	1	1	0.324991	0.193781
		ENSMUSG00000024168	Tmem204	protein_coding	1	1	0.15387	0.0277025
		ENSMUSG00000024172	St6gal2	protein_coding	1	1	0.0446308	0.0287687
		ENSMUSG00000024177	Nme4	protein_coding	1	1	0.339382	0.261459
		ENSMUSG00000024184	Pdia2	protein_coding	1	1	0.155412	0.0655779
		ENSMUSG00000024186	Rgs11	protein_coding	1	1	0.300659	0.0463103
		ENSMUSG00000024190	Dusp1	protein_coding	1	1	0.20204	0.0973687
		ENSMUSG00000024235	Map3k8	protein_coding	1	1	0.185366	0.054247
		ENSMUSG00000024236	Svil	protein_coding	1	1	0.306637	0.0461357
		ENSMUSG00000024238	Zeb1	protein_coding	1	1	0.466046	0.19087
		ENSMUSG00000024247	Pkdcc	protein_coding	1	1	0.382423	0.0259925
		ENSMUSG00000024277	Mapre2	protein_coding	1	1	0.33979	0.164644
		ENSMUSG00000024298	Zfp871	protein_coding	1	1	0.427056	0.0908085
		ENSMUSG00000024299	Adamts10	protein_coding	1	1	0.0885501	0.0413452
		ENSMUSG00000024331	Dsc2	protein_coding	1	1	0.0250074	0.00628415
		ENSMUSG00000024349	Tmem173	protein_coding	1	1	0.355741	0.0689363
		ENSMUSG00000024366	Gfra3	protein_coding	1	1	0.10257	0.198737
		ENSMUSG00000024381	Bin1	protein_coding	1	1	0.040425	0.0236455
		ENSMUSG00000024383	Map3k2	protein_coding	1	1	0.437545	0.121993
		ENSMUSG00000024401	Tnf	protein_coding	1	1	0.196715	0.982879
		ENSMUSG00000024406	Pou5f1	protein_coding	1	1	0.25354	0.43727
		ENSMUSG00000024413	Npc1	protein_coding	1	1	0.297791	0.179576
		ENSMUSG00000024420	Zfp521	protein_coding	1	1	0.240366	0.112115
		ENSMUSG00000024421	Lama3	protein_coding	1	1	0.248073	0.0266917
		ENSMUSG00000024427	Spry4	protein_coding	1	1	0.352589	0.0219375
		ENSMUSG00000024431	Nr3c1	protein_coding	1	1	0.372919	0.1699
		ENSMUSG00000024479	Mal2	protein_coding	1	1	0.0649629	0.0603912
		ENSMUSG00000024481	Lvrn	protein_coding	1	1	0.143409	0.0375764
		ENSMUSG00000024486	Hbegf	protein_coding	1	1	0.222111	0.0298904
		ENSMUSG00000024505	Dtwd2	protein_coding	1	1	0.407618	0.281611
		ENSMUSG00000024511	Rab27b	protein_coding	1	1	0.0350165	0.00428056
		ENSMUSG00000024515	Smad4	protein_coding	1	1	0.388589	0.194483
		ENSMUSG00000024525	Impa2	protein_coding	1	1	0.368565	0.363805
		ENSMUSG00000024529	Lox	protein_coding	1	1	0.0170144	0.0107761
		ENSMUSG00000024535	Snx24	protein_coding	1	1	0.106824	0.0826369
		ENSMUSG00000024538	Ppic	protein_coding	1	1	0.0317905	0.0044033
		ENSMUSG00000024548	Setbp1	protein_coding	1	1	0.176734	0.12976
		ENSMUSG00000024558	Mapk4	protein_coding	1	1	0.43051	0.105
		ENSMUSG00000024590	Lmnb1	protein_coding	1	1	0.480458	0.109463
		ENSMUSG00000024601	Isoc1	protein_coding	1	1	0.224545	0.0795444
		ENSMUSG00000024620	Pdgfrb	protein_coding	1	1	0.448607	0.0535097
		ENSMUSG00000024621	Csf1r	protein_coding	1	1	0.116184	0.707672
		ENSMUSG00000024639	Gnaq	protein_coding	1	1	0.350784	0.0791645
		ENSMUSG00000024640	Psat1	protein_coding	1	1	0.45544	0.0965505
		ENSMUSG00000024642	Tle4	protein_coding	1	1	0.239215	0.0869465
		ENSMUSG00000024647	Cbln2	protein_coding	1	1	0.0111726	0.154223
		ENSMUSG00000024659	Anxa1	protein_coding	1	1	0.0341582	0.0138805
		ENSMUSG00000024664	Fads3	protein_coding	1	1	0.234628	0.202778
		ENSMUSG00000024672	Ms4a7	protein_coding	1	1	0.0187558	0.197933
		ENSMUSG00000024678	Ms4a4d	protein_coding	1	1	0.116858	0.115502
		ENSMUSG00000024691	Fam111a	protein_coding	1	1	0.0452706	0.0604487
		ENSMUSG00000024713	Pcsk5	protein_coding	1	1	0.0590734	0.0100566
		ENSMUSG00000024736	Tmem132a	protein_coding	1	1	0.0924723	0.0240473
		ENSMUSG00000024750	Zfand5	protein_coding	1	1	0.380877	0.069868
		ENSMUSG00000024754	Cemip2	protein_coding	1	1	0.164597	0.061615
		ENSMUSG00000024777	Ppp2r5b	protein_coding	1	1	0.44957	0.120877
		ENSMUSG00000024778	Fas	protein_coding	1	1	0.179548	0.030614
		ENSMUSG00000024785	Rcl1	protein_coding	1	1	0.360996	0.152886
		ENSMUSG00000024789	Jak2	protein_coding	1	1	0.345284	0.123543
		ENSMUSG00000024793	Tnfrsf25	protein_coding	1	1	0.46633	0.124
		ENSMUSG00000024803	Ankrd1	protein_coding	1	1	0.0113471	0.0131686
		ENSMUSG00000024811	Tnks2	protein_coding	1	1	0.432353	0.0837721
		ENSMUSG00000024837	Dmrt1	protein_coding	1	1	0.246977	0.162998
		ENSMUSG00000024891	Slc29a2	protein_coding	1	1	0.261487	0.296392
		ENSMUSG00000024899	Papss2	protein_coding	1	1	0.366156	0.038141
		ENSMUSG00000024909	Efemp2	protein_coding	1	1	0.19679	0.0845602
		ENSMUSG00000024912	Fosl1	protein_coding	1	1	0.120685	0.081605
		ENSMUSG00000024924	Vldlr	protein_coding	1	1	0.204635	0.0919478
		ENSMUSG00000024935	Slc1a1	protein_coding	1	1	0.345628	0.0655653
		ENSMUSG00000024940	Ltbp3	protein_coding	1	1	0.105683	0.0293126
		ENSMUSG00000024942	Capn1	protein_coding	1	1	0.0844176	0.0282077
		ENSMUSG00000024968	Rcor2	protein_coding	1	1	0.194611	0.199794
		ENSMUSG00000024985	Tcf7l2	protein_coding	1	1	0.242427	0.0788683
		ENSMUSG00000025007	Aldh18a1	protein_coding	1	1	0.370399	0.078714
		ENSMUSG00000025010	Ccnj	protein_coding	1	1	0.461941	0.193492
		ENSMUSG00000025019	Lcor	protein_coding	1	1	0.291715	0.205365
		ENSMUSG00000025034	Trim8	protein_coding	1	1	0.455652	0.0362884
		ENSMUSG00000025037	Maoa	protein_coding	1	1	0.319842	0.2488
		ENSMUSG00000025059	Gk	protein_coding	1	1	0.252834	0.224795
		ENSMUSG00000025068	Gsto1	protein_coding	1	1	0.210088	0.064607
		ENSMUSG00000025076	Casp7	protein_coding	1	1	0.172428	0.12876
		ENSMUSG00000025083	Afap1l2	protein_coding	1	1	0.144488	0.0284882
		ENSMUSG00000025085	Ablim1	protein_coding	1	1	0.504742	0.0423316
		ENSMUSG00000025089	Gfra1	protein_coding	1	1	0.296631	0.260241
		ENSMUSG00000025105	Bnc1	protein_coding	1	1	0.202024	0.223685
		ENSMUSG00000025130	P4hb	protein_coding	1	1	0.411341	0.186125
		ENSMUSG00000025140	Pycr1	protein_coding	1	1	0.0767422	0.125218
		ENSMUSG00000025151	Maged1	protein_coding	1	1	0.360486	0.0582371
		ENSMUSG00000025161	Slc16a3	protein_coding	1	1	0.25102	0.0613338
		ENSMUSG00000025169	Ogfod3	protein_coding	1	1	0.455572	0.171591
		ENSMUSG00000025170	Rab40b	protein_coding	1	1	0.328337	0.0173211
		ENSMUSG00000025213	Kazald1	protein_coding	1	1	0.204777	0.0184677
		ENSMUSG00000025223	Ldb1	protein_coding	1	1	0.318682	0.122065
		ENSMUSG00000025225	Nfkb2	protein_coding	1	1	0.323026	0.0256285
		ENSMUSG00000025246	Tbl1x	protein_coding	1	1	0.376343	0.0717601
		ENSMUSG00000025255	Zfhx4	protein_coding	1	1	0.086401	0.0166702
		ENSMUSG00000025260	Hsd17b10	protein_coding	1	1	0.34466	0.0754984
		ENSMUSG00000025261	Huwe1	protein_coding	1	1	0.321104	0.211594
		ENSMUSG00000025262	Fam120c	protein_coding	1	1	0.362947	0.123808
		ENSMUSG00000025264	Tsr2	protein_coding	1	1	0.437325	0.166477
		ENSMUSG00000025265	Fgd1	protein_coding	1	1	0.118021	0.0907886
		ENSMUSG00000025268	Maged2	protein_coding	1	1	0.351319	0.0151418
		ENSMUSG00000025269	Apex2	protein_coding	1	1	0.390726	0.078717
		ENSMUSG00000025272	Tro	protein_coding	1	1	0.11433	0.134291
		ENSMUSG00000025278	Flnb	protein_coding	1	1	0.212249	0.236278
		ENSMUSG00000025283	Sat1	protein_coding	1	1	0.476237	0.0465998
		ENSMUSG00000025321	Itgb8	protein_coding	1	1	0.0179633	0.0147947
		ENSMUSG00000025323	Sp4	protein_coding	1	1	0.396809	0.243381
		ENSMUSG00000025351	Cd63	protein_coding	1	1	0.439902	0.157513
		ENSMUSG00000025352	Gdf11	protein_coding	1	1	0.317876	0.089286
		ENSMUSG00000025355	Mmp19	protein_coding	1	1	0.0755715	0.0216761
		ENSMUSG00000025366	Esyt1	protein_coding	1	1	0.201908	0.0502623
		ENSMUSG00000025381	Cnpy2	protein_coding	1	1	0.31016	0.067162
		ENSMUSG00000025403	Shmt2	protein_coding	1	1	0.449195	0.13422
		ENSMUSG00000025407	Gli1	protein_coding	1	1	0.0131731	0.00575249
		ENSMUSG00000025422	Agap2	protein_coding	1	1	0.46559	0.0887178
		ENSMUSG00000025432	Avil	protein_coding	1	1	0.0990702	0.134092
		ENSMUSG00000025466	Fuom	protein_coding	1	1	0.266162	0.073734
		ENSMUSG00000025491	Ifitm1	protein_coding	1	1	0.0398587	0.0140052
		ENSMUSG00000025503	Taldo1	protein_coding	1	1	0.409479	0.153992
		ENSMUSG00000025511	Tspan4	protein_coding	1	1	0.179732	0.0620064
		ENSMUSG00000025525	Apool	protein_coding	1	1	0.256466	0.167241
		ENSMUSG00000025531	Chm	protein_coding	1	1	0.320795	0.15931
		ENSMUSG00000025534	Gusb	protein_coding	1	1	0.195953	0.150935
		ENSMUSG00000025555	Farp1	protein_coding	1	1	0.189208	0.065411
		ENSMUSG00000025558	Dock9	protein_coding	1	1	0.324323	0.237729
		ENSMUSG00000025574	Tk1	protein_coding	1	1	0.171881	0.180831
		ENSMUSG00000025577	Cbx2	protein_coding	1	1	0.204917	0.201332
		ENSMUSG00000025578	Cbx8	protein_coding	1	1	0.409762	0.192596
		ENSMUSG00000025582	Nptx1	protein_coding	1	1	0.176346	0.0590079
		ENSMUSG00000025612	Bach1	protein_coding	1	1	0.0917557	0.0307391
		ENSMUSG00000025630	Hprt	protein_coding	1	1	0.354415	0.189315
		ENSMUSG00000025647	Shisa5	protein_coding	1	1	0.351729	0.0661652
		ENSMUSG00000025656	Arhgef9	protein_coding	1	1	0.157882	0.0597561
		ENSMUSG00000025658	Cnksr2	protein_coding	1	1	0.329769	0.424358
		ENSMUSG00000025666	Tmem47	protein_coding	1	1	0.109027	0.0239078
		ENSMUSG00000025702	44628	protein_coding	1	1	0.389711	0.256016
		ENSMUSG00000025739	Gng13	protein_coding	1	1	0.1302	0.139317
		ENSMUSG00000025742	Prps2	protein_coding	1	1	0.46138	0.0386702
		ENSMUSG00000025743	Sdc3	protein_coding	1	1	0.167694	0.563701
		ENSMUSG00000025747	Tyms	protein_coding	1	1	0.232015	0.180379
		ENSMUSG00000025776	Crispld1	protein_coding	1	1	0.177149	0.168476
		ENSMUSG00000025779	Ly96	protein_coding	1	1	0.299082	0.043542
		ENSMUSG00000025780	Itih5	protein_coding	1	1	0.0232656	0.00857939
		ENSMUSG00000025791	Pgm1	protein_coding	1	1	0.315243	0.10859
		ENSMUSG00000025795	Rassf3	protein_coding	1	1	0.308755	0.126595
		ENSMUSG00000025809	Itgb1	protein_coding	1	1	0.256883	0.0632614
		ENSMUSG00000025810	Nrp1	protein_coding	1	1	0.158719	0.0258562
		ENSMUSG00000025812	Pard3	protein_coding	1	1	0.162617	0.105687
		ENSMUSG00000025813	Homer2	protein_coding	1	1	0.279265	0.185117
		ENSMUSG00000025854	Fam20c	protein_coding	1	1	0.0495336	0.0614715
		ENSMUSG00000025860	Xiap	protein_coding	1	1	0.272089	0.111003
		ENSMUSG00000025862	Stag2	protein_coding	1	1	0.397199	0.347195
		ENSMUSG00000025867	Cplx2	protein_coding	1	1	0.0219676	0.0070285
		ENSMUSG00000025870	Arl10	protein_coding	1	1	0.220631	0.100982
		ENSMUSG00000025880	Smad7	protein_coding	1	1	0.123027	0.0300039
		ENSMUSG00000025887	Casp12	protein_coding	1	1	0.202437	0.0335634
		ENSMUSG00000025889	Snca	protein_coding	1	1	0.0258859	0.0934829
		ENSMUSG00000025920	Stau2	protein_coding	1	1	0.446533	0.214448
		ENSMUSG00000025921	Rdh10	protein_coding	1	1	0.309989	0.232333
		ENSMUSG00000025930	Msc	protein_coding	1	1	0	0.0107235
		ENSMUSG00000025932	Eya1	protein_coding	1	1	0.30958	0.283639
		ENSMUSG00000025933	Tmem14a	protein_coding	1	1	0.304819	0.0110574
		ENSMUSG00000025938	Slco5a1	protein_coding	1	1	0.187582	0.420269
		ENSMUSG00000025959	Klf7	protein_coding	1	1	0.0955416	0.0434812
		ENSMUSG00000025964	Adam23	protein_coding	1	1	0.229508	0.0731616
		ENSMUSG00000025980	Hspd1	protein_coding	1	1	0.380108	0.122384
		ENSMUSG00000025981	Coq10b	protein_coding	1	1	0.320494	0.289889
		ENSMUSG00000025993	Slc40a1	protein_coding	1	1	0.0594115	0.0153205
		ENSMUSG00000026014	Raph1	protein_coding	1	1	0.439729	0.186235
		ENSMUSG00000026028	Trak2	protein_coding	1	1	0.472077	0.11631
		ENSMUSG00000026029	Casp8	protein_coding	1	1	0.454455	0.0535247
		ENSMUSG00000026042	Col5a2	protein_coding	1	1	0.0197421	0.0119029
		ENSMUSG00000026043	Col3a1	protein_coding	1	1	0.00671091	0.00296461
		ENSMUSG00000026047	Poglut2	protein_coding	1	1	0.232364	0.0509368
		ENSMUSG00000026073	Il1r2	protein_coding	1	1	0.153065	0.154329
		ENSMUSG00000026074	Map4k4	protein_coding	1	1	0.373122	0.0267687
		ENSMUSG00000026103	Gls	protein_coding	1	1	0.376642	0.129551
		ENSMUSG00000026109	Tmeff2	protein_coding	1	1	0.170248	0.211799
		ENSMUSG00000026158	Ogfrl1	protein_coding	1	1	0.138008	0.103754
		ENSMUSG00000026170	Cyp27a1	protein_coding	1	1	0.15318	0.0604776
		ENSMUSG00000026176	Ctdsp1	protein_coding	1	1	0.334795	0.059729
		ENSMUSG00000026185	Igfbp5	protein_coding	1	1	0.0406134	0.0197462
		ENSMUSG00000026188	Tmem169	protein_coding	1	1	0.392477	0.202386
		ENSMUSG00000026189	Pecr	protein_coding	1	1	0.492972	0.0852195
		ENSMUSG00000026192	Atic	protein_coding	1	1	0.397918	0.122404
		ENSMUSG00000026193	Fn1	protein_coding	1	1	0.105493	0.116944
		ENSMUSG00000026205	Slc23a3	protein_coding	1	1	0.127309	0.0991482
		ENSMUSG00000026207	Speg	protein_coding	1	1	0.0727269	0.0790124
		ENSMUSG00000026208	Des	protein_coding	1	1	0.269534	0.113901
		ENSMUSG00000026234	Ncl	protein_coding	1	1	0.373959	0.124631
		ENSMUSG00000026235	Epha4	protein_coding	1	1	0.10937	0.0143064
		ENSMUSG00000026238	Ptma	protein_coding	1	1	0.230381	0.1265
		ENSMUSG00000026241	Nppc	protein_coding	1	1	0.0341996	0.019565
		ENSMUSG00000026249	Serpine2	protein_coding	1	1	0.0284304	0.0187703
		ENSMUSG00000026259	Ngef	protein_coding	1	1	0.0755685	0.0866214
		ENSMUSG00000026278	Bok	protein_coding	1	1	0.172483	0.0170508
		ENSMUSG00000026305	Lrrfip1	protein_coding	1	1	0.16483	0.0545233
		ENSMUSG00000026315	Serpinb8	protein_coding	1	1	0.159762	0.154884
		ENSMUSG00000026317	Cln8	protein_coding	1	1	0.269345	0.0257891
		ENSMUSG00000026335	Pam	protein_coding	1	1	0.173792	0.0803516
		ENSMUSG00000026341	Actr3	protein_coding	1	1	0.333101	0.117291
		ENSMUSG00000026344	Lypd1	protein_coding	1	1	0.0579147	0.0648927
		ENSMUSG00000026355	Mcm6	protein_coding	1	1	0.37587	0.179478
		ENSMUSG00000026358	Rgs1	protein_coding	1	1	0.0523596	0.350045
		ENSMUSG00000026360	Rgs2	protein_coding	1	1	0.304543	0.0655621
		ENSMUSG00000026365	Cfh	protein_coding	1	1	0.198923	0.251937
		ENSMUSG00000026389	Steap3	protein_coding	1	1	0.14451	0.0186348
		ENSMUSG00000026393	Nek7	protein_coding	1	1	0.360041	0.0640151
		ENSMUSG00000026398	Nr5a2	protein_coding	1	1	0.203999	0.179534
		ENSMUSG00000026411	Tmem9	protein_coding	1	1	0.370075	0.185597
		ENSMUSG00000026421	Csrp1	protein_coding	1	1	0.13866	0.0425064
		ENSMUSG00000026430	Rassf5	protein_coding	1	1	0.0740186	0.0166866
		ENSMUSG00000026433	Rab29	protein_coding	1	1	0.401765	0.173759
		ENSMUSG00000026436	Elk4	protein_coding	1	1	0.31451	0.0917186
		ENSMUSG00000026442	Nfasc	protein_coding	1	1	0.215946	0.246021
		ENSMUSG00000026443	Lrrn2	protein_coding	1	1	0.0649858	0.0127955
		ENSMUSG00000026447	Pik3c2b	protein_coding	1	1	0.223472	0.152626
		ENSMUSG00000026452	Syt2	protein_coding	1	1	0.109972	0.108605
		ENSMUSG00000026471	Mr1	protein_coding	1	1	0.159967	0.016567
		ENSMUSG00000026478	Lamc1	protein_coding	1	1	0.100129	0.0273164
		ENSMUSG00000026479	Lamc2	protein_coding	1	1	0.312678	0.242267
		ENSMUSG00000026480	Ncf2	protein_coding	1	1	0.100657	0.434777
		ENSMUSG00000026509	Capn2	protein_coding	1	1	0.225143	0.0664492
		ENSMUSG00000026519	Tmem63a	protein_coding	1	1	0.299942	0.0501788
		ENSMUSG00000026547	Tagln2	protein_coding	1	1	0.0743007	0.0294767
		ENSMUSG00000026556	Vangl2	protein_coding	1	1	0.393306	0.398475
		ENSMUSG00000026574	Dpt	protein_coding	1	1	0.00425587	0.0037806
		ENSMUSG00000026586	Prrx1	protein_coding	1	1	0.11016	0.0445691
		ENSMUSG00000026604	Ptpn14	protein_coding	1	1	0.33813	0.325483
		ENSMUSG00000026614	Slc30a10	protein_coding	1	1	0.17706	0.0357658
		ENSMUSG00000026626	Ppp2r5a	protein_coding	1	1	0.194034	0.243095
		ENSMUSG00000026628	Atf3	protein_coding	1	1	0.0647097	0.0226408
		ENSMUSG00000026643	Nmt2	protein_coding	1	1	0.391089	0.19589
		ENSMUSG00000026674	Ddr2	protein_coding	1	1	0.0711211	0.019233
		ENSMUSG00000026675	Hsd17b7	protein_coding	1	1	0.3739	0.108186
		ENSMUSG00000026676	Ccdc3	protein_coding	1	1	0.315233	0.344449
		ENSMUSG00000026686	Lmx1a	protein_coding	1	1	0.148758	0.199007
		ENSMUSG00000026727	Rsu1	protein_coding	1	1	0.250323	0.050686
		ENSMUSG00000026728	Vim	protein_coding	1	1	0.14588	0.0151533
		ENSMUSG00000026730	Pter	protein_coding	1	1	0.152881	0.039367
		ENSMUSG00000026748	Plxdc2	protein_coding	1	1	0.0800468	0.0304324
		ENSMUSG00000026749	Nek6	protein_coding	1	1	0.300988	0.153272
		ENSMUSG00000026768	Itga8	protein_coding	1	1	0.274897	0.17925
		ENSMUSG00000026796	Fam129b	protein_coding	1	1	0.269095	0.110026
		ENSMUSG00000026826	Nr4a2	protein_coding	1	1	0.0457464	0.0258254
		ENSMUSG00000026833	Olfm1	protein_coding	1	1	0.29695	0.0797704
		ENSMUSG00000026836	Acvr1	protein_coding	1	1	0.362829	0.0656459
		ENSMUSG00000026837	Col5a1	protein_coding	1	1	0.0982212	0.129507
		ENSMUSG00000026840	Lamc3	protein_coding	1	1	0.0570369	0.0156075
		ENSMUSG00000026860	Sh3glb2	protein_coding	1	1	0.434698	0.244402
		ENSMUSG00000026872	Zeb2	protein_coding	1	1	0.296264	0.0218805
		ENSMUSG00000026873	Phf19	protein_coding	1	1	0.193369	0.0897507
		ENSMUSG00000026879	Gsn	protein_coding	1	1	0.301369	0.127429
		ENSMUSG00000026888	Grb14	protein_coding	1	1	0.15728	0.00537762
		ENSMUSG00000026890	Lhx6	protein_coding	1	1	0.432205	0.451409
		ENSMUSG00000026923	Notch1	protein_coding	1	1	0.3032	0.0482341
		ENSMUSG00000026944	Abca2	protein_coding	1	1	0.450065	0.353303
		ENSMUSG00000026946	Nmi	protein_coding	1	1	0.492269	0.0997762
		ENSMUSG00000026950	Neb	protein_coding	1	1	0.241485	0.0980208
		ENSMUSG00000026955	Sapcd2	protein_coding	1	1	0.168996	0.107295
		ENSMUSG00000026956	Uap1l1	protein_coding	1	1	0.416659	0.133603
		ENSMUSG00000026976	Pax8	protein_coding	1	1	0.0593126	0.0436174
		ENSMUSG00000026980	Ly75	protein_coding	1	1	0.386168	0.303617
		ENSMUSG00000026988	Wdsub1	protein_coding	1	1	0.335723	0.437366
		ENSMUSG00000027009	Itga4	protein_coding	1	1	0.0119404	0.0199067
		ENSMUSG00000027010	Slc25a12	protein_coding	1	1	0.453679	0.134235
		ENSMUSG00000027035	Cers6	protein_coding	1	1	0.302801	0.0771274
		ENSMUSG00000027070	Lrp2	protein_coding	1	1	0.251596	0.2889
		ENSMUSG00000027074	Slc43a3	protein_coding	1	1	0.123107	0.041806
		ENSMUSG00000027075	Slc43a1	protein_coding	1	1	0.120951	0.0973411
		ENSMUSG00000027078	Ube2l6	protein_coding	1	1	0.220227	0.0268617
		ENSMUSG00000027082	Tfpi	protein_coding	1	1	0.0904286	0.0143607
		ENSMUSG00000027087	Itgav	protein_coding	1	1	0.236808	0.0302092
		ENSMUSG00000027111	Itga6	protein_coding	1	1	0.341326	0.0319338
		ENSMUSG00000027164	Traf6	protein_coding	1	1	0.442924	0.0736939
		ENSMUSG00000027171	Prrg4	protein_coding	1	1	0.13116	0.0229171
		ENSMUSG00000027173	Depdc7	protein_coding	1	1	0.163675	0.17454
		ENSMUSG00000027187	Cat	protein_coding	1	1	0.395077	0.139486
		ENSMUSG00000027188	Pamr1	protein_coding	1	1	0.24286	0.36687
		ENSMUSG00000027195	Hsd17b12	protein_coding	1	1	0.360537	0.0998783
		ENSMUSG00000027200	Sema6d	protein_coding	1	1	0.143229	0.0626286
		ENSMUSG00000027204	Fbn1	protein_coding	1	1	0.034069	0.0140128
		ENSMUSG00000027208	Fgf7	protein_coding	1	1	0.145427	0.0664494
		ENSMUSG00000027210	Meis2	protein_coding	1	1	0.116994	0.0522212
		ENSMUSG00000027217	Tspan18	protein_coding	1	1	0.208041	0.12605
		ENSMUSG00000027230	Creb3l1	protein_coding	1	1	0.212354	0.0192345
		ENSMUSG00000027238	Frmd5	protein_coding	1	1	0.339722	0.166981
		ENSMUSG00000027239	Mdk	protein_coding	1	1	0.078387	0.0454397
		ENSMUSG00000027242	Wdr76	protein_coding	1	1	0.304259	0.284414
		ENSMUSG00000027246	Ell3	protein_coding	1	1	0.387399	0.482247
		ENSMUSG00000027249	F2	protein_coding	1	1	0.288716	0.170521
		ENSMUSG00000027253	Lrp4	protein_coding	1	1	0.315175	0.114926
		ENSMUSG00000027276	Jag1	protein_coding	1	1	0.232658	0.442676
		ENSMUSG00000027293	Ehd4	protein_coding	1	1	0.395169	0.132
		ENSMUSG00000027330	Cdc25b	protein_coding	1	1	0.312279	0.174099
		ENSMUSG00000027340	Slc23a2	protein_coding	1	1	0.239874	0.163037
		ENSMUSG00000027347	Rasgrp1	protein_coding	1	1	0.290026	0.344647
		ENSMUSG00000027351	Spred1	protein_coding	1	1	0.263464	0.106289
		ENSMUSG00000027358	Bmp2	protein_coding	1	1	0.0205718	0.00799946
		ENSMUSG00000027359	Slc27a2	protein_coding	1	1	0.433291	0.432822
		ENSMUSG00000027368	Dusp2	protein_coding	1	1	0.250017	0.346708
		ENSMUSG00000027386	Fbln7	protein_coding	1	1	0.0920315	0.0443309
		ENSMUSG00000027394	Ttl	protein_coding	1	1	0.175041	0.0486435
		ENSMUSG00000027395	Polr1b	protein_coding	1	1	0.384329	0.201544
		ENSMUSG00000027405	Nop56	protein_coding	1	1	0.395707	0.127393
		ENSMUSG00000027408	Cpxm1	protein_coding	1	1	0.180019	0.225782
		ENSMUSG00000027428	Rbbp9	protein_coding	1	1	0.443942	0.168489
		ENSMUSG00000027457	Snph	protein_coding	1	1	0.16464	0.0898289
		ENSMUSG00000027478	Dnmt3b	protein_coding	1	1	0.331373	0.183488
		ENSMUSG00000027490	E2f1	protein_coding	1	1	0.185346	0.220406
		ENSMUSG00000027499	Pkia	protein_coding	1	1	0.100842	0.0345757
		ENSMUSG00000027506	Tpd52	protein_coding	1	1	0.513353	0.0529157
		ENSMUSG00000027510	Rbm38	protein_coding	1	1	0.473698	0.185898
		ENSMUSG00000027523	Gnas	protein_coding	1	1	0.323973	0.0408815
		ENSMUSG00000027536	Chmp4c	protein_coding	1	1	0.0205281	0.0524895
		ENSMUSG00000027544	Nfatc2	protein_coding	1	1	0.0581534	0.0294186
		ENSMUSG00000027547	Sall4	protein_coding	1	1	0.126934	0.124578
		ENSMUSG00000027551	Zfp64	protein_coding	1	1	0.426267	0.182501
		ENSMUSG00000027555	Car13	protein_coding	1	1	0.399709	0.29425
		ENSMUSG00000027566	Psma7	protein_coding	1	1	0.483716	0.121206
		ENSMUSG00000027574	Nkain4	protein_coding	1	1	0.38262	0.0842723
		ENSMUSG00000027577	Chrna4	protein_coding	1	1	0.130607	0.139359
		ENSMUSG00000027583	Zbtb46	protein_coding	1	1	0.483044	0.215128
		ENSMUSG00000027624	Epb41l1	protein_coding	1	1	0.301782	0.190585
		ENSMUSG00000027660	Skil	protein_coding	1	1	0.257343	0.0907088
		ENSMUSG00000027661	Slc2a10	protein_coding	1	1	0.10819	0.00526173
		ENSMUSG00000027669	Gnb4	protein_coding	1	1	0.156876	0.107763
		ENSMUSG00000027698	Nceh1	protein_coding	1	1	0.291846	0.0905197
		ENSMUSG00000027712	Anxa5	protein_coding	1	1	0.0745639	0.01412
		ENSMUSG00000027713	1810062G17Rik	protein_coding	1	1	0.238583	0.11484
		ENSMUSG00000027715	Ccna2	protein_coding	1	1	0.227713	0.201509
		ENSMUSG00000027716	Trpc3	protein_coding	1	1	0.130586	0.0342043
		ENSMUSG00000027750	Postn	protein_coding	1	1	0.280335	0.12915
		ENSMUSG00000027752	Exosc8	protein_coding	1	1	0.391758	0.223576
		ENSMUSG00000027763	Mbnl1	protein_coding	1	1	0.356256	0.0344579
		ENSMUSG00000027765	P2ry1	protein_coding	1	1	0.0559817	0.0709949
		ENSMUSG00000027777	Schip1	protein_coding	1	1	0.277584	0.0471884
		ENSMUSG00000027784	Ppm1l	protein_coding	1	1	0.0631395	0.11195
		ENSMUSG00000027792	Bche	protein_coding	1	1	0.506357	0.0359942
		ENSMUSG00000027803	Wwtr1	protein_coding	1	1	0.110791	0.137301
		ENSMUSG00000027820	Mme	protein_coding	1	1	0.0964216	0.0082812
		ENSMUSG00000027828	Ssr3	protein_coding	1	1	0.405701	0.0780375
		ENSMUSG00000027832	Ptx3	protein_coding	1	1	0.0183054	0.0190785
		ENSMUSG00000027840	Wnt2b	protein_coding	1	1	0.032572	0.0612644
		ENSMUSG00000027848	Olfml3	protein_coding	1	1	0.15819	0.0448783
		ENSMUSG00000027858	Tspan2	protein_coding	1	1	0.314996	0.066271
		ENSMUSG00000027859	Ngf	protein_coding	1	1	0.236644	0.135821
		ENSMUSG00000027860	Vangl1	protein_coding	1	1	0.198147	0.0313169
		ENSMUSG00000027861	Casq2	protein_coding	1	1	0.0396926	0.00672066
		ENSMUSG00000027864	Ptgfrn	protein_coding	1	1	0.0361663	0.0375577
		ENSMUSG00000027878	Notch2	protein_coding	1	1	0.305633	0.0503805
		ENSMUSG00000027887	Sypl2	protein_coding	1	1	0.271761	0.530371
		ENSMUSG00000027889	Ampd2	protein_coding	1	1	0.330154	0.1532
		ENSMUSG00000027900	Dram2	protein_coding	1	1	0.432666	0.133852
		ENSMUSG00000027901	Dennd2d	protein_coding	1	1	0.378819	0.113852
		ENSMUSG00000027907	S100a11	protein_coding	1	1	0.157437	0.00750654
		ENSMUSG00000027940	Tpm3	protein_coding	1	1	0.42107	0.169089
		ENSMUSG00000027953	Slc50a1	protein_coding	1	1	0.268914	0.0735093
		ENSMUSG00000027954	Efna1	protein_coding	1	1	0.392492	0.0976585
		ENSMUSG00000027955	Gask1b	protein_coding	1	1	0.206638	0.114522
		ENSMUSG00000027966	Col11a1	protein_coding	1	1	0.0613313	0.0308796
		ENSMUSG00000027978	Prss12	protein_coding	1	1	0.0932733	0.0337409
		ENSMUSG00000027993	Trim2	protein_coding	1	1	0.0414699	0.00739202
		ENSMUSG00000027995	Tlr2	protein_coding	1	1	0.172605	0.484634
		ENSMUSG00000027996	Sfrp2	protein_coding	1	1	0.0441257	0.0352148
		ENSMUSG00000028005	Gucy1b1	protein_coding	1	1	0.219269	0.078725
		ENSMUSG00000028020	Glrb	protein_coding	1	1	0.232954	0.210813
		ENSMUSG00000028024	Enpep	protein_coding	1	1	0.037422	0.00590273
		ENSMUSG00000028032	Papss1	protein_coding	1	1	0.199174	0.0827617
		ENSMUSG00000028033	Kcnq5	protein_coding	1	1	0.411501	0.098665
		ENSMUSG00000028040	Efna4	protein_coding	1	1	0.1989	0.225848
		ENSMUSG00000028044	Cks1b	protein_coding	1	1	0.318232	0.118404
		ENSMUSG00000028063	Lmna	protein_coding	1	1	0.11973	0.0399411
		ENSMUSG00000028068	Iqgap3	protein_coding	1	1	0.153417	0.12729
		ENSMUSG00000028072	Ntrk1	protein_coding	1	1	0.0906523	0.0918795
		ENSMUSG00000028073	Pear1	protein_coding	1	1	0.20605	0.0685757
		ENSMUSG00000028076	Cd1d1	protein_coding	1	1	0.324331	0.00798257
		ENSMUSG00000028078	Dclk2	protein_coding	1	1	0.160589	0.188997
		ENSMUSG00000028081	Rps3a1	protein_coding	1	1	0.394932	0.174967
		ENSMUSG00000028088	Fmo5	protein_coding	1	1	0.453084	0.120714
		ENSMUSG00000028111	Ctsk	protein_coding	1	1	0.20914	0.12988
		ENSMUSG00000028128	F3	protein_coding	1	1	0.0696718	0.00628946
		ENSMUSG00000028149	Rap1gds1	protein_coding	1	1	0.303036	0.105341
		ENSMUSG00000028150	Rorc	protein_coding	1	1	0.371361	0.0768924
		ENSMUSG00000028163	Nfkb1	protein_coding	1	1	0.219261	0.179493
		ENSMUSG00000028172	Tacr3	protein_coding	1	1	0.015743	0.000818927
		ENSMUSG00000028173	Wls	protein_coding	1	1	0.0514773	0.0105954
		ENSMUSG00000028175	Depdc1a	protein_coding	1	1	0.175929	0.0784171
		ENSMUSG00000028184	Adgrl2	protein_coding	1	1	0.381205	0.158485
		ENSMUSG00000028191	Bcl10	protein_coding	1	1	0.272164	0.0783139
		ENSMUSG00000028195	Ccn1	protein_coding	1	1	0.0104847	0.00446369
		ENSMUSG00000028207	Asph	protein_coding	1	1	0.385192	0.0997827
		ENSMUSG00000028214	Gem	protein_coding	1	1	0.358407	0.0323122
		ENSMUSG00000028221	Pip4p2	protein_coding	1	1	0.256688	0.0509529
		ENSMUSG00000028226	Mmp16	protein_coding	1	1	0.0171265	0.00823817
		ENSMUSG00000028228	Cpne3	protein_coding	1	1	0.386348	0.138159
		ENSMUSG00000028246	Faxc	protein_coding	1	1	0.405604	0.711011
		ENSMUSG00000028262	Clca3a2	protein_coding	1	1	0.333867	0.196733
		ENSMUSG00000028266	Lmo4	protein_coding	1	1	0.175449	0.0240831
		ENSMUSG00000028270	Gbp2	protein_coding	1	1	0.476204	0.0842644
		ENSMUSG00000028334	Nans	protein_coding	1	1	0.4425	0.268569
		ENSMUSG00000028339	Col15a1	protein_coding	1	1	0.0945532	0.130946
		ENSMUSG00000028341	Nr4a3	protein_coding	1	1	0.086642	0.0589274
		ENSMUSG00000028358	Zfp618	protein_coding	1	1	0.109692	0.179339
		ENSMUSG00000028367	Txn1	protein_coding	1	1	0.208197	0.0475957
		ENSMUSG00000028369	Svep1	protein_coding	1	1	0.360178	0.0317819
		ENSMUSG00000028370	Pappa	protein_coding	1	1	0.360843	0.340962
		ENSMUSG00000028385	Snx30	protein_coding	1	1	0.256077	0.185837
		ENSMUSG00000028399	Ptprd	protein_coding	1	1	0.268365	0.0479046
		ENSMUSG00000028402	Mpdz	protein_coding	1	1	0.33152	0.34603
		ENSMUSG00000028412	Slc44a1	protein_coding	1	1	0.241863	0.0539163
		ENSMUSG00000028413	B4galt1	protein_coding	1	1	0.387605	0.103565
		ENSMUSG00000028434	Epb41l4b	protein_coding	1	1	0.309093	0.222083
		ENSMUSG00000028455	Stoml2	protein_coding	1	1	0.468812	0.210136
		ENSMUSG00000028464	Tpm2	protein_coding	1	1	0.161543	0.0757614
		ENSMUSG00000028465	Tln1	protein_coding	1	1	0.387471	0.0739889
		ENSMUSG00000028469	Npr2	protein_coding	1	1	0.141466	0.0516235
		ENSMUSG00000028480	Glipr2	protein_coding	1	1	0.0836117	0.0358166
		ENSMUSG00000028487	Bnc2	protein_coding	1	1	0.240284	0.261668
		ENSMUSG00000028517	Plpp3	protein_coding	1	1	0.0711132	0.0235011
		ENSMUSG00000028518	Prkaa2	protein_coding	1	1	0.192412	0.104115
		ENSMUSG00000028530	Jak1	protein_coding	1	1	0.346036	0.0727109
		ENSMUSG00000028532	Cachd1	protein_coding	1	1	0.450949	0.159441
		ENSMUSG00000028542	Slc6a9	protein_coding	1	1	0.22464	0.111849
		ENSMUSG00000028565	Nfia	protein_coding	1	1	0.272392	0.0451226
		ENSMUSG00000028581	Laptm5	protein_coding	1	1	0.144605	0.562708
		ENSMUSG00000028583	Pdpn	protein_coding	1	1	0.0226022	0.00751088
		ENSMUSG00000028591	Pramef12	protein_coding	1	1	0.0889111	0.112309
		ENSMUSG00000028597	Gpx7	protein_coding	1	1	0.0668295	0.0163981
		ENSMUSG00000028601	Echdc2	protein_coding	1	1	0.15649	0.0144363
		ENSMUSG00000028631	Kcnq4	protein_coding	1	1	0.063908	0.1148
		ENSMUSG00000028633	Ctps	protein_coding	1	1	0.209903	0.155064
		ENSMUSG00000028640	Tfap2c	protein_coding	1	1	0.114113	0.0653376
		ENSMUSG00000028641	P3h1	protein_coding	1	1	0.499074	0.150079
		ENSMUSG00000028654	Mycl	protein_coding	1	1	0.116254	0.0859069
		ENSMUSG00000028661	Epha8	protein_coding	1	1	0.266342	0.242416
		ENSMUSG00000028664	Ephb2	protein_coding	1	1	0.0850703	0.0771806
		ENSMUSG00000028680	Plk3	protein_coding	1	1	0.113681	0.0294153
		ENSMUSG00000028691	Prdx1	protein_coding	1	1	0.475293	0.198613
		ENSMUSG00000028747	Htr6	protein_coding	1	1	0.0194097	0.0648201
		ENSMUSG00000028763	Hspg2	protein_coding	1	1	0.111263	0.0491467
		ENSMUSG00000028766	Alpl	protein_coding	1	1	0.111588	0.0985931
		ENSMUSG00000028771	Ptpn12	protein_coding	1	1	0.434105	0.181112
		ENSMUSG00000028776	Tinagl1	protein_coding	1	1	0.29284	0.0456405
		ENSMUSG00000028780	Sema3c	protein_coding	1	1	0.28009	0.00588449
		ENSMUSG00000028782	Adgrb2	protein_coding	1	1	0.214178	0.146369
		ENSMUSG00000028794	A3galt2	protein_coding	1	1	0.487726	0.132348
		ENSMUSG00000028799	Zfp362	protein_coding	1	1	0.420818	0.191855
		ENSMUSG00000028822	Tmem50a	protein_coding	1	1	0.389481	0.11748
		ENSMUSG00000028849	Map7d1	protein_coding	1	1	0.350806	0.13358
		ENSMUSG00000028864	Hgf	protein_coding	1	1	0.0711885	0.191374
		ENSMUSG00000028871	Rspo1	protein_coding	1	1	0.206739	0.147839
		ENSMUSG00000028883	Sema3a	protein_coding	1	1	0.228835	0.258168
		ENSMUSG00000028885	Smpdl3b	protein_coding	1	1	0.165647	0.0293728
		ENSMUSG00000028906	Epb41	protein_coding	1	1	0.341452	0.305752
		ENSMUSG00000028927	Padi2	protein_coding	1	1	0.161253	0.036546
		ENSMUSG00000028949	Smarcd3	protein_coding	1	1	0.23568	0.13714
		ENSMUSG00000028967	Errfi1	protein_coding	1	1	0.137881	0.068364
		ENSMUSG00000028970	Abcb1b	protein_coding	1	1	0.328429	0.210896
		ENSMUSG00000028972	Car6	protein_coding	1	1	0.109949	0.107934
		ENSMUSG00000028988	Ctnnbip1	protein_coding	1	1	0.422393	0.12792
		ENSMUSG00000029019	Nppb	protein_coding	1	1	0.121758	0.016624
		ENSMUSG00000029032	Arhgef16	protein_coding	1	1	0.169954	0.253923
		ENSMUSG00000029050	Ski	protein_coding	1	1	0.170402	0.075139
		ENSMUSG00000029059	Prxl2b	protein_coding	1	1	0.153982	0.0617626
		ENSMUSG00000029061	Mmp23	protein_coding	1	1	0.0858931	0.00627693
		ENSMUSG00000029090	Adgra3	protein_coding	1	1	0.352867	0.0496054
		ENSMUSG00000029093	Sorcs2	protein_coding	1	1	0.109459	0.0661204
		ENSMUSG00000029096	Htra3	protein_coding	1	1	0.0237643	0.0146763
		ENSMUSG00000029108	Pcdh7	protein_coding	1	1	0.055429	0.0169331
		ENSMUSG00000029112	Nkx1-1	protein_coding	1	1	0.2283	0.0773083
		ENSMUSG00000029122	Evc	protein_coding	1	1	0.06707	0.0339494
		ENSMUSG00000029135	Fosl2	protein_coding	1	1	0.0560325	0.0148654
		ENSMUSG00000029161	Cgref1	protein_coding	1	1	0.466472	0.0906443
		ENSMUSG00000029162	Khk	protein_coding	1	1	0.405344	0.118828
		ENSMUSG00000029163	Emilin1	protein_coding	1	1	0.0703834	0.0181107
		ENSMUSG00000029171	Pgm2	protein_coding	1	1	0.0625216	0.0230116
		ENSMUSG00000029177	Cenpa	protein_coding	1	1	0.159632	0.160631
		ENSMUSG00000029178	Klf3	protein_coding	1	1	0.178743	0.0254826
		ENSMUSG00000029185	Fam114a1	protein_coding	1	1	0.259409	0.0444753
		ENSMUSG00000029189	Sel1l3	protein_coding	1	1	0.00747174	0.0168924
		ENSMUSG00000029201	Ugdh	protein_coding	1	1	0.100748	0.0223455
		ENSMUSG00000029207	Apbb2	protein_coding	1	1	0.278143	0.0825935
		ENSMUSG00000029211	Gabra4	protein_coding	1	1	0.182228	0.125215
		ENSMUSG00000029223	Uchl1	protein_coding	1	1	0.370169	0.157071
		ENSMUSG00000029231	Pdgfra	protein_coding	1	1	0.031597	0.0107666
		ENSMUSG00000029245	Epha5	protein_coding	1	1	0.0761509	0.0226524
		ENSMUSG00000029249	Rest	protein_coding	1	1	0.46106	0.0867873
		ENSMUSG00000029287	Tgfbr3	protein_coding	1	1	0.245224	0.12283
		ENSMUSG00000029304	Spp1	protein_coding	1	1	0.0263727	0.00761685
		ENSMUSG00000029309	Sparcl1	protein_coding	1	1	0.273376	0.0661994
		ENSMUSG00000029311	Hsd17b11	protein_coding	1	1	0.334934	0.0519193
		ENSMUSG00000029313	Aff1	protein_coding	1	1	0.287999	0.0413986
		ENSMUSG00000029322	Plac8	protein_coding	1	1	0.276994	0.597023
		ENSMUSG00000029352	Crybb3	protein_coding	1	1	0.421352	0.0863651
		ENSMUSG00000029359	Tesc	protein_coding	1	1	0.172452	0.0600791
		ENSMUSG00000029364	Wsb2	protein_coding	1	1	0.421126	0.0718315
		ENSMUSG00000029366	Dck	protein_coding	1	1	0.398116	0.237444
		ENSMUSG00000029373	Pf4	protein_coding	1	1	0.0159335	0.209309
		ENSMUSG00000029377	Ereg	protein_coding	1	1	0.0380246	0.00244206
		ENSMUSG00000029378	Areg	protein_coding	1	1	0.0487325	0.03446
		ENSMUSG00000029385	Ccng2	protein_coding	1	1	0.408193	0.193925
		ENSMUSG00000029392	Rilpl1	protein_coding	1	1	0.36688	0.110432
		ENSMUSG00000029410	Ppef2	protein_coding	1	1	0.459918	0.0635978
		ENSMUSG00000029413	Naaa	protein_coding	1	1	0.27004	0.019236
		ENSMUSG00000029419	Ajm1	protein_coding	1	1	0.39306	0.122461
		ENSMUSG00000029420	Rimbp2	protein_coding	1	1	0.284481	0.429501
		ENSMUSG00000029436	Mmp17	protein_coding	1	1	0.4828	0.199103
		ENSMUSG00000029438	Bcl7a	protein_coding	1	1	0.350775	0.139842
		ENSMUSG00000029449	Rhof	protein_coding	1	1	0.178184	0.077819
		ENSMUSG00000029461	Fam168a	protein_coding	1	1	0.324016	0.165673
		ENSMUSG00000029490	Mfsd7a	protein_coding	1	1	0	0.0997554
		ENSMUSG00000029521	Chek2	protein_coding	1	1	0.381596	0.1596
		ENSMUSG00000029560	Snx8	protein_coding	1	1	0.402705	0.237991
		ENSMUSG00000029570	Lfng	protein_coding	1	1	0.0571695	0.0479557
		ENSMUSG00000029575	Mmab	protein_coding	1	1	0.477431	0.102398
		ENSMUSG00000029580	Actb	protein_coding	1	1	0.336709	0.214353
		ENSMUSG00000029581	Fscn1	protein_coding	1	1	0.230102	0.119006
		ENSMUSG00000029591	Ung	protein_coding	1	1	0.26945	0.230712
		ENSMUSG00000029622	Arpc1b	protein_coding	1	1	0.403702	0.0820282
		ENSMUSG00000029632	Ndufa4	protein_coding	1	1	0.454189	0.138316
		ENSMUSG00000029641	Rasl11a	protein_coding	1	1	0.081471	0.028803
		ENSMUSG00000029659	Medag	protein_coding	1	1	0.0212812	0.0662499
		ENSMUSG00000029661	Col1a2	protein_coding	1	1	0.00902277	0.0043365
		ENSMUSG00000029664	Tfpi2	protein_coding	1	1	0.112002	0.0406521
		ENSMUSG00000029673	Auts2	protein_coding	1	1	0.364246	0.0577518
		ENSMUSG00000029675	Eln	protein_coding	1	1	0.0184138	0.00337733
		ENSMUSG00000029710	Ephb4	protein_coding	1	1	0.1546	0.0983756
		ENSMUSG00000029718	Pcolce	protein_coding	1	1	0.415199	0.119736
		ENSMUSG00000029761	Cald1	protein_coding	1	1	0.0752598	0.0286779
		ENSMUSG00000029765	Plxna4	protein_coding	1	1	0.275667	0.16454
		ENSMUSG00000029767	Calu	protein_coding	1	1	0.246895	0.0500587
		ENSMUSG00000029771	Irf5	protein_coding	1	1	0.0980727	0.244031
		ENSMUSG00000029778	Adcyap1r1	protein_coding	1	1	0.0944268	0.0503309
		ENSMUSG00000029781	Fkbp9	protein_coding	1	1	0.124699	0.0331929
		ENSMUSG00000029804	Herc3	protein_coding	1	1	0.294968	0.223113
		ENSMUSG00000029816	Gpnmb	protein_coding	1	1	0.233182	0.0922407
		ENSMUSG00000029819	Npy	protein_coding	1	1	0	0
		ENSMUSG00000029822	Osbpl3	protein_coding	1	1	0.159179	0.115276
		ENSMUSG00000029826	Zc3hav1	protein_coding	1	1	0.2679	0.0623037
		ENSMUSG00000029838	Ptn	protein_coding	1	1	0.261029	0.0206978
		ENSMUSG00000029848	Stra8	protein_coding	1	1	0.412164	0.34593
		ENSMUSG00000029851	Tcaf2	protein_coding	1	1	0.064999	0.0158295
		ENSMUSG00000029859	Epha1	protein_coding	1	1	0.064866	0.0879544
		ENSMUSG00000029860	Zyx	protein_coding	1	1	0.21812	0.018494
		ENSMUSG00000029869	Ephb6	protein_coding	1	1	0.0726602	0.0696672
		ENSMUSG00000029994	Anxa4	protein_coding	1	1	0.376147	0.11424
		ENSMUSG00000029998	Pcyox1	protein_coding	1	1	0.311184	0.0390966
		ENSMUSG00000030000	Add2	protein_coding	1	1	0.401098	0.508984
		ENSMUSG00000030020	Prickle2	protein_coding	1	1	0.17529	0.104683
		ENSMUSG00000030022	Adamts9	protein_coding	1	1	0.107435	0.0182391
		ENSMUSG00000030029	Lrig1	protein_coding	1	1	0.10596	0.0793596
		ENSMUSG00000030084	Plxna1	protein_coding	1	1	0.498926	0.0940168
		ENSMUSG00000030091	Nup210	protein_coding	1	1	0.432257	0.474775
		ENSMUSG00000030095	Tmem43	protein_coding	1	1	0.364095	0.13891
		ENSMUSG00000030098	Grip2	protein_coding	1	1	0.24221	0.187949
		ENSMUSG00000030102	Itpr1	protein_coding	1	1	0.425438	0.0596406
		ENSMUSG00000030103	Bhlhe40	protein_coding	1	1	0.346162	0.0165369
		ENSMUSG00000030110	Ret	protein_coding	1	1	0.0950511	0.11294
		ENSMUSG00000030122	Ptms	protein_coding	1	1	0.151371	0.0943993
		ENSMUSG00000030123	Plxnd1	protein_coding	1	1	0.383164	0.117814
		ENSMUSG00000030124	Lag3	protein_coding	1	1	0.0825683	0.0277048
		ENSMUSG00000030134	Rasgef1a	protein_coding	1	1	0.0889585	0.0581558
		ENSMUSG00000030142	Clec4e	protein_coding	1	1	0.045867	0.0107466
		ENSMUSG00000030199	Etv6	protein_coding	1	1	0.23263	0.0671733
		ENSMUSG00000030201	Lrp6	protein_coding	1	1	0.285863	0.123147
		ENSMUSG00000030203	Dusp16	protein_coding	1	1	0.434812	0.159065
		ENSMUSG00000030208	Emp1	protein_coding	1	1	0.0252368	0.00520824
		ENSMUSG00000030217	Art4	protein_coding	1	1	0.130191	0.0272643
		ENSMUSG00000030218	Mgp	protein_coding	1	1	0.0742407	0.0324725
		ENSMUSG00000030223	Ptpro	protein_coding	1	1	0.301188	0.351696
		ENSMUSG00000030255	Sspn	protein_coding	1	1	0.362286	0.0213974
		ENSMUSG00000030256	Bhlhe41	protein_coding	1	1	0.364239	0.168228
		ENSMUSG00000030259	Rassf8	protein_coding	1	1	0.0679525	0.0267417
		ENSMUSG00000030272	Camk1	protein_coding	1	1	0.0835622	0.0529701
		ENSMUSG00000030310	Slc6a1	protein_coding	1	1	0.194471	0.244091
		ENSMUSG00000030342	Cd9	protein_coding	1	1	0.161145	0.107973
		ENSMUSG00000030351	Tspan11	protein_coding	1	1	0.0506104	0.00609691
		ENSMUSG00000030352	Tspan9	protein_coding	1	1	0.0510647	0.0232836
		ENSMUSG00000030353	Tead4	protein_coding	1	1	0.423036	0.0708404
		ENSMUSG00000030402	Ppm1n	protein_coding	1	1	0.183461	0.0485553
		ENSMUSG00000030431	Tmem238	protein_coding	1	1	0.425562	0.15437
		ENSMUSG00000030443	Zfp583	protein_coding	1	1	0.405732	0.421995
		ENSMUSG00000030447	Cyfip1	protein_coding	1	1	0.371291	0.0562086
		ENSMUSG00000030450	Oca2	protein_coding	1	1	0.282904	0.307171
		ENSMUSG00000030499	Kctd15	protein_coding	1	1	0.187895	0.129439
		ENSMUSG00000030519	Apba2	protein_coding	1	1	0.13956	0.12417
		ENSMUSG00000030530	Furin	protein_coding	1	1	0.344912	0.0828896
		ENSMUSG00000030541	Idh2	protein_coding	1	1	0.0976455	0.0159669
		ENSMUSG00000030546	Plin1	protein_coding	1	1	0.193815	0.00762009
		ENSMUSG00000030551	Nr2f2	protein_coding	1	1	0.127863	0.0378162
		ENSMUSG00000030557	Mef2a	protein_coding	1	1	0.480781	0.108567
		ENSMUSG00000030560	Ctsc	protein_coding	1	1	0.412463	0.569652
		ENSMUSG00000030562	Nox4	protein_coding	1	1	0.189282	0.153467
		ENSMUSG00000030600	Lrfn1	protein_coding	1	1	0.317033	0.0372205
		ENSMUSG00000030607	Acan	protein_coding	1	1	0.268857	0.297373
		ENSMUSG00000030643	Rab30	protein_coding	1	1	0.437087	0.0782135
		ENSMUSG00000030657	Xylt1	protein_coding	1	1	0.339506	0.0253495
		ENSMUSG00000030674	Qprt	protein_coding	1	1	0.051655	0.0240099
		ENSMUSG00000030707	Coro1a	protein_coding	1	1	0.1235	0.317482
		ENSMUSG00000030711	Sult1a1	protein_coding	1	1	0.450825	0.0479901
		ENSMUSG00000030717	Nupr1	protein_coding	1	1	0.113848	0.0703424
		ENSMUSG00000030739	Myh14	protein_coding	1	1	0.21519	0.230994
		ENSMUSG00000030742	Lat	protein_coding	1	1	0.290803	0.229344
		ENSMUSG00000030748	Il4ra	protein_coding	1	1	0.193956	0.218037
		ENSMUSG00000030766	Arhgap17	protein_coding	1	1	0.496042	0.126198
		ENSMUSG00000030768	Disp1	protein_coding	1	1	0.344778	0.135145
		ENSMUSG00000030770	Parva	protein_coding	1	1	0.0822744	0.0431577
		ENSMUSG00000030772	Dkk3	protein_coding	1	1	0.0795954	0.0327688
		ENSMUSG00000030782	Tgfb1i1	protein_coding	1	1	0.136303	0.0234946
		ENSMUSG00000030786	Itgam	protein_coding	1	1	0.150168	0.26798
		ENSMUSG00000030789	Itgax	protein_coding	1	1	0.297681	0.257873
		ENSMUSG00000030790	Adm	protein_coding	1	1	0.120366	0.0329886
		ENSMUSG00000030796	Tead2	protein_coding	1	1	0.145827	0.181921
		ENSMUSG00000030802	Bckdk	protein_coding	1	1	0.373406	0.15149
		ENSMUSG00000030806	Stx1b	protein_coding	1	1	0.252518	0.15652
		ENSMUSG00000030823	9130019O22Rik	protein_coding	1	1	0.365967	0.167834
		ENSMUSG00000030852	Tacc2	protein_coding	1	1	0.453958	0.0571129
		ENSMUSG00000030865	Chp2	protein_coding	1	1	0.50364	0.0143989
		ENSMUSG00000030872	Gga2	protein_coding	1	1	0.366582	0.177745
		ENSMUSG00000030890	Ilk	protein_coding	1	1	0.489707	0.145542
		ENSMUSG00000030894	Tpp1	protein_coding	1	1	0.349991	0.0266578
		ENSMUSG00000030895	Hpx	protein_coding	1	1	0.354176	0.159884
		ENSMUSG00000030905	Crym	protein_coding	1	1	0.103292	0.0478758
		ENSMUSG00000030946	Lhpp	protein_coding	1	1	0.384341	0.138732
		ENSMUSG00000030966	Trim21	protein_coding	1	1	0.497192	0.0862605
		ENSMUSG00000031007	Atp6ap2	protein_coding	1	1	0.449998	0.198136
		ENSMUSG00000031012	Cask	protein_coding	1	1	0.203023	0.0969296
		ENSMUSG00000031015	Swap70	protein_coding	1	1	0.367538	0.183696
		ENSMUSG00000031059	Ndufb11	protein_coding	1	1	0.357979	0.0871985
		ENSMUSG00000031066	Usp11	protein_coding	1	1	0.281385	0.224467
		ENSMUSG00000031070	Mrgprf	protein_coding	1	1	0.0223046	0.0304563
		ENSMUSG00000031093	Dock11	protein_coding	1	1	0.161076	0.170944
		ENSMUSG00000031099	Smarca1	protein_coding	1	1	0.386766	0.0243375
		ENSMUSG00000031103	Elf4	protein_coding	1	1	0.259786	0.0683663
		ENSMUSG00000031107	Rbmx2	protein_coding	1	1	0.324594	0.38597
		ENSMUSG00000031109	Enox2	protein_coding	1	1	0.236413	0.0665208
		ENSMUSG00000031134	Rbmx	protein_coding	1	1	0.424375	0.128607
		ENSMUSG00000031137	Fgf13	protein_coding	1	1	0.108093	0.0666965
		ENSMUSG00000031143	Ccdc22	protein_coding	1	1	0.215042	0.0922939
		ENSMUSG00000031145	Prickle3	protein_coding	1	1	0.374172	0.0428586
		ENSMUSG00000031146	Plp2	protein_coding	1	1	0.0574559	0.0472679
		ENSMUSG00000031149	Praf2	protein_coding	1	1	0.0908608	0.0716197
		ENSMUSG00000031154	Otud5	protein_coding	1	1	0.359517	0.247631
		ENSMUSG00000031157	Pqbp1	protein_coding	1	1	0.173607	0.0768861
		ENSMUSG00000031167	Rbm3	protein_coding	1	1	0.263181	0.067152
		ENSMUSG00000031170	Slc38a5	protein_coding	1	1	0.217149	0.0260694
		ENSMUSG00000031171	Ftsj1	protein_coding	1	1	0.479145	0.111625
		ENSMUSG00000031189	Aff2	protein_coding	1	1	0.114516	0.00955482
		ENSMUSG00000031197	Vbp1	protein_coding	1	1	0.362474	0.25387
		ENSMUSG00000031198	Fundc2	protein_coding	1	1	0.280642	0.0464122
		ENSMUSG00000031201	Brcc3	protein_coding	1	1	0.434338	0.0851962
		ENSMUSG00000031202	Rab39b	protein_coding	1	1	0.154055	0.136367
		ENSMUSG00000031207	Msn	protein_coding	1	1	0.164643	0.0562008
		ENSMUSG00000031209	Heph	protein_coding	1	1	0.0568897	0.00686954
		ENSMUSG00000031214	Ophn1	protein_coding	1	1	0.322827	0.97905
		ENSMUSG00000031217	Efnb1	protein_coding	1	1	0.402493	0.0319589
		ENSMUSG00000031221	Igbp1	protein_coding	1	1	0.420555	0.0383791
		ENSMUSG00000031224	Magee2	protein_coding	1	1	0.062559	0.0557528
		ENSMUSG00000031226	Pbdc1	protein_coding	1	1	0.399595	0.288201
		ENSMUSG00000031229	Atrx	protein_coding	1	1	0.285738	0.0637997
		ENSMUSG00000031231	Cox7b	protein_coding	1	1	0.260286	0.0569811
		ENSMUSG00000031232	Magt1	protein_coding	1	1	0.382767	0.0696123
		ENSMUSG00000031239	Itm2a	protein_coding	1	1	0.0269951	0.00677797
		ENSMUSG00000031245	Hmgn5	protein_coding	1	1	0.33774	0.023652
		ENSMUSG00000031246	Sh3bgrl	protein_coding	1	1	0.211953	0.0348679
		ENSMUSG00000031253	Srpx2	protein_coding	1	1	0.0599604	0.0225066
		ENSMUSG00000031273	Col4a6	protein_coding	1	1	0.179394	0.0525035
		ENSMUSG00000031274	Col4a5	protein_coding	1	1	0.113195	0.0424192
		ENSMUSG00000031283	Chrdl1	protein_coding	1	1	0.110336	0.0544266
		ENSMUSG00000031284	Pak3	protein_coding	1	1	0.449542	0.231504
		ENSMUSG00000031290	Lrch2	protein_coding	1	1	0.123118	0.160695
		ENSMUSG00000031299	Pdha1	protein_coding	1	1	0.215938	0.0433249
		ENSMUSG00000031302	Nlgn3	protein_coding	1	1	0.0918307	0.0769598
		ENSMUSG00000031303	Map3k15	protein_coding	1	1	0.206286	0.224261
		ENSMUSG00000031309	Rps6ka3	protein_coding	1	1	0.326506	0.102208
		ENSMUSG00000031311	Nono	protein_coding	1	1	0.207493	0.0637324
		ENSMUSG00000031312	Itgb1bp2	protein_coding	1	1	0.333716	0.109459
		ENSMUSG00000031314	Taf1	protein_coding	1	1	0.320324	0.21196
		ENSMUSG00000031320	Rps4x	protein_coding	1	1	0.0865502	0.0199285
		ENSMUSG00000031327	Chic1	protein_coding	1	1	0.275035	0.224592
		ENSMUSG00000031328	Flna	protein_coding	1	1	0.0866868	0.0578482
		ENSMUSG00000031333	Abcb7	protein_coding	1	1	0.409904	0.285814
		ENSMUSG00000031347	Cetn2	protein_coding	1	1	0.304509	0.250126
		ENSMUSG00000031352	Hccs	protein_coding	1	1	0.176817	0.167783
		ENSMUSG00000031353	Rbbp7	protein_coding	1	1	0.290712	0.0885215
		ENSMUSG00000031355	Arhgap6	protein_coding	1	1	0.0569418	0.0159362
		ENSMUSG00000031357	Syap1	protein_coding	1	1	0.366747	0.0773638
		ENSMUSG00000031360	Ctps2	protein_coding	1	1	0.185993	0.0763833
		ENSMUSG00000031362	Xlr4c	protein_coding	1	1	0.424622	0.595126
		ENSMUSG00000031365	Zfp275	protein_coding	1	1	0.274834	0.0141334
		ENSMUSG00000031370	Zrsr2	protein_coding	1	1	0.259084	0.130764
		ENSMUSG00000031374	Zfp92	protein_coding	1	1	0.207175	0.113899
		ENSMUSG00000031375	Bgn	protein_coding	1	1	0.0342862	0.0148706
		ENSMUSG00000031379	Pir	protein_coding	1	1	0.347681	0.0976729
		ENSMUSG00000031383	Dusp9	protein_coding	1	1	0.11933	0.13715
		ENSMUSG00000031385	Plxnb3	protein_coding	1	1	0.446171	0.0994539
		ENSMUSG00000031386	Hcfc1	protein_coding	1	1	0.486701	0.175849
		ENSMUSG00000031387	Renbp	protein_coding	1	1	0.383744	0.0860152
		ENSMUSG00000031388	Naa10	protein_coding	1	1	0.228122	0.0691593
		ENSMUSG00000031392	Irak1	protein_coding	1	1	0.290401	0.0841025
		ENSMUSG00000031393	Mecp2	protein_coding	1	1	0.326383	0.146663
		ENSMUSG00000031397	Tktl1	protein_coding	1	1	0.340792	0.547423
		ENSMUSG00000031398	Plxna3	protein_coding	1	1	0.130285	0.0821134
		ENSMUSG00000031399	Fam3a	protein_coding	1	1	0.39581	0.112697
		ENSMUSG00000031400	G6pdx	protein_coding	1	1	0.498871	0.0672818
		ENSMUSG00000031402	Mpp1	protein_coding	1	1	0.163123	0.0612513
		ENSMUSG00000031403	Dkc1	protein_coding	1	1	0.263312	0.114209
		ENSMUSG00000031422	Morf4l2	protein_coding	1	1	0.212311	0.0515317
		ENSMUSG00000031431	Tsc22d3	protein_coding	1	1	0.193916	0.225363
		ENSMUSG00000031433	Rbm41	protein_coding	1	1	0.26568	0.153841
		ENSMUSG00000031434	Morc4	protein_coding	1	1	0.198175	0.246522
		ENSMUSG00000031482	Slc25a15	protein_coding	1	1	0.165977	0.0591072
		ENSMUSG00000031486	Adgra2	protein_coding	1	1	0.0946764	0.0370096
		ENSMUSG00000031490	Eif4ebp1	protein_coding	1	1	0.100427	0.159653
		ENSMUSG00000031502	Col4a1	protein_coding	1	1	0.0469511	0.00731139
		ENSMUSG00000031503	Col4a2	protein_coding	1	1	0.0601452	0.0140694
		ENSMUSG00000031523	Dlc1	protein_coding	1	1	0.0969062	0.0329459
		ENSMUSG00000031548	Sfrp1	protein_coding	1	1	0.0613272	0.0332767
		ENSMUSG00000031557	Plekha2	protein_coding	1	1	0.227995	0.083315
		ENSMUSG00000031558	Slit2	protein_coding	1	1	0.062872	0.061043
		ENSMUSG00000031562	Dctd	protein_coding	1	1	0.280282	0.0965565
		ENSMUSG00000031565	Fgfr1	protein_coding	1	1	0.215809	0.0558774
		ENSMUSG00000031584	Gsr	protein_coding	1	1	0.250017	0.163753
		ENSMUSG00000031591	Asah1	protein_coding	1	1	0.457316	0.0463082
		ENSMUSG00000031594	Fgl1	protein_coding	1	1	0.373891	0.131063
		ENSMUSG00000031604	Msmo1	protein_coding	1	1	0.434153	0.0538818
		ENSMUSG00000031605	Klhl2	protein_coding	1	1	0.346082	0.0881961
		ENSMUSG00000031616	Ednra	protein_coding	1	1	0.0179077	0.00857894
		ENSMUSG00000031628	Casp3	protein_coding	1	1	0.284225	0.0669565
		ENSMUSG00000031636	Pdlim3	protein_coding	1	1	0.0567151	0.0235073
		ENSMUSG00000031654	Cbln1	protein_coding	1	1	0.170127	0.235688
		ENSMUSG00000031659	Adcy7	protein_coding	1	1	0.0555784	0.0328063
		ENSMUSG00000031661	Nkd1	protein_coding	1	1	0.274265	0.276047
		ENSMUSG00000031665	Sall1	protein_coding	1	1	0.191599	0.138039
		ENSMUSG00000031668	Eif2ak3	protein_coding	1	1	0.255905	0.131382
		ENSMUSG00000031672	Got2	protein_coding	1	1	0.271708	0.0539368
		ENSMUSG00000031673	Cdh11	protein_coding	1	1	0.0954396	0.105542
		ENSMUSG00000031710	Ucp1	protein_coding	1	1	0.088406	0.209036
		ENSMUSG00000031712	Il15	protein_coding	1	1	0.314651	0.137958
		ENSMUSG00000031740	Mmp2	protein_coding	1	1	0.0109349	0.00593952
		ENSMUSG00000031749	St3gal2	protein_coding	1	1	0.218155	0.0416112
		ENSMUSG00000031760	Mt3	protein_coding	1	1	0.270547	0.00483206
		ENSMUSG00000031778	Cx3cl1	protein_coding	1	1	0.0831444	0.0180628
		ENSMUSG00000031785	Adgrg1	protein_coding	1	1	0.493632	0.0422326
		ENSMUSG00000031790	Mmp15	protein_coding	1	1	0.433803	0.0293074
		ENSMUSG00000031791	Tmem38a	protein_coding	1	1	0.100638	0.0329071
		ENSMUSG00000031799	Tpm4	protein_coding	1	1	0.0708386	0.0226552
		ENSMUSG00000031825	Crispld2	protein_coding	1	1	0.140107	0.0712424
		ENSMUSG00000031842	Pde4c	protein_coding	1	1	0.142481	0.109541
		ENSMUSG00000031853	Map3k21	protein_coding	1	1	0.501172	0.00523768
		ENSMUSG00000031870	Pgr	protein_coding	1	1	0	0
		ENSMUSG00000031871	Cdh5	protein_coding	1	1	0.298356	0.0301961
		ENSMUSG00000031875	Cmtm3	protein_coding	1	1	0.219373	0.0298467
		ENSMUSG00000031880	Rrad	protein_coding	1	1	0.240274	0.113021
		ENSMUSG00000031885	Cbfb	protein_coding	1	1	0.416849	0.152043
		ENSMUSG00000031891	Hsd11b2	protein_coding	1	1	0.0790468	0.016455
		ENSMUSG00000031896	Ctrl	protein_coding	1	1	0.230859	0.107304
		ENSMUSG00000031897	Psmb10	protein_coding	1	1	0.431642	0.161712
		ENSMUSG00000031925	Maml2	protein_coding	1	1	0.194925	0.0697304
		ENSMUSG00000031934	Panx1	protein_coding	1	1	0.0784631	0.10975
		ENSMUSG00000031937	Vstm5	protein_coding	1	1	0.0933433	0.0388279
		ENSMUSG00000031963	Bmper	protein_coding	1	1	0.334606	0.331371
		ENSMUSG00000031965	Tbx20	protein_coding	1	1	0.107709	0.0960624
		ENSMUSG00000031974	Abcb10	protein_coding	1	1	0.477544	0.0841371
		ENSMUSG00000031983	2310022B05Rik	protein_coding	1	1	0.508817	0.0779712
		ENSMUSG00000031987	Egln1	protein_coding	1	1	0.433265	0.0576378
		ENSMUSG00000031988	Vps26b	protein_coding	1	1	0.414738	0.0821137
		ENSMUSG00000031994	Adamts8	protein_coding	1	1	0.204094	0.111046
		ENSMUSG00000031995	St14	protein_coding	1	1	0.479471	0.084649
		ENSMUSG00000032011	Thy1	protein_coding	1	1	0.130527	0.220994
		ENSMUSG00000032012	Nectin1	protein_coding	1	1	0.237138	0.0680488
		ENSMUSG00000032014	Oaf	protein_coding	1	1	0.029512	0.00610817
		ENSMUSG00000032024	Clmp	protein_coding	1	1	0.282404	0.078057
		ENSMUSG00000032035	Ets1	protein_coding	1	1	0.155164	0.0586499
		ENSMUSG00000032036	Kirrel3	protein_coding	1	1	0.1893	0.0307964
		ENSMUSG00000032038	St3gal4	protein_coding	1	1	0.451396	0.128213
		ENSMUSG00000032060	Cryab	protein_coding	1	1	0.129253	0.0530833
		ENSMUSG00000032068	Plet1	protein_coding	1	1	0	0.0125619
		ENSMUSG00000032083	Apoa1	protein_coding	1	1	0.410395	0.110049
		ENSMUSG00000032085	Tagln	protein_coding	1	1	0.283384	0.150738
		ENSMUSG00000032086	Bace1	protein_coding	1	1	0.0717556	0.0216383
		ENSMUSG00000032089	Il10ra	protein_coding	1	1	0.323121	0.225907
		ENSMUSG00000032092	Mpzl2	protein_coding	1	1	0.238995	0.210041
		ENSMUSG00000032118	Fez1	protein_coding	1	1	0.312746	0.879393
		ENSMUSG00000032122	Slc37a2	protein_coding	1	1	0.468827	0.248729
		ENSMUSG00000032135	Mcam	protein_coding	1	1	0.132984	0.128252
		ENSMUSG00000032179	Bmp5	protein_coding	1	1	0.175175	0.258836
		ENSMUSG00000032184	Lysmd2	protein_coding	1	1	0.324067	0.0246086
		ENSMUSG00000032192	Gnb5	protein_coding	1	1	0.257463	0.102406
		ENSMUSG00000032193	Ldlr	protein_coding	1	1	0.0923031	0.025746
		ENSMUSG00000032194	Kank2	protein_coding	1	1	0.250779	0.0369845
		ENSMUSG00000032216	Nedd4	protein_coding	1	1	0.232074	0.0405171
		ENSMUSG00000032228	Tcf12	protein_coding	1	1	0.249369	0.148894
		ENSMUSG00000032231	Anxa2	protein_coding	1	1	0.388593	0.103443
		ENSMUSG00000032249	Anp32a	protein_coding	1	1	0.307416	0.0704063
		ENSMUSG00000032252	Glce	protein_coding	1	1	0.444483	0.172935
		ENSMUSG00000032262	Elovl4	protein_coding	1	1	0.227631	0.115764
		ENSMUSG00000032265	Tent5a	protein_coding	1	1	0.0814579	0.0395885
		ENSMUSG00000032289	Thsd4	protein_coding	1	1	0.395641	0.346643
		ENSMUSG00000032291	Crabp1	protein_coding	1	1	0.175773	0.217208
		ENSMUSG00000032298	Neil1	protein_coding	1	1	0.24262	0.118273
		ENSMUSG00000032315	Cyp1a1	protein_coding	1	1	0.0737691	0.0564137
		ENSMUSG00000032327	Stra6	protein_coding	1	1	0.240423	0.0246587
		ENSMUSG00000032332	Col12a1	protein_coding	1	1	0.136682	0.192145
		ENSMUSG00000032338	Hcn4	protein_coding	1	1	0.101083	0.0867587
		ENSMUSG00000032340	Neo1	protein_coding	1	1	0.481656	0.0903914
		ENSMUSG00000032344	Cgas	protein_coding	1	1	0.146519	0.143487
		ENSMUSG00000032358	Fam83b	protein_coding	1	1	0.031921	0.0208548
		ENSMUSG00000032360	Hcrtr2	protein_coding	1	1	0	0.0365012
		ENSMUSG00000032363	Adamts7	protein_coding	1	1	0.11699	0.143152
		ENSMUSG00000032366	Tpm1	protein_coding	1	1	0.0628942	0.0196737
		ENSMUSG00000032369	Plscr1	protein_coding	1	1	0.124162	0.0274231
		ENSMUSG00000032372	Plscr2	protein_coding	1	1	0.251491	0.0125367
		ENSMUSG00000032374	Plod2	protein_coding	1	1	0.122072	0.0309213
		ENSMUSG00000032377	Plscr4	protein_coding	1	1	0.322032	0.0383851
		ENSMUSG00000032380	Dapk2	protein_coding	1	1	0.279664	0.275319
		ENSMUSG00000032383	Ppib	protein_coding	1	1	0.443119	0.118889
		ENSMUSG00000032387	Rbpms2	protein_coding	1	1	0.384192	0.239946
		ENSMUSG00000032394	Igdcc3	protein_coding	1	1	0.420047	0.102769
		ENSMUSG00000032401	Lctl	protein_coding	1	1	0.0913775	0.277265
		ENSMUSG00000032402	Smad3	protein_coding	1	1	0.332008	0.0345663
		ENSMUSG00000032436	Cmtm7	protein_coding	1	1	0.250875	0.0599101
		ENSMUSG00000032440	Tgfbr2	protein_coding	1	1	0.184329	0.103691
		ENSMUSG00000032452	Clstn2	protein_coding	1	1	0.140178	0.154656
		ENSMUSG00000032470	Mras	protein_coding	1	1	0.368707	0.234836
		ENSMUSG00000032485	Scap	protein_coding	1	1	0.381136	0.183654
		ENSMUSG00000032487	Ptgs2	protein_coding	1	1	0.0410456	0.0518631
		ENSMUSG00000032491	Nradd	protein_coding	1	1	0.365376	0.291211
		ENSMUSG00000032492	Pth1r	protein_coding	1	1	0.31355	0.338678
		ENSMUSG00000032495	Lrrc2	protein_coding	1	1	0.368208	0.124256
		ENSMUSG00000032501	Trib1	protein_coding	1	1	0.0887701	0.0281814
		ENSMUSG00000032511	Scn5a	protein_coding	1	1	0.26149	0.168379
		ENSMUSG00000032515	Csrnp1	protein_coding	1	1	0.377143	0.0905202
		ENSMUSG00000032518	Rpsa	protein_coding	1	1	0.409742	0.192929
		ENSMUSG00000032527	Pccb	protein_coding	1	1	0.444522	0.172105
		ENSMUSG00000032531	Amotl2	protein_coding	1	1	0.0593219	0.00528164
		ENSMUSG00000032547	Ryk	protein_coding	1	1	0.31072	0.12158
		ENSMUSG00000032549	Rab6b	protein_coding	1	1	0.440024	0.22967
		ENSMUSG00000032572	Col6a4	protein_coding	1	1	0.377531	0.292991
		ENSMUSG00000032578	Cish	protein_coding	1	1	0.285143	0.0415052
		ENSMUSG00000032584	Mst1r	protein_coding	1	1	0.322374	0.282464
		ENSMUSG00000032596	Uba7	protein_coding	1	1	0.395131	0.156747
		ENSMUSG00000032640	Chsy1	protein_coding	1	1	0.118894	0.0745475
		ENSMUSG00000032643	Fhl3	protein_coding	1	1	0.0782871	0.0576253
		ENSMUSG00000032714	Syde1	protein_coding	1	1	0.0430748	0.00451224
		ENSMUSG00000032715	Trib3	protein_coding	1	1	0.15231	0.112958
		ENSMUSG00000032717	Mdfi	protein_coding	1	1	0.0332516	0.00908687
		ENSMUSG00000032718	Mansc1	protein_coding	1	1	0.218448	0.0136946
		ENSMUSG00000032724	Abtb2	protein_coding	1	1	0.425103	0.0971088
		ENSMUSG00000032744	Heyl	protein_coding	1	1	0.0446577	0.00972191
		ENSMUSG00000032754	Slc8b1	protein_coding	1	1	0.230841	0.189196
		ENSMUSG00000032766	Gng11	protein_coding	1	1	0.402708	0.0403022
		ENSMUSG00000032776	Mctp2	protein_coding	1	1	0.0931558	0.0288805
		ENSMUSG00000032788	Pdxk	protein_coding	1	1	0.366322	0.0786031
		ENSMUSG00000032812	Arap1	protein_coding	1	1	0.0403691	0.030272
		ENSMUSG00000032816	Igdcc4	protein_coding	1	1	0.201611	0.0248214
		ENSMUSG00000032849	Abcc4	protein_coding	1	1	0.475339	0.259966
		ENSMUSG00000032852	Rspo4	protein_coding	1	1	0.176547	0.143186
		ENSMUSG00000032860	P2ry2	protein_coding	1	1	0.431562	0.0510627
		ENSMUSG00000032875	Arhgef17	protein_coding	1	1	0.0590443	0.0395853
		ENSMUSG00000032911	Cspg4	protein_coding	1	1	0.0949378	0.0266064
		ENSMUSG00000032937	Fshr	protein_coding	1	1	0.414079	0.00298796
		ENSMUSG00000032946	Rasgrp2	protein_coding	1	1	0.274222	0.129888
		ENSMUSG00000033016	Nfatc1	protein_coding	1	1	0.11933	0.137393
		ENSMUSG00000033059	Pygb	protein_coding	1	1	0.413084	0.0579629
		ENSMUSG00000033114	Slc35d2	protein_coding	1	1	0.437081	0.13329
		ENSMUSG00000033122	Hsd17b3	protein_coding	1	1	0.34329	0.00439512
		ENSMUSG00000033149	Phldb2	protein_coding	1	1	0.0390802	0.00769408
		ENSMUSG00000033161	Atp1a1	protein_coding	1	1	0.488646	0.0198282
		ENSMUSG00000033192	Lpcat2	protein_coding	1	1	0.0305051	0.027177
		ENSMUSG00000033208	S100b	protein_coding	1	1	0.0377715	0.0157118
		ENSMUSG00000033214	Slitrk5	protein_coding	1	1	0.115259	0.016566
		ENSMUSG00000033227	Wnt6	protein_coding	1	1	0.347841	0.0189907
		ENSMUSG00000033228	Scaf11	protein_coding	1	1	0.401869	0.140071
		ENSMUSG00000033287	Kctd17	protein_coding	1	1	0.223143	0.062115
		ENSMUSG00000033295	Ptprf	protein_coding	1	1	0.249172	0.167482
		ENSMUSG00000033307	Mif	protein_coding	1	1	0.441549	0.268679
		ENSMUSG00000033308	Dpyd	protein_coding	1	1	0.40599	0.171672
		ENSMUSG00000033327	Tnxb	protein_coding	1	1	0.12952	0.0481797
		ENSMUSG00000033350	Chst2	protein_coding	1	1	0.37992	0.0219481
		ENSMUSG00000033352	Map2k4	protein_coding	1	1	0.415825	0.0843414
		ENSMUSG00000033361	Prrg3	protein_coding	1	1	0.125227	0.0143882
		ENSMUSG00000033386	Frrs1	protein_coding	1	1	0.105907	0.0363346
		ENSMUSG00000033420	Antxr1	protein_coding	1	1	0.0226433	0.0085935
		ENSMUSG00000033436	Armcx2	protein_coding	1	1	0.0798202	0.0264815
		ENSMUSG00000033446	Lpar6	protein_coding	1	1	0.258654	0.0290379
		ENSMUSG00000033453	Adamts15	protein_coding	1	1	0.143456	0.0566192
		ENSMUSG00000033454	Zbtb1	protein_coding	1	1	0.227099	0.0932505
		ENSMUSG00000033460	Armcx1	protein_coding	1	1	0.230274	0.053809
		ENSMUSG00000033491	Prss35	protein_coding	1	1	0.0261202	0.00489234
		ENSMUSG00000033542	Arhgef5	protein_coding	1	1	0.258791	0.0466008
		ENSMUSG00000033544	Angptl1	protein_coding	1	1	0.055445	0.00373442
		ENSMUSG00000033565	Rbfox2	protein_coding	1	1	0.270159	0.104902
		ENSMUSG00000033581	Igf2bp2	protein_coding	1	1	0.143363	0.0502177
		ENSMUSG00000033595	Lgi3	protein_coding	1	1	0.225753	0.0635507
		ENSMUSG00000033669	Zfp7	protein_coding	1	1	0.410335	0.195047
		ENSMUSG00000033713	Foxn3	protein_coding	1	1	0.507978	0.0700004
		ENSMUSG00000033715	Akr1c14	protein_coding	1	1	0.18731	0.0419704
		ENSMUSG00000033722	BC034090	protein_coding	1	1	0.0600047	0.0556315
		ENSMUSG00000033730	Egr3	protein_coding	1	1	0.272897	0.306546
		ENSMUSG00000033763	Mtss2	protein_coding	1	1	0.449494	0.121059
		ENSMUSG00000033781	Asb13	protein_coding	1	1	0.154671	0.042754
		ENSMUSG00000033792	Atp7a	protein_coding	1	1	0.478311	0.0667455
		ENSMUSG00000033847	Pla2g4c	protein_coding	1	1	0.419232	0.453998
		ENSMUSG00000033906	Zdhhc15	protein_coding	1	1	0.0781904	0.0556146
		ENSMUSG00000033909	Usp36	protein_coding	1	1	0.458825	0.14222
		ENSMUSG00000033910	Gucy1a1	protein_coding	1	1	0.21552	0.0800352
		ENSMUSG00000033953	Ppp3r1	protein_coding	1	1	0.456587	0.235706
		ENSMUSG00000033955	Tnks1bp1	protein_coding	1	1	0.301046	0.0828234
		ENSMUSG00000033965	Slc16a2	protein_coding	1	1	0.114348	0.00815644
		ENSMUSG00000033967	Rnf225	protein_coding	1	1	0.319595	0.0620422
		ENSMUSG00000033998	Kcnk1	protein_coding	1	1	0.489346	0.0205255
		ENSMUSG00000034064	Poglut1	protein_coding	1	1	0.484739	0.15838
		ENSMUSG00000034071	Zfp551	protein_coding	1	1	0.421435	0.0782339
		ENSMUSG00000034109	Golim4	protein_coding	1	1	0.171047	0.019006
		ENSMUSG00000034160	Ogt	protein_coding	1	1	0.503087	0.114207
		ENSMUSG00000034161	Scx	protein_coding	1	1	0.258796	0.0220853
		ENSMUSG00000034168	Irf2bpl	protein_coding	1	1	0.198184	0.0483154
		ENSMUSG00000034205	Loxl2	protein_coding	1	1	0.11261	0.0253103
		ENSMUSG00000034209	Rasl10a	protein_coding	1	1	0.403452	0.0400164
		ENSMUSG00000034220	Gpc1	protein_coding	1	1	0.191976	0.0466653
		ENSMUSG00000034271	Jdp2	protein_coding	1	1	0.096712	0.0311236
		ENSMUSG00000034282	Evpl	protein_coding	1	1	0.406298	0.35778
		ENSMUSG00000034285	Nipsnap1	protein_coding	1	1	0.402919	0.0882283
		ENSMUSG00000034295	Fhod3	protein_coding	1	1	0.349701	0.134146
		ENSMUSG00000034311	Kif4	protein_coding	1	1	0.394426	0.268673
		ENSMUSG00000034324	Tmem132c	protein_coding	1	1	0.085517	0.110632
		ENSMUSG00000034330	Plcg2	protein_coding	1	1	0.416715	0.481416
		ENSMUSG00000034336	Ina	protein_coding	1	1	0.236216	0.162879
		ENSMUSG00000034361	Cpne2	protein_coding	1	1	0.295546	0.167131
		ENSMUSG00000034382	AI661453	protein_coding	1	1	0.324802	0.283604
		ENSMUSG00000034394	Lif	protein_coding	1	1	0.00286948	0
		ENSMUSG00000034413	Neurl1b	protein_coding	1	1	0.207593	0.122119
		ENSMUSG00000034424	Gcsh	protein_coding	1	1	0.467061	0.172283
		ENSMUSG00000034435	Tmem30b	protein_coding	1	1	0.43686	0.159103
		ENSMUSG00000034457	Eda2r	protein_coding	1	1	0.0721626	0.0247319
		ENSMUSG00000034460	Six4	protein_coding	1	1	0.382306	0.186469
		ENSMUSG00000034471	Caskin2	protein_coding	1	1	0.402184	0.276977
		ENSMUSG00000034472	Rasd2	protein_coding	1	1	0.299247	0.198529
		ENSMUSG00000034486	Gbx2	protein_coding	1	1	0.0542121	0.0788878
		ENSMUSG00000034487	Poglut3	protein_coding	1	1	0.254023	0.0203437
		ENSMUSG00000034522	Zfp395	protein_coding	1	1	0.373311	0.0415932
		ENSMUSG00000034538	Zfp418	protein_coding	1	1	0.15891	0.0445621
		ENSMUSG00000034551	Hdx	protein_coding	1	1	0.252818	0.36243
		ENSMUSG00000034557	Zfyve9	protein_coding	1	1	0.46706	0.314164
		ENSMUSG00000034575	Tent4a	protein_coding	1	1	0.293743	0.123337
		ENSMUSG00000034595	Ppp1r18	protein_coding	1	1	0.408797	0.243801
		ENSMUSG00000034612	Chst11	protein_coding	1	1	0.13697	0.0695257
		ENSMUSG00000034616	Ssh3	protein_coding	1	1	0.414795	0.107715
		ENSMUSG00000034640	Tiparp	protein_coding	1	1	0.482515	0.0878177
		ENSMUSG00000034645	Zyg11a	protein_coding	1	1	0.244963	0.31116
		ENSMUSG00000034648	Lrrn1	protein_coding	1	1	0.241722	0.0729803
		ENSMUSG00000034659	Tmem109	protein_coding	1	1	0.33346	0.199647
		ENSMUSG00000034673	Pbx2	protein_coding	1	1	0.350994	0.206141
		ENSMUSG00000034674	Tdg	protein_coding	1	1	0.381665	0.148681
		ENSMUSG00000034685	Fam171a2	protein_coding	1	1	0.203675	0.0750251
		ENSMUSG00000034687	Fras1	protein_coding	1	1	0.459101	0.102665
		ENSMUSG00000034690	Nlrp4c	protein_coding	1	1	0.16591	0.185505
		ENSMUSG00000034708	Grn	protein_coding	1	1	0.353486	0.128109
		ENSMUSG00000034762	Glis1	protein_coding	1	1	0.190462	0.269577
		ENSMUSG00000034765	Dusp5	protein_coding	1	1	0.0800427	0.0605097
		ENSMUSG00000034768	Asb16	protein_coding	1	1	0.294128	0.0954341
		ENSMUSG00000034786	Gpsm3	protein_coding	1	1	0.25122	0.225523
		ENSMUSG00000034796	Cpne7	protein_coding	1	1	0.439182	0.322129
		ENSMUSG00000034832	Tet3	protein_coding	1	1	0.139505	0.0831503
		ENSMUSG00000034853	Acot11	protein_coding	1	1	0.185342	0.0906972
		ENSMUSG00000034863	Ano8	protein_coding	1	1	0.214776	0.0519235
		ENSMUSG00000034875	Nudt19	protein_coding	1	1	0.260693	0.0734354
		ENSMUSG00000034881	Tbxa2r	protein_coding	1	1	0.141966	0.0830361
		ENSMUSG00000034902	Pip5k1c	protein_coding	1	1	0.309691	0.143063
		ENSMUSG00000034903	Cobll1	protein_coding	1	1	0.214185	0.0788095
		ENSMUSG00000034910	Pygo1	protein_coding	1	1	0.213758	0.108151
		ENSMUSG00000034957	Cebpa	protein_coding	1	1	0.0529636	0.0478659
		ENSMUSG00000034981	Parm1	protein_coding	1	1	0.275192	0.0412646
		ENSMUSG00000035011	Zbtb7a	protein_coding	1	1	0.445569	0.0605779
		ENSMUSG00000035105	Egln3	protein_coding	1	1	0.133475	0.104196
		ENSMUSG00000035107	Dcbld2	protein_coding	1	1	0.379423	0.0839429
		ENSMUSG00000035121	Neil2	protein_coding	1	1	0.266718	0.0865872
		ENSMUSG00000035150	Eif2s3x	protein_coding	1	1	0.289502	0.0741655
		ENSMUSG00000035164	Zc3h12c	protein_coding	1	1	0.47211	0.0478336
		ENSMUSG00000035168	Tanc1	protein_coding	1	1	0.386439	0.133457
		ENSMUSG00000035172	Plekhh3	protein_coding	1	1	0.108496	0.0223025
		ENSMUSG00000035183	Slc24a5	protein_coding	1	1	0.0749784	0.00217565
		ENSMUSG00000035184	Fam124a	protein_coding	1	1	0.256326	0.218482
		ENSMUSG00000035199	Arl6ip5	protein_coding	1	1	0.366016	0.0344041
		ENSMUSG00000035212	Leprot	protein_coding	1	1	0.509751	0.0701216
		ENSMUSG00000035226	Rims4	protein_coding	1	1	0.0894024	0.0209085
		ENSMUSG00000035237	Lcat	protein_coding	1	1	0.167865	0.0355701
		ENSMUSG00000035258	Abi3bp	protein_coding	1	1	0.117103	0.0319395
		ENSMUSG00000035262	Amh	protein_coding	1	1	0.0376973	0.00425928
		ENSMUSG00000035274	Tpbg	protein_coding	1	1	0.0487229	0.0447516
		ENSMUSG00000035275	Raver2	protein_coding	1	1	0.316898	0.164001
		ENSMUSG00000035277	Arx	protein_coding	1	1	0.0315015	0.0151302
		ENSMUSG00000035284	Vps13c	protein_coding	1	1	0.473977	0.311125
		ENSMUSG00000035299	Mid1	protein_coding	1	1	0.0979052	0.026824
		ENSMUSG00000035305	Ror1	protein_coding	1	1	0.0372188	0.0196468
		ENSMUSG00000035356	Nfkbiz	protein_coding	1	1	0.464284	0.0987293
		ENSMUSG00000035357	Pdzrn3	protein_coding	1	1	0.107243	0.0643077
		ENSMUSG00000035373	Ccl7	protein_coding	1	1	0.125357	0.317866
		ENSMUSG00000035385	Ccl2	protein_coding	1	1	0.181538	0.480352
		ENSMUSG00000035397	Klf16	protein_coding	1	1	0.37731	0.0925095
		ENSMUSG00000035407	Kank4	protein_coding	1	1	0.385673	0.124819
		ENSMUSG00000035413	Tmem98	protein_coding	1	1	0.368272	0.0730001
		ENSMUSG00000035427	Mageb4	protein_coding	1	1	0.120762	0.141468
		ENSMUSG00000035458	Tnni3	protein_coding	1	1	0.44287	0.304544
		ENSMUSG00000035493	Tgfbi	protein_coding	1	1	0.294203	0.300841
		ENSMUSG00000035528	Npffr2	protein_coding	1	1	0.121847	0.0968261
		ENSMUSG00000035547	Capn5	protein_coding	1	1	0.15547	0.0874367
		ENSMUSG00000035551	Igfbpl1	protein_coding	1	1	0.0836506	0.128656
		ENSMUSG00000035585	Tsen34	protein_coding	1	1	0.359742	0.137986
		ENSMUSG00000035596	Mboat7	protein_coding	1	1	0.468556	0.142209
		ENSMUSG00000035620	Ric8b	protein_coding	1	1	0.344348	0.127374
		ENSMUSG00000035621	Midn	protein_coding	1	1	0.239779	0.145865
		ENSMUSG00000035637	Grhpr	protein_coding	1	1	0.331664	0.0579955
		ENSMUSG00000035640	Cbarp	protein_coding	1	1	0.225236	0.184219
		ENSMUSG00000035671	Zswim4	protein_coding	1	1	0.411454	0.249332
		ENSMUSG00000035678	Tnfsf9	protein_coding	1	1	0.0651359	0.0246471
		ENSMUSG00000035683	Melk	protein_coding	1	1	0.352431	0.304994
		ENSMUSG00000035725	Prkx	protein_coding	1	1	0.416722	0.121166
		ENSMUSG00000035775	Krt20	protein_coding	1	1	0.127396	0.0576917
		ENSMUSG00000035778	Ggta1	protein_coding	1	1	0.294794	0.0563984
		ENSMUSG00000035781	R3hdm4	protein_coding	1	1	0.341705	0.132058
		ENSMUSG00000035783	Acta2	protein_coding	1	1	0.100444	0.0532113
		ENSMUSG00000035799	Twist1	protein_coding	1	1	0.0283309	0.011528
		ENSMUSG00000035835	Plppr3	protein_coding	1	1	0.14318	0.117584
		ENSMUSG00000035847	Ids	protein_coding	1	1	0.295594	0.128518
		ENSMUSG00000035849	Krt222	protein_coding	1	1	0.150552	0.159838
		ENSMUSG00000035873	Pawr	protein_coding	1	1	0.119586	0.0496215
		ENSMUSG00000035885	Cox8a	protein_coding	1	1	0.421061	0.115365
		ENSMUSG00000035900	Gramd4	protein_coding	1	1	0.391366	0.103596
		ENSMUSG00000035914	Cd276	protein_coding	1	1	0.0678883	0.0454644
		ENSMUSG00000035936	Aldh5a1	protein_coding	1	1	0.396747	0.0306169
		ENSMUSG00000035948	Acss3	protein_coding	1	1	0.256749	0.022293
		ENSMUSG00000035954	Dock4	protein_coding	1	1	0.286284	0.176532
		ENSMUSG00000035967	Ints6l	protein_coding	1	1	0.420519	0.104458
		ENSMUSG00000036006	Ripor2	protein_coding	1	1	0.0686778	0.172712
		ENSMUSG00000036026	Tmem63b	protein_coding	1	1	0.262796	0.0518863
		ENSMUSG00000036030	Prtg	protein_coding	1	1	0.177156	0.167201
		ENSMUSG00000036040	Adamtsl2	protein_coding	1	1	0.0568298	0.107189
		ENSMUSG00000036067	Slc2a6	protein_coding	1	1	0.282821	0.335854
		ENSMUSG00000036093	Arl5a	protein_coding	1	1	0.19043	0.0637414
		ENSMUSG00000036103	Colec12	protein_coding	1	1	0.148547	0.139114
		ENSMUSG00000036106	Prr5	protein_coding	1	1	0.327365	0.149116
		ENSMUSG00000036109	Mbnl3	protein_coding	1	1	0.134052	0.15297
		ENSMUSG00000036111	Lmo1	protein_coding	1	1	0.329416	0.299295
		ENSMUSG00000036144	Meox2	protein_coding	1	1	0.077883	0.0118027
		ENSMUSG00000036181	H1f2	protein_coding	1	1	0.31232	0.31274
		ENSMUSG00000036192	Rorb	protein_coding	1	1	0.0535976	0.0879821
		ENSMUSG00000036206	Sh3bp4	protein_coding	1	1	0.315958	0.0637961
		ENSMUSG00000036242	Armh4	protein_coding	1	1	0.0884792	0.0261234
		ENSMUSG00000036256	Igfbp7	protein_coding	1	1	0.471196	0.0458472
		ENSMUSG00000036264	Fstl4	protein_coding	1	1	0.170673	0.102202
		ENSMUSG00000036295	Lrrn3	protein_coding	1	1	0.181419	0.272288
		ENSMUSG00000036298	Slc2a13	protein_coding	1	1	0.25328	0.107309
		ENSMUSG00000036334	Igsf10	protein_coding	1	1	0.0199945	0.0187649
		ENSMUSG00000036362	P2ry13	protein_coding	1	1	0.169378	0.433127
		ENSMUSG00000036390	Gadd45a	protein_coding	1	1	0.0870342	0.0309502
		ENSMUSG00000036402	Gng12	protein_coding	1	1	0.449055	0.0380076
		ENSMUSG00000036412	Arsi	protein_coding	1	1	0.0113941	0.00480789
		ENSMUSG00000036461	Elf1	protein_coding	1	1	0.440438	0.0425187
		ENSMUSG00000036523	Greb1	protein_coding	1	1	0.101219	0.088613
		ENSMUSG00000036545	Adamts2	protein_coding	1	1	0.0370625	0.0124686
		ENSMUSG00000036553	Sh3tc1	protein_coding	1	1	0.307311	0.0562016
		ENSMUSG00000036565	Ttyh3	protein_coding	1	1	0.474105	0.136505
		ENSMUSG00000036591	Arhgap21	protein_coding	1	1	0.0678515	0.0424949
		ENSMUSG00000036596	Cpz	protein_coding	1	1	0.0301191	0.0175973
		ENSMUSG00000036599	Chst12	protein_coding	1	1	0.332411	0.181637
		ENSMUSG00000036667	Tcaf1	protein_coding	1	1	0.103236	0.0143897
		ENSMUSG00000036766	Dner	protein_coding	1	1	0.0530897	0.0207453
		ENSMUSG00000036769	Wdr44	protein_coding	1	1	0.29981	0.273197
		ENSMUSG00000036782	Klhl13	protein_coding	1	1	0.0683771	0.0524216
		ENSMUSG00000036790	Slitrk2	protein_coding	1	1	0.135246	0.38001
		ENSMUSG00000036856	Wnt4	protein_coding	1	1	0.00856307	0.00736573
		ENSMUSG00000036863	Syde2	protein_coding	1	1	0.145594	0.0732553
		ENSMUSG00000036880	Acaa2	protein_coding	1	1	0.462212	0.0292246
		ENSMUSG00000036885	Arhgef26	protein_coding	1	1	0.220497	0.20948
		ENSMUSG00000036887	C1qa	protein_coding	1	1	0.117407	0.882998
		ENSMUSG00000036893	Ehmt1	protein_coding	1	1	0.406322	0.188338
		ENSMUSG00000036902	Neto2	protein_coding	1	1	0.333177	0.312677
		ENSMUSG00000036904	Fzd8	protein_coding	1	1	0.200387	0.0186674
		ENSMUSG00000036908	Unc93b1	protein_coding	1	1	0.319453	0.301493
		ENSMUSG00000036912	Piwil4	protein_coding	1	1	0.159422	0.113304
		ENSMUSG00000036915	Kirrel2	protein_coding	1	1	0.16574	0.119859
		ENSMUSG00000036931	Nfkbid	protein_coding	1	1	0.267695	0.237085
		ENSMUSG00000036932	Aifm1	protein_coding	1	1	0.356898	0.12396
		ENSMUSG00000036944	Tmem71	protein_coding	1	1	0.164255	0.0651509
		ENSMUSG00000036957	Lrfn3	protein_coding	1	1	0.072919	0.0290613
		ENSMUSG00000036959	Bcorl1	protein_coding	1	1	0.309839	0.293481
		ENSMUSG00000036968	Cnpy4	protein_coding	1	1	0.22853	0.127382
		ENSMUSG00000036986	Pml	protein_coding	1	1	0.411933	0.056417
		ENSMUSG00000036989	Trim3	protein_coding	1	1	0.292052	0.135947
		ENSMUSG00000036995	Asap3	protein_coding	1	1	0.365246	0.682658
		ENSMUSG00000037003	Tns2	protein_coding	1	1	0.218233	0.0452972
		ENSMUSG00000037016	Frem2	protein_coding	1	1	0.145445	0.203846
		ENSMUSG00000037031	Tspan15	protein_coding	1	1	0.207287	0.0534615
		ENSMUSG00000037049	Smpd1	protein_coding	1	1	0.482753	0.156106
		ENSMUSG00000037060	Cavin3	protein_coding	1	1	0.171876	0.0302574
		ENSMUSG00000037111	Setd7	protein_coding	1	1	0.155753	0.0850318
		ENSMUSG00000037138	Aff3	protein_coding	1	1	0.133596	0.0744448
		ENSMUSG00000037159	Wee2	protein_coding	1	1	0.172663	0.124904
		ENSMUSG00000037161	Mgarp	protein_coding	1	1	0.489921	0.0182596
		ENSMUSG00000037169	Mycn	protein_coding	1	1	0.159173	0.0824369
		ENSMUSG00000037188	Grhl3	protein_coding	1	1	0.151394	0.245877
		ENSMUSG00000037206	Islr	protein_coding	1	1	0.0212549	0.00771755
		ENSMUSG00000037211	Spry1	protein_coding	1	1	0.256307	0.0264905
		ENSMUSG00000037224	Zfyve28	protein_coding	1	1	0.458967	0.3723
		ENSMUSG00000037225	Fgf2	protein_coding	1	1	0.334492	0.143087
		ENSMUSG00000037280	Galnt6	protein_coding	1	1	0.323185	0.307844
		ENSMUSG00000037295	Ldlrap1	protein_coding	1	1	0.293327	0.141713
		ENSMUSG00000037306	Man1c1	protein_coding	1	1	0.197945	0.114926
		ENSMUSG00000037341	Slc9a7	protein_coding	1	1	0.0494887	0.0328975
		ENSMUSG00000037344	Slc12a9	protein_coding	1	1	0.437382	0.163796
		ENSMUSG00000037369	Kdm6a	protein_coding	1	1	0.373029	0.162884
		ENSMUSG00000037379	Spon2	protein_coding	1	1	0.0508657	0.0344324
		ENSMUSG00000037405	Icam1	protein_coding	1	1	0.190161	0.0540398
		ENSMUSG00000037406	Htra4	protein_coding	1	1	0.427674	0.0114617
		ENSMUSG00000037410	Tbc1d2b	protein_coding	1	1	0.0993595	0.0429332
		ENSMUSG00000037411	Serpine1	protein_coding	1	1	0.0595395	0.024643
		ENSMUSG00000037440	Vnn1	protein_coding	1	1	0.0485404	0.00546996
		ENSMUSG00000037446	Tulp1	protein_coding	1	1	0.184021	0.0352811
		ENSMUSG00000037447	Arid5a	protein_coding	1	1	0.158205	0.0347497
		ENSMUSG00000037455	Slc18b1	protein_coding	1	1	0.280662	0.0167709
		ENSMUSG00000037465	Klf10	protein_coding	1	1	0.399703	0.127139
		ENSMUSG00000037492	Zmat4	protein_coding	1	1	0.225132	0.152988
		ENSMUSG00000037499	Nenf	protein_coding	1	1	0.441416	0.0378582
		ENSMUSG00000037503	Fam168b	protein_coding	1	1	0.35087	0.0992823
		ENSMUSG00000037509	Arhgef4	protein_coding	1	1	0.0524337	0.0190366
		ENSMUSG00000037552	Plekhg2	protein_coding	1	1	0.28822	0.17937
		ENSMUSG00000037553	Zdhhc18	protein_coding	1	1	0.230904	0.217388
		ENSMUSG00000037563	Rps16	protein_coding	1	1	0.411467	0.213603
		ENSMUSG00000037580	Gch1	protein_coding	1	1	0.232546	0.0580996
		ENSMUSG00000037643	Prkci	protein_coding	1	1	0.345117	0.0708532
		ENSMUSG00000037653	Kctd8	protein_coding	1	1	0	0.0550223
		ENSMUSG00000037664	Cdkn1c	protein_coding	1	1	0.207317	0.332341
		ENSMUSG00000037679	Inf2	protein_coding	1	1	0.333696	0.128964
		ENSMUSG00000037685	Atp8a1	protein_coding	1	1	0.254906	0.0331037
		ENSMUSG00000037706	Cd81	protein_coding	1	1	0.424154	0.0414568
		ENSMUSG00000037709	Fam13a	protein_coding	1	1	0.251133	0.0273635
		ENSMUSG00000037712	Fermt2	protein_coding	1	1	0.13381	0.0530894
		ENSMUSG00000037731	Themis2	protein_coding	1	1	0.126208	0.142091
		ENSMUSG00000037754	Ppp1r16b	protein_coding	1	1	0.406556	0.0281922
		ENSMUSG00000037759	Ptger2	protein_coding	1	1	0.176497	0.126561
		ENSMUSG00000037772	Mrpl23	protein_coding	1	1	0.49108	0.168419
		ENSMUSG00000037784	Dzip1l	protein_coding	1	1	0.0795098	0.0829433
		ENSMUSG00000037788	Vopp1	protein_coding	1	1	0.127422	0.0971224
		ENSMUSG00000037813	D630003M21Rik	protein_coding	1	1	0.164193	0.216029
		ENSMUSG00000037815	Ctnna1	protein_coding	1	1	0.437002	0.117887
		ENSMUSG00000037824	Tspan14	protein_coding	1	1	0.234797	0.09492
		ENSMUSG00000037846	Rtkn2	protein_coding	1	1	0.229544	0.14542
		ENSMUSG00000037852	Cpe	protein_coding	1	1	0.45657	0.0138841
		ENSMUSG00000037855	Zfp365	protein_coding	1	1	0.0774054	0.105431
		ENSMUSG00000037860	Aim2	protein_coding	1	1	0.0692277	0.205605
		ENSMUSG00000037868	Egr2	protein_coding	1	1	0.0944579	0.0209453
		ENSMUSG00000037887	Dusp8	protein_coding	1	1	0.0551138	0.0254189
		ENSMUSG00000037892	Pcdh18	protein_coding	1	1	0.0127785	0.00441772
		ENSMUSG00000037902	Sirpa	protein_coding	1	1	0.160687	0.179166
		ENSMUSG00000037905	Bri3bp	protein_coding	1	1	0.311801	0.540239
		ENSMUSG00000037907	Ankrd13b	protein_coding	1	1	0.335707	0.236427
		ENSMUSG00000037962	Rflna	protein_coding	1	1	0.076757	0.061029
		ENSMUSG00000037994	Slc9b2	protein_coding	1	1	0.215506	0.13803
		ENSMUSG00000037996	Slc24a2	protein_coding	1	1	0.057455	0.0617835
		ENSMUSG00000038020	Rapgefl1	protein_coding	1	1	0.42165	0.467531
		ENSMUSG00000038058	Nod1	protein_coding	1	1	0.300981	0.0592976
		ENSMUSG00000038059	Smim3	protein_coding	1	1	0.188255	0.109237
		ENSMUSG00000038077	Kcna6	protein_coding	1	1	0.215808	0.029395
		ENSMUSG00000038112	AW551984	protein_coding	1	1	0.00501902	0.00064719
		ENSMUSG00000038119	Cdon	protein_coding	1	1	0.132257	0.0416297
		ENSMUSG00000038132	Rbm24	protein_coding	1	1	0.122117	0.11492
		ENSMUSG00000038146	Notch3	protein_coding	1	1	0.399325	0.0739369
		ENSMUSG00000038151	Prdm1	protein_coding	1	1	0.368564	0.170699
		ENSMUSG00000038155	Gstp2	protein_coding	1	1	0.126396	0.141523
		ENSMUSG00000038160	Atg5	protein_coding	1	1	0.452734	0.192941
		ENSMUSG00000038168	P3h2	protein_coding	1	1	0.120273	0.0897313
		ENSMUSG00000038175	Mylip	protein_coding	1	1	0.324806	0.142485
		ENSMUSG00000038208	Pgap3	protein_coding	1	1	0.360605	0.173087
		ENSMUSG00000038212	Mfsd14b	protein_coding	1	1	0.396742	0.140832
		ENSMUSG00000038214	Bend3	protein_coding	1	1	0.294547	0.293039
		ENSMUSG00000038217	Tlcd2	protein_coding	1	1	0.400163	0.350882
		ENSMUSG00000038233	Gask1a	protein_coding	1	1	0.333394	0.064474
		ENSMUSG00000038235	F11r	protein_coding	1	1	0.348806	0.0231059
		ENSMUSG00000038305	Spats2l	protein_coding	1	1	0.0589074	0.0233124
		ENSMUSG00000038400	Pmepa1	protein_coding	1	1	0.160328	0.0671371
		ENSMUSG00000038418	Egr1	protein_coding	1	1	0.0885287	0.0178872
		ENSMUSG00000038437	Mllt6	protein_coding	1	1	0.478795	0.0924785
		ENSMUSG00000038456	Dennd2a	protein_coding	1	1	0.0714617	0.0766202
		ENSMUSG00000038463	Olfml2b	protein_coding	1	1	0.216831	0.0199298
		ENSMUSG00000038496	Slc19a3	protein_coding	1	1	0.464633	0.0520413
		ENSMUSG00000038508	Gdf15	protein_coding	1	1	0.279732	0.064728
		ENSMUSG00000038521	C1s1	protein_coding	1	1	0.0979839	0.0270007
		ENSMUSG00000038525	Armc10	protein_coding	1	1	0.375943	0.208696
		ENSMUSG00000038543	BC028528	protein_coding	1	1	0.118453	0.0596545
		ENSMUSG00000038545	Cul7	protein_coding	1	1	0.219788	0.146355
		ENSMUSG00000038552	Fndc4	protein_coding	1	1	0.0753247	0.0206999
		ENSMUSG00000038560	Sp6	protein_coding	1	1	0.213604	0.251117
		ENSMUSG00000038576	Susd4	protein_coding	1	1	0.209663	0.188541
		ENSMUSG00000038580	Sct	protein_coding	1	1	0.0188937	0.0117174
		ENSMUSG00000038604	Ripor1	protein_coding	1	1	0.468332	0.0611191
		ENSMUSG00000038608	Dock10	protein_coding	1	1	0.131013	0.109571
		ENSMUSG00000038612	Mcl1	protein_coding	1	1	0.478587	0.116215
		ENSMUSG00000038642	Ctss	protein_coding	1	1	0.122213	0.800171
		ENSMUSG00000038648	Creb3l2	protein_coding	1	1	0.0759853	0.0293048
		ENSMUSG00000038650	Rnh1	protein_coding	1	1	0.281049	0.0443829
		ENSMUSG00000038665	Dgki	protein_coding	1	1	0.295883	0.244218
		ENSMUSG00000038679	Trps1	protein_coding	1	1	0.0720587	0.025917
		ENSMUSG00000038702	Dsel	protein_coding	1	1	0.181016	0.0834641
		ENSMUSG00000038729	Pakap	protein_coding	1	1	0.453638	0.303347
		ENSMUSG00000038732	Mboat1	protein_coding	1	1	0.11798	0.0397913
		ENSMUSG00000038740	Mvb12b	protein_coding	1	1	0.355625	0.115565
		ENSMUSG00000038742	Angptl6	protein_coding	1	1	0.367524	0.299001
		ENSMUSG00000038764	Ptpn3	protein_coding	1	1	0.228308	0.0516942
		ENSMUSG00000038816	Ctnnal1	protein_coding	1	1	0.427646	0.0119521
		ENSMUSG00000038845	Phb	protein_coding	1	1	0.397941	0.213145
		ENSMUSG00000038884	Shfl	protein_coding	1	1	0.0732708	0.0311535
		ENSMUSG00000038894	Irs2	protein_coding	1	1	0.333912	0.0280542
		ENSMUSG00000038903	Ccdc68	protein_coding	1	1	0.23445	0.0454048
		ENSMUSG00000038910	Plcl2	protein_coding	1	1	0.212046	0.204322
		ENSMUSG00000038975	Rabggtb	protein_coding	1	1	0.423522	0.12336
		ENSMUSG00000038991	Txndc5	protein_coding	1	1	0.492104	0.0291698
		ENSMUSG00000039004	Bmp6	protein_coding	1	1	0.320872	0.244649
		ENSMUSG00000039031	Arhgap18	protein_coding	1	1	0.500573	0.0231741
		ENSMUSG00000039043	Arpin	protein_coding	1	1	0.0837006	0.0144874
		ENSMUSG00000039081	Zfp503	protein_coding	1	1	0.271676	0.0401938
		ENSMUSG00000039103	Nexn	protein_coding	1	1	0.313839	0.346943
		ENSMUSG00000039114	Nrn1	protein_coding	1	1	0.0788972	0.00458317
		ENSMUSG00000039115	Itga9	protein_coding	1	1	0.0699957	0.0346369
		ENSMUSG00000039116	Adgrg6	protein_coding	1	1	0.156227	0.0393449
		ENSMUSG00000039126	Prune2	protein_coding	1	1	0.0437033	0.0141328
		ENSMUSG00000039154	Shd	protein_coding	1	1	0.333734	0.152686
		ENSMUSG00000039191	Rbpj	protein_coding	1	1	0.499311	0.151896
		ENSMUSG00000039206	Daglb	protein_coding	1	1	0.460893	0.176025
		ENSMUSG00000039208	Metrnl	protein_coding	1	1	0.218535	0.270351
		ENSMUSG00000039231	Suv39h1	protein_coding	1	1	0.268363	0.286027
		ENSMUSG00000039232	Stx11	protein_coding	1	1	0.133746	0.0594258
		ENSMUSG00000039234	Sec24d	protein_coding	1	1	0.0786166	0.0195399
		ENSMUSG00000039239	Tgfb2	protein_coding	1	1	0.045881	0.0114053
		ENSMUSG00000039252	Lgi2	protein_coding	1	1	0.192279	0.0907304
		ENSMUSG00000039262	Prrc2b	protein_coding	1	1	0.145731	0.0943967
		ENSMUSG00000039286	Fndc3b	protein_coding	1	1	0.376621	0.0367967
		ENSMUSG00000039313	Minar1	protein_coding	1	1	0.0369497	0.0380504
		ENSMUSG00000039316	Rftn1	protein_coding	1	1	0.329091	0.283897
		ENSMUSG00000039323	Igfbp2	protein_coding	1	1	0.303636	0.217044
		ENSMUSG00000039328	Rnf122	protein_coding	1	1	0.0464109	0.0105067
		ENSMUSG00000039329	Tex19.1	protein_coding	1	1	0.400243	0.180003
		ENSMUSG00000039357	Fut11	protein_coding	1	1	0.368054	0.0782478
		ENSMUSG00000039377	Hlx	protein_coding	1	1	0.24245	0.0808971
		ENSMUSG00000039382	Wdr45	protein_coding	1	1	0.291656	0.106065
		ENSMUSG00000039384	Dusp10	protein_coding	1	1	0.421093	0.616963
		ENSMUSG00000039385	Cdh6	protein_coding	1	1	0.123215	0.0410491
		ENSMUSG00000039431	Mtmr7	protein_coding	1	1	0.298289	0.219768
		ENSMUSG00000039457	Ppl	protein_coding	1	1	0.23338	0.263686
		ENSMUSG00000039470	Zdhhc2	protein_coding	1	1	0.446393	0.0417734
		ENSMUSG00000039474	Wfs1	protein_coding	1	1	0.418423	0.177775
		ENSMUSG00000039476	Prrx2	protein_coding	1	1	0.0503878	0.0448279
[truncated: 15,080 more rows]

## Sheet: Figure 1g
Figure 1g
		Regulation of cellular response to growth factor stimulus	Regulation of nervous system development	Positive regulation of cell adhesion	Epithelial cell proliferation	Extracellular matrix organization	Response to wounding	Ossification
	-LOG10(p-adjusted)	20.8404	24.9783	27.9853	31.3885	35.0216	35.5853	37.5825

## Sheet: Figure 1h
Figure 1h
		piRNA metabolic process	axoneme assembly	meiotic nuclear division	microtubule-based movement	cilium organization
	-LOG10(p-adjusted)	7.13683	13.3539	14.2471	15.9757	29.5758

## Sheet: Figure 1i
Figure i
		Positive regulation of acrosome reaction	Spermatid development
	-LOG10(p-adjusted)	1.90533	12.8578

## Sheet: Figure 1j
Figure 1j
		mRNA	lncRNA	snRNA	pseudogene
	All	86.1459	12.9348	0.29863	0.620682
	Cluster 1	95.5673	4.18475	0.0929944	0.154991
	Cluster 2	95.7656	3.78072	0.26465	0.189036
	Cluster 3	94.2238	4.88753	0.361011	0.527631
	Cluster 4	81.1879	17.3211	0.596421	0.894632
	Cluster 5	77.6316	21.2406	0.18797	0.93985
	Cluster 6	60.2719	38.3686	0.0503525	1.30916

## Sheet: Figure 1k
Figure 1k
	Gene lengths in nt, from TSS to TES	Cluster 1	Cluster 2	Cluster 3	Cluster 4	Cluster 5	Cluster 6
		2577	38809	31147	124996	18880	64220
		139729	18634	14356	11128	275484	15685
		7915	11243	7459	98734	14741	2110
		8854	72030	51912	25545	9303	3961
		9103	20841	22972	8040	147597	8261
		26624	31280	113440	24866	92831	7705
		30278	19497	405269	66423	77525	1513
		25845	36854	4899	4675	21801	79551
		20845	12792	5131	75871	5727	4941
		99287	49813	57910	13911	19318	15071
		14789	80857	10466	19114	4560	124151
		66878	57957	46400	122364	12908	4931
		13645	10194	147538	27262	14110	20689
		8186	17928	126172	16712	9126	27738
		62613	11523	16565	39562	12731	16550
		19103	102674	14889	9615	10294	18558
		14702	4924	38188	6115	20789	4142
		8531	57812	16084	32233	8458	15210
		22308	4723	19044	48015	7392	9559
		5531	10855	2830	155402	6536	24668
		27796	32292	8496	8215	7773	9624
		49412	18180	24809	31508	2120	8886
		18786	6805	6641	10663	9057	35435
		10163	21723	30042	65667	16145	124823
		12783	8835	12160	29491	19535	51512
		31029	5713	10502	1636	15135	5448
		12962	5373	62425	48303	6544	82451
		39381	3941	7772	2975	14995	37837
		8426	11943	11736	7740	25150	16022
		9253	16361	15446	12207	2849	8180
		9622	15651	16899	10449	2722	2900
		1230	20885	46919	4982	53017	18041
		3507	12431	91508	200055	12215	62404
		17232	28239	19138	22071	14455	9131
		21895	7678	32154	22114	118955	15202
		4474	3286	30090	41461	27485	6538
		10313	29696	6369	9287	22935	34959
		53413	23290	16592	10282	113713	66955
		10127	30022	5738	27126	5792	2355
		1837	17503	28200	26041	7414	2093
		2939	15474	74649	24610	83314	12670
		22545	9136	7620	5359	57385	43656
		43805	34671	17467	9675	1904	9662
		3634	27144	13509	5984	3636	2173
		20904	53103	14091	6969	3637	2275
		5139	17690	71634	2153	4975	948
		9942	14791	12471	7559	3774	7584
		408424	8622	4002	24318	15146	7882
		114338	19159	17214	57561	26256	169691
		17122	8960	9985	26440	10843	48925
		17324	55918	17238	10504	10933	27689
		12032	49558	8116	133716	14987	42608
		16789	17392	77935	151752	2429	7870
		32336	35801	10183	14795	75097	21480
		5176	5128	7521	17623	58582	8888
		4312	3816	61082	7414	319800	22667
		9372	5659	26287	20830	17686	1440
		27249	9505	5949	88417	64783	1386
		20056	417294	38951	5369	14145	8599
		3669	51809	9514	10160	146255	179466
		2086	23398	11154	36967	21278	5619
		14708	7534	22186	28887	14329	8665
		20411	2572	51307	22755	24173	266732
		11005	10431	4325	83619	73036	11577
		25841	14242	2500	8991	1989	8801
		101928	90588	122221	25697	34218	41014
		14449	60609	6833	6008	66929	23453
		22512	62300	54281	5634	4116	51010
		23168	36074	5481	10002	10071	3442
		386231	11023	10363	6374	12037	29084
		91736	19383	356727	5849	32041	3423
		16905	5851	10730	38350	8470	1109
		20248	58806	19638	2348	3693	4881
		7048	2404	5070	14468	5002	7215
		3149	13078	1274	7929	8368	20711
		223477	29310	29126	12163	3069	4402
		277728	9680	21416	7995	4183	3563
		31596	14357	40316	1987	60357	7250
		7902	14100	13165	34170	36285	11884
		4063	5097	18047	15329	14261	1795
		29974	38081	21520	7770	24234	64324
		93243	47233	12001	9529	98971	8677
		77934	202717	14060	20967	4808	10400
		3412	104795	3895	29899	7118	2096
		8569	3661	3501	16173	5315	19597
		18366	4873	10863	5325	23832	29126
		17972	14544	20303	17266	29577	28389
		5425	1946	21227	22564	23896	86088
		19113	6519	7559	23173	31585	232564
		68662	8510	37162	14710	9813	79201
		26527	11326	8494	4719	16618	24170
		25178	57243	7259	6362	1625	16872
		6643	5932	24287	19814	12063	25909
		5834	31121	17819	74907	644	1793
		20931	21447	4405	12728	10834	4205
		7810	7508	13027	10402	7643	2992
		74414	86008	33428	6576	10065	10648
		14947	2229	4030	9080	3336	43024
		31404	5394	14814	6664	3778	3257
		307816	45369	3401	63079	23821	160171
		28076	3908	43920	2922	30745	7980
		15206	24885	107249	14893	6723	2338
		42948	20577	11051	5671	33052	9833
		20480	79107	9113	8873	33291	75012
		64339	4624	850356	4904	10424	36485
		23210	80216	5937	33617	29273	20201
		2808	538903	13877	23438	91595	7300
		23765	23705	16580	24715	118057	82521
		102772	7952	17770	7853	173124	28769
		5332	66258	21039	5723	90872	14064
		2523	14689	11204	12385	46928	25301
		4883	63593	64214	83948	86035	67359
		10256	3715	142810	9897	72882	177728
		25453	87992	23816	15950	21911	6408
		12572	869513	6404	41258	101682	9604
		6824	13683	16696	287540	34665	7772
		7531	9043	10639	73782	73943	41617
		16946	26678	2945	4478	13071	34215
		37364	7383	15397	16935	40710	93643
		42936	86572	11433	44306	81329	25243
		9766	14970	32058	5158	85238	17669
		10762	5147	5122	6950	3165	48921
		147662	159363	11790	12491	27443	10055
		15879	76342	24892	912991	18321	295916
		18993	75155	12268	46391	21273	202508
		1237	18124	157437	3871	6152	13320
		7349	11906	5016	22391	80385	7025
		35276	2824	12549	23233	20190	28750
		11875	79010	28298	79440	7937	24713
		168727	128623	2679	23584	64877	24405
		2779	135399	27797	32836	2111	15846
		14981	49317	24832	95847	35659	1252
		21736	24672	13080	7530	7929	78220
		5142	43351	47327	9732	6190	42092
		6086	46324	23578	16082	56952	31221
		29050	32981	23065	29374	22697	44627
		54383	10230	121762	7586	11011	77715
		240055	101190	7864	12544	49190	9484
		110999	40986	7685	6291	39674	20091
		52560	17080	72862	204158	48444	4239
		13879	18524	8824	50633	17840	220183
		45005	12915	34337	124070	40884	19038
		31619	35473	14502	13884	17141	30854
		156601	58640	227140	19860	42378	16625
		90165	80475	28856	12976	5744	9432
		14203	2859	88112	23461	6722	154738
		9471	45829	12265	14481	21151	10608
		160780	4489	20755	7834	2227	54485
		25238	3081	7088	4380	240678	2178
		8060	8453	10657	48717	3942	58558
		37820	30540	11069	10030	23071	130477
		8098	9767	26975	2798	3805	40520
		20791	51537	21576	27382	42761	18374
		72788	5002	4996	2283	26815	15669
		12123	3619	9660	7423	11778	26120
		7409	2981	38035	10913	83725	44984
		9366	6766	7085	12734	196583	15921
		5222	7236	12028	10178	68688	16526
		9371	27019	18234	13740	174017	27397
		12850	4995	24636	81613	57603	12033
		67786	4552	8800	47742	70668	40756
		1561	51066	12262	23984	73080	18559
		27874	27534	31515	12272	28607	172440
		83330	4101	41365	25051	10052	7381
		1881	67104	39497	37821	541338	22051
		26707	81698	15938	24788	170613	818
		15265	8669	15830	17887	11787	9538
		90317	26073	31491	530357	1807	58762
		34751	13001	11113	46462	12376	80473
		131014	61634	63415	4834	32658	32305
		31711	19145	6627	9154	4836	13401
		40321	15564	11071	5754	12588	8243
		16348	31497	44101	4393	11687	16393
		2117	59647	51485	17260	54181	25596
		21810	13360	9878	19742	145621	5009
		31661	2671	11852	101939	48075	13793
		34235	8760	4641	67623	138410	254219
		74608	74913	4469	142154	107776	49031
		6971	11911	17980	1839	33879	1460
		12265	1255	8868	27686	61797	17516
		46119	2220	2840	9641	94784	147528
		281271	14701	30429	43080	42840	8803
		140582	13573	231566	19030	20612	33861
		113813	18675	15395	42735	384942	15358
		10232	8929	46050	56301	42710	25377
		81728	16181	56431	10036	62601	22733
		14715	3664	31734	7149	19320	2057
		28463	7096	7754	24553	13598	42923
		12924	34392	19372	10140	139963	143417
		18689	63614	3578	29211	15229	187280
		49430	9147	2629	8759	2847	847
		22154	21502	12470	2694	1726	18956
		15930	160987	7632	11710	2481	89022
		8251	124338	22541	17902	9853	11703
		27587	17351	37042	13694	144783	1569
		53378	42880	24949	3747	118943	14517
		7870	28467	20094	7894	54254	7326
		7433	7401	9125	182337	194077	3229
		2667	5268	31607	25310	20507	9324
		10214	6255	19870	50597	28856	22761
		15625	4110	9995	13600	37944	699613
		28144	10220	1812	5263	43306	41013
		7112	8734	9588	12525	29636	73570
		9790	47829	135650	3245	8442	51057
		8132	29247	12469	15429	1218	1669
		10033	21965	12723	8691	12439	2672
		5092	13939	11033	79885	59660	78114
		12526	12876	6684	119130	43201	14341
		8408	101786	10570	6948	15091	118046
		327387	14801	12895	5086	72107	850
		37981	130269	6472	10850	1211352	4281
		13488	21586	8501	24467	43487	2724
		40491	32251	11458	7018	233791	39925
		81213	10978	15126	3930	121012	56483
		6223	2026	4407	45868	224074	24920
		3020	14937	35327	8011	12454	29664
		8494	3205	10040	16651	67288	117141
		20419	4368	26290	83494	18770	75549
		56676	58303	21216	32920	69382	9498
		212148	44722	2669	2528	23626	18873
		34936	20851	5069	13062	27954	3196
		46558	11652	4672	78823	32274	91077
		207447	17010	10456	3801	286893	129004
		1568	10002	3445	7561	18242	7592
		69974	59900	12656	49040	4808	13297
		40809	17930	6407	24684	9302	132248
		32597	35909	33985	25482	6239	225666
		43274	77323	35463	4009	133851	16412
		17512	103978	25060	4594	14113	13503
		3361	91172	9785	3459	38192	11187
		63440	130668	12465	7623	68815	8617
		19936	16856	15936	5728	48770	9012
		121274	26691	17074	36767	1261	964
		215614	86407	23118	17227	45370	1042
		2277	5723	123258	128982	5359	3517
		72343	4388	12009	36965	20770	36917
		42596	34382	26390	33416	124087	5270
		8600	15901	29380	1486	44097	19949
		2415	6308	55871	58108	269655	15638
		2971	175900	56595	51374	81957	13773
		110023	36585	9280	52411	190722	22017
		17194	8453	16946	8472	31695	816
		249292	42629	23676	19245	103040	270092
		10701	10127	84262	40567	14132	702
		16370	163830	5325	8345	41613	6750
		58873	2556	4967	3333	8890	10780
		949	40366	48284	5944	19065	14912
		221012	61156	15643	29158	7005	8016
		20175	10465	20160	7598	3566	14453
		3650	49488	9380	5420	8649	1803
		3175	2981	58822	4511	6648	8307
		16227	14384	17804	90169	29343	14344
		10395	8332	25837	41459	64443	508
		11336	29498	2493	71714	14902	102236
		8978	3483	22294	14161	10106	17999
		976	50585	2848	1836	16920	34449
		11301	172019	129477	228792	67872	40731
		68535	16077	13774	4451	4001	74641
		91305	49881	14144	7563	28112	7193
		16046	19635	17841	51316	10230	7750
		10404	26204	28841	17428	46475	5064
		6641	25833	9817	80428	4993	90935
		21756	4245	2846	12224	11251	17265
		41810	33932	6366	13306	14565	26889
		48768	45725	287239	14214	29734	60993
		11709	143423	14206	7134	33045	13863
		23683	20635	50900	3404	31988	3199
		1858	6816	42349	23349	2140	9743
		70441	88976	18907	9158	2128	42956
		16675	19990	6194	113597	5962	21751
		21205	5593	6112	14126	5816	1487
		236831	32005	7704	55916	28629	76759
		69626	25718	17790	2186	12450	19485
		19194	15118	2964	35205	17064	29500
		8622	4641	18751	9927	23190	298055
		12678	3530	33355	33363	28258	17744
		3900	248260	31810	5442	142733	15038
		22809	65609	25128	22365	25663	12324
		5424	14242	45477	31856	34029	113633
		46030	46350	68973	36095	23175	60418
		129563	13325	16605	5338	5619	18184
		92821	106855	41540	37137	6676	210822
		93142	10786	64018	17509	16227	2903
		4683	37286	43085	18761	101733	147938
		23135	16698	5958	7947	6414	29060
		129105	23593	68533	21828	26639	21541
		1448	21816	21705	27732	47390	13068
		6611	18123	15081	86768	20502	21002
		2130	53018	24349	42376	32067	55038
		17947	7226	39234	3040	53373	39737
		3282	26790	15672	4631	25083	30419
		129056	50734	36771	21893	1499	3665
		184759	576462	10452	2634	29824	38834
		26295	87688	6176	10994	49417	11306
		9303	24877	30871	72242	170994	7267
		3923	18682	123774	14395	23908	33217
		163841	205137	28158	4521	14811	15902
		18096	17584	14508	37156	28602	65070
		12742	99901	69252	45229	81722	50072
		10639	2785	19162	22491	12657	131644
		28967	23384	2788	22312	24781	2615
		11657	12088	23273	39170	4459	28102
		109687	57114	143129	58651	28431	18029
		27773	22610	2680	30625	933	58464
		44610	5131	7632	127167	44100	10289
		9970	25373	13348	16984	18828	52817
		109575	47810	3730	33521	2942	7141
		135172	17469	4512	12662	328375	2058
		20717	20966	30257	31362	40484	2427
		144453	5875	75836	14815	47982	9894
		11480	35101	33192	16882	22760	2854
		11241	50668	25438	8420	56348	40632
		3156	2853	11452	126804	45887	4289
		1178	21816	2567	70753	35479	82203
		89458	26121	11326	10989	57598	30938
		174963	7167	54407	14569	8036	33949
		23739	8901	15695	141869	7592	9857
		79416	28489	7860	4431	20885	43348
		27772	5680	10710	894	4651	10733
		22335	20746	11101	7526	323425	6672
		13169	9088	23200	24828	128775	18040
		44134	29207	33648	23970	64064	5025
		36918	23295	27992	63355	7649	3321
		16356	7562	25195	57652	21626	8627
		122411	57531	29650	5519	23950	20518
		15425	2537	5375	37105	111304	23531
		18939	23170	2982	6430	36013	9247
		59099	46534	4197	38650	70447	1330
		18669	8359	19469	3858	23690	4655
		6143	11547	31422	9187	34251	83261
		27125	11907	61868	4712	46256	32057
		23241	12129	33465	124466	24740	16106
		11398	121482	59602	28619	58978	8058
		34449	4456	119160	26736	90609	42407
		154647	11906	152667	9304	19954	16978
		15300	90187	3014	41129	137461	50096
		55103	27345	11636	30000	97379	51758
		5003	66470	7816	5434	170789	156607
		15483	37074	3550	22021	55092	145636
		4914	485778	59860	100679	5262	27465
		22442	54722	11781	30139	9994	21204
		28199	8806	2541	33694	24882	45613
		37375	195574	17772	24115	58772	43787
		2471	14457	16814	38762	4979	14888
		8706	11940	5728	12088	16814	8021
		11121	50154	11120	67899	27632	214045
		23018	16654	84321	14246	32655	468
		81027	87729	983	93584	113004	3564
		26206	6707	13413	5761	4347	41351
		27982	115477	22159	12346	228458	29200
		133033	48883	133412	2491	53603	23352
		7456	101121	78660	14494	6486	29062
		54306	20084	22573	12843	7409	5452
		16465	22450	1638	9085	20052	3568
		94909	35932	130256	5495	21577	2180
		24188	39606	16731	90637	30524	66214
		165947	106178	11008	68250	52040	36882
		1530	76103	12917	21128	20083	15096
		6781	33703	43507	32374	30709	44991
		16062	22020	54265	11495	18714	30637
		24343	2803	40722	63542	9604	4100
		9832	12950	41015	2863	5902	16945
		29981	25544	11316	2798	3596	48155
		25367	33268	13997	5145	32390	58485
		13706	63682	10777	9777	1585	4426
		20292	49110	22321	3269	4003	1373
		86399	2164	1974	4360	49253	787
		6135	161517	38595	16881	23574	87805
		11306	40292	4904	8502	24514	1580
		2269	25422	60941	22017	47828	7160
		23113	2817	19645	3247	9112	6883
		96828	50583	46855	1709	10457	73632
		142113	138304	22693	8164	3192	1079
		7273	79062	81344	3888	29756	41875
		26967	228076	8619	1055	39059	14686
		10648	106891	2273	869	47339	11672
		5567	11169	5525	79716	109038	23798
		8409	19443	17562	10255	5628	9356
		9676	118077	3788	35586	23145	15240
		11754	222394	10473	15804	10572	131050
		10461	82158	6338	15171	7937	88290
		17258	4359	135937	33785	42449	535774
		37020	15187	27660	161883	10268	18850
		16288	38518	55930	44846	20845	20045
		1331	20210	9765	53401	41647	43904
		9195	11197	4092	16872	5217	11715
		4372	104058	5212	33055	320891	38121
		13962	22799	320920	149819	37094	48627
		32977	19225	4459	80138	17283	85412
		9238	15123	19500	47208	17236	121987
		9335	5357	24341	37832	20815	18685
		12958	45491	65474	78580	11810	4894
		11886	12436	18007	110910	7568	5583
		14606	5673	5890	20308	15719	45518
		11837	8324	20302	74859	8365	13233
		393241	18179	57245	127780	4366	20524
		6262	14807	5655	37646	4990	16758
		127754	49953	11822	132592	13439	31642
		21505	2015	14011	305446	3307	20476
		221887	3704	27136	109228	140155	64756
		40856	45759	17150	17139	57021	325785
		10655	8596	1816	9141	20583	1740
		13168	161583	7879	68370	10352	54851
		66852	11748	113216	45027	5917	25215
		42158	32844	21093	13572	17979	6431
		144618	78357	4139	87642	22958	41019
		29056	269894	2777	6082	9308	85673
		99995	30385	14994	34782	98887	4714
		53834	114504	9313	31363	26384	257675
		87725	28468	35548	23202	41805	135211
		83396	120911	27454	7247	3557	65397
		521102	108441	20103	40814	23325	6325
		50592	128259	52907	8132	46797	141847
		635580	229777	8532	556403	13457	3491
		30236	76361	3483	88075	86794	31553
		38532	62524	7575	17155	18510	3887
		110991	198751	6267	9350	6611	1203
		40134	22255	11209	17481	30188	435626
		4253	7611	11382	21812	16630	105823
		84585	70859	29288	182196	4758	17861
		5220	273458	2878	35290	4717	43138
		19518	93160	7321	24746	107979	9965
		93381	61025	10429	16124	500465	1549
		63768	4232	55057	59869	16376	74804
		3176	16107	5521	11572	73386	94315
		5197	8347	236719	9897	51314	172601
		69692	31708	24886	42278	87518	9102
		273438	82140	188355	6075	27706	4741
		48950	79209	22959	91260	37850	3537
		55636	38615	141244	32538	17292	28959
		45293	6227	70842	66661	19006	8199
		48971	41648	14457	19390	45489	18677
		4992	68533	14436	6796	35343	3084
		68988	129992	11541	35652	86393	20574
		37467	30796	17035	14061	18392	6438
		161677	13596	6277	148246	6938	1111
		4881	3991	69547	6673	28946	26877
		59003	4314	10843	9627	56915	1472
		137442	17723	27568	23588	22806	14205
		30499	7295	46052	326364	23974	256137
		17665	23077	14588	56188	64288	5839
		774737	47610	43423	57351	13196	7852
		57852	11515	13500	9781	6252	28050
		2101	83477	46793	25264	14290	42251
		67075	58471	18220	4545	30389	7831
		29272	60793	80663	14218	88143	1506
		30611	4391	6623	45704	41099	10742
		27569	83208	36895	5958	17649	10483
		46605	124679	53324	94721	23958	22008
		33909	64343	14622	9059	10384	28957
		12691	113802	19974	13345	40095	18144
		12765	14433	47820	16486	130203	1723
		168749	10230	35153	19007	2312	5075
		6675	193389	20308	30097	20099	5006
		19503	90267	24294	25755	9507	87850
		118439	159599	15193	47878	6480	2061
		28954	80123	18360	20701	7008	282227
		44435	91847	8322	14599	212453	98822
		6074	34825	82165	13267	74943	2776
		78374	11525	53563	8446	22150	10305
		79407	21482	25655	16032	8021	110781
		44533	14845	2283	6607	32704	9523
		14030	9096	23158	22448	118647	60407
		52151	22740	840	142051	39887	9901
		28298	133772	7330	14246	5411	40877
		18162	84643	3803	5392	59533	16423
		232876	14156	96319	30776	2640	4952
		3947	47842	17400	37881	131794	50592
		7837	10983	132445	14089	9147	73620
		14996	48561	10974	20194	7427	2797
		21732	6284	5072	314673	36766	41605
		19907	132973	881	27930	11759	2544
		73524	41762	4992	5218	13871	19999
		10131	31270	40184	53616	38075	8622
		9906	11255	4277	4717	23738	5286
		4913	22718	128257	59755	27911	1926
		14377	1797	10284	9464	3677	1040
		21515	176891	31968	39271	9717	63204
		93421	7092	48579	20483	10405	57388
		64923	20810	4045	45108	32256	246949
		92698	3930	6161	27986	17095	29122
		111212	29148	9368	14728	13467	3402
		22331	24990	40202	45575	27937	4257
		25045	18943	64723	100590	98613	38575
		62377	379370	10427	19171	8351	659
		298234	11219	32038	45004	22223	31044
		6670	5172	18418	11421	22002	56120
		2291	40784	40605	15646	16292	8655
		11396	26420	38019	1408	19160	1126
		80123	81212	13479	17031	110365	6600
		106440	13758	39489	4595	25748	106390
		38745	74311	31173	13932	33074	6926
		79608	38014	57798	33601	88231	25071
		62422	22920	28196	24530	25275	143892
		58860	11163	13696	6987	35386	16481
		61377	67056	9646	25914	48556	2476
		4500	69600	70176	29036	53500	825
		23043	50359	18021	18725	9520	10819
		31820	5796	4141	25159	30126	18578
		26055	34297	16004	53123	10508	233302
		4868	102367	115037	21875	19345	36004
		8464	74375	2985	7850	158929	6953
		24617	36306	2351	141842	7636	37222
		29879	163827	36286	49682	18644	16070
		6088	688509	41890	1010	11163	33956
		2662	49051	65027	9930	1041124	153409
		8565	34959	31084	40844	7835	710423
		27092	60503	6009	18829	48508	16882
		65912	24664	12098	37556	28718	74761
		5265	35451	6032	20847	1867	67359
		177631	19877	15374	47448	16904	2881
		51517	24787	19558	165238	4064	16363
		69791	44623	9042	9291	19222	21419
		11337	6311	7907	34414	12802	437952
		12386	121727	14521	43859	4865	7918
		26396	14749	15131	18305	9393	539
		3186	62263	35603	56597	26948	21307
		56840	35274	32420	816225	10589	2758
		9285	28638	22260	40712	69115	5140
		93236	66106	41901	62658	16335	9664
		36817	56417	6741	21852	14673	253682
		82034	19607	22512	16743	20739	6337
		39522	57588	18181	6008	35826	45796
		5256	60050	24288	143670	47997	265531
		85114	3251	16694	73784	42484	2677
		72316	14895	100244	22095	89890	2521
		31995	29167	42132	32107	20110	761290
		34664	40121	99926	7615	67774	1282
		75225	14358	38538	2003	27598	11471
		6013	23608	18687	36769	28988	91801
		25628	16863	9962	18517	113967	2180
		3383	47896	13687	24958	117078	114262
		16981	101789	14723	137026	4774	6260
		30722	6653	20098	165890	97938	1430
		100641	19293	20925	117554	2899	10213
		35497	7326	33597	67543	18315	17952
		35975	22256	11570	234342	106095	8045
		553746	59735	14667	81260	30150	119373
		266772	128671	32180	14416	29792	1229
		9819	110398	6682	16480	9868	49267
		43242	16453	15885	74146	4523	38241
		49083	29812	6966	36115	432113	153250
		6371	14486	24840	49909	1897	347983
		21745	3824	239268	25928	29392	18617
		180680	17322	11287	23544	9992	41881
		21401	14829	8138	27837	384223	14153
		51630	113904	18481	11322	55716	10701
		20473	295190	138986	5281	4906	43880
		16331	191099	12663	8537	64860	1781
		92430	21856	19442	28019	94025	22734
		65748	36977	19661	160138	22231	52908
		57871	31894	21302	37906	10829	64765
		4563	33926	50401	19643	65585	15020
		15018	175118	31892	2920	9209	3264
		7745	7720	33840	188709	4034	161750
		161194	76508	30568	25676	96203	2658
		26279	22950	26896	24840	21253	21182
		52002	67140	41440	419712	10295	30022
		10244	71347	3318	29749	48677	726
		49114	51082	43715	9170	3962	3560
		87014	41854	2646	46252	7064	11464
		288631	28771	4129	10364	1510	2109
		20991	81117	95724	20923	45160	2023
		54350	11869	51598	13911	26729	15366
		2733	10043	6994	40987	148604	40933
		306674	23690	5547	25801	66894	9172
		21999	9718	33743	22281	17160	25971
		13493	2422	9108	92361	7474	2510
		198587	52041	32909	6231	83283	5846
		43228	132646	22614	8575	387313	796
		100819	2411	6065	16499	46508	4831
		108929	2993	13794	240165	56243	12634
		171025	52529	15418	45487	51883	1897
		9365	7063	6726	6178	10249	10558
		62525	199590	67001	25012	4654	3534
		42730	204373	9500	7096	86860	11591
		3651	3533	22945	11460	34198	8098
		77299	29576	11036	38474	35694	222522
		6465	34065	3853	27264	109100	5505
		377155	130176	5871	207284	10900	544
		111726	22634	20358	61770	501663	10397
		34210	93073	22745	36247	26129	17658
		91581	28249	124657	73176	28321	1235
		6723	734973	67643	43713	267017	8874
		104248	15853	8013	24178	225556	1186
		87209	53183	14541	22068	111488	179766
		18630	33741	31243	39679	13803	9730
		15507	10563	7708	235021	6107	1130
		288404	16782	3860	6971	14400	685
		27129	209468	22761	13418	756505	5922
		35770	43503	13031	53995	2201	31942
		15807	177463	42431	67085	213213	24415
		40621	39620	31362	100285	100243	475
		23407	23811	72521	14315	8680	4215
		14645	16001	18189	8615	58637	1431
		46324	98163	34698	20069	19980	597
		123462	11991	43053	12379	3275	1382
		25541	8511	13965	28195	2758	3339
		46036	16654	45606	3036	13662	1747
		31553	13225	53603	198445	57435	9374
		19750	16902	7095	32950	56774	50663
		17479	20831	79741	15390	9983	1028
		99712	135442	218193	21404	29110	100481
		30597	122168	17523	13557	41560	7578
		66233	52821	7231	12492	5979	36039
		5301	80871	27353	17346	8237	4030
		3975	7776	22400	10382	14042	8727
		12576	42458	101182	37360	102551	229204
		18994	8124	21419	22429	16443	1360
		45662	142205	237152	51497	7913	7089
		5178	26239	14892	37085	6585	6503
		29079	18520	13447	46610	90914	2205
		7387	22167	150232	98205	6931	7598
		155991	19554	54241	25594	174522	7379
		27532	15456	91701	21093	141004	23915
		60727	7388	20290	47390	4188	23702
		53844	43471	64886	11763	66908	1541
		10081	11370	18250	50432	2384	1867
		6352	942	8986	154593	1155	928
		10230	15318	13750	27650	17463	1371
		66210	25901	16431	219553	4290	24600
		17209	26721	9786	38038	36748	8505
		3021	23320	4966	71539	74699	1244
		451517	12223	38954	16529	59516	1721
		29109	19452	68018	39255	6986	23274
		195528	50086	23557	42090	2497	47509
		11555	8408	13232	45142	60509	12150
		129530	192418	33917	26107	42338	4412
		35283	100303	75751	19828	35502	1548
		280229	87248	45626	43721	106321	52121
		7207	17670	27692	154027	19956	1334
		4800	96888	127822	63484	5280	2084
		42165	17172	35078	17753	65554	2433
		140828	25282	20236	18392	38535	628
		38964	35049	18339	12526	28847	15413
		17247	27272	31911	11562	13386	22911
		28914	12073	23599	2926	1903	1355
		22068	14483	9944	76097	14842	8982
		146806	80271	34115	11102	280255	972
		24178	88450	19690	145612	437144	12579
		12284	13156	83095	7624	10382	17118
		6219	19710	14070	46138	57525	25873
		81530	161405	79608	100538	21077	8424
		12315	9800	10624	13315	19006	161681
		57690	66108	71632	30502	49896	842
		61133	130804	15710	18120	8620	7728
		38783	66249	268481	165116	11351	2370
		5028	173861	19595	50513	19583	38586
		33806	82582	17321	21400	31518	31510
		41165	36387	3935	29140	6743	683
		32141	54577	27349	57771	29401	7298
		23581	5651	27477	68828	130923	5582
		15165	58084	24174	18038	10941	16556
		135990	160492	28392	24391	33492	24681
		2452	16142	94505	57272	16266	58358
		76414	60599	119101	36006	110939	546
		38715	57054	44617	19288	64873	4614
		5043	27760	84933	12963	88593	12449
		3312	1504	36473	1794	51480	9157
		5069	11549	18778	8408	20922	2471
		15747	76770	6013	25609	181031	26863
		3681	86999	31786	83624	23092	2218
		5123	8478	11542	27122	20189	24490
		10005	86675	9409	4784	28514	1380
		2554	57179	65611	4098	779858	3343
		60120	38749	4704	308319	34130	891
		201706	7572	10016	23144	5312	6699
		26857	12259	39365	29042	5408	11739
		34500	349533	24259	1909	78285	441
		13425	3786	74556	6620	4484	1930
		11937	27537	49371	10460	19201	10378
		73796	3086	29078	11690	53661	158274
		20624	11828	27985	38830	11976	6013
		10043	49858	15433	4007	8041	952
		10650	32365	38158	2506	2022	5043
		81009	14423	1160	9952	7994	21092
		18060	21238	30742	72521	30585	16879
		26582	45440	24013	3268	17021	4672
		59417	26906	12832	3104	21547	9592
		94997	22220	21899	58526	1766	4146
		6470	44423	24607	22575	1568	1238
		149010	23992	12570	5064	23571	7665
		74465	25043	72699	10107	23737	6098
		39013	58267	13469	2934	2309	8525
		382891	322461	23695	3487	93108	5018
		52224	45398	185803	30774	42397	4473
		219268	62781	53669	29578	2737	16514
		9286	8351	8871	4567	6499	1268
		44890	5837	93243	10293	117954	274664
		18593	13885	8769	4011	31966	2287
		62208	28952	142213	49798	8829	1346
		33558	16852	171589	7204	77510	4112
		93669	325337	12689	14881	29257	74356
		21170	68190	1632	74372	15085	62003
		10525	11961	61961	19807	7051	6205
		3008	3893	22853	25811	5006	2640
		35695	33021	38884	108903	20153	2668
		96941	2394	16010	34991	6535	2546
		7948	38755	59141	26712	24732	5816
		26907	175106	16418	3718	94295	5117
		3820	51406	84942	2892	37472	6660
		12403	10228	8412	24785	22127	1389
		6023	4759	33380	2151	12451	12161
		3592	35097	95571	22630	109957	172627
		6950	27129	26088	16507	12925	10946
		61559	63206	74606	22149	30010	20532
		71495	6294	54361	76297	5091	24039
		25029	7071	17011	9823	10722	106764
		16609	1666	21948	28697	45682	5212
		28226	20223	82967	46542	15166	105257
		9480	261401	16407	6712	105374	9407
		41725	125620	59479	32475	3111	60261
		5194	29394	47407	29913	27851	72243
		21717	62385	4110	34433	14720	11477
		4533	10589	127629	44309	14930	8901
		8954	14431	82986	39757	50304	3778
		25160	16076	89851	17654	58963	5866
		15268	20418	33984	6986	40341	4015
		28592	88272	26856	9505	233769	28367
		125250	29698	24494	23165	265723	1367
		2000	5890	26480	9005	3301	689
		4132	29542	564947	75065	5932	8485
		96436	10426	44529	55347	83244	26329
		5488	302405	12882	7851	37726	23878
		24857	31079	129541	21767	1010	31632
		15381	37317	56170	7435	7355	10007
		91560	50197	62573	13272	275734	14942
		83612	23470	98389	170739	35062	272086
		64984	15611	12904	5221	11857	13922
		56877	41099	58398	158999	22227	36853
		15685	62781	130310	11667	4685	290748
		5353	3807	23007	30194	2907	1685
		60257	50187	8520	1724	6571	5062
		11546	38087	62316	2547	431684	3378
		23640	53102	20279	7488	24616	23597
		71300	3460	47704	34793	108582	951795
		176344	52505	32569	52667	110238	7011
		8991	17001	10269	9090	1885	1885
		28070	10605	14066	13861	10902	2353
		54716	3478	44481	13055	243286	13752
		12626	27185	3895	24818	312718	901
		36774	31611	3991	68547	24247	1762
		51152	18790	67618	16995	97536	1343
		18177	24767	8583	73963	52673	42236
		23488	56768	14666	10151	18589	22596
		68861	24752	9546	4176	152942	5741
		3728	44008	3760	3145	52957	843
		3129	34099	11545	5875	11337	14924
		7500	12776	10853	43966	234764	4186
		2882	8590	21204	716861	6832	18498
		21626	33283	11155	27490	2785	2207
		198734	62773	39048	132418	92402	16625
		183581	34092	128306	19930	20411	9193
		9791	35116	18484	11909	22895	21761
		89814	5127	73391	16600	22663	697
		22758	78495	449557	15200	355595	11762
		29566	40522	78925	10265	19731	25991
		28640	42471	7148	9144	56376	42855
		6789	4941	32650	43907	36715	14162
		30408	1964	15991	11523	6664	6123
		58424	14817	5688	445289	29435	3332
		73662	5688	23214	25920	63803	39671
		2623	109231	16866	13992	13700	19283
		4929	14119	47196	19254	240452	3494
		46614	46819	15393	8258	9647	96446
		285673	10685	9026	31258	49212	374273
		249039	15767	20510	9446	33293	704
		15098	1077	28294	17878	38088	83353
		77824	2972	13500	15253	52989	25901
		31440	3240	25027	12142	66080	39092
		57191	5882	3040	294711	48846	1414
		10847	3699	30725	22314	144061	4834
		58025	17997	11183	54412	558	7167
		69754	17057	42643	217168	52731	15304
		64736	220518	53843	49537	84921	528
		29590	17394	286485	119771	14744	29408
		13536	44380	59596	10232	12652	49371
		145212	5667	12489	50826	46556	214201
		11693	15541	28788	32648	11831	2054
		359465	2675	207935	22068	30073	14583
		136469	6832	22796	1051219	50229	4248
		45588	50620	19808	59498	60877	21221
		20876	47010	35954	7370	23086	6583
		39901	3136	27059	5003	11083	4162
		25257	46565	1417	26000	14239	699
		254583	23481	19400	2932	775	14790
		19826	30857	3044	35483	9575	10393
		149901	17220	23523	13873	5714	626
		6566	18690	24260	5465	72993	36248
		17244	5835	3594	83040	3428	894
		18535	34589	35089	9926	95043	18769
		14710	20456	218005	11437	19264	25864
		21672	20073	3578	4833	6754	10054
		16172	64629	116559	55059	1135	10746
		279458	2527	12194	42882	62429	1966
		11950	115303	176455	11850	36771	9824
		14551	23576	13306	8007	48602	2974
		80019	28026	30153	28678	6708	1182612
		8067	148949	18068	29109	2019	4665
		37111	32438	46448	23931	6033	13926
		42416	47389	31681	4177	382079	40595
		61286	12022	4378	276528	282890	3447
		4065	17881	35257	6947	52046	14456
		7875	34088	4529	9959	7297	8664
		59197	11428	27123	37304	21902	5611
		98567	13079	17281	220406	2107	360977
		7792	107828	9863	360521	97139	42047
		71421	35922	63018	10401	204938	6095
		7040	297057	46685	50809	30885	6944
		8233	21712	6616	11943	34439	7401
		32707	3722	114509	232481	7059	3610
		78825	2980	101517	12107	41668	3629
		16665	20627	65176	15801	5578	6411
		27233	14070	58174	27119	14369	17512
		6946	36270	48836	1993	70972	97110
		191834	12104	119588	1569	254029	159700
		38125	22965	13148	12714	10680	553
		17266	252102	93496	9337	7513	24008
		79579	34597	25600	17310	18329	98946
		14695	196887	20188	12374	7248	119486
		68849	31730	13792	2176	4668	4765
		74713	16392	6188	12917	48711	1653
		9750	11959	29162	1143	4419	231072
		45094	7737	75020	85011	91426	6089
		95847	111842	10981	18487	14368	8375
		184280	9460	6009	10784	5257	4393
		220349	25791	22183	17713	8203	6120
		25710	19975	98657	32548	45254	560
		12569	17867	20362	18158	1646	3470
		8014	35393	6350	25716	4001	20648
		6549	44767	31324	144200	11472	5406
		9892	5115	30358	6629	6174	44279
		27092	30723	8062	5277	70178	8636
		31942	203166	53157	4530	10432	79331
		3181	28132	17063	28437	836	8206
		12548	64859	31116	37945	1007	139265
		7216	53182	11701	6908	19825	3731
		151965	3751	3801	31212	3215	4003
		197199	137475	36810	57318	3307	1411
		2541	42290	180809	15379	97720	2259
		132057	21247	32974	29752	31634	11070
		127612	61621	30437	39874	7805	784
		9424	90817	9245	8816	291004	712334
		42797	41787	18819	53416	1365	23121
		7220	36745	22577	21069	44597	2548
		16541	605345	15702	14914	31757	7251
		12095	65220	99047	2223	5211	464
		133603	103165	113296	24245	11450	6610
		3219	95119	21557	7166	91061	5637
		80795	7446	10179	76934	10218	5187
		64012	212931	8693	22040	71418	16809
		2916	25855	12452	21490	5650	2295
		9575	163094	19866	139870	57123	27038
		9866	19677	11262	10552	6628	779
		15623	21967	14611	7774	633	4668
		4653	22029	3827	3938	118400	1855
		5205	32851	49315	41647	32452	25084
		11991	20760	27640	190697	2557	1899
		14229	14836	4248	2629	4085	124521
		17970	75533	7085	18956	14144	4926
		2933	155965	3538	6252	9600	5875
		1600	21842	61561	2108	28725	8608
		10768	155473	133158	173143	58918	5488
		18117	71474	67626	11012	2734	17857
		61365	44777	13820	7031	9307	5025
		144888	18266	1619	18229	50038	21477
		13659	36380	72604	1544	2256	29107
		248187	36005	41664	65125	9580	8558
		255657	9540	10542	11551	1027	3543
		10294	44736	7430	3370	12633	2235
		8199	7277	7725	10782	2386	4765
		2461	21267	442882	4323	11004	3559
		9034	18850	2137	9304	28945	25541
		34317	20777	6845	4671	7072	20811
		33554	20532	16481	64863	19015	7722
		19124	50368	18923	19352	106278	4975
		117575	21330	55338	24636	9125	20895
		221841	8815	22601	15776	9256	5988
		27166	32645	36982	41872	5511	70415
		71518	67250	45286	17220	6662	1373
		1878	4063	17907	43769	38816	24123
		36385	13403	11123	41100	2818	4114
		33712	9818	17461	7223	169590	5539
		14771	194331	22692	37391	21322	4751
		38188	80739	30725	967	1043	1506
		21178	37656	27230	7106	40093	1908
		102909	51835	28558	7782	66344	12456
		57797	50381	10744	20814	100710	1176
		65965	44282	145810	36391	46423	5201
		47424	34993	29993	2762	2197	7639
		146400	100714	18044	35437	8137	1443
		548188	78748	38079	7193	6970	704
		97135	126925	154380	4572	105479	677
		54995	16802	33443	9949	4469	3374
		41194	17624	5986	25384	12016	29861
		127888	27947	7892	73434	2543	61356
		12408	22095	85290	15520	3013	3965
		6040	21103	5528	34755	15350	6171
		28570	7843	35915	5165	75450	4415
		27543	12142	11472	1571	4485	136174
		97290	18470	79710	165466	2800	12314
		174907	104030	5498	8174	578636	70933
		27148	123807	11222	133969	1352	5388
		2611	12154	39444	18283	1841	2305
		141161	84633	4794	18924	82215	8393
		11529	42640	3090	25423	18666	9627
		125634	36509	31414	31446	9761	4134
		92867	12815	859974	62389	124200	17670
		146977	7730	44054	19996	25785	2473
		9997	25223	153420	60714	4025	2461
		19833	20670	13587	9699	136690	29839
		17514	9933	53120	3113	1173	15436
		83477	14020	21727	30870	177958	2703
		72981	64965	80125	5722	3067	250779
		51871	6926	147629	63690	3769	4612
		128732	4066	12412	8404	21668	17711
		38075	3746	276123	8173	26056	6671
		12219	50111	87927	9173	19594	6651
		40653	17014	23894	5183	124644	6686
		123841	32029	34867	14835	8877	2669
		47943	4019	57869	5491	11249	1657
		259751	21939	135935	6925	977	22845
		16735	14377	117733	15513	27841	22122
		24337	75909	43482	16642	79739	6175
		5461	14828	86549	70148	4450	2431
		16952	30932	15478	88289	15092	6168
		18709	29410	9636	4192	90582	6976
		25050	4200	1504	40236	17952	6822
		22139	39357	8973	10625	22534	5646
		67648	5375	3863	18601	12491	1234
		8780	33735	7312	24084	25484	12028
		5354	47571	16920	8905	21878	262065
		8247	18544	20736	5536	153645	9109
		14645	9712	29824	46542	15072	48497
		147898	149082	29776	2019	22633	64776
		3986	27941	2839	31475	1972983	59179
		4282	40835	103299	12679	6355	293905
		64315	26802	6313	121179	6783	53137
		33527	78648	20680	21250	60631	5127
		10149	21431	93253	149198	11781	25569
		63857	27915	6021	40223	103686	5056
		18953	46959	18003	12890	14734	1242
		12717	3784	91783	5078	54536	5487
		274275	24895	23661	36676	17994	2305
		42578	31458	45482	16855	12136	34105
		44548	12030	98294	27935	16822	48576
		28064	30303	15462	16296	346278	23768
		4390	8920	66054	279224	635	4946
		4811	47314	59686	7277	732096	11783
		98079	33447	64044	16271	9519	3452
		38832	50408	67945	328516	60518	1631
		135834	15275	6963	5498	16046	2551
		104897	4624	44372	36270	2419	7389
		17305	4138	15654	39785	1843	14132
		23002	49091	12525	378358	268018	13344
		68768	38396	59024	21895	3581	13399
		5621	19437	5362	14676	462013	10186
		18336	38618	14471	6455	20260	1758
		141948	87267	199604	61432	50464	1744
		59567	24082	26798	32912	19683	2793
		62539	177312	21589	13337	11079	1500
		103102	157503	36154	49042	14221	37921
		18935	22249	164484	25166	181063	1241
		113820	16565	37961	31540	13969	1602
		63291	5751	201202	33109	6184	2603
		29061	27106	56865	62639	230862	513
		50198	558483	35114	82001	18904	716
		32646	159375	45773	55638	28045	3566
		7096	18491	4736	54094	9532	416153
		22833	63443	28449	21307	7626	923
		27562	8839	27099	14428	4361	3348
		68549	5414	22634	29880	10214	20844
		148381	48357	33846	15527	8980	54214
		13561	56286	7748	87510	116596	5819
		45027	12329	24225	1472	14698	12052
		12956	85754	64158	29648	12820	16469
		44664	16982	34582	12695	10420	5575
		138465	30815	35038	8800	2264	5566
		19617	15320	8072	27472	337190	158606
		93107	135544	19020	88535	11610	12992
		160115	17933	20582	9629	10328	49058
		194272	28137	2474	56215	5862	6866
		8515	23464	6727	154134	27287	2789
		77540	41745	4143	8586	61918	5256
		399507	29942	9353	12544	80385	8978
		75769	6891	5005	4768	45380	31037
		195282	12622	46444	9177	13493	9446
		49030	156049	6629	8741	20612	8291
		17310	38681	6477	115085	9601	5660
		25079	37808	15417	29298	22416	19913
		120769	59339	8129	33104	158042	8444
		153062	24018	23628	12007	51743	3037
		59271	34517	5381	39544	12253	27392
		14436	21564	4522	63791	10503	8383
		121873	21639	42532	8481	11156	21646
		20277	33586	2011	14100	16385	4808
		25466	72640	6320	46476	810644	3212
		110304	10727	13911	13182	2467	5415
		23455	54909	3050	13951	8061	20291
		45918	16724	111134	4664	197204	11915
		19867	41616	120793	33178	40893	6377
		24302	9831	4435	14916	873	1403
		199097	52597	1575	49208	28125	6720
		4474	37977	13037	9358	7708	1253
		5735	1976	5856	99851	4114	49707
		55014	205888	13274	22734	115803	2916
		91170	4402	19265	18848	5257	36247
		30139	2224	26457	68853	24632	697
		77126	20175	17725	22738	4834	7423
		93259	35810	260639	88256	31152	3815
		252779	2707	3667	35075	71552	3377
		59663	263420	124111	53619	38461	9539
		21854	25947	11204	66901	29135	22827
		23210	312784	43684	23549	12476	41215
		11296	46364	103100	11566	27418	8412
		36040	47683	74638	107631	38535	6977
		82421	202654	15723	58737	29000	22923
		71491	23779	4172	77563	110031	16111
		23240	369432	19693	3845	2826	22610
		19027	33937	147596	205675	47219	609
		21029	35347	60395	7618	1642877	30438
		31213	33407	6395	2168	36425	24629
		92892	7607	6613	47300	65815	26418
		125205	19938	7175	14284	40195	1348
		57169	2972	37423	130942	3141	865
		205807	28526	93342	129574	209695	7103
		56413	38352	27221	15150	59271	3863
		202617	14336	6149	12234	23206	17497
		132727	19404	6675	25080	17374	3638
		42190	67426	24590	131490	20470	941
		261504	4399	32770	24491	14905	29214
		1906	15117	42804	11535	38601	16657
		33172	8060	53805	65834	113216	9076
		4073	27810	38312	17040	4242	27164
		10596	26574	77914	196942	5112	2514
		21761	16958	11870	68619	5364	4234
		35272	12125	7014	43416	13862	17929
		65049	25893	8245	33143	3898	23013
		11506	29740	7082	24738	6196	5070
		92570	5111	118491	3038	20341	8252
		62880	25270	14468	15338	7094	8819
		61108	9915	27241	102665	18888	3407
		10670	9639	8868	535615	4329	1939
		35219	32048	22217	147985	90752	1714
		2218	88830	28461	49380	6364	783
		33049	69191	8650	7739	9786	12292
		30302	16210	14573	161131	115018	6409
		25514	10397	190509	72131	71000	26952
		4867	577237	2877	59698	202996	27227
		6799	6619	6287	9024	5244	3117
		8545	39690	16242	9476	959066	15026
		41974	20697	3033	177983	713	14317
		38280	41002	3559	27390	8434	4051
		10454	2338	21792	2686	11981	1878
		78731	97994	52468	19625	35981	22538
		75019	16674	45633	3137	13139	5938
		12795	29570	108626	44831	987	3437
		18987	34535	13744	14589	7857	12883
		28389	14987	11655	40286	2265	1813
		125348	20452	296392	7782	13081	5116
		18666	68646	13408	15020	27346	923
		30226	67906	110659	78858	24649	2591
		21226	12020	12544	22986	48512	3053
		6054	110458	9996	30245	106002	1368
		19912	58483	14322	12998	8812	61358
		16961	10665	31289	120180	1394	1783
		48881	1117	10511	12800	1058	20815
		67662	33742	2791	56386	784	9206
		27463	95452	32154	28000	21328	3827
		16014	82917	37509	27111	77374	33947
		32470	16072	5036	1373	4220	8176
		61954	112725	6039	41992	538061	1551
		26714	15193	2777	14395	6289	2020
		6350	25311	28405	35095	1725	46046
		7095	92570	24344	38332	111673	27013
		69645	37943	134042	51327	826	789
		29924	5333	22863	261570	2645	1254
		6367	38616	74541	26690	18837	14018
		128485	10879	24347	7503	7540	1956
		6184	1872	17676	74283	30326	6291
		54069	9731	910	11819	51084	6298
		243901	9103	14138	93255	31140	2334
		72433	64861	10003	4959	33023	27183
		120152	64169	7282	1302	31496	5437
		88239	33204	56544	7264	20574	18229
		12896	20716	15773	36342	1406	13913
		5826	23244	72355	27464	7496	512
		16913	14263	75158	15383	3385	106968
		6299	48196	55661	58780	21648	7372
		37364	33549	29848	27267	478148	5818
		51085	162025	51532	125082	11669	5498
		51008	52570	38397	168501	23783	37189
		60583	6879	24962	15540	10304	3644
		70193	25566	13026	5668	81805	116343
		136826	10795	87318	20141	1309	11584
		15156	15140	10668	10674	72494	691
		12576	5911	9191	11624	8048	9913
		27461	8995	42310	27579	97781	40214
		20386	6340	18921	11707	2329	7932
		5791	15250	26522	68888	4253	1108
		21370	15444	31322	178042	1726	2065
		2277	31397	74275	19597	56577	3747
		7908	6802	21468	14826	8430	165815
		61226	4707	9348	31462	60637	11756
		190154	71643	42156	133932	59410	1837
		59461	80742	33344	56912	7186	963
		99182	49590	49556	13719	1780	1550
		5312	32535	169020	4549	3512	5114
		7989	65483	76818	5270	981	771
		42653	51171	7767	8137	22178	14174
		70036	60768	12966	49079	6079	2481
		63543	8649	147417	13408	17697	17487
		78797	1472	9581	24997	12132	1018
		562989	34229	29611	52090	86618	20952
		4634	321054	13987	8290	40970	3177
		2806	302248	9486	22992	2443	793
		20102	35381	215974	26381	1252	999
		39046	724851	24474	48159	6864	3792
		16969	41455	20999	17698	120054	84107
		19845	41410	87419	5139	17385	32671
		3479	47064	75386	11785	1360	5371
		134776	7217	15373	4416	165067	979
		4654	13539	74654	21643	7032	10638
		23747	30904	26734	41945	11322	1031
		10971	28522	5321	37271	7476	3248
		11439	17420	34767	14331	44843	103560
		149327	5523	34506	10404	4313	5835
		26335	9501	18124	42337	159861	1545
		106785	157354	91245	8941	30512	16437
		105574	19396	43357	16420	5492	11678
		95436	3139	99566	38743	4225	4188
		34010	2395	103913	3493	2211	35279
		174327	42258	179279	6978	6058	16854
		9947	24408	24809	24463	78264	4203
		3005	7936	232312	44677	1226	10327
		219999	330766	20258	43015	65303	10479
		10306	26520	28280	20547	10029	27844
		51000	78554	5710	20568	32065	4509
		265794	4581	101560	135963	14363	1606
		50829	28143	134710	64467	1284	289804
		63390	9988	147883	11798	16412	7832
		22927	21918	31402	58633	1582	8576
		16989	34923	18198	47287	52630	119441
		17349	272787	32330	154133	24602	7506
		14311	80423	57014	30822	2874	1310
		104922	31786	39494	10139	14751	19226
		41293	16615	49742	49767	3109	707
		174105	17672	47475	18238	1673	2614
		12918	6689	25597	14502	6685	37584
		163769	33532	42682	31910	1709	947
		232967	76895	24937	13097	1081	18318
		98897	11656	17960	35096	6130	14281
		508541	9984	31158	35743	23839	5838
		164223	53690	15513	111963	1438	607
		127378	33479	11274	9609	26712	6242
		49370	14384	40312	45701	21071	14273
		81985	12686	18305	5837	1317	10067
		3722	34045	21413	3696	55074	17214
		8751	15807	9568	22171	23358	3876
		30885	1582	43073	42903	75138	46780
		19869	17727	30062	6060	963	4274
		21387	31133	34230	117359	11240	2061
		399770	7688	178999	44462	9478	1340
		75400	79888	55880	257890	20062	1448
		79974	188252	29511	36214	935	526
		112856	400464	46379	107879	2758	1844
		227871	102258	62024	34141	32579	9890
		33961	14909	43078	21500	2672	4740
		340741	27823	45064	16557	98441	28737
		22828	29574	13337	25002	4294	6541
		32063	1832	59599	14725	29637	2116
		16729	21319	64799	112122	1608	12402
		6091	39316	13822	55116	8437	4928
		13832	16148	49918	17177	2839	7920
		51261	12454	16673	11444	8863	6811
		30356	82927	9023	67911	128104	12820
		9029	25622	30983	47501	23611	28946
		16042	21058	33141	23343	28386	75006
		6532	8244	115131	8967	13900	3887
		27415	4600	6034	12860	18298	4562
		182366	27708	9050	80351	8852	853
		5305	175577	4437	49463	8521	9309
		13673	2042	77440	34214	970	4745
		14437	4769	17446	15952	637	4033
		101844	11454	29782	9073	1199	3144
		54612	14964	88569	16249	36879	5004
		69243	7158	30074	14852	15427	2706
		9200	5976	35752	27913	704	3892
		155520	14755	7773	64541	2045	6451
		37763	42135	9451	85128	1619	8250
		12585	4077	11011	22376	949	88056
		33920	4705	39285	53847	18066	1792
		17098	18633	225593	50522	1133	2587
		24135	18873	24617	267547	10292	2826
		65159	11802	406121	477315	1675	6282
		22599	26660	9926	100742	26296	11349
		204079	101814	3161	12899	838	2420
		24150	21157	4122	18433	7446	2068
		125536	92560	9811	20257	4146	4682
		46210	8534	20045	35284	7873	12876
		31791	33134	52514	18380	14618	1326
		13814	11315	2567	154334	1180	15225
		68167	35004	121611	45136	7766	676
		11470	10534	60864	9611	86417	5356
		48201	112302	10143	3218	1128	1684
		1305	13049	36493	3951	1249	7881
		21551	5126	203450	33576	3520	12848
		69004	8951	17373	9535	5358	72305
		2666	17677	34100	192855	46920	6013
		2509	8692	74929	2395	3295	24734
		98998	209597	64635	938	12021	3366
		380930	3506	30494	51573	8757	22055
		27469	33509	39941	35973	4242	1412
		11183	45390	26365	80786	13462	91778
		3492	54494	35847	5459	1523	2081
		37711	12751	10031	23521	5750	3095
		21992	72447	27421	41457	12253	8044
		12473	107380	43298	74103	3139	14563
		9366	15425	35943	50603	28376	2288
		7697	18752	1571	8168	3523	2240
		35185	39877	24737	8173	36501	31034
		7894	44183	16246	106651	1779	15476
		29325	19380	110373	11618	2131	4962
		71785	20558	33016	8530	1708	1908
		106252	21643	56998	3745	10884	1007
		22504	16944	36477	30746	1991	682
		319919	27111	8938	63716	8639	1850
		88232	19515	60277	65622	28095	15016
		10991	29120	7316	5950	3809	4703
		45869	36884	9850	105175	5084	30133
		351870	38221	23215	36240	18038	22307
		20891	25106	19363	11677	5795	15076
		182941	109951	33208	28398	15170	19867
		5932	30279	37039	16782	1565	3856
		34977	14015	4018	78726	6873	426
		32053	25090	21801	19583	15991	2612
		101112	83716	46326	7537	17976	11118
		18480	67298	28705	7267	3784	4984
		5458	4820	19415	70524	6530	861
		34043	7480	33005	38573	11372	21923
		21254	147162	10362	3762	36320	31417
		18122	59667	20386	16519	35503	27668
		908	26461	36629	5431	142905	779
		19027	199938	63815	11560	16357	3267
		8832	3688	38472	19508	9343	1565
		8641	14643	34471	6474	2806	83111
		38144	171802	168778	6056	1923	2821
		29731	44132	38409	25884	42713	6256
		19732	34133	3871	30622	870	10394
		6349	16158	3404	81416	1140	5524
		192749	8158	17650	43014	1983	17589
		26907	22755	9364	66234	1656	63802
		30478	116054	15898	4897	4316	4897
		14798	21927	46624	19272	9995	1185
		134936	15165	6449	12865	1236	49997
		7816	82502	31734	213623	4981	1710
		34089	76070	10109	20519	880	13661
		48900	2904	29321	28478	12321	2716
		8202	18694	146148	8984	978	7885
		12981	7577	15567	18275	3947	928
		3610	10239	23453	26556	6684	6687
		12833	44816	47013	579458	1737	3231
		8119	46727	107504	44095	17424	4090
		13784	31318	8573	100509	1351	35839
		7158	14284	15243	14270	4813	8533
		2588	50580	15357	8504	6125	27320
		19924	3896	19561	24953	5029	5269
		35841	10292	93337	18436	44321	16930
		5777	27866	6854	35992	2891	1568
		99402	70952	46631	85677	2447	1723
		44659	14342	49707	18919	2014	796
		24413	10524	89378	38383	12669	4179
		5538	1768	63305	15959	2900	3575
		176922	10734	68826	93635	10115	1186
		443938	21626	78810	32053	4015	5319
		28521	136407	557508	237452	8363	26231
		10603	17042	407181	12027	8775	41473
		49416	210186	56609	4157	4494	867
		47148	144070	158809	1813	30644	2619
		72557	15508	11948	15533	41790	1205
		21532	5800	10427	24856	10759	5986
		6787	29830	38362	19662	1408	613
		159252	20250	46367	11373	3103	3617
		49271	7038	54857	109070	21946	5055
		95096	4600	34277	5138	983	9727
		18394	15353	558490	5170	6488	13635
		21991	13194	9278	17035	7220	7384
		14757	11030	12251	63847	2658	2328
		8335	6745	27731	27908	1101	2922
		15350	12126	85950	19992	16009	778
		56690	7778	40340	31103	1998	2369
		11099	7484	3427	7700	13701	1377
		95681	145051	6464	3181	4342	5482
		196557	109297	22049	58852	14580	28396
		170794	29457	43511	14495	3491	8448
		95631	53017	24900	5197	23307	5503
		46250	199034	42113	4269	23164	3013
		103700	57132	12595	11846	1300	5216
		14685	18181	9822	18867	40466	3042
		45890	44610	24667	30701	7756	8616
		338013	56820	12618	84109	4186	5190
		6258	901	16740	38167	2726	3012
		45621	6684	6171	23665	47154	15105
		4271	19007	14551	97507	6299	3049
		40027	111742	18988	20924	54274	1952
		8216	57675	12370	20345	13521	5463
		24190	12026	5260	82699	30406	21542
		8047	25069	128637	29446	18919	926
		235126	78515	3815	31081	1868	3003
		120352	25474	15932	5554	2180	1219
		76911	70471	12885	17829	26551	4427
		20159	17333	1965	22126	7514	8475
		9603	67138	164546	14988	95909	2466
		3370	21552	46503	17675	22576	507
		210908	74887	17683	99623	8257	30335
		31101	23884	110190	29614	5499	2233
		7281	24097	20620	121189	8441	1630
		74290	5188	48801	11766	52155	3003
		9780	121653	15754	22535	9479	5729
		34735	92210	5357	73779	6722	96533
		34442	157610	162127	91783	8541	2341
		66206	44452	14190	35889	9636	8402
		182131	29456	15052	10614	3674	1662
		73290	15503	26497	17654	5653	1679
		3207	35445	34258	53489	4341	4729
		5010	34119	25759	11577	10121	5169
		15543	24651	4015	9927	40219	1020
		88181	8526	30580	48644	78455	8402
		296944	103230	58064	19575	28285	1216
		16490	17080	32230	49136	34910	10044
		251741	53765	28419	58562	5324	5209
		13586	2470	192216	5651	7596	22461
		20472	16504	16290	2264	8397	5341
		11202	21218	24750	67247	3330	7011
		9488	83721	49002	7624	76216	3607
		141666	9937	13732	36622	33154	49140
		32753	12974	20895	2118	4877	8397
		149068	129326	86240	33883	3273	28329
		10150	6089	152088	71867	5453	21339
		61804	205723	42531	21717	3528	7501
		95390	2148	153857	19300	682	6646
		293236	19480	60749	4107	5832	5449
		14929	197521	2272	996	3291	5255
		4979	26207	21316	12428	7520	21550
		3510	11178	12431	21834	2393	4931
		2243	15597	42164	75361	11921	5230
		65028	54466	20471	42723	12990	3467
		5873	9421	2554	39442	2574	5499
		27195	125384	69232	26648	55080	3162
		90580	5646	35616	7758	6680	6674
		135173	12666	183954	18738	884	6689
		163781	14182	125088	118424	8121	5348
		42410	20814	44699	29513	29135	4842
		6717	165447	36590	24388	2317	23871
		56747	46454	3377	46322	2352	26651
		21108	197114	10327	3171	26291	6548
		2163	67728	45156	6993	3298	4012
		17800	19794	184211	106344	2351	1599
		6130	11541	56664	163669	2352	17096
		20602	13776	118198	7893	2351	2823
		4884	100258	14136	66203	5495	5068
		118600	3190	21218	40295	8465	47680
		3335	89397	46291	37878	1919	5391
		34465	24656	22280	24135	2987	5394
		6233	10430	10982	22560	8411	5515
		7396	15162	3830	20319	8789	5387
		8939	166472	19509	18078	6719	11086
		15604	22749	7123	7594	5402	17569
		95727	23827	223263	26955	4048	2621
		7523	32443	12795	2675	5490	29797
		29248	27737	26827	19508	6111	7009
		325428	11567	23022	12210	1617	3020
		61754	145587	18288	33797	7400	18044
		1947	409898	4333	358777	3034	1372
		16605	46522	4425	12182	45761	2378
		8661	2099	16128	19564	2361	3179
		187740	687660	2910	13365	1924	30315
		83148	24227	9673	64750	2346	11273
		42705	3787	3546	13229	2744	65421
		15694	50539	26723	319317	2617	60492
		277754	178175	21589	1177	1673	20985
		6619	53709	40035	28439	26210	2361
		72260	19336	27263	83624	2751	6776
		11579	9124	14703	26038	3014	9262
		10798	4162	6912	95463	8429	5070
		3400	30478	7671	14914	701	4303
		2502	220032	7753	49294	19926	17007
		33210	27928	43813	18567	5631	2320
		4711	15272	6723	80256	14790	2349
		3329	10575	28489	16979	2431	26125
		8745	20234	7812	11835	211495	22002
		11902	72249	8653	3334	1921	2313
		507694	41781	45441	26112	5102	5400
		20618	42299	24227	20784	148122	5235
		14017	221428	32662	15136	7396	26229
		39022	6271	29673	41431	52737	8406
		6156	14452	6489	47281	16129	2343
		72510	3720	50552	42152	3402	32336
		118057	120371	5444	24980	6057	1936
		332734	36289	11279	9889	2526	4036
		12861	4086	16174	174859	15416	3049
		21792	67762	2256	6579	3270	5470
		2263	6943	10618	36034	18668	2356
		5419	114461	1284	39727	1202	11042
		131788	191484	13493	23599	9107	14961
		6707	40120	7312	38194	18410	4479
		43718	19142	9494	14479	4348	2377
		6165	19203	13376	16799	2909	5470
		8812	37073	11608	170977	24309	2402
		66978	22023	12183	36681	6447	1978
		23389	12193	25355	76669	1211	5111
		308482	70464	30920	21788	8240	1559
		213772	112017	4495	7190	42729	2379
		96727	30757	18436	41289	5308	2863
		133401	136072	59647	390672	43353	3335
		83716	97098	17737	21302	8945	651
		16156	130223	17569	113463	2083	26167
		26893	69184	14831	216059	4832	2378
		135147	49941	24299	73138	7366	26230
		112354	3197	28088	8205	11103	2335
		18897	20495	22133	4410	17363	685
		4695	7855	56130	16123	5160	25776
		68179	15542	11768	8551	7320	5115
		4382	99554	7838	14380	17855	2322
		39586	31906	24391	24594	39281	2324
		22871	261172	10641	30743	52797	5390
		133152	76053	15671	12058	8173	2404
		4802	58301	17273	13673	882	5386
		8750	91221	5288	27898	4304	2785
		18614	143049	14628	44078	32252	2363
		222337	202713	139285	4640	14486	8599
		31547	4947	140643	80392	14272	5301
		76761	38501	60184	2051	1029	2736
		8970	33910	69770	5434	25843	1936
		16458	46241	6156	2182	16365	2361
		8225	34346	70772	952	2329	1709
		15881	711406	10940	7152	13204	2389
		12301	44504	10600	24221	252103	8481
		103482	38281	9708	71394	131471	4459
		4085	19603	14409	3673	770	2568
		15954	49129	19392	6319	1353	6573
		24188	54755	28706	15757	5889	11995
		8624	52501	5349	41545	1016	651
		4978	19997	12196	221658	1352	32015
		9912	15858	16801	132573	186871	8564
		50339	71328	25046	16698	5960	23982
		31241	11734	27180	10686	7834	7863
		15623	94136	2053	4831	32182	1888
		8321	11212	16899	12795	9242	1917
		19396	45468	43223	122683	1055	5525
		21192	86784	14198	20647	1721	2640
		13707	5795	150783	16730	25716	2689
		8325	601974	27032	9301	20023	23968
		60980	9969	5597	5713	4781	2785
		54095	89384	21256	4298	1557	2365
		49718	15186	16394	13245	25289	8109
		22939	98075	40304	14821	732	2013
		37878	13703	41601	5394	41672	2559
		15247	19583	8887	50472	95072	1658
		114326	2241	11155	44547	2565	11043
		136409	17383	51488	124933	1173	4765
		46158	10188	60628	16879	9020	26270
		38132	28031	46594	15972	857	6713
		62583	8259	15897	25260	2094	4466
		322356	2729	38808	71016	2355	3007
		43220	79891	43503	24287	2550	216596
		55989	7397	78980	10954	16746	3213
		44633	68186	20081	20877	1577	24151
		33972	49775	39238	54937	1517	2647
		23719	216292	32950	25849	9738	5339
		15439	64549	19526	22678	5198	3652
		110208	52558	28719	170018	8863	9862
		61435	45771	11683	16396	270920	11934
		22263	214270	90083	159590	12697	7768
		34061	95424	18529	30934	57700	34353
		3313	308597	8818	5954	7569	1259
		57379	95728	16747	27759	4157	39296
		72261	2367	14225	123216	1810	9019
		16255	2604	15012	12641	22902	20831
		60685	95095	31555	17530	3060	5110
		24264	19286	25955	5465	15986	8073
		152984	18828	20374	10115	6555	11759
		8478	8959	44351	55052	624	15410
		71572	21382	70144	3168	16808	3408
		26001	196148	13658	42200	40085	3820
		52518	35985	58417	16043	28771	2762
		1404	60440	8840	5473	4508	7248
		10223	9002	10890	15581	599	2258
		29738	15280	22436	4800	41661	14458
		22811	2247	45896	27734	6190	1465
		16062	93497	40396	3582	1672	4786
		17841	158432	21455	15737	2380	1132
		60279	28438	20201	18034	8546	23004
		8062	27050	41537	9317	25616	10245
		37006	113177	11886	139230	15561	3036
		64856	15820	10662	18240	16802	7060
		42825	45684	6323	13686	38685	3496
		6996	22776	49249	72486	652	51328
		3223	19103	248882	96852	29208	5658
		47208	59613	2318	5918	7350	17840
		5242	72593	25505	162902	1554	40839
		1494	3249	24392	19084	16752	8409
		2300	15042	87647	23835	5359	3291
		412416	27229	3293	149829	1395	24278
		39601	14302	312852	44943	29766	4933
		20160	32613	4223	92352	5803	996
		261634	60412	27330	32184	7386	6530
		56146	66630	19428	28204	2811	1479
		30366	5057	12713	5139	27929	12752
		27449	20824	82488	345751	5535	62207
		40737	10474	9560	26299	23836	2134
		22251	2181	4302	31863	4019	3160
		20120	386733	11529	21430	565	17690
		42385	26434	84859	18960	127443	774
		5167	276024	24876	123183	52393	4705
		63466	27491	11252	8020	179317	655
		18524	3139	14817	30078	3329	13208
		99300	32421	6914	3191	9522	14709
		61764	6349	155324	150216	1091	14177
		547479	8800	88325	63994	20453	7181
		70204	96788	118291	35189	138598	70761
		3403	12042	164407	30483	1830	6770
		10957	40058	14841	19781	2766	24269
		1782	57831	16374	1133	4574	1296
		6268	13163	29616	15704	41786	15550
		25816	12295	19396	16476	3329	1919
		15312	21174	71723	23020	2978	23046
		11469	14722	5442	13036	4937	5933
		46168	5505	5092	14523	14416	17431
		25121	64216	4754	11739	2272	49302
		8065	43332	22720	4081	91090	45276
		124946	1807	7258	10750	663	4784
		12008	377963	14290	20229	11495	69306
		31628	30093	143782	51155	7167	15772
		26280	17589	53278	14697	30472	26229
		31744	11900	94074	23124	22067	24737
		87366	2414	10851	25849	28020	21656
		267508	122481	20109	4415	71537	2320
		38089	290902	57940	8367	20604	2303
		34941	9766	4440	13975	587	72562
		65361	14151	71267	39778	2596	1535
		27461	40673	8646	28544	2407	61994
		6858	43448	73428	23609	39410	2312
		544080	51324	8977	16187	5245	28221
		8303	83881	42874	5925	4316	29599
		5587	9272	5084	42333	26975	60475
		6209	8488	72476	14423	1004	3708
		19951	1949	3353	10383	2373	1029
		119654	34614	6162	49912	20456	15571
		40277	67051	8091	23131	4707	500
		159784	36697	17810	21351	64832	13254
		12556	9705	25672	21719	21041	32788
		77046	8452	21551	21041	14123	39164
		93611	6691	98792	13415	58171	1919
		37029	3630	32098	4065	67123	2332
		26616	3715	15138	42954	5260	5732
		21708	29916	5939	24686	18542	10833
		22006	42252	12641	13117	20573	1151
		66156	31883	48341	8267	165659	58715
		35078	693	30715	39677	7044	2334
		114083	266994	5910	20153	22506	13711
		6398	28078	111761	56770	19331	1712
		29960	4493	8817	31926	22209	2110
		44684	34736	12113	11983	1635	2524
		16917	6633	88534	72148	84910	501
		111177	97747	83289	68331	17013	3628
		25013	7531	229295	65204	4682	214326
		86315	13521	43495	4367	3506	5354
		579942	19870	88890	22118	39922	26173
		51280	12088	18995	9444	36557	2228
		51527	314931	16760	21778	2239	64858
		8127	50630	12647	3603	658	32123
		3264	94151	211893	12826	15058	497
		21572	9385	60374	14892	70375	2330
		32333	3018	30982	59279	1483	1052
		8448	10098	9416	7484	131167	19398
		95615	8129	7294	41646	24527	4250
		12575	27237	35968	4080	7816	32536
		4581	257862	17929	52694	3466	66490
		52478	11798	8107	56849	7621	4141
		15609	26992	9497	49442	14348	1635
		72948	31028	9963	13858	5268	2399
		73285	104245	6527	19990	1675	22723
		106465	116907	8547	5601	6948	3778
		5890	76918	12964	20026	5023	5922
		13510	13920	181595	13200	10562	6647
		8551	27521	38366	17674	937	1068
		64304	35889	57973	47674	1971	6603
		7894	5481	115240	36327	12148	26192
		7409	3158	44991	11421	3620	13129
		6574	11827	14031	8475	1925	43899
		19200	51570	47192	4338	36744	8234
		23191	27864	75104	9288	2018	9513
		152111	92659	15680	25952	13013	2865
		16022	90607	53111	12148	3088	2377
		22801	3218	80114	36664	3759	5579
		4400	62649	21937	51875		3623
		228732	2449	91682	50165		3499
		28238	29961	27228	33978		7051
		63773	28411	185073	3825		26130
		36463	52123	13593	35764		5240
		223510	55749	121812	93939		511
		31741	129221	8354	27854		31983
		15430	63963	15280	62142		29630
		62399	35577	19716	22958		3434
		34807	13044	9633	67853		18750
		215759	8715	7763	114855		1818
		1933	9049	21147	51785		3320
		106868	15246	7145	10203		31966
		44996	88844	6448	16746		26253
		33020	1235	7723	47446		2418
		30956	227744	3139	3990		2636
		98132	43003	61531	128783		29731
		28444	41740	112366	4065		1602
		63940	113197	36142	31650		669
		7250	40026	106157	12264		12311
		7108	52378	11858	13889		6032
		13397	5989	5012	7655		37250
		47144	1378	14676	39548		18816
		10643	29094	6495	21394		12359
		83135	3033	9545	49439		10771
		920	15499	33374	2451		4935
		870738	172031	33958	11244		55050
		59921	23703	45231	30469		3250
		7942	308325	11116	14934		12693
		100011	29074	16801	93713		5052
		9732	66749	51180	46117		1604
		42061	11248	8102	22495		83729
		201863	63113	19915	6086		1671
		4849	50426	7333	5656		498
		2342	348368	17249	4936		15989
		23402	20698	39138	44581		6206
		18227	39092	25171	28241		2650
		3910	316344	56999	11580		984
		14794	3851	68433	28777		26194
		23645	3678	52302	28777		26213
		22153	3897	26661	33684		9481
		228003	24041	14541	12321		16567
		103936	272370	22352	34724		6401
		7454	15292	17700	32363		22233
		13155	3272	19208	137133		26212
		197948	6574	35729	166845		150355
		30838	14678	19305	24354		12133
		32589	190310	23397	8424		3196
		5699	40703	38225	45191		40618
		19925	12519	11792	83099		8318
		19717	24970	28180	48908		6410
		100884	14730	1277	865		36716
		34227	7000	28443	9159		1630
		133852	16128	56164	109904		60347
		30471	84472	10141	5236		130431
		53351	32538	81404	8787		1347
		41031	11777	5686	14269		43416
		22561	36192	101737	12425		26198
		124536	7456	25159	7199		27771
		2922	48016	55154	6561		119606
		35288	36119	135780	9640		10494
		25154	61629	27922	39009		2400
		7293	13556	100750	22544		4349
		80609	16947	55814	51547		5217
		44258	11958	23526	17725		1558
		2014	30476	5123	16968		26204
		4117	16538	27251	7297		10588
		86667	94272	38492	103659		7667
		2248	93543	51657	79873		1122
		28488	31868	9694	71692		769
		40479	106084	7544	3161		3166
		17532	6279	32077	189173		10235
		20212	2782	100208	118087		30648
		424018	43460	150031	55048		1369
		101189	1027	51159	36253		13680
		323975	26396	62525	6232		2600
		136827	24521	111670	82154		6298
		10646	66437	145144	114233		78875
		37473	27432	13529	20509		1945
		34014	105781	35870	18319		2257
		5842	99628	24173	12315		26100
		31486	64537	76817	10466		8474
		11639	421021	11223	114696		8952
		2990	122492	11637	4258		2326
		43339	93228	16191	28555		57706
		13853	2760	47347	19453		3888
		14393	395952	18257	172062		1145
		10915	135560	11040	314271		4383
		3226	107886	220017	44177		22507
		17767	18222	9749	40187		2742
		40254	320691	9245	3635		14807
		12135	11282	19611	298301		6559
		127148	198984	19144	56628		1127
		143322	1837	16618	25064		11317
		36189	132013	138105	128272		1210
		9787	45282	29609	34660		69151
		210505	48128	11486	38482		1562
		7549	184133	3067	128839		2147
		27071	147420	61033	15271		9465
		36290	33244	225385	64131		5856
		40441	18052	20669	3061		3169
		10731	74021	39125	23253		91671
		5082	50865	34953	248329		19893
		20443	28545	17705	1680		23397
		10676	4527	40785	13877		3747
		410522	30598	41051	12209		63861
		59974	10875	17573	7415		23881
		6302	6231	784	39893		14984
		200388	13321	26739	54985		13734
		13286	11318	6721	24502		145533
		11640	19666	15204	2752		19631
		2241	213253	17028	22544		94872
		17726	340339	5104	47916		1694
		79223	2935	5919	7463		9645
		57857	49002	7701	53885		5536
		10028	70200	10465	23392		1865
		8651	62422	7232	17664		21036
		7232	10035	8490	107618		2142
		26984	35108	5373	64577		1706
		150138	123382	26574	27097		4785
		26536	34486	8512	21764		19669
		2635	20612	16476	18295		29344
		109207	12944	34179	13907		3259
		15644	26540	6323	10894		16346
		24823	58328	29799	48852		19455
		61235	35421	10361	10560		3422
		11424	60719	57211	40631		41024
		24495	22292	27145	25350		1112
		57552	21272	36788	17882		17575
		233642	28107	19553	45962		25762
		8638	1529	17862	21047		12737
		20550	96884	12212	6624		887
		52682	146810	85836	73090		2141
		22520	2666	73282	83635		1693
		11560	68733	21654	32763		1759
		59222	32189	26028	21582		2366
		3845	7542	25358	2027		3744
		212281	19813	31190	7529		1309
		1514	47380	11957	26064		33603
		4166	342429	24506	33474		2451
		83347	14499	57996	33295		2428
		11841	186750	62258	12267		1715
		155220	197074	22482	18567		4786
		111177	15390	10079	26151		1387
		348905	14339	50011	8365		1391
		10763	76525	51579	91020		5545
		228399	68594	8100	29633		6651
		1811	69897	26872	45157		2191
		1875	10182	6818	13235		141778
		10173	5129	323033	133750		12790
		62801	135327	15775	29260		6211
		11635	9351	26265	35054		53143
		5974	119348	35840	6299		29312
		4138	132656	7914	12554		9478
		29773	100161	35165	8104		4791
		57123	20317	13560	9122		9162
		56595	16767	14454	52721		24396
		17359	182908	27119	6117		7863
		6458	32135	33854	372423		6169
		15197	5875	2628	75979		4169
		99078	51476	87092	5905		4523
		10095	44726	52442	106970		2925
		9252	54769	9880	106069		2492
		8919	26757	78311	12149		8945
		26113	19959	35162	8869		12457
		2342	43905	23192	30459		16545
		63697	66733	67832	7528		30954
		34542	36022	3156	20183		3366
		9749	23555	9484	16304		3124
		61075	21685	7215	27055		1868
		6868	68429	5598	4364		10877
		14244	7082	57021	9109		5985
		2175	8757	15407	25766		3668
		9600	13484	14360	82787		11308
		22005	81020	4980	72283		24480
		11049	16225	17207	12735		22564
		82251	40144	24391	8656		14722
		2413	86279	39950	12404		6339
		78856	12590	5764	76496		3800
		30838	64222	20060	9494		70553
		30015	3691	20149	18823		6069
		190274	91480	136041	58855		2867
		400341	110715	50480	36465		42016
		52959	113194	98252	88687		15721
		95080	178012	114418	92785		3157
		26076	149462	18140	232776		1184
		109998	122053	7271	14503		33012
		29602	303834	12934	7941		1111
		6563	83960	101667	30932		7581
		26895	72469	15595	214760		63698
		170377	17468	90494	20408		2746
		22647	87971	152162	13989		4423
		92289	40740	43345	96749		3867
		36584	11124	49760	16807		22053
		70940	6155	37570	76159		39683
		1560	29438	30204	64821		8254
		180587	60761	177396	7186		7127
		83344	40191	81960	13407		12751
		101703	2840	3460	3602		6781
		58801	53590	14065	7737		5069
		422661	5042	45182	67723		11264
		34282	54075	41047	40213		1381
		305526	76922	111643	3033		13793
		26428	362345	23184	29378		3230
		2990	320901	44649	79422		31324
		2310	519907	34852	31385		18873
		124905	91849	99165	55445		1718
		6825	58724	21301	7375		3507
		101312	10657	9067	10388		38567
		130069	10604	2542	9515		3361
		205485	16115	14177	25361		9440
		31852	2485	7883	76859		49376
		28446	43769	32910	4642		1105
		120356	17271	18005	86800		66128
		23420	43880	163799	8644		6872
		19595	45808	47768	20060		661
		23102	13703	63938	484157		8702
		325989	257628	96373	6811		5701
		112894	113252	66732	62456		5271
		145786	103683	13940	60441		3524
		8377	58053	50260	11133		500
		22217	49365	262665	2724		4415
		33067	35436	24735	31032		46488
		26996	170811	54206	41916		4414
		123219	56687	90445	129707		27456
		2852	13660	49084	18963		14556
		128435	45006	41717	46601		124900
		61460	12243	33430	18010		3595
		5973	12922	54787	4581		2464
		14083	3144	19084	52904		792
		38843	34940	29129	20423		12603
		9641	22995	4547	11244		7950
		7015	362913	28854	3017		4379
		38534	24876	233340	73663		124948
		34798	6581	30693	268270		1767
		7610	70226	75799	25137		8673
		64281	2948	25473	8527		709
		6383	107879	56399	22913		4157
		31645	460248	6442	21821		11120
		22887	30875	27747	8504		2906
		40144	10999	19171	28604		3397
		13434	23248	37295	8406		12730
		143435	28295	137813	46602		14797
		45828	5636	25463	155422		14073
		3952	14611	6698	412512		50680
		2125	193773	10216	2124		3414
		45486	70018	9260	4254		27965
		450095	7848	13193	44925		8397
		23887	14065	9484	80043		19346
		8104	11361	18577	9522		1035
		5743	20401	30749	28544		1237
		31742	7619	6027	148868		3706
		2900	3469	20255	64410		19052
		4645	172938	4963	1471		6485
		93353	277653	4704	5981		16151
		61397	129134	61685	48027		12513
		37538	60116	43092	7134		2140
		22535	4795	70311	283331		31958
		142557	478	2982	43681		14166
		139375	52265	79156	52046		40952
		18919	31964	160914	49273		3803
		117288	4612	64810	925		2628
		4657	4747	54261	12480		2799
		12832	22398	123932	12316		1681
		13973	36520	934	47589		10574
		68724	66620	100262	28237		677
		10766	17696	27298	51498		5921
		10486	146665	1389	23197		4578
		12803	5448	80481	3579		1291
		12772	38960	41107	32935		2123
		30936	20977	762550	57634		54120
		6300	2484	146660	33093		21367
		393444	85933	29254	13451		49294
		11303	60741	31388	1432		1041
		29795	64738	75232	4632		2989
		10986	3597	34688	55119		18888
		12973	7942	237093	1440		13877
		26482	11804	60121	149628		58583
		2406	4146	19985	26995		1880
		35518	9685	4443	21032		13045
		57100	3107	3200	87987		12300
		45350	6668	450971	38164		2694
		2659	13999	37240	24803		1552
		26763	33625	79400	20211		6458
		66552	3612	48766	115640		5653
		15147	7850	5241	4676		1268
		92351	28458	12476	338953		1287
		71205	42734	102264	19411		2744
		14525	75591	9193	29574		5639
		99167	11477	4625	56103		2048
		14918	8478	39282	67668		47271
		7507	2719	8368	7818		34216
		40508	3495	89179	65241		3765
		72889	1618	11771	78743		1687
		33413	2281	12793	202251		4971
		135887	2406	23560	22033		1415
		60398	4234	2824	4175		1963
		64118	57186	3493	1027		85062
		100513	10432	36169	2903		5972
		26495	12438	37890	3393		38921
		45465	3995	33963	13134		22833
		4318	11116	32815	76076		2335
		15784	14518	211344	12792		11484
		13978	181566	38895	41196		2321
		39358	107640	104644	31870		9451
		19223	6348	47835	24051		22943
		19541	2152	13197	75990		3405
		9097	10213	6585	4362		19113
		37645	5041	4912	73825		3855
		247299	5871	11277	8582		3298
		16927	7762	36644	3377		5515
		48465	22669	2946	16026		5585
		27341	58215	9637	16014		25565
		3604	5539	91993	17296		11287
		16755	5162	57927	40268		8655
		85977	18061	47586	26679		8852
		12591	16646	77133	80482		32452
		46070	107526	67019	180976		60357
		21403	16666	3194	7680		1094
		1901	6856	36287	32208		40588
		95891	64071	39848	3478		4770
		146557	4033	72580	85589		61713
		22198	490253	60432	2546		4227
		11740	128060	9427	5359		8109
		47892	231351	9735	29214		3657
		36173	40686	32859	189905		1585
		3673	2030	5245	47183		15224
		29264	3949	113899	8864		28721
		27017	159626	2704	26187		6508
		172070	60767	28661	59895		1370
		52075	3594	6454	14070		4014
		3748	13729	9842	40207		2988
		22215	1718	104790	53131		588
		95464	4100	85890	57023		4789
		38225	5532	43834	11806		5384
		25564	91598	41145	10049		3272
		2241	4439	4224	41155		17072
		11943	33149	173088	11936		125086
		16546	4526	161229	31288		1332
		7856	50668	146987	483778		15368
		13739	142809	81031	36649		3629
		3627	114291	99406	37167		15252
		5968	2269	21282	58900		1590
		131243	2119	80231	112667		1027
		802	106461	109569	57180		3291
		16942	1657	61229	6278		9371
		257419	25840	15711	9023		29139
		4399	12838	38978	38156		30201
		29566	28704	32150	75546		54623
		114877	10328	49633	110536		209028
		8417	24754	9785	58749		3451
		453902	115204	616017	36693		1568
		235324	32653	4286	4635		3549
		6181	209569	16333	7088		604
		154902	8823	2021	9125		20969
		110173	11218	75432	55503		33125
		157511	83892	22353	46705		24991
		5069	1076	79549	135808		1390
		110968	3380	52929	3171		5478
		54218	221977	8136	41201		6950
		13773	16121	789	48563		4259
		5649	3173	5031	37722		5234
		24241	10558	1367	14366		35755
		43922	6504	52207	4990		504
		179410	174460	30125	7639		5232
		5663	1926	17324	14289		60313
		28154	10559	34334	6595		16074
		155177	27254	2270	43030		19173
		146111	56871	10168	18081		4207
		10287	31767	5852	60663		45280
		5481	3842	81740	3369		7663
		29386	7020	10598	110123		27663
		8814	4857	64583	244007		10409
		294303	3885	17885	4257		2924
		137562	7219	9289	118500		7005
		267814	4365	33348	27704		1768
		6915	20666	51865	40612		4178
		66669	50850	35391	58059		25117
		39819	75266	32280	109181		1979
		13879	11712	19455	116768		1483
		13291	5305	84808	69261		3746
		26050	11818	55479	8821		12377
		98162	7282	17958	50100		6454
		81773	11782	15747	47673		15805
		32738	31805	124454	45737		2353
		83424	3036	16919	125284		18237
		295107	14267	37922	247489		1948
		35891	2281	85815	144958		1925
		197156	117559	51231	74152		1709
		27956	82468	36390	84438		1934
		17803	79756	2469	45872
		2157	3032	2122	20523
		6046	40009	58559	3377
		5200	18943	68177	19277
		5926	5807	54543	58242
		41170	9066	254359	129304
		144918	14214	86745	16538
		83635	3434	23148	119180
		46185	27201	488192	20860
		61882	1242	65977	7783
		22829	65224	114208	58055
		35861	30368	7624	177715
[truncated: 2,026 more rows]
