# Supplementary material for: RNA polymerase II pausing is essential during spermatogenesis for appropriate gene expression and completion of meiosis
Source: Nat Commun. 2024 Jan 29;15:848. doi: 10.1038/s41467-024-45177-3 (PMC10824759; doi:10.1038/s41467-024-45177-3)
Supplement: Supplementary file 4 — Source Data [file 41467_2024_45177_MOESM4_ESM.zip › Source data Fig 2.xlsx]

## Sheet: Figure 2b
Figure 2b
	PRO-seq Fold Change (Log2)	RNA-seq Fold Change (Log2)
	-0.473544	-0.120678
	0.452923	1.01898
	-6.98261	-6.98484
	1.06494	-1.48258
	0.060944	-0.0877165
	-3.96887	-1.57988
	-4.03282	-3.41383
	1.38342	2.18516
	0.945347	2.06349
	-1.67061	-1.73715
	3.54293	2.46495
	0.984075	2.01774
	-4.85802	-3.03683
	1.37124	1.79514
	0.680978	2.45109
	-3.25705	-0.779105
	-2.33395	-1.46934
	0.626683	0.969665
	-0.686915	-0.399114
	3.33245	6.11831
	3.12227	5.57208
	0.811794	2.93669
	0.855156	1.16589
	-4.95912	-4.39272
	0.0636567	1.76873
	-2.40292	2.17677
	1.91089	-1.94379
	-1.81078	0.711843
	-4.71985	-1.99228
	-0.693393	-0.613247
	0.447019	0.281889
	0.580928	-0.35923
	-0.787703	1.52772
	-2.381	-1.0993
	-1.62592	0.582685
	0.290211	2.3796
	-2.8606	-2.33765
	-0.627902	0.350727
	-0.0785315	0.601875
	0.891733	3.92045
	-2.85854	-1.5415
	-1.6158	-0.783244
	0.47857	2.1718
	0.628361	-0.0344675
	0.631313	0.999801
	-1.80327	-0.636427
	-4.00944	-3.28564
	2.41034	3.07919
	0.362801	0.709177
	-1.70059	-0.279155
	-1.04489	1.13034
	-0.982434	0.958601
	2.76965	3.0725
	0.430592	1.87091
	-1.16592	-2.15927
	4.94049	6.83447
	-1.20746	1.14226
	-1.98992	-0.946192
	0.616207	2.12883
	-0.914164	-0.0033553
	-5.08881	-2.14404
	-3.13429	-2.84773
	-1.48622	-2.02793
	2.20109	1.96813
	-0.0510203	0.756249
	1.73434	3.49265
	-5.11995	-3.18971
	-0.148122	0.0629142
	2.92377	5.66275
	-0.0380501	0.822488
	-2.40889	-1.14174
	-0.0119957	0.00756978
	2.849	3.44185
	-0.182793	-0.764605
	1.61665	1.56825
	0.923819	1.32912
	0.955637	1.32681
	5.78789	9.30702
	-2.30951	-1.20085
	-3.25151	-1.02083
	-2.70289	-0.0817672
	-0.141763	-0.223723
	-1.00289	-3.04002
	0.679487	1.06191
	0.220275	5.15819
	-3.31717	-3.20741
	1.01507	2.56634
	0.15515	0.315416
	-0.229189	1.32338
	1.62833	2.76349
	-0.298469	-5.5067
	-0.206901	-0.431971
	-1.63098	-0.731436
	-1.86599	-1.63589
	-1.60553	-2.17409
	-0.897341	0.139827
	-2.11558	1.712
	0.571722	2.31876
	0.143671	3.7165
	1.59739	4.38355
	0.383969	1.56927
	0.498	2.65429
	-1.08704	-0.373717
	-1.31381	-0.793633
	0.594833	-1.55034
	3.01998	4.16771
	-1.72517	-1.13788
	1.64619	2.91106
	-5.23298	-2.62394
	0.22876	1.42971
	-1.85374	1.01198
	0.142477	2.58659
	0.823146	-0.0244801
	-1.66181	-0.733254
	6.11871	8.7174
	-3.44146	-1.43999
	0.773722	2.19137
	-0.550522	0.0487429
	0.706609	1.11284
	-4.10958	-2.72512
	0.645914	0.876527
	0.686427	1.31178
	0.993373	2.63839
	-5.394	-4.47172
	-1.0937	0.161846
	-1.13822	-0.969063
	0.592902	1.33299
	3.95114	4.85148
	-0.818447	1.18739
	-0.960419	1.39469
	0.45435	2.25719
	-0.0938186	-0.630846
	-0.348726	1.50399
	0.703192	0.995803
	-0.515015	-1.07841
	-1.26353	0.375811
	-0.916771	1.00028
	1.57147	2.57172
	1.64059	1.8457
	-5.67838	-6.20219
	3.02741	5.36985
	-0.181973	-1.43392
	-1.82106	-1.04284
	-4.86583	-3.45743
	-1.06332	-1.43002
	-0.690772	-0.62897
	1.42715	1.64465
	0.787395	0.312695
	1.05915	0.967967
	1.08241	2.01953
	2.99883	4.5907
	1.14405	1.76515
	-0.242065	-1.02384
	1.24859	2.86568
	1.2149	3.08821
	-0.580659	-1.27866
	1.24578	1.40293
	-0.0339927	1.01424
	-2.49912	-1.81868
	-1.83176	-0.702623
	-1.66525	-0.121908
	-1.68095	0.0329001
	-3.27791	-2.74394
	0.445921	0.499306
	1.31533	1.38893
	-2.82466	-1.12335
	-0.125164	1.90754
	-2.89658	-1.82411
	-0.24206	0.0916017
	-0.728601	-1.42243
	1.97623	1.89085
	-3.25121	-3.56724
	-0.366211	0.0813498
	-1.5164	-1.29398
	-3.00529	-2.2825
	0.942212	1.72353
	-0.690901	0.657418
	1.26363	1.34407
	-0.0795993	2.40724
	0.283227	1.99553
	0.79617	-0.316328
	-1.6834	-0.605087
	-1.11604	2.76305
	-1.83798	-1.26671
	-3.10141	-2.12107
	-2.41166	-2.32442
	-0.37152	1.48538
	-0.541287	1.42929
	-1.43155	-2.45513
	0.740358	1.2263
	-2.01497	-0.998366
	-2.05452	-0.737418
	-4.01468	-2.12785
	-1.53673	-0.644777
	0.667655	2.80603
	2.15821	3.25186
	-5.8411	-7.40607
	-4.93256	-2.63805
	5.01929	8.43084
	-5.30401	-5.06401
	-0.790782	1.63848
	-0.298038	-0.173552
	-1.1817	0.0479789
	-1.51665	-0.915167
	1.11082	2.10422
	-2.39563	-2.3123
	-2.80818	-0.961732
	-2.97617	-3.15431
	2.77447	7.25464
	0.158191	0.549852
	-1.30286	-0.633475
	-0.181305	2.25183
	-2.87807	-2.08397
	-3.05387	-2.84514
	-0.139733	-0.137031
	0.703503	0.701213
	-5.22929	-1.15714
	-4.48336	-2.92178
	0.37349	-2.22858
	3.40093	4.6225
	4.11284	4.95912
	0.0762108	4.85491
	-0.57627	1.07897
	-0.768775	1.38317
	0.311837	0.0623829
	-2.58324	-1.54562
	0.283368	-0.414886
	-1.93627	1.49877
	-0.431138	-1.07076
	2.60413	2.53696
	-0.193169	1.36097
	-4.33969	-4.14738
	0.747862	2.3475
	0.246444	1.0332
	-2.79106	-1.86715
	3.22441	3.84986
	0.290536	0.461558
	-0.183736	0.0711658
	-0.377898	0.805183
	0.613649	2.13077
	-1.36403	1.45976
	-2.98762	-2.74887
	-3.00305	-0.0788931
	-0.112739	2.03164
	-0.242814	-0.193771
	1.74733	3.08584
	-1.52	-1.50113
	0.366547	1.17322
	-4.52762	-3.08208
	-2.83027	-1.26229
	-0.223037	-0.424092
	0.231298	1.76533
	-1.20944	-0.441385
	-2.96656	-3.40347
	-2.97909	-2.74346
	-2.31229	-1.41137
	-0.257806	2.56062
	0.865005	0.0580973
	-1.67369	-0.155887
	-1.3903	0.789702
	2.22877	6.36248
	-0.967892	-1.56064
	-2.47432	-1.41098
	-0.69769	1.13394
	-2.77328	-2.14179
	-1.66617	-3.98445
	-0.343882	4.21734
	-1.58544	2.27552
	-0.276129	0.468955
	0.282447	0.475853
	-1.32812	-2.72788
	-0.0308841	-1.12555
	-2.05714	-1.11654
	0.0351948	-0.574364
	-0.609222	-1.47971
	0.366281	2.57151
	-4.44952	-2.95208
	-3.37362	-1.97464
	1.01732	2.81173
	0.385755	0.971355
	3.15817	2.7209
	-0.0836203	0.483613
	1.88479	3.16372
	0.315911	-0.168019
	-3.94773	-2.49647
	-0.28984	-0.246419
	1.07969	0.291917
	3.104	4.6242
	-3.72438	-2.14991
	-4.70297	-6.29798
	1.53012	3.0083
	1.97505	1.31935
	-0.333817	2.35864
	-0.424691	0.936528
	-1.21314	-0.920219
	0.608767	0.885731
	-3.61564	-1.39002
	6.8998	7.5635
	0.612242	3.26521
	1.57175	4.69311
	1.05835	0.803686
	-0.454789	-0.751693
	-1.24276	-0.753143
	0.976413	5.13494
	-4.23301	-3.58604
	4.91205	8.85449
	-3.1564	-1.81265
	-1.3944	-1.37767
	-2.57545	-3.81299
	-4.36103	-7.12397
	3.17027	4.1711
	1.09522	2.12817
	-3.58955	-1.94387
	1.27792	1.64355
	2.07725	2.44129
	1.7775	3.2873
	0.776436	2.13023
	-0.94447	-0.465288
	1.17075	3.00129
	-1.56959	-1.10473
	3.05334	2.85095
	-0.623667	-0.143452
	1.61181	3.67552
	0.460637	2.85223
	-1.17143	-0.464524
	-0.29237	0.055734
	1.20814	2.70604
	-0.227032	-0.172534
	0.200443	2.23219
	0.241349	0.542174
	-2.34048	-1.81211
	-2.45072	-2.29615
	-0.183414	1.45138
	0.507085	3.80199
	0.692445	3.36128
	0.513787	0.724582
	0.779935	1.44357
	-0.261847	-0.201854
	0.240922	1.00994
	0.00382508	0.978162
	0.220458	0.123218
	-0.011772	0.249716
	2.85505	4.61136
	-0.430329	0.21155
	-2.5807	-0.434008
	-3.0019	-0.906524
	-0.38172	0.559516
	1.11976	1.49244
	1.69722	1.4814
	-4.36622	-2.53581
	-1.81933	-1.57895
	0.649191	1.51127
	-5.17011	-1.09534
	0.785209	2.13048
	-2.76551	-0.484294
	0.786563	1.34561
	0.64256	2.00112
	0.0658819	1.64468
	-0.009237	-0.108512
	1.36969	2.44109
	0.121648	0.336389
	-3.44016	-1.3886
	-0.441699	0.304389
	0.0750588	1.29247
	1.52867	1.08799
	-1.075	0.384034
	-0.375503	0.481307
	-0.215023	-0.872328
	-0.159708	1.50768
	-0.573721	0.425436
	0.919038	3.81624
	0.845054	0.815994
	2.78145	4.18018
	0.275576	0.275606
	0.398602	0.468075
	-1.31644	2.24097
	0.896521	1.5728
	-0.785671	0.289293
	-0.686531	-0.246018
	-0.509184	0.336494
	-5.75873	-5.03352
	-1.33153	0.0220173
	0.706576	1.39726
	0.729534	2.32834
	0.538823	0.585029
	0.360324	2.21194
	0.526006	2.40444
	1.62405	1.35212
	-0.433655	-0.253075
	0.73387	0.735771
	-3.01518	-2.60325
	-1.12929	-0.525464
	-3.14806	-1.66219
	-0.0748736	1.34153
	-2.42089	-1.06916
	-6.10743	-5.20389
	-0.167396	0.949032
	0.248599	1.55853
	0.0449921	2.02134
	0.791227	1.7789
	-0.490118	0.5185
	-2.68287	-0.704209
	-0.814732	0.948823
	-2.53588	-1.23167
	-0.598801	-0.0656748
	-0.64329	-1.34106
	-1.2793	-1.26153
	-3.03305	-2.57074
	-2.79027	-0.632988
	-2.39569	-1.88446
	1.50599	3.67661
	-0.0753564	1.63277
	0.109615	-1.4562
	0.605346	0.381555
	-2.44595	-4.12115
	-2.15152	-0.953702
	0.224911	1.31263
	-1.626	-1.38823
	0.0710212	0.848535
	0.723443	2.15854
	0.499419	0.489048
	1.58815	3.21219
	0.882062	1.54422
	-1.01831	0.940895
	-0.249738	0.734913
	2.96487	7.51249
	-2.42317	-1.64698
	-4.06707	-2.09316
	1.50627	2.70839
	1.68648	3.16921
	-1.84464	-1.4607
	-0.724083	-1.3063
	0.964581	1.84091
	-1.42147	0.897864
	-0.250927	0.0918407
	0.183293	2.58438
	-3.04722	-0.432398
	-1.57579	-1.03468
	0.52322	2.11661
	0.244267	2.00974
	-0.0961408	1.61494
	-1.24475	0.435487
	-1.05841	-1.32172
	-5.34079	-4.20696
	0.163133	0.721458
	-0.21481	1.85003
	-0.348253	-0.988647
	2.96108	8.27582
	-0.84046	0.226701
	-1.57009	1.06364
	2.23503	2.58971
	-0.909286	0.763492
	-4.32809	-2.07661
	4.09155	8.64198
	-0.673317	-0.7367
	-0.233545	0.835318
	-0.216356	0.884884
	2.10099	2.98228
	0.00323295	-0.351305
	-0.382942	1.8265
	-0.883362	-0.0222367
	0.105951	0.503282
	-1.05396	0.67835
	-1.08988	1.37503
	-1.47314	-3.09309
	0.0387421	2.30046
	1.84038	3.36666
	-0.466259	-0.47594
	-0.458313	1.45039
	1.09879	4.03473
	0.669406	0.902518
	-0.813849	-0.391784
	-0.135323	1.41885
	-0.725511	-1.30624
	0.351935	0.895997
	-0.0118414	0.165019
	-2.12105	-1.34809
	-0.55226	0.932088
	-0.442683	0.76626
	-0.368058	0.700209
	1.78188	4.05997
	-4.45627	-1.82405
	-4.57831	-3.3145
	-2.93948	-3.71954
	-0.228975	0.861409
	-1.08982	1.48268
	3.30909	2.45905
	-1.10752	-0.780107
	-1.23249	-0.688448
	-0.933966	0.0955661
	-5.16257	-3.61042
	-0.333202	-0.217122
	0.7316	1.49732
	0.845991	1.0045
	-6.98774	-5.26781
	0.0584903	1.50966
	1.54536	2.44805
	0.968356	3.05836
	-3.78413	-3.09626
	-1.39867	-0.229462
	-0.710745	1.31879
	1.40347	1.80151
	2.44179	2.10522
	0.657444	1.13985
	-0.688016	-0.94113
	0.12298	1.16566
	-0.111262	-1.10066
	0.0100856	2.51807
	0.94483	1.25936
	1.43768	0.841729
	-0.660706	-0.273555
	0.200735	0.287966
	-1.64516	-0.997286
	-0.659733	0.855707
	-2.59424	-2.51592
	1.89515	3.48131
	0.743145	1.61395
	-1.08599	-1.15591
	-0.478677	0.270001
	-0.195997	1.41204
	-0.0725934	-1.39133
	-3.05951	-1.91238
	-3.19063	-1.88807
	0.692663	1.45407
	-0.278913	0.0344917
	-2.38695	-1.8718
	1.35672	2.11662
	-1.21109	-2.74028
	3.35012	5.11681
	-1.42095	0.0437153
	-1.144	-1.37161
	-0.642806	0.412992
	-5.84341	-4.52697
	-0.193059	0.830103
	0.504984	0.890571
	0.734177	1.33108
	0.787799	2.9271
	-0.413206	0.839778
	0.103337	0.369484
	0.502455	1.7205
	-5.3513	-3.67944
	-1.01677	-0.29862
	-0.0421429	-0.485516
	-4.47611	-5.00493
	-1.52123	-1.33684
	1.14026	3.21837
	0.120983	-1.114
	-0.374059	0.747744
	-1.13526	-0.01918
	-1.86924	-0.495926
	-0.109018	-0.13519
	-2.49512	-1.19333
	-0.0992039	0.0612398
	-2.12904	-1.92326
	-0.116738	0.381235
	-0.110597	3.08343
	-0.100813	1.40992
	-3.09474	-2.06681
	-0.109717	0.20376
	-1.55607	-2.09519
	5.72214	7.29243
	-0.251599	-0.316524
	-3.58935	-2.86277
	-0.469793	1.79255
	-1.1445	2.14765
	-2.75451	-0.787675
	-0.111731	1.04976
	2.29854	2.50492
	-1.60145	-0.53313
	-0.966265	0.284788
	1.05898	2.71957
	0.310832	1.5621
	0.624887	2.52994
	-1.10897	1.83297
	-1.34195	-0.39635
	0.57073	0.793594
	-1.86988	-0.868257
	-0.334594	0.817781
	-0.987181	-4.60575
	-4.17909	-1.62242
	1.00438	1.73221
	-4.5345	-3.0557
	-1.45696	0.268556
	-1.13136	-0.0571611
	-0.39242	0.0296948
	-0.247853	0.487881
	-2.82519	-0.903792
	1.58834	2.65762
	-0.483869	-1.40055
	3.6661	5.03314
	0.612204	1.84675
	0.994767	1.16079
	-0.52621	-2.10694
	0.815225	2.28777
	-3.47526	-4.11098
	0.731385	0.110382
	-2.06634	-0.42196
	-1.63768	-0.797411
	0.255811	-0.336743
	4.12304	2.94179
	0.974657	2.20034
	-0.304347	0.709027
	0.408003	1.0109
	0.0196167	1.65239
	-2.46394	1.48681
	2.07177	3.06193
	-0.67382	-0.353949
	0.437489	2.51931
	-1.1175	-0.15983
	0.430134	0.741109
	-2.64707	-2.73555
	0.903223	2.97905
	0.0825271	4.35823
	-0.484119	0.567437
	-1.40172	-2.78554
	-4.75411	-3.32618
	-1.02064	-7.30423
	-0.188947	0.0327912
	0.760064	1.55785
	-0.177237	1.99858
	-0.894827	0.991572
	0.981271	2.83409
	0.0923479	1.3159
	0.136182	1.05482
	1.12402	2.99164
	-2.14044	-1.71679
	0.0169486	1.64954
	2.75474	2.29973
	-0.921314	0.971148
	-1.6787	-1.29212
	-2.54104	-1.591
	0.0969291	2.87093
	0.652393	0.430012
	2.03209	4.02949
	-0.274101	-0.757753
	-0.623761	-1.52174
	-0.318341	1.27816
	0.912354	3.8565
	-1.99035	-1.10227
	-3.28246	-3.52329
	-0.812708	0.751126
	-1.74937	-1.1733
	-5.58477	-6.94492
	2.89457	6.38474
	-1.04316	-0.107155
	-2.74029	-1.87467
	-1.96449	-1.43309
	-8.40907	-6.98876
	-3.52398	-1.17981
	2.9075	6.1816
	0.327252	0.0162036
	-3.2669	-2.12809
	-0.123027	1.91838
	-0.437368	-0.717842
	0.822566	0.752165
	-2.67547	-1.17754
	1.05655	0.564438
	1.76589	5.95252
	0.42129	1.97914
	0.650272	0.870706
	3.81181	5.82492
	-1.59092	-1.33297
	0.389596	0.979407
	1.57226	1.45787
	-1.99289	-0.641231
	0.70361	1.30711
	0.175056	1.37615
	-0.32099	1.05456
	-2.86374	-5.1483
	-0.090341	1.63955
	-5.4819	-6.74439
	-1.90268	-0.171275
	0.290148	2.30348
	0.463367	0.208622
	-1.46233	-0.49787
	-0.239645	0.353337
	2.92379	2.75354
	0.630196	1.51266
	-3.42545	-2.66234
	0.0446319	-1.04209
	-2.65807	-2.11832
	-1.04253	1.55126
	0.465712	0.0175851
	-0.82606	-0.336431
	-3.36543	-4.09007
	0.434103	1.66464
	2.49378	2.19361
	2.24822	2.18095
	1.25038	2.37505
	0.133307	3.93754
	0.117199	1.25519
	1.25603	1.0812
	-0.442601	-0.0973993
	0.665405	1.73938
	-1.89547	-1.10299
	-3.66768	-1.71182
	-1.6684	-0.026969
	1.62598	1.57171
	0.468528	2.82639
	-1.94103	-0.107155
	-4.00486	-2.31567
	0.863718	1.65148
	0.504422	0.980211
	-1.05697	-2.64145
	-0.426521	0.679362
	-0.678807	1.1032
	-1.10356	1.2539
	-0.0876037	0.603585
	-3.11607	-3.32664
	-1.57908	-0.694472
	-2.19001	0.433253
	-3.20583	-1.47947
	-0.648049	0.720019
	-1.94102	1.11603
	0.502042	1.11016
	-1.10067	-0.187044
	-3.92204	-0.85758
	0.390493	1.32785
	0.243565	-0.141414
	1.31573	3.79589
	-2.05558	-1.49995
	0.0568233	1.05108
	-0.92974	5.07482
	1.17223	1.9184
	0.283172	0.523559
	2.74119	5.16117
	1.50135	1.62098
	0.12293	0.860236
	0.853985	2.53325
	-2.0944	0.0976005
	-0.855417	-0.146443
	-0.72018	-0.910103
	-2.18231	-1.39566
	0.107239	1.60886
	1.33481	2.23234
	4.5239	7.07518
	-0.703799	1.19468
	1.90998	2.74004
	1.27855	3.15802
	0.314802	1.99657
	-0.0244976	0.0828272
	-1.18933	-0.218335
	1.66265	6.08707
	-0.647354	0.246914
	0.898099	1.99211
	0.512224	2.14555
	-2.04955	-0.317898
	-0.713887	1.20593
	-5.62803	-3.30836
	0.930223	1.85412
	3.67349	5.87406
	-1.46893	-0.0715664
	-0.071791	0.623024
	0.321685	0.650982
	1.59711	3.31036
	0.267497	1.25493
	0.03894	1.43925
	-0.449679	1.44961
	0.0495648	0.239277
	0.56188	0.879924
	0.518865	1.52218
	0.228565	3.25005
	0.443151	-0.503239
	-3.29676	-1.94453
	0.137646	0.0236448
	0.428222	2.84301
	-5.20627	-1.84885
	-0.805291	1.28528
	-2.01468	0.783216
	-2.86882	-3.61616
	0.96475	5.60253
	-0.0667541	2.17472
	1.21477	3.21294
	0.197559	0.277493
	0.673535	0.553582
	-1.20524	-0.49267
	-0.372025	2.03974
	-0.0510917	0.930398
	0.454867	0.49122
	0.425389	2.15479
	-5.66584	-3.54141
	-0.988517	0.883659
	0.635179	1.11573
	4.21644	4.53838
	0.0703292	2.66478
	-0.43791	0.460846
	0.272247	0.992919
	-0.104513	-0.671288
	0.0690809	0.689931
	-0.876537	-1.99545
	-1.46761	-3.77063
	-0.126604	0.673264
	-4.86306	-2.55992
	-2.52221	-0.902271
	-1.52666	-1.13179
	-2.7529	-2.11455
	-0.982433	1.09778
	-0.519308	-0.171473
	-0.151224	1.70075
	-3.60789	-1.68749
	2.87922	2.65536
	-2.47813	-2.79929
	0.683673	2.85075
	0.00463909	0.528638
	0.665485	1.16386
	-0.101907	-1.42324
	-2.90838	0.67513
	-1.78125	-0.859863
	-6.10096	-5.53006
	1.65483	1.25209
	-0.464902	2.10589
	-4.34573	-3.75952
	0.872681	1.51911
	3.25496	4.26287
	-0.0546854	0.996333
	-0.223014	-0.513695
	-2.74423	-0.704291
	-0.723068	-0.846389
	-1.59115	-1.24884
	-1.93427	-3.42574
	-1.49407	-0.526947
	1.33624	2.49839
	-5.47288	-5.94154
	2.84063	5.05054
	3.17132	3.03526
	2.08813	3.58477
	-0.78356	0.556912
	-2.2738	-2.61814
	0.692172	2.33247
	-0.871107	0.288132
	2.20011	3.47257
	0.779278	2.42081
	0.601494	1.27395
	-5.22437	-0.801648
	-1.58566	-1.34152
	-5.34158	-4.63028
	0.88822	2.29055
	0.602081	2.3138
	-0.0473655	1.68521
	0.317995	1.25173
	-2.21703	-1.64277
	-1.36691	-1.13432
	1.719	2.39557
	0.344622	3.2038
	0.783313	1.68166
	-1.4866	-1.01738
	0.539023	1.43061
	0.00966543	-0.847115
	1.25569	3.97489
	-0.536968	0.566861
	-0.858209	-0.903405
	-0.850549	-1.06946
	1.42817	1.66568
	-0.275821	2.13114
	1.40539	-0.694955
	3.44875	7.46684
	-2.83344	-3.30388
	1.15617	1.58456
	-1.37658	-0.150875
	3.34592	4.68318
	-0.983291	0.972832
	1.44834	2.99251
	-1.76975	-1.27089
	-0.955047	-0.777351
	1.50568	2.51666
	-1.58758	0.0217679
	0.369354	1.72309
	-0.983702	0.691208
	-0.804109	0.429674
	0.909741	5.394
	1.39886	2.97398
	0.276558	2.67786
	-0.29637	-0.14038
	-3.17012	-1.42976
	-3.72806	-1.15212
	2.03626	3.12097
	-0.620086	0.103093
	-1.76642	0.928504
	3.83933	7.11311
	2.69172	2.83464
	-1.12112	-0.377793
	0.318737	0.62374
	-0.597481	1.13663
	0.638535	-0.0952559
	-1.23434	-1.11024
	-0.18033	-0.0338711
	1.11723	2.54675
	4.71493	7.45694
	0.0249779	-0.224114
	-1.17214	-0.524159
	-1.87564	-1.21558
	-1.57803	-0.970919
	1.61278	1.27888
	-0.0077172	7.01826
	0.466273	0.973773
	0.901807	0.650064
	-0.691962	-0.0995277
	-1.61659	-1.18969
	1.60465	2.3988
	-2.77299	-5.29735
	-6.38692	-3.13419
	-0.959359	-0.233118
	1.85481	2.65893
	-0.369458	0.702163
	2.82644	3.87648
	-0.266502	2.19974
	-0.501722	2.31727
	2.36772	3.24035
	0.0608828	3.30606
	-2.36087	-5.05521
	-1.23455	-0.740345
	-1.45475	-0.690023
	-4.27135	-2.62107
	0.091263	-0.873087
	-0.440721	-0.463842
	0.639807	0.118297
	-1.39139	1.98188
	0.626468	0.171311
	1.1945	3.19008
	-5.38736	-3.75045
	-0.495291	-0.311244
	0.616989	3.09627
	-1.10929	-0.86398
	-0.163601	-0.511851
	6.85411	6.75438
	3.25872	3.90309
	-0.612429	0.672972
	3.90232	4.92313
	4.12667	4.9598
	-1.2656	-1.91334
	2.11397	7.25338
	-3.3771	-0.72915
	0.915948	1.90316
	-0.0239663	0.677971
	3.6362	4.67655
	-8.10528	-5.65607
	0.76168	0.143987
	-1.7568	1.06087
	1.01801	2.66269
	0.545253	0.661299
	-2.90912	-1.77555
	-0.279079	0.327748
	-1.32434	-0.483771
	-1.53442	-1.01461
	-0.807938	1.83722
	-3.44436	-2.09499
	0.0266523	0.897185
	0.00994072	1.23371
	-2.21476	-1.08779
	-1.16042	-1.11766
	-1.6277	-1.30991
	-0.616657	-0.0420934
	-2.1888	-1.63212
	0.726106	5.34657
	-1.05911	-0.430198
	0.097948	1.65922
	-0.925135	-0.817327
	0.455916	7.17738
	-1.96264	-1.51684
	-0.932577	4.3132
	-0.724339	-0.856576
	-4.5823	-3.34732
	0.280652	1.1204
	-0.600247	-0.538412
	-2.07614	-2.79882
	-0.745529	-0.231452
	0.0622838	0.280121
	-1.89806	0.508415
	-0.565846	0.998907
	6.79798	6.95682
	3.05403	6.49085
	-0.313942	2.18252
	-2.65285	-0.743038
	-1.13969	0.162648
	0.924613	1.67433
	-0.472409	0.625726
	-0.418063	0.261088
	-3.31614	-3.14115
	1.30227	1.0093
	-0.65013	-0.316037
	-2.64136	-1.98738
	2.47865	8.4998
	1.06428	2.20759
	0.498273	1.83143
	0.0297081	1.39054
	0.668641	1.31793
	2.77196	3.35722
	3.54471	8.03787
	-3.08571	-3.60476
	-0.187414	0.639505
	-0.509123	1.7808
	3.6506	8.49097
	-0.0354125	0.398199
	2.87928	2.30324
	-3.74327	-2.65396
	-2.17913	-4.1327
	-2.03372	0.70802
	-0.4016	0.701252
	-4.69811	-2.7154
	-1.36713	2.05669
	-1.28062	-1.94853
	-3.31344	-3.6392
	-0.370253	0.200205
	-0.862091	-0.160838
	0.140753	1.46789
	1.78317	2.74129
	-0.0016848	0.778017
	0.00510518	0.418028
	-0.94614	-0.0492333
	0.666668	0.747418
	-0.533274	1.12309
	-0.562825	-1.77275
	0.924246	-1.30546
	-2.5701	-1.57943
	-0.506919	0.691258
	-2.71805	-2.1423
	1.41207	2.61114
	-3.28958	0.323646
	-1.9069	-1.38097
	-1.67494	-0.286749
	-1.26988	0.939633
	1.64078	1.82725
	4.37544	4.90235
	-2.24883	-0.338691
	-0.296501	0.922077
	0.0111817	1.50383
	-0.536664	-0.319333
	-1.49111	-0.766091
	-0.767699	0.21165
	-0.339667	0.164855
	1.38971	-1.62977
	-2.59788	-0.420502
	2.9745	5.45303
	0.325608	0.292811
	5.35071	9.21011
	1.36609	2.0456
	-1.21842	-1.15939
	-0.574661	-0.981917
	-2.09411	-2.37197
	1.01479	0.18673
	1.95693	2.48164
	-1.62581	-2.81168
	-2.4373	1.30542
	0.819477	1.74617
	-0.780277	-1.91703
	6.38419	7.94564
	-1.97043	0.00727879
	1.02659	1.23102
	-0.949593	0.534027
	4.75702	8.45896
	1.15929	2.7156
	-0.706996	1.78634
	-0.0117027	1.00685
	0.521477	1.56711
	1.25007	1.94147
	-1.98443	-0.673279
	-3.62606	-2.50039
	-1.24084	1.67914
	0.185158	-0.154971
	-2.94316	-0.276159
	0.836401	1.2954
	0.453068	1.65509
	0.742624	0.856942
	5.3423	8.61053
	0.669772	2.47956
	-1.38591	1.58641
	2.85301	6.13714
	-0.253581	1.53036
	2.43099	5.458
	0.115247	0.0405878
	1.6669	0.252912
	0.305073	1.99117
	0.192448	0.87389
	-1.08615	-0.145414
	-3.3988	-2.37072
	-2.69942	-0.566152
	-3.48123	-0.472282
	1.85787	2.42654
	-1.27121	-0.180025
	-1.64535	0.524372
	-1.91715	-2.29193
	2.69913	1.75593
	-0.567493	-0.509962
	3.73316	3.00796
	-4.36055	-3.99503
	0.33582	8.19302
	1.55341	1.45094
	1.15431	2.12878
	-0.706387	-0.25322
	-0.806425	0.759328
	-0.555098	1.68381
	-1.68953	1.38466
	4.71655	7.56484
	1.5301	1.64034
	-1.12749	-6.47972
	-0.697215	1.16096
	2.18475	2.05732
	-5.34809	-2.13165
	-2.49514	-2.14317
	-1.29159	1.48904
	1.32826	1.90855
	0.844428	3.01393
	-0.222628	1.76918
	8.16683	7.00458
	1.96679	6.78812
	1.14739	1.46345
	-1.30683	-0.357052
	3.4419	4.71204
	-3.09966	-1.97868
	2.43498	6.84684
	1.77646	2.99695
	1.81056	5.43579
	0.752869	-1.29152
	-0.720621	-0.314945
	1.39907	3.84622
	-0.19941	0.284546
	1.29644	3.11924
	-0.58675	-1.00695
	-1.00803	0.272135
	-0.43829	-0.313044
	1.19615	-0.803071
	4.90799	8.83473
	-0.70562	0.366908
	-0.571605	1.83522
	-0.683251	0.876659
	3.79589	6.33311
	3.50492	8.82554
	-1.24803	0.803429
	-0.683194	-0.210914
	-0.601462	-0.107223
	-2.85445	-2.37448
	0.803745	1.79801
	0.845001	0.819995
	-0.334961	-0.672588
	0.31358	0.885561
	1.56955	3.6437
	1.0279	1.04736
	-0.705537	-0.853196
	-2.70383	-0.989688
	0.154578	1.04136
	0.641239	1.42275
	-2.7686	0.133233
	3.44321	9.23165
	-0.42814	0.145267
	2.57181	4.81607
	3.29749	8.35926
	-0.0667533	0.765674
	1.16764	0.349899
	0.267827	0.0694891
	-1.67652	1.13165
	6.16317	8.20291
	-2.53995	-1.63602
	0.536722	2.49315
	-0.984644	-1.21206
	-0.565851	-0.0315381
	1.82578	3.81504
	-0.325412	0.616026
	0.32188	2.55176
	0.539389	1.63805
	-0.270704	0.254984
	-1.40647	-1.42512
	-1.83002	-0.355322
	-0.496431	0.704413
	1.03134	1.11931
	0.72199	8.01866
	-1.65983	-0.780012
	-0.392942	0.761305
	0.982032	1.81472
	-3.29917	-3.29852
	0.781197	1.28323
	2.6973	4.53733
	1.59793	3.56908
	-3.79978	-1.54097
	-0.0568221	1.91245
	-1.18859	0.5178
	-1.84917	-1.52653
	-0.8172	3.11148
	1.16635	3.4931
	2.03263	3.50862
	3.72404	5.69768
	0.00279751	-0.70973
	1.43441	1.75956
	3.33305	4.85965
	0.284396	0.313048
	1.79249	3.30584
	1.15672	1.52619
	0.0129428	1.37498
	0.106678	0.121578
	1.53603	2.91658
	0.434836	2.17276
	0.658776	1.74259
	0.298373	1.7547
	2.03056	3.91441
	-4.26621	-3.61629
	1.11447	1.37775
	-2.26941	-1.20228
	-0.692962	-0.291325
	-0.444985	-0.200432
	-0.609483	0.153416
	-2.10326	0.0296671
	-0.680219	1.10537
	1.46023	1.83309
	-1.35991	-0.580625
	-5.04992	-3.30173
	1.8985	3.69519
	-1.16121	-0.0442498
	-1.43791	-0.345823
	6.02363	8.65335
	-0.302508	1.71006
	4.82945	9.52472
	-0.453734	0.28799
	-0.0492869	0.292386
	0.684191	0.250604
	0.681196	0.045704
	-0.418259	0.550233
	-4.49936	-2.48525
	-0.126279	0.601408
	-1.96479	-0.701045
	-1.04832	0.597771
	2.92584	6.39053
	0.72727	1.59874
	0.897264	2.37925
	3.12494	7.94813
	3.25136	2.38969
	0.97134	2.63565
	2.12307	3.30708
	-0.0151919	0.280353
	-0.113143	-0.0800118
	-2.69093	-1.44891
	1.38929	2.22506
	3.05844	2.31891
	1.55215	4.17252
	-0.60916	-1.01237
	-5.13182	-6.33782
	-0.146675	1.93547
	0.575874	-1.82759
	0.1386	1.54407
	0.0123355	0.59734
	0.349015	1.04459
	0.666147	1.42698
	0.419715	0.814172
	1.34043	0.855661
	0.740761	1.11192
	0.0942607	0.521505
	-0.181322	-0.0482306
	0.361552	2.78179
	-0.13463	-0.188675
	0.470712	1.59217
	0.903809	1.69861
	0.662649	2.44675
	-1.00886	-1.30912
	0.285154	0.483569
	-1.23066	2.02805
	1.19341	5.12687
	-3.07935	-3.67278
	0.0899623	1.47725
	-1.47375	4.74432
	1.77307	2.15175
	-1.67555	-0.0501047
	3.4929	5.29355
	-1.83971	-0.118432
	-0.0824807	1.03679
	0.427872	0.803614
	-2.04142	-1.193
	-1.93477	-1.35195
	-2.10291	-0.813716
	-5.64279	-3.81372
	1.27928	2.75398
	0.00720352	0.505666
	0.330012	-0.0740172
	0.208782	-0.123597
	-1.58593	-1.03302
	-1.22116	0.486054
	-3.27171	-1.84435
	-1.98265	-0.150527
	-4.81048	-3.96521
	4.79731	8.5638
	-2.60054	-1.43537
	-0.570194	-0.735359
	-2.30272	-2.48186
	-2.41633	-1.50094
	-1.29826	-0.715383
	-2.41857	-1.64144
	1.96118	4.49376
	-1.00276	-0.783009
	0.351871	0.954237
	0.213255	-0.872681
	-0.27019	1.69775
	1.08333	1.8617
	1.05403	1.57537
	2.68169	1.70693
	1.82697	2.71883
	-5.32898	-4.34303
	3.67476	8.90025
	0.362366	1.59392
	-2.1394	-1.93102
	0.890286	0.824693
	-1.20323	1.21968
	-0.0758445	0.673654
	-1.99327	-1.00659
	-1.36656	0.495392
	-3.94144	-2.16301
	-0.854293	-0.470628
	-1.40102	1.08323
	-0.155849	-0.446388
	2.86747	3.49785
	-4.10554	-5.95082
	0.2634	0.731703
	1.67342	2.70058
	2.65422	5.99314
	-1.92525	-1.77126
	-2.34069	2.05783
	-2.1203	-1.04773
	-1.31492	1.75187
	-1.0647	-1.48277
	0.917309	1.61384
	-2.13054	-0.0367614
	-0.430616	0.042558
	1.00562	1.51289
	0.643746	1.03668
	-4.36933	-2.25821
	-1.33673	0.200174
	-1.78677	-0.216782
	-0.303132	-0.256321
	-0.437855	1.17505
	0.400949	1.91103
	0.375827	0.628967
	-1.41619	-1.35396
	-1.06565	-0.747331
	-0.0171416	-0.661906
	0.577947	1.00223
	-1.84155	-1.41897
	-1.71014	-0.193988
	0.276472	0.529729
	0.651453	0.990263
	1.2707	2.87744
	0.0880659	-0.523135
	0.712241	0.402967
	-1.65694	-1.29919
	-2.97185	-1.79098
	-1.578	-0.180242
	-1.28946	-1.08888
	-3.39004	-2.27996
	-0.0976238	0.196455
	-1.02141	-1.01688
	1.69477	2.03274
	1.62744	2.83384
	0.425135	0.408304
	-0.739852	4.4961
	-1.87713	-2.11022
	0.608859	1.31914
	0.858146	2.49705
	-0.283226	2.63892
	-1.46132	-1.15485
	-0.618023	-1.7875
	-3.18131	-0.437862
	0.521093	1.29067
	2.51934	7.9636
	-1.84231	1.93486
	2.679	4.89941
	0.129404	2.65693
	4.31756	7.47965
	-0.90858	-1.70976
	0.788313	2.71921
	0.253706	1.3483
	0.875416	-0.0010967
	-2.38114	-3.39528
	-1.27579	0.474363
	-1.20002	1.34487
	0.323574	2.34295
	-0.762831	-0.415705
	-4.48307	-2.47615
	-2.17366	-1.10549
	-1.79986	-0.108576
	-0.516676	-0.277383
	0.996259	1.32746
	0.366256	1.03805
	-1.88186	-2.22182
	0.0334575	1.24356
	-5.5875	-3.71007
	-0.418189	-1.06976
	-2.08135	-1.80414
	-0.0236993	2.30774
	-3.60095	-1.83016
	-3.50311	-1.48328
	-2.02427	-2.02778
	1.74178	0.235557
	-1.53405	0.144468
	-3.32268	-1.56422
	-1.72796	-1.03971
	-0.993852	-0.158556
	0.50672	1.46918
	-1.25147	-2.92878
	-1.81319	-1.29699
	-2.28843	-0.799883
	-1.09864	-0.711218
	1.47916	3.52664
	0.639803	0.842921
	1.85331	3.89076
	-1.45263	-1.39531
	-1.92568	-1.82269
	0.0222209	1.81951
	-0.231539	-1.27202
	-0.52518	0.827698
	-1.74481	0.317528
	0.206788	1.62357
	0.860417	3.02914
	5.57283	8.3328
	3.25539	2.79907
	-0.812017	0.0561383
	-1.16238	-0.632576
	-3.4174	0.439081
	-2.13128	-2.34917
	-0.140986	1.51001
	0.376864	1.43771
	-0.182949	1.72661
	0.369156	-0.453107
	-0.855549	-0.0658296
	0.71026	0.964217
	0.079538	-0.10769
	8.45385	9.94911
	-0.471005	-0.660436
	-0.916889	-1.56142
	-1.87954	3.80281
	-0.342137	2.2868
	-2.84843	-2.00735
	7.48777	8.47085
	-2.82966	-1.79302
	0.0919726	1.04911
	0.497239	1.09495
	-3.75845	-2.99872
	0.655069	1.37525
	3.41688	9.01591
	0.154995	2.48126
	-0.171718	0.675976
	0.0509921	1.59996
	0.196555	0.692916
	0.327149	0.837392
	-0.0282426	0.425404
	0.503543	1.46278
	-0.0555445	1.32956
	1.00974	2.62105
	1.23552	1.12707
	-2.52751	-2.78279
	1.38148	-0.529683
	-1.60968	0.893458
	-0.556395	-0.625513
	-0.509219	1.51245
	-2.78551	-0.885291
	1.00116	4.94887
	-1.18807	-1.57455
	0.979929	0.551049
	-0.97078	0.775776
	-3.07761	-1.64886
	-0.608607	0.449169
	-0.286294	0.537688
	-0.680021	-0.195189
	-2.43342	-3.26855
	-0.33635	0.0406399
	1.33962	0.533936
	-1.19637	-1.0506
	-1.5574	-1.24214
	-1.35156	-0.0244794
	-2.16117	-1.34336
	-0.523895	-0.482683
	-0.579845	1.24593
	-0.357891	-0.577865
	-2.48483	-0.527702
	-1.03147	-1.79631
	-0.446889	-0.535062
	-0.271549	2.00257
	-2.44883	-1.8807
	-0.575664	-0.709929
	-1.14103	-0.141929
	0.638182	2.12883
	-0.875107	1.62988
	1.76194	2.45887
	-1.06425	0.199989
	5.25637	6.8584
	1.64952	1.13892
	-1.9034	-3.12793
	-3.83825	-3.20407
	3.95824	4.2899
	-3.07751	-1.46875
	-2.8704	-0.824873
	-1.86118	-0.741768
	0.985769	-0.473218
	1.78806	2.19509
	-4.25085	-2.70111
	1.231	5.11322
	-1.00817	0.935862
	-0.385817	-0.76764
	-0.675986	1.09647
	-0.465284	0.833386
	1.32354	0.325011
	-0.045173	1.50419
	1.29655	6.19281
	-0.840298	-1.59363
	4.66559	9.56895
	1.92835	4.47285
	0.902274	2.85247
	1.71919	2.49728
	-0.612041	2.04292
	2.05665	7.32823
	-2.73327	-0.63248
	-3.64125	-1.76315
	-1.03165	-0.69328
	-0.725208	0.469841
	-0.857754	-0.330326
	-1.84936	-1.1419
	-0.133277	-1.44254
	1.08661	2.85436
	-2.15661	0.150117
	-0.10672	0.795843
	-1.1967	-0.509239
	-2.15764	-1.297
	-1.73553	-2.3509
	0.200149	1.79129
	-5.12292	-3.4711
	1.03353	0.186926
	-2.05792	-4.16412
	-0.145714	0.118646
	-1.63073	-0.876444
	1.19934	2.22475
	1.52667	2.69702
	-2.72362	-1.98607
	0.552539	0.930684
	-3.26124	-4.31764
	1.14404	4.15698
	1.01308	0.75026
	0.343362	1.2621
	-1.15186	1.40806
	-0.923975	-0.037551
	0.837594	1.36281
	-1.35696	-0.683414
	-2.26551	-1.14282
	-0.128197	-1.26257
	-3.267	-3.41627
	1.64505	2.64747
	0.969981	2.40809
	-0.432724	1.59371
	0.762758	3.07325
	-1.24529	-1.22343
	-3.26447	-2.36372
	0.641727	0.492451
	-1.61403	-0.0373908
	-1.4004	0.188722
	1.31195	2.08425
	-4.09399	-3.22011
	1.27115	1.91503
	0.0995352	0.749461
	0.247987	0.632351
	1.67729	1.15664
	-3.0037	-1.9075
	0.478226	1.98271
	-0.368015	-0.436385
	-0.836237	1.52776
	0.398711	0.161395
	0.463599	2.35452
	-0.355552	-0.647497
	-0.389822	0.722259
	-6.13432	-7.08505
	-0.243896	2.91916
	-2.17987	-1.67011
	-0.231998	-0.113829
	-2.92731	-1.25788
	3.26981	6.53693
	-0.46362	-0.227539
	-1.74158	-1.22191
	0.293853	0.499753
	-1.79585	-2.55282
	2.61626	4.14366
	-2.99747	-2.05643
	0.143446	-0.0571505
	1.09491	4.70364
	-1.4381	-1.84889
	1.92194	4.05368
	6.11952	7.93891
	-0.518594	0.383875
	0.234057	2.8082
	-1.11723	-0.126845
	0.859971	2.24162
	0.182862	2.46697
	1.23792	4.05344
	0.0625648	0.225098
	-0.985764	0.525275
	-0.517087	1.20957
	0.0271432	0.101063
	2.0863	1.68515
	-3.12254	-1.15357
	-0.279207	0.760272
	-3.70218	-1.96681
	-4.37516	-3.27409
	-1.39275	-0.824429
	-2.07437	-1.67772
	-0.325622	-1.1922
	-0.393815	3.02689
	1.31564	0.840281
	1.74155	2.4371
	-2.62339	-1.88104
	0.774875	3.61376
	-0.0654341	1.53363
	1.68207	1.88979
	-4.32941	-1.46707
	-0.500521	1.41278
	-0.162879	5.23157
	1.68289	2.15141
	-0.376249	0.261976
	-0.400414	0.400862
	-0.164332	0.794448
	0.131215	-0.191757
	-1.33833	-1.04391
	2.47378	8.54259
	0.302487	2.81179
	2.53022	2.59397
	0.502968	0.154904
	-6.19405	-6.1711
	0.976542	1.84769
	0.123882	1.39065
	-2.83354	-2.58212
	0.682116	1.46326
	2.44006	7.77893
	0.429056	3.68749
	-1.06137	-0.780394
	-0.433772	-0.234492
	-4.33084	-2.63636
	-0.990163	-0.0801754
	-1.66733	-0.256201
	-1.27256	-0.698076
	1.35662	1.56369
	-1.24342	-1.29289
	1.31752	1.42883
	-2.92911	-0.480978
	0.53856	1.49368
	-0.580333	1.34892
	-1.37682	1.3031
	4.02922	8.45273
	-1.68965	-1.01603
	2.30213	1.8018
	-1.94905	-0.0777173
	-0.777429	-0.860424
	-0.155491	0.056348
	-2.07828	-0.867867
	1.19924	5.40703
	0.168367	0.19146
	-0.279197	1.1838
	4.43331	6.66975
	3.33986	3.32323
	-0.0239059	0.874511
	-2.06773	-2.0626
	-0.997029	-1.70867
	1.37663	1.49613
	-2.57834	-1.6634
	-1.58283	-0.910609
	-2.79877	-2.31635
	-0.75783	-1.23262
	-2.98486	-0.288647
	-0.609017	0.333766
	0.861512	1.88307
	0.424419	0.857297
	-2.75039	-0.513599
	-0.114791	-0.005441
	2.71586	6.90196
	-0.39208	-1.38782
	-0.29634	0.946955
	-0.30179	-0.611821
	-1.27047	-1.1366
	0.336484	0.879906
	-0.647516	-0.0439129
	-0.555816	-1.88676
	0.0363398	1.47589
	-3.84532	-2.70794
	-1.41776	-0.0775721
	-2.58434	-2.03643
	1.57959	2.70056
	1.33505	3.37638
	-0.450635	-3.93997
	1.11256	0.79594
	3.00932	4.78707
	3.65533	5.26516
	-0.26345	-1.80481
	0.221969	0.805053
	-0.290571	0.974369
	-0.420331	2.37155
	3.83991	2.64881
	0.444326	2.23475
	-0.426859	1.43693
	-0.622936	0.170651
	-1.81903	-0.182204
	-1.39873	1.54922
	-3.50811	-2.1317
	0.686221	1.18998
	-0.132564	1.19258
	-0.805342	0.27788
	0.226455	1.52627
	-1.8223	-1.76508
	0.771425	1.16865
	0.980913	1.91178
	0.591156	1.53086
	-1.86151	-1.21611
	-3.99855	-4.39429
	-3.45469	-2.55472
	-3.98316	-2.35692
	0.587665	3.55847
	0.870828	1.96232
	-0.0781069	0.365107
	-2.84692	-0.40988
	-0.122234	1.46255
	0.0887396	1.49913
	-0.244623	0.979198
	-0.556058	2.23714
	1.02728	0.732304
	-1.60784	-1.27182
	0.466598	0.33855
	-0.241099	-1.22983
	-0.0061401	2.96925
	-1.96903	-1.04625
	-0.409852	-0.628636
	1.40917	1.84333
	0.0958594	2.1788
	-0.171361	2.33532
	-1.09991	2.4755
	-2.8958	-2.64162
	-1.19354	-1.68525
	-1.4015	-0.511757
	-3.35382	-0.242355
	0.166136	-0.305567
	-2.51568	-2.55049
	-1.0495	1.04843
	-0.838248	0.541372
	0.957326	2.00215
	-0.364191	-0.548512
	-0.266659	-0.0321749
	-0.0331697	2.75584
	1.57941	2.57596
	-0.789586	1.8591
	-0.709578	0.259025
	-4.31007	-3.35999
	0.48986	0.992041
	-2.80627	-1.39432
	-0.370992	2.63273
	1.46475	2.62854
	0.718162	1.56689
	3.52349	3.86309
	0.546877	1.13412
	0.792433	2.64677
	-4.90812	-4.30908
	0.677311	0.665558
	-1.33433	-0.214746
	-4.10755	-3.62915
	1.16434	1.6845
	-0.79051	-0.822238
	-4.47982	-3.08487
	5.67679	9.51656
	-0.524832	0.0786797
	-3.10058	-2.03675
	-3.37086	-2.9754
	-1.70941	-0.3989
	2.19881	1.46265
	-1.67665	-2.8349
	-4.98549	-4.20029
	-4.18069	-2.5886
	-1.21146	-0.534822
	-2.83674	-0.240457
	-0.360423	1.65092
	-1.96899	0.431542
	-2.44667	0.795251
	2.49979	4.71682
	0.0847392	0.908957
	1.62636	2.40049
	0.823253	1.42075
	1.68972	1.54552
	4.20315	5.21552
	-3.2673	-1.83499
	0.518051	0.131607
	-0.02751	2.72466
	-4.81203	-2.36661
	4.07194	6.53281
	-0.318219	-0.375046
	-2.78992	-4.72525
	2.35348	2.80613
	4.02532	1.96202
	-3.17243	-2.39208
	-1.77166	0.170141
	6.1475	7.65242
	-3.49044	-6.35468
	-1.1852	-0.143777
	-1.78989	-3.0405
	6.2193	6.85639
	-1.45617	-0.28564
	-1.69073	-0.273302
	2.00037	2.93749
	-0.912436	-0.568743
	-1.85791	0.0223376
	-1.53279	-1.20707
	-5.54984	-6.2212
	-0.198885	3.26888
	4.43781	6.74132
	0.712902	1.46549
	-4.03335	-1.93214
	-0.0595322	3.29234
	4.39896	7.07578
	-3.44928	-2.01926
	1.42521	2.26919
	-0.0371512	1.6441
	0.575893	2.84561
	-3.23273	-2.34484
	-0.446027	-0.471358
	-2.73478	-1.51779
	0.406517	2.40671
	-3.76368	-2.78518
	3.24747	3.72335
	-0.665011	-1.42699
	0.437269	2.10958
	-0.870623	-1.69417
	-2.4539	-0.501093
	0.186812	1.15979
	2.67716	4.12812
	0.968347	1.78612
	-4.75777	-1.88908
	1.08331	1.11709
	0.442901	1.8824
	-6.13053	-4.45019
	-0.921878	-0.271353
	-1.0269	-0.85534
	0.712622	1.04017
	-0.426602	0.427207
	5.65779	8.47499
	-0.0935573	1.39382
	0.445185	0.508514
	-4.63167	-0.594311
	3.00341	5.26186
	0.208605	1.94873
	1.02065	2.94674
	-1.34449	0.172423
	1.44936	2.4222
	-1.46958	-1.77934
	0.762915	2.866
	-5.75238	-4.23443
	7.77676	10.046
	0.229953	0.608536
	5.98236	9.65879
	-0.470534	0.568924
	-2.20924	-1.45974
	-0.722677	-1.08663
	1.311	1.35714
	-3.1811	-4.04261
	2.50923	2.89593
	1.98763	2.37121
	2.82607	3.36807
	0.413179	0.284369
	-0.114946	1.45376
	-0.417919	3.75726
	1.51093	1.79407
	1.0277	-0.181249
	1.25589	2.56
	1.13748	1.25744
	-0.375219	-0.188768
	0.237412	0.145272
	0.692143	1.68881
	1.19528	3.15518
	0.119112	0.915971
	-1.1999	-0.608637
	1.59109	2.19917
	-2.72161	-1.68836
	0.853441	2.21952
	-0.94697	-0.795901
	-1.30907	-0.760787
	-1.61423	-1.01963
	0.604375	0.565026
	-1.48319	-0.597677
	2.26635	4.16929
	-1.6419	-1.04899
	-4.29692	-4.04403
	-3.31076	-2.09647
	0.845643	1.15116
	3.98868	6.55432
	-2.52044	-0.827598
	0.65507	0.816014
	-0.885632	0.117041
	-0.543148	0.948441
	-0.610634	-0.205318
	0.335535	1.83163
	-0.713738	0.05201
	0.55951	0.951971
	-2.43568	-3.27227
	-5.3085	-3.76729
	-2.51487	-3.50153
	0.101878	2.80677
	-0.496357	0.233255
	0.319028	1.24404
	2.67365	6.88999
	0.352143	1.04732
	0.104093	0.995309
	-1.45333	-1.19615
	-0.909211	0.483666
	-1.02846	0.748524
	-3.14264	-2.79602
	-3.70976	-1.88513
	1.77361	3.2016
	-0.677578	-0.547177
	1.16717	-0.387666
	-0.726812	-0.451514
	0.600661	0.901722
	-0.412592	1.80882
	3.54126	4.38386
	-1.63414	-0.461205
	0.77984	0.478318
	5.55335	9.71014
	0.132166	1.16197
	-0.167213	0.0584132
	0.666512	1.91813
	-2.65539	-0.910324
	1.64301	2.53822
	-3.20379	-0.938157
	-1.14594	-1.85507
	0.706506	0.706107
	-1.33268	-1.26164
	-2.11181	-1.4294
	0.00142662	1.81621
	-1.05794	-0.955654
	-2.87015	-0.168458
	-0.790394	0.613067
	-0.61046	0.282617
	2.84635	6.64614
	4.75261	6.61421
	-0.49142	-0.0059933
	0.178021	1.7691
	-3.86396	-2.81216
	0.114547	1.39482
	1.67566	3.01967
	5.29333	8.68264
	4.8818	8.15966
	-1.79673	-2.1172
	0.857726	1.12373
	-0.642889	-0.489501
	0.331599	0.354405
	0.245415	3.05864
	1.05709	4.58358
	-1.07307	-1.48975
	-1.24929	-1.00511
	-0.113558	-0.198052
	-0.968196	0.117224
	1.13897	5.67387
	0.771648	2.15971
	0.019615	1.70973
	-7.37536	-6.57152
	1.21727	3.03882
	0.392865	-0.305856
	-0.603074	-0.277031
	1.08215	1.04155
	-1.07866	1.0323
	-0.680164	0.229579
	-3.70873	-1.4777
	-0.180214	-0.0315658
	4.03288	5.17798
	-1.14195	0.499972
	0.703048	0.573813
	0.783499	0.652552
	-0.0285369	-0.0916398
	-0.45503	1.11702
	1.83705	4.75168
	3.7146	6.88181
	-0.750665	-0.922961
	-1.23829	2.27598
	1.46026	1.61926
	-1.67431	-1.33117
	-0.718276	-0.0856254
	0.875763	2.22519
	-2.85705	-3.71296
	1.54139	3.15725
	3.28808	3.4702
	2.56955	7.00183
	0.749852	1.25038
	1.0932	0.716223
	1.14682	2.72925
	0.193341	0.284511
	6.7647	7.02075
	1.29019	1.51491
	-5.68847	-4.43479
	1.56697	2.13992
	-0.0985574	1.31781
	-0.237004	1.62418
	0.90172	1.95698
	0.7464	2.02382
	-2.4301	-0.318455
	-2.20455	-1.15238
	3.65426	8.48319
	3.3068	4.10543
	0.314516	-0.729518
	-0.202351	0.0505637
	-1.89996	-1.16137
	0.055161	1.29379
	0.615038	1.38822
	-0.829246	-1.24103
	0.267059	8.8994
	6.36243	6.65385
	-1.92565	-0.130801
[truncated: 15,143 more rows]

## Sheet: Figure 2c
Figure 2c
	PRO-seq Fold Change (Log2)	RNA-seq Fold Change (Log2)
	-0.838025	-2.24753
	1.22889	-1.22254
	3.67922	0.143108
	-0.190512	0.489013
	0.1731	-1.51459
	-0.810827	-2.93734
	-0.901101	-3.05963
	-1.16803	-1.46884
	-1.49272	-1.10347
	0.463725	-2.16212
	0.0611347	0.973622
	-2.37291	-0.844243
	2.27715	-0.519591
	-0.951389	-0.898416
	-1.00186	-1.34197
	-0.0302138	-2.94894
	-0.496174	-1.87858
	0.00221349	-1.71004
	-0.684158	-2.13611
	-2.41654	-1.80994
	-1.22603	-1.45265
	-1.13474	-2.2039
	-1.0124	-2.49871
	0.604807	-1.30546
	-0.745934	-1.84162
	-0.347991	-3.36791
	1.48883	-2.92394
	0.387978	-4.47898
	0.996204	-1.21243
	-1.15292	-3.07045
	-0.674072	-2.22878
	-1.96021	-2.68599
	0.0425689	-0.735632
	0.645471	-1.67627
	-1.70005	-4.59143
	-0.629862	-1.42395
	0.957181	-0.967945
	0.262453	-1.93199
	-0.892582	-1.72314
	-2.20194	-5.16924
	1.88651	-0.362636
	-0.170408	-2.90681
	-0.534316	-1.24473
	-1.25412	-2.66343
	-1.03783	-1.60509
	-0.152387	-3.52191
	1.14681	-0.717457
	-0.113881	-1.32272
	-0.73151	-1.66995
	-0.0951497	-1.72221
	-0.652584	-2.0114
	-0.448584	-2.10072
	2.33498	0.529869
	-0.959978	-1.68977
	0.025715	-2.52443
	2.67559	1.69823
	-1.12637	-4.81291
	0.44355	-2.58254
	-0.950467	-1.3775
	-0.551669	-2.36981
	1.7689	-0.755973
	-0.447219	-2.92319
	-0.441413	-2.90502
	-1.6541	-3.32399
	-0.478437	-3.14265
	-1.96302	-1.51549
	0.765201	-1.48431
	0.0424484	-1.27555
	2.14503	0.95553
	-0.289083	-1.49911
	-2.81254	-5.84964
	-0.394959	-1.60193
	-2.11492	-1.91573
	-1.02767	-1.08693
	-2.01229	-2.76232
	-1.38657	-2.47449
	-1.50028	-2.78175
	2.94223	0.388533
	1.45051	-0.247616
	-1.00938	-4.21474
	0.0400664	-2.49524
	0.097007	-1.82767
	2.40245	-0.551728
	-0.96334	-1.87841
	1.82067	0.464486
	2.00123	-0.75627
	-1.43799	-1.81244
	-0.714993	-1.23818
	-0.245452	-1.61747
	-1.71398	-1.83001
	-0.443457	0.302072
	-0.137021	-1.31726
	-0.486861	-2.07068
	0.847644	-1.07398
	-0.67503	-3.08291
	0.0328488	-1.4089
	0.138708	-0.68164
	-0.730006	-1.94044
	1.3182	-1.53227
	-1.90716	-1.1915
	1.01387	0.562382
	-1.6514	-2.42581
	-0.567441	-2.40383
	0.0297314	-1.71397
	-0.574861	-0.278005
	0.00950049	-0.718509
	0.642217	-1.08058
	-1.49494	-1.34783
	0.559461	-2.76586
	-1.05291	-2.2733
	-2.05403	-2.82428
	-0.285865	-2.24729
	-1.11858	-1.46457
	0.63694	0.0279189
	-2.64236	-1.27541
	-0.437953	-4.68246
	1.57993	-0.91876
	-1.04522	-2.34735
	-1.28588	-2.80596
	5.37214	3.48894
	-1.06695	-2.14088
	-0.833186	-2.45723
	-1.41021	-2.39003
	1.27067	-0.574672
	-0.0027075	-2.97888
	0.130588	-1.26566
	-1.02225	-2.40025
	-0.841297	-1.06474
	0.198727	-0.557748
	-0.612698	-1.40747
	-1.55928	-1.16854
	-0.676805	-1.22491
	-0.796783	-1.82696
	-0.758833	-2.26839
	0.0830509	-2.02568
	1.88336	1.176
	-0.512687	-1.4248
	-1.20794	-1.64738
	-1.34124	-2.66246
	1.37677	-1.85159
	-1.51301	-1.79065
	-0.343842	-2.30624
	0.22318	-0.856974
	-0.0093562	-3.77787
	-0.495798	-0.363038
	-0.0684467	-1.65394
	0.270059	-0.915602
	-1.19137	-1.68334
	-1.06129	-1.8425
	-0.239213	-1.59
	-1.72526	-3.67994
	-0.770079	-1.40196
	-2.32411	-2.70867
	-1.98369	-2.27096
	-0.788635	-0.355163
	0.0439615	-1.20627
	-0.802103	-1.94178
	-1.24975	-2.69421
	-0.182598	-2.15542
	-1.5116	-4.98219
	-1.65013	-3.8031
	-0.77389	-2.69903
	1.50971	-0.624694
	-0.867143	-1.98007
	-1.27529	-1.89379
	0.776788	-1.1526
	-0.945444	-0.883143
	0.350436	-1.47606
	-0.654562	-1.58476
	-0.41595	-2.12285
	-0.0963755	-0.143692
	0.608241	-0.111682
	-1.14747	-4.95566
	1.25885	0.292137
	2.01605	-0.535481
	-1.49306	-3.20023
	-0.929713	-2.22678
	-1.40338	-2.46827
	-0.784718	-1.6425
	-0.533063	-1.56472
	-0.483102	-4.12071
	-0.324367	-2.3007
	2.37789	0.427187
	-0.243422	-1.65783
	-0.432661	-3.9091
	0.773125	-1.00255
	-1.12779	-2.81217
	-1.19537	-2.08078
	0.391537	-0.0876317
	-0.204639	-1.64762
	1.73154	0.166605
	-0.230112	-2.12589
	2.20597	0.702259
	-0.884015	-3.59432
	0.78242	0.893647
	-2.55304	-3.1865
	2.7809	-0.360641
	-0.104617	-1.54066
	1.39616	-2.09891
	2.97671	1.48875
	-0.0769635	-0.509245
	-0.645449	-1.3202
	0.971231	-1.32045
	0.367838	-2.24883
	-1.78738	-2.45981
	-1.49078	-3.05291
	1.6677	0.553041
	0.427599	-0.953976
	2.49635	1.07595
	-0.914947	-2.52594
	1.27792	0.0978377
	2.00531	-0.251487
	2.00981	-0.383453
	0.233096	-1.50371
	-0.482602	-0.97114
	-1.85001	-2.44288
	2.74338	-3.7196
	1.91119	-2.18257
	2.29986	-2.5179
	-1.83297	-2.53594
	-2.24295	-2.21982
	2.28777	0.180626
	-1.1283	-2.1334
	0.365823	-1.58804
	-0.580605	-2.22688
	-0.069908	-1.24264
	-1.15451	-2.00612
	0.837965	-1.57416
	0.317301	-1.74028
	-2.44859	-2.17502
	-1.34311	-2.38692
	1.56161	-0.931641
	-0.561371	-2.12766
	-0.846118	-1.6868
	1.89062	-0.109785
	-0.747318	-0.946991
	-0.955045	-2.18287
	-0.910493	-2.23341
	-0.759616	-2.45371
	-1.32814	-2.41365
	-2.3507	-1.31184
	1.28378	-1.38734
	-1.01335	-5.72437
	2.07636	1.48994
	-1.12775	-1.91102
	-1.61372	-0.635355
	-0.876095	-1.97689
	-0.483411	-1.05252
	1.45423	-0.481089
	-0.491329	-2.41963
	-0.92453	-1.25047
	-1.2983	-1.45496
	-0.17694	-2.3779
	0.639338	-0.594451
	1.99914	0.0623383
	0.952913	-0.0522327
	0.89604	-1.84408
	1.00635	-1.81396
	-0.735742	-3.42618
	-0.543248	-3.18859
	0.384307	0.103974
	-0.223079	-1.08769
	1.14345	0.203669
	-0.272115	-2.40842
	1.06923	-0.140559
	0.900188	-0.718636
	1.93289	0.334061
	-0.119248	-2.00981
	-0.709517	-1.64344
	-0.192064	-2.00385
	1.02533	0.155293
	-1.26188	-1.47032
	1.81583	-0.911019
	-1.18849	-1.75167
	0.0745537	-0.840869
	-1.22624	-1.27572
	1.00711	-2.1439
	1.19488	-0.702132
	-1.30136	-2.3738
	-1.54069	-2.67682
	-1.99026	-2.07865
	-0.549769	-2.00917
	-1.72297	-1.90919
	-0.62035	-2.93517
	0.508834	-1.34017
	-0.292002	-1.95384
	-0.26899	-1.44681
	-0.508036	-1.92406
	0.812861	-0.461838
	2.4771	-0.646092
	-1.28481	-1.13286
	-1.90647	-2.71166
	-0.269446	-1.28154
	0.0312596	-0.21396
	-0.791356	-3.45539
	-0.597404	-2.24856
	0.266276	-2.01091
	-2.4834	-1.60982
	-1.45413	-1.62611
	-2.23934	-3.13698
	-1.10199	-0.888636
	-0.267763	-0.998161
	-0.941242	-2.15551
	2.6046	1.05333
	0.0750138	-1.60696
	2.46056	0.479962
	0.406843	-1.739
	0.751978	-0.995798
	0.196486	-1.7476
	1.32439	-1.01329
	-2.392	-1.42534
	-1.5852	-1.79761
	0.485352	-2.78961
	-1.09844	-1.52405
	-1.81127	-1.63841
	-1.29224	-1.95899
	-1.09188	-0.960159
	-0.147434	-1.57945
	1.99246	0.241036
	0.114785	-1.99397
	-1.8518	-1.46891
	-0.474101	-2.14448
	-2.41934	-0.811103
	2.50656	0.869041
	0.233802	-2.8417
	-0.407561	-1.79662
	-1.92176	-1.33823
	-1.27379	-2.03898
	-0.976911	-2.18311
	-0.464508	-1.86075
	2.08624	0.478266
	0.744896	-0.981777
	-1.33806	-0.86206
	-1.08347	-1.94878
	-0.462937	-0.313718
	-0.547414	-1.14028
	-1.73264	-1.46731
	-0.39278	-1.92645
	-0.476281	-1.45356
	0.0298237	-0.680547
	-0.821042	-3.13241
	-1.40173	-1.27482
	-1.44086	-3.67399
	-0.779969	-3.05481
	0.681216	-1.42877
	0.633332	-2.9476
	-0.803257	-1.22927
	-0.378872	-2.19019
	-2.21975	-2.74254
	-0.231823	-1.89468
	-0.361101	-2.1054
	-1.07763	-1.77244
	-0.396732	-4.60495
	-1.23327	-2.50647
	0.0369532	-2.31972
	0.301073	-0.899115
	-1.23388	-1.71848
	0.251259	-0.95769
	-0.826996	-1.87625
	-1.31821	-1.86404
	-0.699393	-1.781
	-1.11588	-3.1936
	0.592598	-0.825282
	-0.778199	-0.976466
	-2.11662	-2.55302
	0.0128716	-1.13904
	-0.887998	-2.02898
	0.299285	-0.920839
	-0.892064	-0.973564
	-0.574462	-1.73701
	0.197627	-0.110387
	-0.746775	-2.90759
	-1.91502	-1.71724
	-2.13988	-2.11221
	-0.480617	-2.40516
	-1.91028	-3.44514
	-1.61908	-1.42965
	0.96017	-0.96714
	-0.372439	-1.033
	-0.160346	-1.85922
	0.170399	-4.76558
	-0.157227	-2.03825
	-1.01542	-2.46137
	-1.01534	-2.39958
	-0.364393	-0.908287
	-0.0011425	-1.59712
	-0.872242	-1.10179
	-2.13153	-2.8478
	-0.820947	-1.73248
	-0.874989	-1.90884
	1.9548	0.104473
	0.042657	-1.61662
	-1.33974	-3.36911
	-0.563638	-3.19709
	-0.071036	-2.00913
	0.888078	-0.768275
	-0.629956	-2.61662
	-0.273511	-0.511694
	-0.836964	-2.35774
	-1.43991	-2.20646
	0.261903	-1.13984
	0.0749223	-2.06969
	-0.589722	-1.60553
	-0.275505	-1.63939
	-0.752718	-1.57153
	-0.207641	-0.359747
	0.382694	-1.08621
	0.568661	-1.22392
	-0.757356	-3.89767
	1.10616	0.262465
	-1.26385	-1.69142
	-0.806838	-2.07561
	-0.346043	-0.763348
	-0.943471	-1.93959
	-3.19756	-2.18261
	0.410589	-0.673796
	-0.579148	-1.44673
	1.40492	-0.48237
	-0.769538	-1.58937
	-1.08227	-3.05647
	-0.602891	-1.83924
	-0.632882	1.14945
	-0.815826	-0.437375
	-1.42023	-4.64549
	-0.609378	-2.03569
	-2.81765	-3.33886
	-0.391252	-1.9753
	-0.245523	-2.72539
	-1.82743	-3.38644
	-2.2235	-4.20625
	-0.708833	-1.69243
	-1.06974	-2.3648
	-1.21822	-1.52385
	-0.452682	-2.17163
	0.190448	-1.16855
	-0.047774	-3.58541
	0.366352	-1.71897
	-0.252812	-1.99235
	0.108918	-1.30736
	-1.12371	-2.20515
	-0.575219	-1.4176
	-0.924957	-3.56201
	0.0969918	-0.737263
	1.51137	1.15674
	-1.02206	-1.69787
	-0.950068	-1.64667
	-0.304005	-1.43632
	-2.88943	-0.783503
	0.610508	-1.61423
	1.41674	1.34011
	-1.95792	-1.54338
	-0.729511	-3.26937
	0.756523	-2.00223
	-0.877898	-0.919571
	-0.612948	-2.50298
	-0.724151	-2.56669
	-1.04719	-2.65479
	-0.979639	-2.02084
	-0.565184	-3.11483
	-0.554029	-0.985115
	-0.454019	-2.09728
	-0.589455	-2.01979
	-0.970089	-4.45447
	0.503623	-2.19627
	-0.317149	-1.58139
	-0.411472	-1.15763
	-1.76481	-1.17519
	-0.0273638	-1.09816
	-0.562391	-1.76859
	-1.42968	-0.956174
	0.0467997	-0.82015
	0.00151127	-1.10674
	0.274351	-0.505467
	-0.0075088	0.71675
	-0.831162	-2.78575
	-0.459334	-2.43678
	-0.437397	-1.18695
	0.988082	1.00404
	0.354911	-0.702695
	-1.00596	-2.38747
	-1.84486	-1.03166
	-0.848082	-3.08703
	0.0272902	-2.92684
	0.225206	-2.57397
	0.373061	-1.25908
	-0.469707	-1.14942
	-2.0129	-2.13883
	0.235222	-1.46508
	-0.616972	-1.91962
	-0.566442	-2.70012
	-0.892277	-2.21848
	-0.929077	-1.93502
	-0.894463	-2.20744
	-0.730975	-1.98657
	2.33523	-1.23093
	-1.65387	-0.977702
	-1.26038	-2.20838
	0.339871	-0.229981
	1.20578	-0.231288
	-0.149944	-2.17766
	0.0794273	-1.0238
	-1.05563	-2.58286
	-1.29924	-1.58488
	-1.33634	-2.28244
	0.960762	-2.30449
	-1.31038	-1.55965
	0.770618	-1.18093
	-0.601658	-1.77312
	-0.542081	-1.60109
	0.614669	0.856693
	-0.44622	-2.36588
	-1.27257	-2.4788
	-0.392038	-2.30423
	-0.17172	-2.08088
	0.302017	-1.63698
	-1.49857	-1.26477
	-0.549088	-3.12642
	-0.205117	-1.40935
	0.511171	2.29214
	-0.824611	-0.729673
	0.330423	-0.471767
	1.11127	-1.73941
	1.79005	-1.05632
	-0.717092	-1.05696
	-0.734401	-1.33226
	1.28702	0.129954
	-0.390089	-1.27566
	0.926384	0.685524
	-3.11088	-0.411786
	-3.11551	-4.88691
	-1.2033	-2.69803
	-0.843156	-2.34135
	0.16308	-2.19015
	-1.21601	-2.09488
	-1.09642	-2.284
	-0.0589604	-1.16696
	0.838921	0.790423
	-0.244581	-1.669
	-1.45347	-2.05514
	-1.1463	-1.96957
	0.189316	-2.67289
	-0.526537	-1.78547
	-0.925523	-1.54269
	0.531824	-0.657239
	1.3162	-0.139955
	-1.65518	-1.77403
	1.32676	-1.16904
	0.0388694	-2.15617
	-0.395915	-3.18672
	-0.296375	-2.33808
	0.45408	-1.4696
	-0.0451835	-1.32258
	-0.731832	-1.90132
	-0.184985	-0.959224
	-1.1759	-1.92494
	-1.24514	-1.22934
	0.147208	-0.732962
	0.562332	-1.91096
	0.549346	-0.945576
	2.06699	0.7287
	-2.00511	-1.42708
	-0.824551	-1.65492
	0.792539	-0.75582
	-0.486949	-1.12733
	2.07396	0.78974
	0.566908	-1.48964
	-0.89739	-1.96418
	-2.13936	-2.67607
	0.329818	-1.71791
	-1.43399	-4.03036
	-1.24076	-1.22066
	-0.673682	-1.86795
	-1.02696	-2.46268
	-0.533816	-1.7282
	-0.132943	-2.57125
	-0.89325	-2.3162
	0.0702795	-1.67344
	0.684224	-0.461802
	-0.562416	0.608062
	0.994818	-1.86912
	-1.56723	-3.43494
	0.242062	-1.46408
	0.0463361	-2.6244
	0.120201	-1.16386
	-1.6938	-3.32628
	-0.798382	-1.53813
	3.61108	2.80377
	-1.48287	-1.8363
	-0.0306383	-1.72766
	2.48825	1.76895
	-1.12515	-2.09705
	-0.858733	-1.99641
	-0.382247	-1.42883
	-0.944851	-1.17307
	0.650266	-0.740418
	-1.33927	-1.76619
	0.0122298	-1.61707
	1.91071	0.624635
	1.74748	1.13307
	-1.93959	-2.70526
	-1.9443	-2.6895
	-0.889244	-1.54786
	-0.964841	-1.91969
	-1.00123	-2.55375
	-1.38323	-1.75271
	-1.32276	-1.18936
	-0.42552	-1.73076
	-1.50515	-1.62756
	0.0272711	-1.81721
	-0.743725	-2.6941
	2.05836	-2.36156
	-1.31066	-1.36158
	-0.53081	-2.13908
	-1.05669	-2.54385
	0.945436	-0.594039
	1.62841	-0.227474
	-2.3233	-1.35991
	-0.549415	-1.80959
	-0.390056	-1.20468
	-1.77695	-1.70877
	1.22465	-2.66175
	-0.62555	-0.806034
	-0.0529659	-1.33031
	-0.0218455	-1.65989
	-0.960534	-0.818113
	-0.227543	-0.738494
	-0.364913	-1.36794
	-2.01234	-2.29331
	-0.438445	-1.61353
	-2.3386	-4.31253
	1.12982	-0.960045
	0.297893	-1.14203
	-0.929312	-2.65983
	-1.93524	-1.37383
	-1.07194	-1.68737
	-0.449541	-1.30424
	-0.807532	-2.71391
	2.29377	0.779342
	-0.749962	-2.43678
	0.475204	-0.341163
	-1.03271	-2.85121
	0.594528	-1.64059
	1.41192	0.847041
	0.403463	-0.766329
	-0.95587	-2.97102
	0.32608	-0.0566293
	-0.558187	-1.03674
	2.29042	-0.0994403
	-0.251089	-2.71492
	0.0482093	-0.434069
	-0.333939	-1.92132
	1.68935	0.441258
	-1.00239	-2.4269
	-1.68597	-3.84159
	-0.481147	-1.83079
	-2.26561	-5.7748
	-1.17106	-1.94602
	-0.0442765	-4.49674
	-0.511029	-2.65988
	-0.904357	-0.750431
	-2.16475	-2.99399
	0.468295	-1.27264
	-0.127023	-0.107497
	-1.15345	-2.29059
	-0.299481	-5.30995
	-1.48261	-2.39157
	-0.641565	-1.36423
	-0.119288	-1.89747
	-0.102177	-2.00377
	-1.14329	-1.42361
	0.180814	-0.0399367
	-0.518774	-3.97351
	-1.44275	-1.42136
	-0.789697	-1.66461
	-0.625442	-2.30704
	-1.18579	-3.59503
	-1.84625	-2.21576
	-0.945256	-2.53163
	-0.932392	-3.63773
	0.0384076	-0.552291
	-1.2804	-2.73801
	-0.118573	-0.684591
	-1.2461	-1.85228
	-0.549739	-1.56855
	0.868103	-1.66474
	-0.778054	-1.50353
	-0.866531	-2.09371
	-1.76617	-2.96301
	-1.30954	-1.21779
	0.275224	-1.67856
	-0.567688	-2.68285
	0.0855899	-0.453346
	-0.567936	-2.10894
	0.240779	-1.34815
	0.0463007	-0.994092
	0.604756	-1.74448
	0.155409	-1.48244
	-1.25167	-1.92389
	-1.13627	-1.40902
	-0.0587176	-3.27182
	-0.557522	-1.34897
	-1.15129	-1.8514
	-0.855815	-1.39842
	-1.80809	-1.56712
	-0.0723923	-1.56814
	-1.048	-2.04442
	-0.383485	-1.7341
	-0.21543	2.78262
	2.11245	1.83081
	-0.560254	-1.89255
	-0.502976	-1.7215
	1.6015	-0.618751
	-0.586708	-2.80834
	-0.259925	-1.64952
	-1.05712	-2.17618
	0.208149	-1.578
	-0.526056	-1.71204
	0.759833	-0.501684
	-0.852102	-1.45744
	-0.0464837	-0.954386
	0.39613	-0.756051
	-0.618876	-2.02081
	0.393288	0.488809
	-1.88078	-2.85059
	-0.863763	-1.73864
	2.49045	1.01574
	-1.37133	-2.39867
	-1.43082	-1.7053
	-0.526537	-2.58468
	-2.28971	-1.4324
	-0.232482	-1.81997
	-0.684088	-1.86318
	-1.24452	-2.25007
	-0.352613	-1.0737
	0.891175	-0.517404
	-1.27446	-2.1538
	0.531018	-2.01674
	-1.32894	-3.06673
	-0.95695	-1.63609
	-1.08002	-1.35192
	-0.658465	-1.87793
	1.02716	-0.785446
	-1.35853	-0.812496
	-0.20547	-1.00845
	-1.55954	-1.40961
	-1.19847	-2.97628
	-0.183429	-2.74783
	-1.34578	-2.15822
	0.424102	-3.24619
	-0.802323	-1.90005
	1.29405	0.350183
	0.517863	-1.67604
	-0.803342	-2.26068
	-1.15529	-2.52192
	-1.60434	-1.8569
	-0.393854	-2.20912
	-0.436645	-1.17225
	-0.794751	-1.72927
	0.207311	-0.791073
	-1.01421	-1.25651
	-1.16713	-2.03272
	-0.290796	-1.37951
	-0.567418	-1.78054
	-0.263439	-2.40919
	-1.31424	-1.26757
	-0.267292	-1.37065
	0.00323867	-3.34194
	-0.701724	-1.95312
	1.33272	2.6653
	0.88079	-1.8106
	-2.02944	-0.862793
	1.03117	-0.892194
	2.46018	1.41823
	-0.844654	-1.83206
	-1.52115	-2.16495
	-0.286482	-1.92263
	-1.27194	-2.30907
	-1.37131	-3.53536
	-0.840798	-1.53474
	-0.184107	-1.58723
	0.869984	-1.51492
	-0.6019	-1.35665
	-0.991792	-2.4507
	-1.48189	-2.81714
	2.3543	1.15453
	-0.511877	-3.28326
	0.874705	-1.45504
	-0.513711	-1.1865
	-0.155398	-1.1437
	0.786413	-0.562564
	0.0299738	-2.21895
	1.8822	0.455504
	0.282843	-0.74727
	1.28353	-2.0053
	-0.168083	-2.41233
	1.03896	-0.0977624
	0.102738	-2.86322
	-1.07557	-2.69572
	-1.01181	-1.89007
	1.64412	-1.40852
	-1.72247	-2.04377
	0.00128588	-2.21449
	0.259987	1.30039
	-0.748676	-2.49595
	-0.708027	-2.14356
	-1.27918	-1.36778
	2.01258	2.11592
	-0.189342	-1.71995
	0.251483	-1.1709
	-0.737707	-2.11958
	-0.359343	-3.23303
	0.634147	-1.14468
	-1.18608	-3.54891
	-1.17873	-2.60249
	-0.83358	-2.18864
	-0.874607	-0.704787
	0.407809	-3.03551
	-1.03647	-1.90597
	-0.29981	-1.58734
	0.83541	-0.236005
	0.77306	-2.20849
	-1.26323	-1.66981
	-0.0176966	0.417678
	0.604821	0.0880906
	-1.57387	-2.19796
	0.509898	1.64276
	-0.410183	-4.77032
	1.04929	0.145314
	-2.36591	-1.28031
	-0.457152	-1.13485
	-2.32209	-1.52399
	-1.06452	-2.44514
	-0.694455	-3.85487
	0.401177	-2.43668
	0.466827	-0.776013
	0.795248	-1.29249
	-0.416576	-1.88759
	-1.26007	-1.8715
	0.271329	-1.98098
	-0.790956	-2.01016
	0.288115	-1.31509
	-0.914657	-2.2275
	-1.50779	-1.94623
	-0.985174	-2.949
	-1.57743	-2.87557
	-0.911943	-2.44198
	1.3453	-1.17845
	-0.972702	-2.69124
	-2.34395	-2.91707
	-1.04442	-2.31413
	-1.17902	-4.03201
	-1.05973	-2.6441
	-1.74633	-1.79273
	0.582729	-0.821219
	-0.579808	-2.67338
	-0.93006	-0.945546
	0.771585	-1.6826
	-1.35794	-1.6558
	0.0112358	-1.3424
	-2.44532	-4.00416
	-0.155116	-2.15833
	-2.75524	-1.676
	-0.681836	-2.27438
	-0.1745	-2.25213
	-1.67378	-2.00077
	0.70933	-3.48329
	-0.808329	-1.62919
	1.01644	0.640379
	0.84781	-2.06565
	2.03198	2.48903
	-1.02567	-1.08037
	-1.3835	-1.71803
	-0.511772	-2.68036
	-0.521602	-3.61669
	-1.45722	-2.65648
	-2.03571	-1.15399
	-0.0102626	-0.948477
	-0.608056	-5.56552
	2.6	1.62221
	2.3827	0.394651
	-0.794434	-3.20881
	0.459829	-1.47122
	0.943716	0.827308
	-0.845081	-1.68532
	0.473773	-0.215852
	0.382883	-0.782041
	-1.66741	-1.71118
	0.112227	-1.68028
	-1.04179	-1.95978
	-0.226737	-1.79573
	-0.485721	-2.08599
	0.646198	-1.23615
	-1.32983	-1.39202
	2.03294	0.612691
	-0.942721	-2.42862
	-0.797618	-2.50683
	-0.231651	-1.125
	-0.0006466	-1.76241
	-0.813853	-1.70842
	0.444136	0.255016
	0.333818	-1.74008
	-0.0179344	-1.08204
	-1.21848	-2.05989
	-0.334371	-2.50951
	0.831872	-1.40328
	-0.320912	-1.15874
	-0.592471	-1.46033
	-1.94402	-1.21632
	-0.356364	-0.979901
	2.35533	-2.62835
	-0.725047	-2.30305
	-0.756343	-2.00601
	1.46935	-0.0227744
	-0.398527	-1.47625
	-0.613972	-1.44315
	-0.691738	-2.96885
	-0.226143	-2.26224
	-0.173384	-2.09608
	-0.565577	-0.935111
	0.793047	-1.84953
	0.0690781	-1.43809
	-1.63557	-0.589983
	-0.510846	-1.6636
	-0.367631	-1.10265
	2.3204	2.76708
	-1.62019	-2.84011
	0.0264682	-4.06016
	-1.45651	-1.82207
	-1.10328	-1.27552
	0.578509	-1.28604
	0.46056	-0.417899
	-0.548112	-4.49398
	-1.89309	-1.10097
	-1.4013	-2.3245
	-0.733108	-1.21509
	1.73336	-0.316257
	0.474224	-0.9046
	-0.0011629	-3.20755
	-0.296108	-2.17728
	-1.19996	-2.29406
	0.382595	-2.04237
	0.233746	-1.45043
	-0.165361	-2.28585
	-0.731384	-2.10618
	0.137846	0.633115
	1.61155	0.46875
	-1.00027	-1.35946
	0.289698	-1.54428
	-0.937808	-2.17494
	1.21185	0.515687
	-0.23156	-1.08821
	-0.0587729	0.975374
	-0.6112	-2.28395
	0.697474	0.843941
	-0.32125	-1.78814
	0.126718	-2.90755
	-0.677307	-2.33407
	2.26452	1.0185
	2.40771	0.194838
	-0.973051	-4.03771
	-3.13532	-5.0201
	0.317393	-2.5659
	0.499983	-1.50589
	-0.374065	-1.06399
	-0.0186139	-1.41439
	-0.352113	-1.08781
	-0.762997	-2.07539
	1.7452	-2.55429
	-0.749126	-1.49385
	2.43538	2.75637
	-2.20414	-1.50942
	2.84844	2.81897
	0.398986	-0.449028
	-0.671035	-1.7217
	-1.5743	-1.23061
	-0.641669	-1.45149
	-0.928624	-1.68361
	2.0526	0.87834
	-0.0842323	-0.318194
	-1.11222	-2.59763
	0.633569	-0.908666
	0.0759488	-0.188847
	-0.975165	-1.91494
	-0.907396	-1.72514
	-0.557019	-1.73581
	-1.04116	-2.41172
	-1.11764	-2.06232
	2.29393	1.25749
	0.739929	0.283421
	-0.557345	-1.69873
	0.199149	-2.98842
	2.61969	0.721822
	-0.616016	-1.68898
	-1.04257	-0.849943
	1.41253	0.207539
	2.41384	-0.566534
	0.480782	-1.44635
	-0.363255	-0.720084
	1.40231	-0.130768
	-1.60395	-2.67579
	0.0429511	-1.5441
	0.578935	-1.40173
	-0.588759	-1.2971
	0.817758	-0.952856
	1.56372	0.169152
	-1.67083	-2.1239
	-1.27701	-2.85927
	-0.179239	-2.12961
	-0.274114	-1.44643
	-1.39923	-2.8292
	-1.40731	-4.6174
	-1.33762	-4.02466
	-0.0277344	0.380324
	1.3038	-2.49777
	-0.891748	-0.903747
	-0.489912	-2.10683
	-0.465292	-1.7419
	0.709283	0.995836
	2.10399	0.499531
	-0.565107	-2.04128
	0.407413	-0.958027
	-0.666308	-1.98882
	-2.27407	-4.0969
	0.0342195	-3.48679
	-0.973122	-2.45548
	-0.902657	-1.42974
	0.108757	-1.25718
	-0.314094	-2.43533
	-0.789201	-2.16643
	-0.739401	-1.08224
	-0.869956	0.436306
	0.809906	-2.53825
	-2.03453	-3.0789
	0.138266	-1.78066
	-2.07723	-2.70082
	-1.30633	-2.35458
	0.0823699	-1.15856
	1.84471	0.0224318
	1.44054	-2.23521
	-1.12966	-1.2169
	-1.20796	-1.72802
	0.334154	-0.537688
	-0.0714056	-1.18261
	-1.63371	-3.59385
	0.908839	-0.561278
	-2.36629	-3.29715
	-1.26775	-2.82214
	-0.202475	-1.5437
	0.215742	-1.41694
	1.27253	-0.412959
	-2.13475	-2.28252
	1.82755	0.516748
	-1.00388	-1.82047
	-1.76357	-1.68844
	-0.882482	-1.90809
	0.137405	-2.37425
	-0.295164	-0.33211
	0.0393867	-1.2934
	-0.876494	-3.70366
	0.226126	-2.19514
	-1.0044	-1.64117
	-1.16841	-1.87134
	-1.41616	-1.99308
	2.71695	0.811412
	-1.33647	-3.13257
	-0.469969	-5.05617
	1.95355	0.31708
	0.0141999	-1.32494
	-1.4888	0.145096
	-0.481932	-1.79026
	0.118541	-1.12125
	-1.41089	-1.33853
	-0.764028	-1.85953
	-0.896695	-3.46742
	2.19315	-0.280527
	0.777687	-1.45489
	0.982531	-3.34103
	0.960717	-0.731684
	-0.769586	-2.56989
	-0.609631	-1.92846
	1.54986	-1.80329
	-1.11781	-1.92488
	0.303051	1.04676
	-3.60096	-3.33519
	0.361576	-0.698249
	1.90833	1.60362
	-1.75888	-2.32217
	-1.70021	-1.57843
	0.190039	-1.47603
	-0.853397	-2.50315
	-1.34388	-1.38367
	1.09707	-0.157846
	-1.19035	-1.14961
	-1.84238	-2.07824
	0.334026	2.66443
	-0.741497	-0.998711
	-1.27572	-1.56948
	1.39397	-1.8359
	-0.757775	-1.66529
	-2.41072	-3.21983
	-1.32458	-1.23997
	0.355933	-3.05961
	0.476984	-1.10496
	-0.789899	-1.90257
	2.59909	3.12225
	-1.99123	-4.30364
	-0.737276	-2.39835
	2.54166	1.05197
	1.17399	-0.65641
	-1.31664	-1.2412
	-0.945252	-1.49021
	-1.52701	-1.69985
	-1.12648	-2.53693
	0.451378	-1.61951
	-0.47054	-1.08687
	-0.529336	-2.3778
	-1.72598	-0.625235
	0.432649	-1.00311
	-0.971785	-2.49722
	-0.0630827	-1.43373
	-2.30462	-2.02167
	2.75104	0.602178
	-0.918117	-3.28613
	-0.691024	-1.9348
	-0.361406	-2.28588
	-0.977731	-0.447705
	-1.35677	-0.993358
	-0.499973	-1.88513
	-0.617392	-1.86748
	-1.01069	-2.1175
	0.66157	-1.60105
	-1.53576	-1.97012
	-1.15715	-2.18541
	-0.494428	-1.43284
	-0.938859	-2.65738
	-0.778836	-1.60267
	-0.641033	-1.2647
	-0.680512	-1.26654
	1.11081	-3.02021
	2.29576	0.380023
	2.9306	1.32096
	-0.605633	-3.89609
	2.93122	0.675873
	0.269924	-1.81296
	-1.27999	-1.7644
	-1.48354	-0.62997
	-0.616837	-1.85384
	-1.57672	-2.59791
	-1.17348	-3.01339
	1.62473	0.409551
	-3.07327	-2.19284
	1.82602	0.139696
	-1.21445	-1.74943
	0.41164	-1.94197
	0.622674	-1.51944
	-1.37501	-1.84224
	-0.707264	-2.20104
	-1.35498	-2.10591
	-1.52867	-1.83878
	-0.481351	-2.59461
	0.0767918	-1.03665
	-0.747582	-2.47938
	0.981017	0.324347
	-1.28353	-1.26795
	2.83945	2.66252
	0.431261	-2.83975
	-0.736684	-1.05343
	-0.564264	-1.14306
	1.12623	0.0399023
	-1.59777	-0.995487
	-1.76594	-0.92623
	-1.98618	-2.37933
	0.99545	-1.14768
	-1.15206	-2.02904
	0.227655	-1.60496
	0.173034	-1.38838
	-0.501012	-0.906774
	0.237361	-0.565738
	-1.26453	-1.5731
	1.04137	0.700898
	-1.37072	-1.05348
	0.0854466	-0.953506
	-1.63506	-1.17487
	-1.24195	-2.46026
	-0.211567	-1.69407
	0.241438	-1.09884
	-0.0923106	-0.868095
	0.512102	-0.687654
	0.790581	-0.699692
	-0.73943	-1.6752
	-0.496869	-1.56241
	-0.903049	-1.37248
	-1.56869	-0.828699
	2.09088	0.0195178
	-1.48775	-1.68738
	0.436097	-2.31551
	-0.532195	-1.88634
	-0.863526	-2.32899
	-1.2733	-2.54321
	-0.992249	-4.42958
	-0.411556	-2.00812
	-1.31052	-2.05708
	-0.638132	-1.85804
	0.691147	-1.67212
	-2.30656	-3.34155
	-0.443398	-1.11079
	-0.172617	-2.13826
	-2.57669	-1.73449
	-0.610414	-1.612
	-3.35768	-1.69997
	-1.30092	-3.47217
	-0.970054	-2.56844
	-0.992459	-1.63133
	-1.22748	-1.9382
	0.0781914	-1.12529
	-1.58042	-2.73046
	-1.34055	-2.57222
	-0.249036	-0.912154
	-0.656415	-2.31002
	1.21509	-0.247247
	-0.641507	-1.07511
	-0.961818	-2.3697
	2.25984	1.0192
	-2.87228	-1.66502
	-1.48177	-1.83806
	-1.67119	-1.70108
	-0.67613	-2.04837
	-0.534903	-1.93495
	-0.0294839	-2.00722
	-1.53571	-1.79858
	-2.28338	-2.71144
	-2.34565	-3.09765
	-0.21355	0.38651
	-0.732753	-2.09355
	1.52731	0.807651
	-0.119444	-0.0070661
	-0.806892	-2.39269
	-0.926659	-2.2331
	-0.901323	-1.70996
	-1.09484	-1.94238
	-0.912939	-2.79528
	-1.15019	-0.772848
	-0.301522	-1.50139
	-1.20945	-2.15479
	-0.676153	-2.50322
	-1.98905	-1.04374
	-0.337304	-1.67448
	-0.341934	-1.0973
	-0.0396484	-0.653277
	-1.03893	-1.5844
	-0.229669	-1.44434
	-0.2022	-1.29805
	1.75597	0.464397
	-1.63248	-0.885353
	1.9218	-0.0530338
	0.830682	-1.85766
	-2.60119	-5.83561
	-1.52594	-0.855976
	0.581337	-1.90622
	-2.70203	-2.03574
	-0.764543	-3.57387
	-0.610794	-1.0984
	-0.814452	-1.63285
	0.694995	-0.484946
	-0.276059	-3.15958
	-0.406935	-3.16959
	1.30449	-0.352676
	-0.0227198	-1.95624
	-1.27334	-2.96464
	-1.17361	-1.82926
	-0.722861	-1.73715
	-1.55689	-3.27576
	-0.360143	-2.46944
	0.563039	-2.13059
	2.09968	0.878237
	2.50656	-1.70959
	2.65331	0.768122
	-0.0729314	-2.5206
	0.467927	-1.95894
	0.277963	-0.923331
	0.192085	-1.60762
	0.185073	-2.24292
	-0.437163	-2.80664
	-1.92976	-2.18802
	-0.676499	-1.63987
	-0.145179	-2.42295
	-1.0566	0.327089
	1.76023	0.471155
	-0.587587	-0.198693
	-0.778848	-1.65632
	-1.21401	-2.02667
	0.932891	-0.762399
	2.76619	2.6103
	2.517	0.961716
	-0.208565	-1.69487
	1.8908	-0.286164
	-0.876673	-2.20492
	1.38105	-0.162197
	-0.391674	-1.71436
	1.93528	-4.13276
	-0.683744	-2.63755
	0.187931	-1.75752
	-0.250351	-1.28172
	0.0014546	0.0292001
	-1.47046	-2.21291
	-1.87734	-1.15928
	0.151347	0.202607
	-1.20387	-2.49068
	-1.46425	-2.32081
	-1.51449	-0.991944
	0.517332	-0.633468
	0.829183	-2.63283
	1.09741	-0.895662
	-2.53207	-2.5911
	0.0530703	-1.81798
	-1.17176	-2.1503
	-0.469836	-2.7715
	-0.863015	-2.27036
	-1.20832	-0.688315
	-0.873517	-2.07337
	0.389908	-1.90858
	0.49369	-1.51501
	-0.191337	-3.16825
	-1.19059	-2.13473
	-1.28097	-0.566778
	-1.20588	-2.28259
	-0.553024	-2.05197
	-0.817991	-3.08474
	-0.360749	-3.21857
	-1.06853	-1.69166
	-0.68262	-1.86098
	0.183671	-1.64062
	-1.33114	-4.59208
	-0.799126	-2.39835
	-0.913688	-2.80249
	-1.33247	-0.903411
	-0.520121	-2.04599
	-1.26413	-2.14537
	-0.583451	-2.14621
	0.00114329	-1.18216
	1.01282	1.66238
	2.43904	0.645266
	0.439877	-1.21784
	-1.33527	-2.03096
	0.828185	-2.86761
	-1.32126	-1.82551
	-1.3459	-3.29557
	-1.07975	-2.14846
	-0.307378	-1.12858
	-1.34586	-2.21147
	-2.27653	-2.76245
	-1.11011	-2.10301
	-1.72092	-0.593613
	0.479795	-0.716933
	0.824024	0.226006
	-0.699912	-2.91852
	-0.655639	-1.64542
	2.5223	2.6939
	0.340895	-4.95003
	-3.34353	-3.19745
	-0.724486	-1.66552
	-0.496234	-0.577267
	0.339153	0.228001
	-0.807523	-1.9665
	0.234671	-0.797755
	-0.247967	-3.01579
	1.51856	-0.765031
	0.248196	-2.79139
	-1.36064	-1.22625
	1.48098	-0.794597
	-0.538104	-1.65001
	0.84125	-1.23088
	0.65962	-0.773964
	-1.14999	-2.38533
	-1.22077	-2.52518
	-1.05723	-1.13983
	-0.720263	-2.27383
	1.72598	-1.12943
	-0.730301	-1.69745
	1.66298	-0.147114
	-2.01697	-3.75816
	-1.44946	-1.03308
	-0.931876	-0.187571
	-0.562957	-2.74853
	1.67947	-0.21415
	0.404143	-0.655071
	-1.22279	-1.53113
	-2.38421	-5.73429
	1.30452	-1.09025
	-1.02514	-2.65351
	-0.177362	-1.6511
	1.69623	0.710617
	-0.890794	-2.26631
	0.0467121	-2.97943
	0.378704	-1.62023
	0.170385	-1.11686
	-1.89437	-2.62742
	-0.927026	-1.93711
	-1.51892	-0.466517
	-0.910501	-2.73617
	-0.0502879	-0.893024
	-0.402848	-1.23159
	0.416426	-1.1844
	-0.714765	-1.31665
	0.010907	-1.88194
	-0.439094	-0.818229
	-1.63696	-4.01295
	-3.30539	-1.15548
	-1.17907	-1.9037
	0.154403	-0.793245
	0.0410203	-2.17088
	0.9412	-2.68209
	1.32703	-0.445768
	-0.142565	-2.32703
	-0.98416	-2.30326
	-0.601048	-4.56635
	-0.714834	-2.2201
	-0.204727	-1.73297
	-1.13705	-3.06585
	0.233721	-1.61925
	-1.88797	-1.79112
	-0.864231	-1.51731
	-1.69805	-0.580255
	1.09906	-0.85896
	0.42401	-2.57751
	-1.40344	-3.05368
	2.70309	1.3506
	0.187673	-1.46427
	1.18642	1.10437
	-0.301971	-1.14654
	-2.1331	-4.91118
	-1.4597	-1.23528
	-3.03216	-1.13692
	-0.939238	-1.43136
	-1.39422	-1.98251
	-1.02058	-1.69479
	-0.492092	-1.72026
	-0.410155	-2.09338
	-0.600541	-1.97565
	-0.794044	-1.36297
	-0.488376	-1.60807
	-0.983052	-0.903403
	-1.00541	-2.23071
	0.509218	-0.414762
	-1.20473	-1.78707
	0.428283	-2.04081
	-0.501563	-1.20211
	-1.86176	-2.17807
	-0.110476	-2.92074
	0.190157	-1.02398
	-0.150194	-1.48294
	-1.029	-2.27847
	-0.398755	-1.10095
	-0.076415	-3.53324
	1.02097	-2.68027
	-0.152021	-1.81891
	-0.0854284	-1.7939
	1.79756	-1.2343
	0.255358	-0.932463
	-1.09742	-1.81305
	1.53054	0.0246852
	0.803808	-0.951469
	-0.629842	-2.16196
	0.496429	-1.14747
	0.503347	-1.28711
	-0.349383	-1.51941
	-0.670658	-1.77861
	-0.445915	-2.24072
	-0.218336	-1.49915
	-1.16658	-1.81654
	-1.13705	-1.56112
	0.521064	-1.71384
	-0.478411	-0.942819
	-0.0369269	-1.85599
	-1.45106	-5.20149
	-0.486711	-1.53999
	-1.98571	-1.81897
	0.590517	-1.9397
	2.60913	2.24808
	-1.33357	-2.01618
	0.378626	-1.2452
	1.07704	0.171091
	-1.40135	-2.5742
	-0.703983	-4.83606
	0.731635	-1.98821
	-0.221074	-1.17126
	-1.36027	-2.81415
	-0.600061	-1.81309
	0.871657	-1.09953
	2.33508	1.05105
	-0.802131	-1.41337
	-0.914632	-1.71469
	-1.00418	-1.22582
	0.480413	-1.26469
	-1.53095	-2.23204
	-0.287506	-3.58497
	-1.40983	-1.91293
	-0.360047	-1.59479
	-3.63655	-0.515937
	-1.22318	-1.70569
	-1.75077	-1.27581
	-0.578268	-1.65073
	-0.115161	-1.90912
	3.17202	0.986517
	-0.32474	-2.18943
	0.143724	-1.94417
	1.77307	-0.774764
	-0.311486	-2.03052
	-0.673793	-1.81353
	3.10504	0.719388
	0.742557	-1.43655
	-0.730105	-2.76606
	-0.0537658	-2.04459
	-0.330405	-2.19097
	-0.431752	-1.37564
	-0.93879	-1.75162
	-0.903413	-2.09638
	-0.7054	-1.67475
	0.448965	0.201947
	-1.43904	-1.31364
	0.939307	2.09534
	-0.252772	-2.50421
	-0.881516	-1.80368
	-1.03399	-1.591
	-0.353314	1.63166
	0.360421	-1.45189
	-0.667793	-2.14216
	1.63087	-0.626257
	-1.26958	-1.4842
	-1.33028	-2.76612
	-0.991108	-1.21641
	0.053277	-0.885339
	-0.915951	-2.44771
	-1.1062	-3.24721
	-0.79338	-2.64757
	-0.125123	-2.14935
	-2.27243	-1.20135
	1.45991	-1.47238
	-1.75728	-1.81791
	-0.523279	-0.799303
	-0.391912	-1.97137
	-0.645612	-1.39782
	-0.319248	-1.51839
	0.701342	-0.5125
	-0.697408	-2.30765
	-0.0383366	-1.86361
	-1.4961	-1.48676
	-0.735812	-1.52615
	1.55457	-1.30015
	-0.346227	-1.41617
	-0.570492	-2.76133
	-0.570629	-1.55617
	-0.294513	-1.15579
	0.822522	-0.533767
	0.0256573	-1.10544
	-0.459819	-2.33352
	2.30169	1.72276
	-0.886264	-1.93281
	-0.675608	-1.18628
	-0.626924	-0.960835
	1.17546	0.0279769
	2.92346	-0.206211
	-0.828735	-2.12564
	0.767513	1.03631
	-0.105417	-1.64877
	0.22689	-1.36898
	0.661875	-0.170077
	-0.69653	-1.65354
	1.79964	0.88179
	-0.250752	-1.33308
	0.860364	0.271452
	-2.34497	-1.30147
	1.37699	-0.226399
	-0.0820923	-1.61332
	1.23989	0.792659
	0.579348	-1.46996
	-0.448718	-1.66725
	-1.83894	-1.32627
	-0.467733	-1.38352
	-1.56446	-2.53492
	0.0340811	-1.92837
	-1.09836	-0.891114
	-1.07221	-1.16864
	2.13771	1.74353
	-0.982872	-2.39135
	-0.0473646	-2.12007
	1.10383	-1.08545
	-1.45508	-3.01285
	-1.84254	-1.78926
	-1.62304	-4.96676
	-0.773158	-3.00181
	-0.309464	-1.95828
	1.82242	0.254987
	0.281441	-1.13454
	1.80295	0.418015
	-0.362261	-1.38573
	-1.46604	-1.60185
	-1.33012	-2.52379
	-1.51055	-1.63147
	0.131161	-2.73496
	-2.01921	-0.963118
	-1.75468	-3.09951
	-0.987258	-1.43657
	1.91016	2.32337
	-0.890242	-1.70381
	1.90165	0.775866
	-0.291648	-0.493671
	0.64572	-1.20059
	-0.705612	-2.1397
	-0.614348	-1.8658
	-0.868946	-2.5863
	-0.0542577	-1.00172
	2.65512	0.615511
	2.36893	1.64732
	-1.37131	-2.1879
	-0.28132	-1.23075
	1.51081	1.27806
	-0.840013	-1.92866
	0.465708	-0.94058
	1.0107	-1.10461
	0.256466	-1.14412
	2.68801	2.02523
	-0.46559	-1.44257
	-0.261496	-1.97236
	-0.811971	-1.59213
	1.22501	0.453549
	-0.301343	-2.01849
	-1.26034	-3.27147
	0.179523	-1.04091
	-1.20572	-3.02998
	-1.05563	-3.46834
	-1.0212	-1.98576
	1.26359	-0.817632
	-0.967154	-1.35347
	-1.42105	-3.40121
	1.09543	-0.972148
	2.46137	0.885629
	3.71602	3.44862
	-2.76864	-2.93797
	-0.0921435	-1.44431
	-1.14905	-2.48498
	-0.6785	-1.88779
	1.57094	-0.194724
	-0.374839	-0.30915
	-0.654231	-1.72911
	-1.11555	-1.82796
	-1.83191	-2.52068
	-1.37455	-1.59033
	-1.58604	-1.58386
	0.574689	-0.316976
	2.05489	-0.197877
	-0.461608	-2.12293
	0.97031	-1.50545
	-0.0203006	-2.02529
	1.08856	-1.09014
	1.29195	-4.14906
	-1.28378	-3.92928
	-0.297445	-1.60667
	-1.37462	-1.96687
	-1.30905	-3.05696
	-0.368252	-1.70585
	-0.635902	-0.996385
	-0.448288	-0.759594
	-0.472793	-1.05003
	-0.547826	-1.34224
	-1.71643	-3.03204
	-1.62592	-3.31237
	-0.977511	-2.96726
	0.134954	-1.15171
	-2.321	-1.85553
	-1.22945	-2.6728
	0.515812	-1.099
	-0.380095	-1.93694
	1.3246	-0.534482
	-1.42158	-2.71416
	-2.10268	-1.58745
	-0.766223	-4.22171
	-1.65559	-2.94013
	-0.699804	-1.43642
	-0.953436	-1.90914
	-0.0230199	-2.35698
	-0.53897	-1.43806
	-0.728457	-1.41119
	-0.36228	-3.144
	-1.59775	-1.63957
	-1.10187	-1.86105
	-0.851307	-1.61512
	-0.980568	-2.39983
	0.492396	-1.2523
	-1.33086	-1.25609
	0.900212	-1.41948
	-0.0656228	-3.67974
	-0.461037	-1.06296
	-0.536252	-1.68342
	-2.09592	-2.6533
	0.572522	-0.59635
	-1.19507	-1.39237
	-0.974996	-1.19552
	-0.711548	-1.10805
	-1.79929	-2.93272
	0.858839	-2.14455
	1.2708	-1.42451
	-1.81944	-4.46332
	-0.900492	-0.496471
	-1.08575	-2.03668
	-0.273862	-1.57356
	-1.40913	-4.97431
	-1.18192	-1.87367
	-0.830371	-1.77842
	-0.241551	-0.782343
	-1.20323	-2.34053
	-0.633872	-0.92762
	-0.170012	-4.1591
	0.422909	-0.767748
	-0.28322	-1.68446
	1.63454	1.84667
	0.755688	-1.28957
	0.100102	-2.06065
	-1.169	-1.03153
	-1.23829	-2.86238
	1.83391	0.85015
	-0.0525215	-5.40834
	0.985839	-2.22935
	0.603889	-0.33947
	-0.314855	-2.30918
	-1.266	-6.2347
	-1.14136	-1.58857
	-0.052153	-2.83843
	-0.360348	-1.21438
	-0.309923	-1.60576
	-1.3749	-2.41936
	-0.656612	-1.68845
	-0.336654	-1.15609
	-0.0999037	-0.664301
	-1.26671	-1.98736
	-0.840091	-1.24544
	-0.893769	-1.90728
	1.43936	0.382844
	-1.08078	-0.399612
	0.754337	-0.777398
	1.02803	0.0489853
	0.352347	-0.220749
	-2.04586	-5.91343
	-1.82827	-0.506801
	-0.577174	-1.33737
	0.0795132	1.42743
	-0.305381	-3.3584
	-1.21932	-1.7014
	-1.58104	-3.67552
	0.295789	-0.541768
	-1.32197	-2.42078
	0.298471	-1.04406
	-0.437746	-1.24782
	-4.32051	-1.3579
	-1.17613	-2.47064
	1.09545	-0.150648
	-0.486815	-2.31424
	-1.34062	-3.91838
	-1.48425	-2.19389
	-0.577839	-1.86324
	0.662615	-0.175911
	-0.0617832	-1.43623
	-1.0507	-2.55468
	0.8421	-1.56644
	-0.706768	-2.26119
	-1.37681	-3.8488
	-0.469595	-1.91118
	-1.41496	-0.942821
	-0.6201	-1.50186
	-2.02395	-3.44309
	-1.35609	-1.53739
	-0.840098	-1.94559
	-2.2261	-2.69717
	2.1176	0.821192
	-1.10086	-1.61761
	-0.254032	-1.60718
	0.968747	-2.23858
	2.44003	1.74494
	-1.0793	-2.31021
	0.397106	0
	-1.95481	-3.22852
	2.40578	1.05499
	-0.400605	-2.56286
	-0.572625	-3.12933
	0.381144	-0.823558
	0.93823	-0.31279
	0.200076	-1.43692
	-0.586473	-2.60613
	-1.91408	-1.22046
	-0.828642	-2.35348
	-0.984217	-3.90188
	-1.66259	-1.31609
	-0.878586	-1.8312
	-0.953727	-2.78513
	-1.63838	-2.98216
	1.94089	1.32814
	-0.51668	-2.6324
	-3.14389	-1.59787
	-1.51124	-2.41796
	0.834323	-1.71744
	-2.94498	-2.24794
	-1.33973	-1.87996
	-0.686657	-2.6813
	-0.837321	-2.25362
	-0.888374	-1.50982
	-0.551578	-0.182821
	-0.97363	-3.33061
	-1.00062	-1.79776
	-2.34899	-4.95936
	-0.535353	-0.881392
	-0.937131	-3.3461
	0.120662	-0.896606
	-0.31968	-2.45349
	0.329408	-0.880221
	-0.248321	-0.886995
	0.609621	-2.52308
	-1.14962	-2.44747
	-1.1028	-1.81347
	-1.90125	-1.75614
	0.442051	-0.0558932
	-0.909057	-1.76503
	-1.00267	-1.12286
	-0.249632	-2.07085
	-1.66224	-3.11643
	0.951536	1.87756
	-0.807253	-2.46021
	-1.05036	-2.76643
	-0.354334	-1.97366
	-1.12111	-2.2481
	-0.0214154	-1.17999
	-0.496403	-2.85058
	-1.16454	0.629048
	-0.545583	-1.72797
	-1.7297	-0.923036
	-0.634962	-3.25988
	-0.314783	-0.517529
	-1.84528	-3.34239
	-2.13286	-1.00829
	0.650928	-1.67649
	-1.43819	-3.44902
	-0.186667	-1.97197
	-0.772937	-1.78767
	-1.02901	-2.99531
	-0.419951	-2.53642
	-2.67731	-4.49924
	-0.974076	-1.96741
	2.30306	0.324431
	-0.863711	-1.68758
	2.20851	0.155059
	-0.304354	-2.08391
	-0.888307	-2.2949
	-0.170245	-0.643903
	-0.636731	-2.1682
	-1.45225	-2.15533
	-1.86938	-2.64907
	-0.245146	-1.7245
	-1.22844	-1.8658
	-0.446964	-1.40544
	-0.256147	-0.955712
	1.66566	0.294485
	-1.57308	-1.26213
	-0.472094	-1.2989
	-0.0106193	-1.53134
	-1.94751	-2.03741
	1.65088	-0.192031
	-1.31685	-2.88003
	-0.390677	-0.965688
	-0.0503656	-1.41773
	1.49394	-0.577351
	-1.47168	-2.69107
	-1.24234	-3.64969
	2.70243	0.917209
	0.560537	-1.70076
	1.89949	-0.966187
	1.46187	-0.372611
	0.525838	-0.0697421
	1.71148	0.418801
	-2.01823	-4.67759
	0.0591742	-1.58115
	-0.714523	-3.63292
	-0.165131	-0.842271
	-0.977966	-3.2294
	-1.14299	-1.45383
	-1.06627	-1.868
	-0.80216	-1.9312
	4.87663	2.90218
	0.923198	-0.851414
	-0.675852	0.272525
	0.434366	-0.367926
	-0.576657	-2.12845
	-1.19232	-1.38869
	-0.177013	-1.09401
	-1.41054	-2.22228
	-0.409242	-2.95321
	0.971225	-1.06969
	0.50375	-1.39659
	-1.01124	-2.05741
	1.71788	0.988073
	-0.450244	-3.34962
	0.638377	-1.9035
	-0.627384	-1.65635
	-1.53707	-4.71118
	-0.554686	-1.00676
	-1.20465	-1.54601
	-0.770824	-3.27023
	-2.18355	-1.86333
	-1.81007	-3.41523
	-0.937419	-1.69203
	-2.66443	-0.611951
	-0.800908	-1.92502
	-0.948223	-2.42851
	-0.428046	-1.7618
	0.417726	-0.580141
	-1.2147	-2.88251
	-0.351958	-2.05836
	0.529814	-0.839446
	-0.348579	-2.1632
	0.0943217	-1.49019
	1.11025	-1.19816
	-0.631296	-1.3378
	-0.49669	-0.99887
	0.101652	-1.36347
	-0.805207	-2.20848
	0.203903	-1.62677
	2.09145	0.961207
	-0.816525	-0.978915
	0.219184	-1.40947
	-0.224594	-1.08615
	0.914327	-1.82917
	-1.19948	-2.021
	1.34267	-0.135222
	0.633245	0.0951481
	-2.19819	-3.16349
	0.00440663	-1.94222
	0.0835909	-2.04715
	-0.495183	-1.91598
	-0.873476	-2.29944
	-1.95242	-1.33597
	-2.00176	-2.44427
	-0.665637	-2.30944
	-0.852314	-3.42167
	1.04721	-0.809276
	-0.151453	-2.61601
	0.0505574	0.837192
	-0.981939	-1.05081
	-1.20422	-2.4348
	1.23528	-0.499631
	-1.16857	-1.17841
	-0.849023	-1.52797
	-1.74683	-2.05547
	0.619974	-0.849798
	-1.10674	-4.58635
	-0.457376	-2.16876
	-0.108724	-0.693071
	-1.12117	-2.77479
	-1.91211	-3.19534
	-0.64843	-1.2196
	-0.475259	-1.5819
	-1.28895	-3.72326
	-0.955798	-2.12202
	-0.823522	-1.77784
	0.717332	0.318997
	2.3473	2.21336
	-0.736276	-2.08431
	-0.624503	-1.47386
	-1.44691	-2.23404
	0.0254286	-1.59297
	-1.70045	-5.07503
	-0.698876	-1.81006
	-0.259008	-1.48669
	-1.45694	-1.78456
	-0.923239	-1.89212
	2.10344	1.03565
	-1.13476	-2.06303
	-1.72202	-3.01858
	-1.20474	-3.09781
	-0.915094	-2.18736
	-1.84273	-3.02073
	-0.4252	-1.49885
	0.789945	-2.2219
	-0.918543	-2.89369
	0.183411	0.254361
	-0.70918	-1.44637
	-1.81155	-1.93698
	-1.19147	-1.56422
	-1.22698	-4.45946
	1.67733	-0.850513
	2.89839	1.05247
	-0.656503	-1.35792
	-1.54135	-3.16656
	-0.258404	-2.94107
	0.0297268	-1.81393
	-0.701345	-2.08811
	-0.768625	-1.95555
	0.829126	-0.679803
	-1.18411	-2.0422
	-2.3547	-1.49391
	-0.501791	-2.87076
[truncated: 15,143 more rows]

## Sheet: Figure 2d
Figure 2d
	Log2 Fold Change
	Upregulated RNAseq	Upregulated PROseq	Unchanged RNAseq	Unchanged PROseq	Downregulated RNAseq	Downregulated PROseq
	0.973622	0.0611347	0.143108	3.67922	-2.24753	-0.838025
	1.69823	2.67559	0.489013	-0.190512	-1.22254	1.22889
	3.48894	5.37214	-0.519591	2.27715	-1.51459	0.1731
	1.176	1.88336	0.122431	1.882	-2.93734	-0.810827
	1.07595	2.49635	0.443675	2.31227	-3.05963	-0.901101
	1.48994	2.07636	-0.730525	2.29166	-1.46884	-1.16803
	1.05333	2.6046	0.593049	2.67735	-1.10347	-1.49272
	0.869041	2.50656	-0.362636	1.88651	-2.16212	0.463725
	1.14945	-0.632882	-0.717457	1.14681	-0.844243	-2.37291
	1.15674	1.51137	0.529869	2.33498	-0.898416	-0.951389
	1.34011	1.41674	-0.272444	1.86273	-1.34197	-1.00186
	1.00404	0.988082	-0.755973	1.7689	-2.94894	-0.0302138
	0.856693	0.614669	-0.198729	0.35322	-1.87858	-0.496174
	2.29214	0.511171	0.95553	2.14503	-1.71004	0.00221349
	0.790423	0.838921	0.388533	2.94223	-2.13611	-0.684158
	2.80377	3.61108	-0.247616	1.45051	-1.80994	-2.41654
	1.76895	2.48825	-1.0204	-1.32105	-1.45265	-1.22603
	1.13307	1.74748	-0.551728	2.40245	-2.2039	-1.13474
	0.779342	2.29377	-0.330961	1.04173	-2.49871	-1.0124
	2.78262	-0.21543	0.464486	1.82067	-1.30546	0.604807
	1.01574	2.49045	-0.75627	2.00123	-1.84162	-0.745934
	2.6653	1.33272	0.302072	-0.443457	-3.36791	-0.347991
	1.41823	2.46018	-0.68164	0.138708	-2.92394	1.48883
	1.30039	0.259987	0.562382	1.01387	-4.47898	0.387978
	2.11592	2.01258	-0.278005	-0.574861	-1.21243	0.996204
	1.64276	0.509898	-0.718509	0.00950049	-3.07045	-1.15292
	0.640379	1.01644	-1.08058	0.642217	-2.22878	-0.674072
	2.48903	2.03198	0.128053	2.05604	-2.68599	-1.96021
	1.62221	2.6	0.0279189	0.63694	-0.735632	0.0425689
	0.827308	0.943716	-1.69766	0.509798	-1.67627	0.645471
	2.76708	2.3204	-0.574672	1.27067	-4.59143	-1.70005
	0.975374	-0.0587729	-0.557748	0.198727	-1.42395	-0.629862
	0.843941	0.697474	1.6288	-0.447181	-0.967945	0.957181
	1.0185	2.26452	-1.14698	0.487498	-1.93199	0.262453
	2.75637	2.43538	-0.363038	-0.495798	-1.72314	-0.892582
	2.81897	2.84844	0.591563	2.49178	-5.16924	-2.20194
	0.87834	2.0526	-1.17532	-0.0977745	-2.90681	-0.170408
	1.25749	2.29393	-0.355163	-0.788635	-1.24473	-0.534316
	0.721822	2.61969	-0.624694	1.50971	-2.66343	-1.25412
	0.995836	0.709283	-0.143692	-0.0963755	-1.60509	-1.03783
	0.811412	2.71695	-0.111682	0.608241	-3.52191	-0.152387
	1.04676	0.303051	0.292137	1.25885	-1.32272	-0.113881
	1.60362	1.90833	-0.535481	2.01605	-1.66995	-0.73151
	3.12225	2.59909	-0.579457	-0.336848	-1.72221	-0.0951497
	1.05197	2.54166	-0.643971	0.184362	-2.0114	-0.652584
	1.32096	2.9306	0.427187	2.37789	-2.10072	-0.448584
	2.66252	2.83945	-0.0876317	0.391537	-1.68977	-0.959978
	1.0192	2.25984	0.166605	1.73154	-2.52443	0.025715
	0.807651	1.52731	0.702259	2.20597	-4.81291	-1.12637
	0.878237	2.09968	0.893647	0.78242	-2.58254	0.44355
	0.768122	2.65331	-0.360641	2.7809	-1.3775	-0.950467
	0.961716	2.517	1.48875	2.97671	-2.36981	-0.551669
	1.66238	1.01282	-0.509245	-0.0769635	-2.92319	-0.447219
	2.6939	2.5223	0.553041	1.6677	-2.90502	-0.441413
	1.3506	2.70309	0.601525	1.63543	-3.32399	-1.6541
	1.10437	1.18642	0.0978377	1.27792	-3.14265	-0.478437
	2.24808	2.60913	1.29804	1.28259	-1.51549	-1.96302
	1.05105	2.33508	-0.251487	2.00531	-1.48431	0.765201
	1.63166	-0.353314	-0.383453	2.00981	-1.27555	0.0424484
	1.72276	2.30169	-0.454908	0.794303	-1.49911	-0.289083
	1.03631	0.767513	0.180626	2.28777	-5.84964	-2.81254
	1.74353	2.13771	0.367851	0.69927	-1.60193	-0.394959
	2.32337	1.91016	-0.109785	1.89062	-1.91573	-2.11492
	0.775866	1.90165	-0.481089	1.45423	-1.08693	-1.02767
	1.64732	2.36893	0.28193	2.28794	-2.76232	-2.01229
	1.27806	1.51081	-0.594451	0.639338	-2.47449	-1.38657
	2.02523	2.68801	0.0623383	1.99914	-2.78175	-1.50028
	0.885629	2.46137	-0.0522327	0.952913	-4.21474	-1.00938
	3.44862	3.71602	0.103974	0.384307	-2.49524	0.0400664
	1.84667	1.63454	0.203669	1.14345	-1.82767	0.097007
	0.85015	1.83391	-0.140559	1.06923	-1.87841	-0.96334
	1.42743	0.0795132	-0.718636	0.900188	-1.81244	-1.43799
	0.821192	2.1176	0.334061	1.93289	-1.23818	-0.714993
	1.74494	2.44003	0.155293	1.02533	-1.61747	-0.245452
	1.05499	2.40578	-0.911019	1.81583	-1.83001	-1.71398
	1.32814	1.94089	-0.702132	1.19488	-1.31726	-0.137021
	1.87756	0.951536	-0.461838	0.812861	-2.07068	-0.486861
	0.917209	2.70243	-0.646092	2.4771	-1.07398	0.847644
	2.90218	4.87663	-0.21396	0.0312596	-3.08291	-0.67503
	0.961207	2.09145	-0.428688	1.32424	-1.4089	0.0328488
	0.837192	0.0505574	0.479962	2.46056	-1.94044	-0.730006
	2.21336	2.3473	-0.490695	0.359471	-1.53227	1.3182
	1.03565	2.10344	-1.01329	1.32439	-1.1915	-1.90716
	1.05247	2.89839	-0.186398	0.825535	-2.42581	-1.6514
	0.977013	0.811288	0.241036	1.99246	-2.40383	-0.567441
	1.85345	2.71584	-0.868841	0.731492	-1.71397	0.0297314
	0.740402	0.939824	0.478266	2.08624	-1.34783	-1.49494
	0.814651	0.758923	-0.313718	-0.462937	-2.76586	0.559461
	0.983614	0.506774	-0.680547	0.0298237	-2.2733	-1.05291
	0.731254	1.5653	0.103266	0.507023	-2.82428	-2.05403
	1.09873	2.32578	-0.856637	-0.314722	-2.24729	-0.285865
	1.39831	2.66403	-0.977154	-0.189095	-1.46457	-1.11858
	1.31034	2.46542	1.84872	1.53788	-1.27541	-2.64236
	1.17002	2.58235	0.0926519	2.3263	-4.68246	-0.437953
	1.6427	2.21999	-0.110387	0.197627	-0.91876	1.57993
	0.951094	1.35959	-0.149574	1.25369	-2.34735	-1.04522
	1.70152	0.546816	0.104473	1.9548	-2.80596	-1.28588
	1.26548	1.76132	-0.691735	0.79275	-2.14088	-1.06695
	1.13569	2.21455	-0.511694	-0.273511	-2.45723	-0.833186
	1.20576	2.51564	-0.351968	1.57697	-2.39003	-1.41021
	1.21675	1.70582	-0.359747	-0.207641	-2.97888	-0.0027075
	0.609585	1.06283	0.262465	1.10616	-1.26566	0.130588
	2.29639	2.18877	-0.48237	1.40492	-2.40025	-1.02225
	1.58825	2.0129	-0.437375	-0.815826	-1.06474	-0.841297
	2.44517	2.89896	-0.135031	1.29253	-1.40747	-0.612698
	1.32103	1.90193	0.722644	-0.511889	-1.16854	-1.55928
	1.22674	0.388192	-0.737263	0.0969918	-1.22491	-0.676805
	0.872049	2.2376	-0.783503	-2.88943	-1.82696	-0.796783
	1.19909	2.43786	-0.14464	1.08154	-2.26839	-0.758833
	1.65431	1.19971	-0.505467	0.274351	-2.02568	0.0830509
	1.45116	1.57668	0.71675	-0.0075088	-1.4248	-0.512687
	0.807955	2.79551	1.01313	2.91883	-1.64738	-1.20794
	3.2427	0.32327	-1.11001	-1.59576	-2.66246	-1.34124
	0.666274	0.946961	0.585285	0.311777	-1.85159	1.37677
	1.42681	2.19904	0.330439	1.59426	-1.79065	-1.51301
	1.10418	2.66411	-0.590263	0.592687	-2.30624	-0.343842
	2.47883	2.17176	-1.23093	2.33523	-0.856974	0.22318
	0.775119	2.71909	-0.229981	0.339871	-3.77787	-0.0093562
	2.39622	2.69333	-0.231288	1.20578	-1.65394	-0.0684467
	1.04644	1.94548	-0.729673	-0.824611	-0.915602	0.270059
	1.21239	0.594389	-0.471767	0.330423	-1.68334	-1.19137
	1.19034	1.93083	0.308644	1.46738	-1.8425	-1.06129
	0.944201	2.10127	0.129954	1.28702	-1.59	-0.239213
	0.786132	1.58901	0.685524	0.926384	-3.67994	-1.72526
	1.53419	0.747121	-0.411786	-3.11088	-1.40196	-0.770079
	0.915405	1.77913	-0.657239	0.531824	-2.70867	-2.32411
	1.58664	2.3051	-0.139955	1.3162	-2.27096	-1.98369
	1.90029	1.93371	0.0662204	1.70042	-1.20627	0.0439615
	0.808932	2.22231	-0.304095	1.50232	-1.94178	-0.802103
	1.41233	0.166064	-0.959224	-0.184985	-2.69421	-1.24975
	1.93998	2.68485	0.7287	2.06699	-2.15542	-0.182598
	1.26465	2.53249	-0.75582	0.792539	-4.98219	-1.5116
	0.94109	2.52173	0.78974	2.07396	-3.8031	-1.65013
	1.57375	4.98401	-0.461802	0.684224	-2.69903	-0.77389
	1.11485	2.04617	0.608062	-0.562416	-1.98007	-0.867143
	0.813759	2.35123	-0.382267	1.19302	-1.89379	-1.27529
	1.90542	1.65581	0.272896	1.11636	-1.1526	0.776788
	1.13594	1.98295	0.624635	1.91071	-0.883143	-0.945444
	1.70883	2.12415	-0.594039	0.945436	-1.47606	0.350436
	1.2465	1.59214	-0.227474	1.62841	-1.58476	-0.654562
	1.45694	1.14668	0.389512	0.0903127	-2.12285	-0.41595
	1.07605	2.12072	-0.341163	0.475204	-4.95566	-1.14747
	0.803632	1.86256	0.847041	1.41192	-3.20023	-1.49306
	1.3099	2.3817	-0.0566293	0.32608	-2.22678	-0.929713
	1.19802	2.54208	-1.03674	-0.558187	-2.46827	-1.40338
	0.760369	2.47007	-0.0994403	2.29042	-1.6425	-0.784718
	0.701716	0.541917	-0.434069	0.0482093	-1.56472	-0.533063
	1.54625	2.53333	0.441258	1.68935	-4.12071	-0.483102
	2.34565	3.14066	-1.00267	-0.193677	-2.3007	-0.324367
	0.99955	2.1724	-0.107497	-0.127023	-1.65783	-0.243422
	2.60524	1.68982	-0.0399367	0.180814	-3.9091	-0.432661
	1.276	2.25646	-0.552291	0.0384076	-1.00255	0.773125
	2.59874	2.52865	-1.66474	0.868103	-2.81217	-1.12779
	0.935536	2.51451	-0.453346	0.0855899	-2.08078	-1.19537
	2.64973	2.56886	1.83081	2.11245	-1.64762	-0.204639
	2.6336	2.96765	-0.618751	1.6015	-2.12589	-0.230112
	3.49977	1.22128	-0.501684	0.759833	-3.59432	-0.884015
	1.17113	2.52276	-0.756051	0.39613	-3.1865	-2.55304
	3.10476	4.77134	0.488809	0.393288	-1.54066	-0.104617
	2.90062	4.09427	-0.0097015	0.0589955	-2.09891	1.39616
	0.72294	0.309435	-0.517404	0.891175	-1.3202	-0.645449
	1.89411	1.47197	0.775618	1.7911	-1.32045	0.971231
	4.10624	0.51361	0.328968	1.29702	-2.24883	0.367838
	0.945536	1.70737	0.541017	0.0388526	-2.45981	-1.78738
	1.00769	1.05622	0.350183	1.29405	-3.05291	-1.49078
	0.825261	2.21788	-0.940844	1.28145	-0.953976	0.427599
	1.57099	2.3753	-0.590461	0.247792	-2.52594	-0.914947
	1.39418	0.0895581	-0.892194	1.03117	-1.50371	0.233096
	0.766794	0.464646	1.15453	2.3543	-0.97114	-0.482602
	0.772027	-0.255177	-0.562564	0.786413	-2.44288	-1.85001
	0.932983	2.16589	0.455504	1.8822	-3.7196	2.74338
	1.0236	1.96596	-0.561637	1.82491	-2.18257	1.91119
	0.853204	2.64787	-0.74727	0.282843	-2.5179	2.29986
	1.49532	2.05434	-0.0977624	1.03896	-2.53594	-1.83297
	0.774678	2.13204	-1.14468	0.634147	-2.21982	-2.24295
	2.1993	1.06309	0.260576	1.09878	-2.1334	-1.1283
	0.676	0.767606	-0.236005	0.83541	-1.58804	0.365823
	1.75643	1.15792	-0.677037	-0.364518	-2.22688	-0.580605
	1.92323	3.05267	0.417678	-0.0176966	-1.24264	-0.069908
	1.2728	1.75391	0.0880906	0.604821	-2.00612	-1.15451
	2.84389	2.81339	0.145314	1.04929	-1.57416	0.837965
	1.79174	1.01325	-1.44428	-1.27604	-1.74028	0.317301
	2.58469	2.48528	-0.821219	0.582729	-2.17502	-2.44859
	1.05947	2.16288	-0.550498	0.300155	-2.38692	-1.34311
	2.81136	4.88092	-0.0470206	-0.623413	-0.931641	1.56161
	0.970025	2.91693	0.394651	2.3827	-2.12766	-0.561371
	1.29418	1.11454	-0.215852	0.473773	-1.6868	-0.846118
	0.710296	0.552872	-0.550076	0.384904	-0.946991	-0.747318
	2.14744	3.07312	0.612691	2.03294	-2.18287	-0.955045
	1.99121	2.45005	-1.32033	0.902532	-2.23341	-0.910493
	0.925767	2.57436	0.255016	0.444136	-2.45371	-0.759616
	2.20999	2.00002	-2.62835	2.35533	-2.41365	-1.32814
	1.5361	2.27519	-0.0227744	1.46935	-1.31184	-2.3507
	1.4592	2.23227	-0.589983	-1.63557	-1.38734	1.28378
	0.849093	1.53859	-0.644416	0.968722	-5.72437	-1.01335
	1.49105	2.30429	-0.417899	0.46056	-1.91102	-1.12775
	2.01413	2.40108	-0.316257	1.73336	-0.635355	-1.61372
	2.77621	2.06988	-1.21785	-0.601319	-1.97689	-0.876095
	0.908212	1.83219	0.633115	0.137846	-1.05252	-0.483411
	0.735828	2.64415	0.46875	1.61155	-2.41963	-0.491329
	1.63295	2.63647	-0.35082	0.30038	-1.25047	-0.92453
	0.928924	1.33368	0.515687	1.21185	-1.45496	-1.2983
	2.42578	0.645091	0.194838	2.40771	-2.3779	-0.17694
	1.4129	0.0432688	-0.0713254	0.446943	-1.84408	0.89604
	1.08194	2.69024	-0.449028	0.398986	-1.81396	1.00635
	1.24526	2.27441	-0.318194	-0.0842323	-3.42618	-0.735742
	3.14157	2.81773	-0.188847	0.0759488	-3.18859	-0.543248
	1.17169	2.6432	-1.09581	1.35931	-1.08769	-0.223079
	1.98555	1.98503	0.613077	-0.313043	-2.40842	-0.272115
	1.29518	1.13692	0.283421	0.739929	-2.00981	-0.119248
	3.10164	2.95568	0.12698	0.665237	-1.64344	-0.709517
	1.44634	0.747772	0.207539	1.41253	-2.00385	-0.192064
	3.28241	1.84109	-0.566534	2.41384	-1.47032	-1.26188
	1.67865	2.8687	-0.821179	-0.590915	-1.75167	-1.18849
	1.43824	2.43575	-0.130768	1.40231	-0.840869	0.0745537
	1.32182	2.58019	0.857848	1.60832	-1.27572	-1.22624
	1.08474	0.177314	0.169152	1.56372	-2.1439	1.00711
	0.825886	1.37735	-0.102834	0.530954	-2.3738	-1.30136
	1.19827	1.67039	-0.302309	0.981132	-2.67682	-1.54069
	1.08999	2.70776	0.380324	-0.0277344	-2.07865	-1.99026
	2.65172	2.35201	-0.612416	0.764106	-2.00917	-0.549769
	0.86599	2.33733	0.487393	2.32484	-1.90919	-1.72297
	0.820176	2.02671	0.499531	2.10399	-2.93517	-0.62035
	1.48349	2.23551	-0.443317	1.64281	-1.34017	0.508834
	1.75482	1.52996	-0.164506	-0.010671	-1.95384	-0.292002
	0.822618	2.22689	0.436306	-0.869956	-1.44681	-0.26899
	2.43498	0.854141	0.0224318	1.84471	-1.92406	-0.508036
	2.08934	2.51193	-0.537688	0.334154	-1.13286	-1.28481
	1.41838	1.34174	-0.561278	0.908839	-2.71166	-1.90647
	1.49964	1.82756	-1.65442	0.923952	-1.28154	-0.269446
	1.66154	2.52805	-0.412959	1.27253	-3.45539	-0.791356
	1.32518	0.944817	0.516748	1.82755	-2.24856	-0.597404
	1.97421	2.57468	-0.33211	-0.295164	-2.01091	0.266276
	1.05328	2.43711	-0.105498	1.95849	-1.60982	-2.4834
	1.86133	0.93979	0.31708	1.95355	-1.62611	-1.45413
	1.09802	2.31941	-0.104174	2.39496	-3.13698	-2.23934
	1.1266	1.84535	0.145096	-1.4888	-0.888636	-1.10199
	2.25844	2.55159	-0.280527	2.19315	-0.998161	-0.267763
	1.37281	1.92528	-1.80329	1.54986	-2.15551	-0.941242
	0.945799	2.99744	-0.698249	0.361576	-1.60696	0.0750138
	1.2451	0.149025	0.749404	1.91826	-1.739	0.406843
	0.756877	1.85486	-0.157846	1.09707	-0.995798	0.751978
	1.96262	3.77689	2.66443	0.334026	-1.7476	0.196486
	1.92963	-0.497768	-0.65641	1.17399	-1.42534	-2.392
	0.695432	1.63383	0.602178	2.75104	-1.79761	-1.5852
	0.986366	1.70692	-0.447705	-0.977731	-2.78961	0.485352
	2.2638	2.1011	0.136365	0.385546	-1.52405	-1.09844
	1.44686	2.4193	-3.00273	0.219512	-1.63841	-1.81127
	2.12938	0.0950443	0.56586	-0.848579	-1.95899	-1.29224
	1.49668	2.36919	0.380023	2.29576	-0.960159	-1.09188
	1.26976	2.51743	0.675873	2.93122	-1.57945	-0.147434
	1.00741	2.73158	-0.62997	-1.48354	-1.99397	0.114785
	1.30611	2.24276	0.409551	1.62473	-1.46891	-1.8518
	2.20592	1.57647	0.139696	1.82602	-2.14448	-0.474101
	1.00728	2.35171	0.676619	1.26752	-0.811103	-2.41934
	1.1718	1.23587	0.324347	0.981017	-2.8417	0.233802
	0.685292	0.514242	-0.263572	1.39635	-1.79662	-0.407561
	2.36471	2.42138	0.0399023	1.12623	-1.33823	-1.92176
	1.11321	1.55884	-0.906774	-0.501012	-2.03898	-1.27379
	1.12199	2.73072	-0.565738	0.237361	-2.18311	-0.976911
	3.64657	3.86537	0.700898	1.04137	-1.86075	-0.464508
	1.69184	2.47403	-0.769603	0.659294	-0.981777	0.744896
	0.721689	0.648331	0.0195178	2.09088	-0.86206	-1.33806
	0.772018	2.8243	-2.38608	0.00767234	-1.94878	-1.08347
	0.894193	2.39448	-0.247247	1.21509	-1.14028	-0.547414
	1.05984	2.60937	0.38651	-0.21355	-1.46731	-1.73264
	0.919927	2.56109	-0.0070661	-0.119444	-1.92645	-0.39278
	3.07386	0.999746	0.464397	1.75597	-1.45356	-0.476281
	0.736187	1.52737	-0.0530338	1.9218	-3.13241	-0.821042
	2.88168	2.49499	-0.484946	0.694995	-1.27482	-1.40173
	1.35495	3.58538	-0.352676	1.30449	-3.67399	-1.44086
	0.829567	2.38828	-1.70959	2.50656	-3.05481	-0.779969
	2.58175	1.78534	-0.923331	0.277963	-1.42877	0.681216
	2.48504	1.70972	0.327089	-1.0566	-2.9476	0.633332
	1.08479	2.61453	0.471155	1.76023	-1.22927	-0.803257
	2.37145	2.84669	0.973885	1.92172	-2.19019	-0.378872
	0.791275	2.25647	-0.198693	-0.587587	-2.74254	-2.21975
	1.34606	2.23676	2.6103	2.76619	-1.89468	-0.231823
	2.07337	2.16625	-0.286164	1.8908	-2.1054	-0.361101
	0.756991	0.670229	-0.162197	1.38105	-1.77244	-1.07763
	1.42103	1.77869	0.403098	0.878244	-4.60495	-0.396732
	1.90998	2.61492	-0.222918	1.16984	-2.50647	-1.23327
	1.82101	2.67799	0.0292001	0.0014546	-2.31972	0.0369532
	1.27476	2.44565	0.202607	0.151347	-0.899115	0.301073
	1.80776	1.38685	-0.633468	0.517332	-1.71848	-1.23388
	2.11988	2.04967	-0.330413	-0.659971	-0.95769	0.251259
	1.04854	2.44267	-0.566778	-1.28097	-1.87625	-0.826996
	0.961718	0.25791	0.645266	2.43904	-1.86404	-1.31821
	0.869968	1.47003	-1.12858	-0.307378	-1.781	-0.699393
	1.79201	1.31082	-0.593613	-1.72092	-3.1936	-1.11588
	1.42616	2.51457	-0.716933	0.479795	-0.825282	0.592598
	1.79405	2.02746	0.226006	0.824024	-0.976466	-0.778199
	1.99089	3.95624	-0.548179	0.946521	-2.55302	-2.11662
	1.16669	2.1294	-0.577267	-0.496234	-1.13904	0.0128716
	1.39085	1.95219	0.228001	0.339153	-2.02898	-0.887998
	0.912885	1.81289	-0.794597	1.48098	-0.920839	0.299285
	2.06461	1.49499	-1.23088	0.84125	-0.973564	-0.892064
	0.765366	1.61452	-1.28977	1.2758	-1.73701	-0.574462
	1.38272	2.24777	-0.147114	1.66298	-2.90759	-0.746775
	0.760682	2.60781	0.00578124	0.903494	-1.71724	-1.91502
	3.15128	1.83858	-0.187571	-0.931876	-2.11221	-2.13988
	0.714228	-1.38386	-0.21415	1.67947	-2.40516	-0.480617
	2.4783	2.16804	-0.655071	0.404143	-3.44514	-1.91028
	0.774474	1.98572	0.710617	1.69623	-1.42965	-1.61908
	1.36993	3.35783	-0.466517	-1.51892	-0.96714	0.96017
	1.60301	1.56724	-0.445768	1.32703	-1.033	-0.372439
	0.645432	0.0473663	-0.580255	-1.69805	-1.85922	-0.160346
	0.971239	2.47673	-0.85896	1.09906	-4.76558	0.170399
	1.71961	2.28257	-0.0550955	1.72821	-2.03825	-0.157227
	0.722075	1.45305	-2.63372	0.454236	-2.46137	-1.01542
	1.32199	2.13585	-0.385782	0.994349	-2.39958	-1.01534
	0.835727	-2.30879	-0.589221	0.118503	-0.908287	-0.364393
	1.81868	2.33666	-0.414762	0.509218	-1.59712	-0.0011425
	0.669386	1.28163	1.50668	1.27333	-1.10179	-0.872242
	0.734564	2.72416	0.0246852	1.53054	-2.8478	-2.13153
	1.01744	1.78344	0.560167	0.967306	-1.73248	-0.820947
	1.01838	2.35781	-1.2452	0.378626	-1.90884	-0.874989
	0.764747	2.43769	0.171091	1.07704	-1.61662	0.042657
	1.24763	1.92737	-0.63572	0.0754613	-3.36911	-1.33974
	1.00237	2.50374	-0.520583	0.468706	-3.19709	-0.563638
	1.2444	2.56582	-0.515937	-3.63655	-2.00913	-0.071036
	0.740226	0.567763	-0.319421	1.05369	-0.768275	0.888078
	1.9634	1.76208	0.986517	3.17202	-2.61662	-0.629956
	1.46639	2.57875	0.719388	3.10504	-2.35774	-0.836964
	0.74603	2.54148	-0.477426	0.0811829	-2.20646	-1.43991
	1.50077	1.77461	0.201947	0.448965	-1.13984	0.261903
	0.740341	2.3902	2.09534	0.939307	-2.06969	0.0749223
	1.37973	2.44201	-0.626257	1.63087	-1.60553	-0.589722
	3.06615	2.43832	-0.244053	0.449794	-1.63939	-0.275505
	0.736216	2.01609	-0.5125	0.701342	-1.57153	-0.752718
	0.792219	0.716017	-0.484808	0.821485	-1.08621	0.382694
	2.22251	2.60736	-0.533767	0.822522	-1.22392	0.568661
	1.20897	1.83533	0.0279769	1.17546	-3.89767	-0.757356
	3.31905	1.61317	-0.206211	2.92346	-1.69142	-1.26385
	2.5738	0.701638	-0.170077	0.661875	-2.07561	-0.806838
	1.21696	2.25737	1.17186	1.37376	-0.763348	-0.346043
	0.975146	1.7629	0.88179	1.79964	-1.93959	-0.943471
	1.46503	2.38515	0.271452	0.860364	-2.18261	-3.19756
	1.26601	1.34411	-0.226399	1.37699	-0.673796	0.410589
	1.77157	1.93719	0.792659	1.23989	-1.44673	-0.579148
	1.76175	1.72847	-1.16864	-1.07221	-1.58937	-0.769538
	1.0027	-0.319028	0.254987	1.82242	-3.05647	-1.08227
	0.820684	1.96343	0.418015	1.80295	-1.83924	-0.602891
	1.04306	2.1501	-0.493671	-0.291648	-4.64549	-1.42023
	0.780621	2.2281	-0.706906	0.0898949	-2.03569	-0.609378
	1.22637	2.49301	0.426192	1.70028	-3.33886	-2.81765
	0.899115	2.44537	0.615511	2.65512	-1.9753	-0.391252
	1.49457	2.01529	1.25107	0.434236	-2.72539	-0.245523
	2.02172	2.64668	0.453549	1.22501	-3.38644	-1.82743
	1.99137	2.24706	-2.30791	0.787441	-4.20625	-2.2235
	0.843917	2.16857	-0.484588	1.20098	-1.69243	-0.708833
	1.05948	1.34032	-0.640499	1.34129	-2.3648	-1.06974
	1.53623	0.384603	-0.972148	1.09543	-1.52385	-1.21822
	1.96766	2.55508	-0.194724	1.57094	-2.17163	-0.452682
	3.61639	1.68539	-0.30915	-0.374839	-1.16855	0.190448
	1.42728	2.10413	-0.316976	0.574689	-3.58541	-0.047774
	1.76506	1.7429	-0.197877	2.05489	-1.71897	0.366352
	0.965212	3.37179	-1.09014	1.08856	-1.99235	-0.252812
	0.76717	2.13611	-1.32122	0.0708601	-1.30736	0.108918
	0.703184	0.105116	-0.534482	1.3246	-2.20515	-1.12371
	1.3302	1.24115	0.275098	2.06791	-1.4176	-0.575219
	1.20658	1.6297	0.0007079	1.39668	-3.56201	-0.924957
	1.47745	0.882229	-0.59635	0.572522	-1.69787	-1.02206
	1.92031	2.30711	0.664978	1.68182	-1.64667	-0.950068
	1.1616	2.5414	0.308634	2.30097	-1.43632	-0.304005
	2.3735	1.36027	-0.496471	-0.900492	-1.61423	0.610508
	1.54451	1.08248	-0.33947	0.603889	-1.54338	-1.95792
	2.61886	1.6009	-1.12041	-0.187492	-3.26937	-0.729511
	2.75885	3.94788	0.382844	1.43936	-2.00223	0.756523
	1.18045	2.29468	-0.399612	-1.08078	-0.919571	-0.877898
	2.93756	4.47532	-0.777398	0.754337	-2.50298	-0.612948
	1.083	1.52051	0.0489853	1.02803	-2.56669	-0.724151
	3.05499	2.14867	-0.220749	0.352347	-2.65479	-1.04719
	2.20727	2.11819	-0.506801	-1.82827	-2.02084	-0.979639
	0.902442	1.98191	-0.690515	0.922817	-3.11483	-0.565184
	0.827619	1.35633	-0.541768	0.295789	-0.985115	-0.554029
	1.67488	-0.372596	-1.24782	-0.437746	-2.09728	-0.454019
	1.18778	2.86198	-0.150648	1.09545	-2.01979	-0.589455
	1.45736	2.48637	-0.52387	0.245128	-4.45447	-0.970089
	0.786664	2.39334	-0.175911	0.662615	-2.19627	0.503623
	1.3435	2.50488	1.23557	3.08541	-1.58139	-0.317149
	0.955065	2.29325	0.181471	1.47209	-1.15763	-0.411472
	2.19592	2.87995	0	0.397106	-1.17519	-1.76481
	0.77421	2.22857	-0.231281	2.2135	-1.09816	-0.0273638
	0.794036	0.275425	-0.31279	0.93823	-1.76859	-0.562391
	1.0464	1.33835	-0.182821	-0.551578	-0.956174	-1.42968
	3.0169	2.69486	-0.0315371	1.00105	-0.82015	0.0467997
	1.33163	1.95165	-0.0558932	0.442051	-1.10674	0.00151127
	1.37182	0.922943	-1.06653	2.07177	-2.78575	-0.831162
	1.34527	2.21928	0.556102	1.07202	-2.43678	-0.459334
	0.920989	1.72667	-0.0684861	0.391829	-1.18695	-0.437397
	1.69578	2.4689	0.629048	-1.16454	-0.702695	0.354911
	0.965063	2.48741	-0.517529	-0.314783	-2.38747	-1.00596
	1.39878	1.99691	0.664368	0.0736285	-1.03166	-1.84486
	1.84892	1.89457	0.324431	2.30306	-3.08703	-0.848082
	1.54706	1.97476	0.155059	2.20851	-2.92684	0.0272902
	0.762949	0.778877	-0.643903	-0.170245	-2.57397	0.225206
	2.74811	0.64094	0.294485	1.66566	-1.25908	0.373061
	1.03919	2.20419	-2.29128	-0.851451	-1.14942	-0.469707
	1.18631	2.4085	-0.192031	1.65088	-2.13883	-2.0129
	0.813588	2.3383	-0.577351	1.49394	-1.46508	0.235222
	1.37092	2.56204	-0.966187	1.89949	-1.91962	-0.616972
	2.1738	2.55242	-0.372611	1.46187	-2.70012	-0.566442
	0.843183	2.49615	-0.0697421	0.525838	-2.21848	-0.892277
	1.13417	0.747705	-0.87616	1.18787	-1.93502	-0.929077
	1.55959	2.31464	0.418801	1.71148	-2.20744	-0.894463
	1.77077	0.482009	0.63849	0.779049	-1.98657	-0.730975
	1.58384	2.1338	0.272525	-0.675852	-0.977702	-1.65387
	2.44285	2.91703	-0.367926	0.434366	-2.20838	-1.26038
	0.867651	2.37459	0.667234	0.8907	-2.17766	-0.149944
	2.07165	3.9737	0.988073	1.71788	-1.0238	0.0794273
	1.63744	2.66925	0.369134	0.455573	-2.58286	-1.05563
	1.97611	1.52441	-0.611951	-2.66443	-1.58488	-1.29924
	1.81247	3.13114	-0.719185	1.18077	-2.28244	-1.33634
	1.1444	2.37258	-0.580141	0.417726	-2.30449	0.960762
	1.54155	2.15973	-0.839446	0.529814	-1.55965	-1.31038
	1.81886	2.55224	-0.135222	1.34267	-1.18093	0.770618
	2.93296	2.67462	0.0951481	0.633245	-1.77312	-0.601658
	1.61499	1.53371	-0.499631	1.23528	-1.60109	-0.542081
	1.27226	2.58431	-0.693071	-0.108724	-2.36588	-0.44622
	1.31741	2.01176	-0.0768635	1.88059	-2.4788	-1.27257
	0.824868	1.73207	0.318997	0.717332	-2.30423	-0.392038
	1.40804	2.67259	-0.747277	0.829048	-2.08088	-0.17172
	1.31894	2.29237	0.254361	0.183411	-1.63698	0.302017
	1.42464	2.37246	-1.19309	0.962175	-1.26477	-1.49857
	1.51828	1.79445	-0.592543	0.430803	-3.12642	-0.549088
	1.32057	1.30986	-0.0224551	1.45289	-1.40935	-0.205117
	1.20294	1.53253	-0.679803	0.829126	-1.73941	1.11127
	0.757837	0.391854	-0.186705	0.780056	-1.05632	1.79005
	2.62644	2.40528	-0.463218	1.65063	-1.05696	-0.717092
	0.780275	2.73401	-0.324035	1.196	-1.33226	-0.734401
	0.967632	0.745284	-0.763526	0.183776	-1.27566	-0.390089
	1.20315	2.64629	-0.546856	0.734455	-4.88691	-3.11551
	0.969723	2.04237	-0.275617	0.294553	-2.69803	-1.2033
	2.84405	2.324	-0.861572	0.458292	-2.34135	-0.843156
	1.44666	2.61529	-0.292311	1.46932	-2.19015	0.16308
	1.7728	2.57576	0.0887668	3.94155	-2.09488	-1.21601
	1.05978	1.68747	-0.203179	0.0877677	-2.284	-1.09642
	1.58591	2.47662	-0.413072	-0.183872	-1.16696	-0.0589604
	0.947639	2.38151	-0.0449047	-0.194373	-1.669	-0.244581
	1.4187	2.68251	-0.541284	1.79306	-2.05514	-1.45347
	1.03492	2.45387	-0.756561	0.0122922	-1.96957	-1.1463
	0.738807	2.73098	-0.0646779	1.41061	-2.67289	0.189316
	2.59603	2.46379	0.0684192	0.129756	-1.78547	-0.526537
	1.31923	2.52914	-0.54569	-0.430515	-1.54269	-0.925523
	1.80649	1.44471	0.585074	2.48076	-1.77403	-1.65518
	0.871044	2.34959	-0.593709	-0.209076	-1.16904	1.32676
	1.70708	0.745717	0.0218858	0.162566	-2.15617	0.0388694
	0.831368	2.41513	-0.0126029	1.49815	-3.18672	-0.395915
	0.901327	2.37712	-0.397744	-0.376227	-2.33808	-0.296375
	0.813665	1.31574	-0.0387999	1.70407	-1.4696	0.45408
	1.50584	2.36767	-0.700253	1.19094	-1.32258	-0.0451835
	2.67775	2.41703	-0.246287	0.682842	-1.90132	-0.731832
	0.855185	2.15774	0.628669	2.69351	-1.92494	-1.1759
	2.7803	1.58263	-1.32049	0.222866	-1.22934	-1.24514
	4.16352	4.23565	-0.295355	1.56755	-0.732962	0.147208
	1.17622	1.13887	-0.501338	-0.290494	-1.91096	0.562332
	1.17098	2.65495	-0.367741	2.47197	-0.945576	0.549346
	2.31215	1.12702	-0.598748	0.296777	-1.42708	-2.00511
	2.23326	3.48566	0.275844	1.52942	-1.65492	-0.824551
	2.33718	1.87044	-0.569553	0.499751	-1.12733	-0.486949
	0.837012	2.72067	-0.849141	1.54405	-1.48964	0.566908
	1.40673	-0.832161	-0.451818	-0.413489	-1.96418	-0.89739
	1.49173	2.54844	0.678659	1.94556	-2.67607	-2.13936
	1.01518	2.0215	-0.812275	2.69401	-1.71791	0.329818
	1.59399	1.93656	-0.381466	1.28391	-4.03036	-1.43399
	0.855324	2.94948	-0.600337	1.32254	-1.22066	-1.24076
	1.15835	2.26929	-0.678264	1.41669	-1.86795	-0.673682
	1.72277	2.47417	-0.303431	0.615248	-2.46268	-1.02696
	0.862013	2.39782	-0.678839	-0.538305	-1.7282	-0.533816
	1.01908	0.922283	-0.129773	-0.170563	-2.57125	-0.132943
	1.587	5.52711	-2.36823	-2.41497	-2.3162	-0.89325
	0.89757	2.62994	-0.69063	1.84751	-1.67344	0.0702795
	2.16203	2.59173	-1.58321	0.739278	-1.86912	0.994818
	0.930688	2.58434	-0.493086	-1.05475	-3.43494	-1.56723
	0.671177	-0.0753481	0.735847	0.770298	-1.46408	0.242062
	1.80418	1.38259	-0.194603	-0.538258	-2.6244	0.0463361
	1.67474	2.85256	1.35293	1.80311	-1.16386	0.120201
	2.45797	2.05748	-0.689268	-1.10495	-3.32628	-1.6938
	3.00661	0.87728	0.622304	2.56721	-1.53813	-0.798382
	0.93383	2.56196	-0.588173	-0.476481	-1.8363	-1.48287
	0.920068	2.46118	0.192372	1.92237	-1.72766	-0.0306383
	1.99115	0.720587	-0.452922	1.55776	-2.09705	-1.12515
	2.61652	0.79418	-0.704676	-2.73423	-1.99641	-0.858733
	1.00505	2.57798	-0.942746	-0.963207	-1.42883	-0.382247
	1.2614	2.50186	0.352522	2.19274	-1.17307	-0.944851
	1.98287	2.38578	-0.607895	0.0754083	-0.740418	0.650266
	2.03904	2.40034	-1.36993	0.544781	-1.76619	-1.33927
	2.66024	2.27176	-0.624652	-0.050366	-1.61707	0.0122298
	0.749596	2.65885	-0.496666	-1.99843	-2.70526	-1.93959
	1.57069	2.7152	-0.405009	0.58365	-2.6895	-1.9443
	0.950876	2.51327	0.216024	0.70266	-1.54786	-0.889244
	1.31239	2.07457	0.590112	-0.270084	-1.91969	-0.964841
	1.94234	2.19662	-1.2643	0.881719	-2.55375	-1.00123
	1.28106	1.83532	0.447491	2.2146	-1.75271	-1.38323
	1.49051	1.70567	-0.530536	1.47707	-1.18936	-1.32276
	0.945414	2.25436	-0.675218	0.414121	-1.73076	-0.42552
	2.07861	2.22141	-0.270979	0.642152	-1.62756	-1.50515
	1.22601	2.44169	0.238457	1.87181	-1.81721	0.0272711
	2.22906	1.935	-0.586496	1.06858	-2.6941	-0.743725
	0.933463	2.751	-0.666101	0.909817	-2.36156	2.05836
	2.49419	2.86428	-0.556362	0.976522	-1.36158	-1.31066
	2.42288	0.848732	-0.645086	0.478538	-2.13908	-0.53081
	1.28855	1.99954	0.491084	0.306831	-2.54385	-1.05669
	2.15014	2.78183	-0.5559	1.5081	-1.35991	-2.3233
	2.78127	2.37278	-0.530947	1.62551	-1.80959	-0.549415
	2.96677	2.70267	0.280754	2.21318	-1.20468	-0.390056
	1.28787	2.46686	1.02492	0.985038	-1.70877	-1.77695
	1.15685	2.38582	-0.603225	-0.434719	-2.66175	1.22465
	2.57657	2.18084	0.685603	2.25499	-0.806034	-0.62555
	1.6904	2.12126	-0.329464	-0.0130219	-1.33031	-0.0529659
	1.90595	2.97545	0.924385	1.16996	-1.65989	-0.0218455
	3.25981	1.04546	-0.489558	-0.740837	-0.818113	-0.960534
	2.06592	2.49028	0.430362	1.96515	-0.738494	-0.227543
	1.40027	2.43293	0.143293	1.75782	-1.36794	-0.364913
	1.70121	2.19202	-0.243232	0.868778	-2.29331	-2.01234
	1.92004	2.11107	0.398787	1.63106	-1.61353	-0.438445
	1.22332	1.90704	0.406239	1.48338	-4.31253	-2.3386
	1.74191	2.32859	0.47559	1.89033	-0.960045	1.12982
	2.26219	2.39702	0.16942	2.01766	-1.14203	0.297893
	1.58444	2.35843	-0.903071	0.363743	-2.65983	-0.929312
	1.05908	2.0736	0.715054	3.10859	-1.37383	-1.93524
	4.00081	2.55999	-1.55017	0.0469752	-1.68737	-1.07194
	1.97323	2.61121	-0.330041	0.0530469	-1.30424	-0.449541
	1.59086	-0.106314	-0.436705	0.800967	-2.71391	-0.807532
	3.0929	2.62257	0.359933	0.923065	-2.43678	-0.749962
	1.7306	1.0353	-0.290659	0.214897	-2.85121	-1.03271
	2.59336	0.613201	-0.688809	0.563763	-1.64059	0.594528
	2.14652	1.97806	-0.129357	0.550446	-0.766329	0.403463
	1.01578	0.346367	0.840478	1.51881	-2.97102	-0.95587
	0.831682	2.75749	-2.15452	-1.0668	-2.71492	-0.251089
	1.30323	2.77023	-0.61371	-0.49592	-1.92132	-0.333939
	1.67875	2.42187	0.130882	2.32891	-2.4269	-1.00239
	1.48178	2.55917	-0.426729	1.12811	-3.84159	-1.68597
	2.94362	2.51939	-1.64036	1.24807	-1.83079	-0.481147
	2.4062	0.249803	-1.16055	0.999329	-5.7748	-2.26561
	2.22596	2.37649	0.379498	0.85585	-1.94602	-1.17106
	2.72184	3.06323	-0.558396	1.89551	-4.49674	-0.0442765
	1.49533	1.47606	0.403679	0.526964	-2.65988	-0.511029
	0.682217	2.12254	0.707862	2.55517	-0.750431	-0.904357
	0.750257	1.29459	1.31451	5.77142	-2.99399	-2.16475
	0.845527	2.60122	-0.112491	2.34676	-1.27264	0.468295
	0.807199	2.62201	0.647234	2.07445	-2.29059	-1.15345
	0.851648	2.86313	0.681186	2.31638	-5.30995	-0.299481
	1.67704	0.204307	-0.923361	1.52901	-2.39157	-1.48261
	1.38502	2.48651	-2.12199	1.90575	-1.36423	-0.641565
	0.817698	0.982208	0.644511	2.34679	-1.89747	-0.119288
	3.01592	1.43707	0.799487	1.22798	-2.00377	-0.102177
	1.49895	2.62887	0.740973	1.50703	-1.42361	-1.14329
	0.823246	0.185828	0.691183	1.82512	-3.97351	-0.518774
	0.714358	0.833642	0.647828	2.98974	-1.42136	-1.44275
	2.21291	1.69399	-0.428821	-0.167751	-1.66461	-0.789697
	0.807296	1.79024	-0.664308	0.770519	-2.30704	-0.625442
	1.51095	1.70916	-0.0915432	0.323551	-3.59503	-1.18579
	1.48855	0.619701	-0.390271	0.935547	-2.21576	-1.84625
	3.20086	2.4685	-0.463445	-0.375373	-2.53163	-0.945256
	2.09961	2.54227	-0.464068	-0.0953997	-3.63773	-0.932392
	1.13892	2.64218	0.168136	2.17653	-2.73801	-1.2804
	1.85321	2.34969	-0.738426	0.985737	-0.684591	-0.118573
	1.13317	2.13414	0.396655	0.828198	-1.85228	-1.2461
	1.08496	0.905056	0.100706	0.223279	-1.56855	-0.549739
	0.941149	1.35911	-0.632941	0.733026	-1.50353	-0.778054
	1.0501	1.58597	-0.719117	0.655144	-2.09371	-0.866531
	2.52988	2.58301	-0.472577	-0.153049	-2.96301	-1.76617
	2.30282	2.26069	-0.126151	1.74587	-1.21779	-1.30954
	1.82723	1.79594	0.798442	2.15514	-1.67856	0.275224
	1.6604	3.21703	-0.425744	0.132283	-2.68285	-0.567688
	2.02025	1.94398	-0.848335	0.0901441	-2.10894	-0.567936
	1.49783	2.56465	-1.31409	-0.122653	-1.34815	0.240779
	2.48958	1.42201	-0.103348	-0.385822	-0.994092	0.0463007
	3.25134	1.03326	-0.515499	0.649808	-1.74448	0.604756
	0.922622	2.58906	-0.332834	-1.02315	-1.48244	0.155409
	2.05691	2.70654	1.34897	3.03577	-1.92389	-1.25167
	1.51441	3.13092	-0.328656	1.26076	-1.40902	-1.13627
	0.839498	2.11042	0.424243	1.87907	-3.27182	-0.0587176
	1.59254	2.30914	0.0858788	1.01829	-1.34897	-0.557522
	0.80657	2.52996	-0.419913	-0.140204	-1.8514	-1.15129
	1.69968	2.67669	-2.23725	-1.26748	-1.39842	-0.855815
	3.42891	1.81409	-0.393104	0.988005	-1.56712	-1.80809
	1.6502	2.46521	-0.67904	-0.44907	-1.56814	-0.0723923
	1.8367	2.94871	-0.330136	0.598482	-2.04442	-1.048
	1.10271	2.49023	0.246915	1.19888	-1.7341	-0.383485
	2.6034	2.94455	-1.17761	0.944386	-1.89255	-0.560254
	1.92618	3.12	0.35032	1.81545	-1.7215	-0.502976
	3.71627	0.569079	-0.465712	-0.0844525	-2.80834	-0.586708
	1.32529	2.73084	0.696959	2.46387	-1.64952	-0.259925
	1.41407	2.42603	0.562659	1.8969	-2.17618	-1.05712
	0.813252	1.95028	0.213543	0.928543	-1.578	0.208149
	1.27049	1.9334	0.512311	2.59374	-1.71204	-0.526056
	1.11917	2.38913	-0.552332	-0.576365	-1.45744	-0.852102
	1.77034	2.38145	0.580606	2.58483	-0.954386	-0.0464837
	0.843038	1.40863	0.08774	1.4473	-2.02081	-0.618876
	2.03466	3.37139	-0.282035	1.00803	-2.85059	-1.88078
	1.41135	2.23799	0.304097	1.72222	-1.73864	-0.863763
	1.02613	1.59615	1.30849	-0.61862	-2.39867	-1.37133
	2.10255	2.67407	-0.427835	0.711919	-1.7053	-1.43082
	2.23093	1.33065	0.517993	1.08536	-2.58468	-0.526537
	1.02435	2.27843	-0.0261047	1.66567	-1.4324	-2.28971
	0.774745	1.10409	-0.156461	0.564256	-1.81997	-0.232482
	1.81703	2.12688	-0.625884	1.50117	-1.86318	-0.684088
	1.7019	2.12566	-0.589769	0.684158	-2.25007	-1.24452
	0.848111	2.67528	0.427821	1.68464	-1.0737	-0.352613
	2.7333	2.12231	0.38399	0.293999	-2.1538	-1.27446
	2.25326	2.31605	0.176826	0.0332181	-2.01674	0.531018
	1.37543	0.121694	-1.07182	-0.236484	-3.06673	-1.32894
	2.16021	0.18828	-2.96564	0.116174	-1.63609	-0.95695
	1.84462	2.54346	-1.02531	-0.755301	-1.35192	-1.08002
	1.65226	2.94122	-0.877977	0.204139	-1.87793	-0.658465
	0.965064	2.69358	-0.535146	1.19772	-0.785446	1.02716
	2.39434	1.02905	-0.210344	2.22741	-0.812496	-1.35853
	1.33578	1.33775	-0.186394	0.784348	-1.00845	-0.20547
	1.00413	2.70826	-0.357811	-0.543283	-1.40961	-1.55954
	0.80076	-0.74626	-0.441452	0.0228252	-2.97628	-1.19847
	2.83574	2.18282	-0.618416	0.583629	-2.74783	-0.183429
	1.83924	2.59737	0.803613	1.15519	-2.15822	-1.34578
	1.35417	2.70995	-0.258429	1.71311	-3.24619	0.424102
	0.845085	2.61253	-0.2613	-0.499693	-1.90005	-0.802323
	1.32929	2.16042	0.189116	1.60626	-1.67604	0.517863
	1.31197	2.31809	0.0998717	1.9078	-2.26068	-0.803342
	2.72716	2.23728	-0.825863	0.677321	-2.52192	-1.15529
	1.02467	2.11373	0.235621	2.08169	-1.8569	-1.60434
	1.13336	2.50377	-0.546833	-1.32329	-2.20912	-0.393854
	0.899542	2.38569	-0.476671	1.55576	-1.17225	-0.436645
	3.24211	2.99177	-0.543325	1.4841	-1.72927	-0.794751
	1.17942	2.65503	-0.65773	0.551133	-0.791073	0.207311
	1.12173	1.35802	0.0708732	1.13214	-1.25651	-1.01421
	1.5529	-0.496849	0.403301	2.1141	-2.03272	-1.16713
	1.62341	2.68954	-3.16251	1.51103	-1.37951	-0.290796
	1.87055	1.46988	-0.549792	0.963112	-1.78054	-0.567418
	1.00595	1.85586	0.714346	0.928008	-2.40919	-0.263439
	1.17827	2.64026	-0.49795	-0.936933	-1.26757	-1.31424
	0.788694	2.11764	-0.645958	1.33654	-1.37065	-0.267292
	1.6866	2.86661	0.556595	0.394629	-3.34194	0.00323867
	1.64253	2.48849	0.124279	1.17979	-1.95312	-0.701724
	2.20466	2.16302	0.528587	1.78717	-1.8106	0.88079
	1.20329	2.55849	0.00069297	1.70946	-0.862793	-2.02944
	2.358	2.02026	-0.102747	1.54097	-1.83206	-0.844654
	2.08223	1.98809	0.0101006	0.869129	-2.16495	-1.52115
	0.677223	0.34407	-0.489621	0.0544968	-1.92263	-0.286482
	0.995969	1.56043	-0.588753	0.704933	-2.30907	-1.27194
	2.28785	2.25664	0.915017	1.16423	-3.53536	-1.37131
	1.09844	3.02927	-0.683027	1.38929	-1.53474	-0.840798
	1.06875	2.15129	0.582595	2.55608	-1.58723	-0.184107
	1.37628	2.65517	-0.49591	0.772404	-1.51492	0.869984
	1.04077	2.104	0.00790795	0.513045	-1.35665	-0.6019
	3.3285	3.60544	-0.254779	0.848489	-2.4507	-0.991792
	1.49878	2.39159	0.606438	2.52447	-2.81714	-1.48189
	0.715053	0.486899	-1.19309	0.380638	-3.28326	-0.511877
	1.32123	0.31585	0.482396	1.42173	-1.45504	0.874705
	0.731495	3.20326	0.547146	0.616998	-1.1865	-0.513711
	2.64568	1.26653	-0.439261	1.06567	-1.1437	-0.155398
	3.64917	2.45684	0.00201434	1.90367	-2.21895	0.0299738
	0.97491	2.43572	-0.0806568	-0.228387	-2.0053	1.28353
	1.24366	2.48048	-0.569845	-3.17178	-2.41233	-0.168083
	1.71604	2.52468	-0.275058	0.42655	-2.86322	0.102738
	2.09759	2.50045	0.585643	-0.604518	-2.69572	-1.07557
	2.47978	2.60451	-0.854104	-0.226445	-1.89007	-1.01181
	1.51157	0.946503	-0.976799	-0.135314	-1.40852	1.64412
	0.931226	2.29723	-0.722052	-0.0113366	-2.04377	-1.72247
	1.39406	2.10732	-0.380279	0.598421	-2.21449	0.00128588
	1.09422	2.61262	-0.328809	1.72441	-2.49595	-0.748676
	1.41326	1.83758	0.032689	1.53438	-2.14356	-0.708027
	2.89682	1.78135	-0.0205834	-0.943061	-1.36778	-1.27918
	2.01162	-0.570258	0.1846	0.536023	-1.71995	-0.189342
	1.71791	2.98395	-0.325655	0.935045	-1.1709	0.251483
	1.71113	2.13812	0.302198	1.08268	-2.11958	-0.737707
	1.41066	2.10682	0.146491	0.355035	-3.23303	-0.359343
	0.941192	2.37551	0.663047	2.45691	-3.54891	-1.18608
	1.35726	2.06599	-0.340446	0.801012	-2.60249	-1.17873
	2.33613	-0.221279	-0.104559	1.28085	-2.18864	-0.83358
	1.17974	1.23859	0.397031	0.893832	-0.704787	-0.874607
	1.25776	1.9387	-0.521015	-2.1558	-3.03551	0.407809
	1.39904	2.27926	0.0470886	1.03833	-1.90597	-1.03647
	1.4336	2.49499	-0.34358	1.32172	-1.58734	-0.29981
	0.928845	2.97291	-0.300154	0.137873	-2.20849	0.77306
	1.91108	-1.54309	-0.226857	1.40911	-1.66981	-1.26323
	0.814149	2.91335	-0.114643	0.357751	-2.19796	-1.57387
	0.788857	2.54555	-0.218865	0.701569	-4.77032	-0.410183
	1.12071	2.04446	0.294513	1.19731	-1.28031	-2.36591
	1.35463	2.81565	-0.304937	1.31532	-1.13485	-0.457152
	1.62163	2.61977	-0.113652	0.821114	-1.52399	-2.32209
	3.23451	4.4631	-1.89493	0.330077	-2.44514	-1.06452
	1.7559	2.79842	0.47171	1.59463	-3.85487	-0.694455
	1.97511	2.26549	0.288226	0.348893	-2.43668	0.401177
	1.07466	1.91216	-0.0740105	0.421242	-0.776013	0.466827
	1.4695	2.22435	-0.487777	-0.076747	-1.29249	0.795248
	1.37752	-0.0069224	1.30151	1.04298	-1.88759	-0.416576
	1.03158	2.12342	-0.500509	0.557484	-1.8715	-1.26007
	1.58215	1.4679	-0.578938	-1.84709	-1.98098	0.271329
	1.5983	1.98283	-0.354863	0.394041	-2.01016	-0.790956
	1.60737	2.50577	0.474093	1.11775	-1.31509	0.288115
	3.369	2.63159	0.78946	2.60795	-2.2275	-0.914657
	0.965829	2.40454	0.502442	0.0174296	-1.94623	-1.50779
	1.88715	2.24495	-0.733073	-0.237642	-2.949	-0.985174
	0.847035	-0.121977	-0.128576	0.941959	-2.87557	-1.57743
	0.899372	1.10769	0.517056	2.32688	-2.44198	-0.911943
	1.83677	2.20886	-3.8401	-0.119059	-1.17845	1.3453
	1.31942	1.9415	-0.776822	1.02891	-2.69124	-0.972702
	1.89734	2.57258	0.0177415	0.777608	-2.91707	-2.34395
	1.31422	1.38083	-0.0564068	1.33892	-2.31413	-1.04442
	1.0616	1.71842	2.76165	-0.554025	-4.03201	-1.17902
	3.00104	1.87444	-0.594421	-0.803291	-2.6441	-1.05973
	3.02658	2.18867	-0.583898	1.0631	-1.79273	-1.74633
	0.990826	2.47448	-2.56835	1.54502	-2.67338	-0.579808
	1.59498	2.78465	-0.0619954	2.00268	-0.945546	-0.93006
	1.20619	2.09131	0.487411	2.41574	-1.6826	0.771585
	2.86959	2.09003	-0.988337	1.95529	-1.6558	-1.35794
	1.29888	1.88154	-0.783979	1.6338	-1.3424	0.0112358
	1.39483	2.48226	0.586745	4.12927	-4.00416	-2.44532
	2.986	3.32762	-0.402951	0.142798	-2.15833	-0.155116
	2.00186	2.56412	-0.685618	0.947225	-1.676	-2.75524
	2.47632	4.01879	0.557005	1.32309	-2.27438	-0.681836
	1.98175	2.15893	0.0777313	0.423756	-2.25213	-0.1745
	1.16696	2.2853	-0.66482	0.872866	-2.00077	-1.67378
	0.719798	2.44023	-0.647588	0.620737	-3.48329	0.70933
	0.829619	2.55023	-0.180285	0.905261	-1.62919	-0.808329
	0.886724	3.57036	-0.403052	-0.145754	-2.06565	0.84781
	1.798	0.0974862	0.851162	-1.18995	-1.08037	-1.02567
	1.69281	2.31761	1.35737	0.881042	-1.71803	-1.3835
	0.824835	2.27519	0.475713	-0.922416	-2.68036	-0.511772
	1.70788	2.12068	-0.221718	-0.344628	-3.61669	-0.521602
	0.940659	1.43579	0.385193	2.21117	-2.65648	-1.45722
	0.855806	1.85534	-0.474022	0.382455	-1.15399	-2.03571
	0.847481	2.38844	-0.114645	0.621952	-0.948477	-0.0102626
	0.746252	1.73637	-1.39606	0.0418781	-5.56552	-0.608056
	2.21465	2.0438	-0.560815	0.629941	-3.20881	-0.794434
	1.75381	1.33588	0.045469	1.0228	-1.47122	0.459829
	0.839778	-0.0990117	0.506042	1.6892	-1.68532	-0.845081
	2.75344	0.443979	-2.77267	0.311061	-0.782041	0.382883
	1.14373	2.37496	-0.525502	0.21756	-1.71118	-1.66741
	1.56294	1.67566	-0.36343	-2.78843	-1.68028	0.112227
	1.00734	1.99849	-0.241498	0.815222	-1.95978	-1.04179
	1.459	2.36649	2.24005	0.495125	-1.79573	-0.226737
	1.56958	2.20374	-2.00271	-0.320137	-2.08599	-0.485721
	0.820874	2.93165	0.101575	0.563018	-1.23615	0.646198
	1.81665	2.49686	-1.60842	0.064288	-1.39202	-1.32983
	2.21127	2.41258	0.253657	1.0255	-2.42862	-0.942721
	1.89251	1.58101	0.360126	2.02952	-2.50683	-0.797618
	1.04944	2.17255	0.434665	0.865553	-1.125	-0.231651
	2.58793	2.97104	-0.904323	-0.524218	-1.76241	-0.0006466
	1.00925	2.48909	0.308809	0.125063	-1.70842	-0.813853
	2.4594	2.93127	-0.703289	1.01417	-1.74008	0.333818
	2.8671	4.93201	-1.57001	0.331547	-1.08204	-0.0179344
	2.17048	2.80551	-0.434572	-0.359677	-2.05989	-1.21848
	1.02772	2.66049	-0.7066	1.12553	-2.50951	-0.334371
	0.760904	2.65743	0.391974	-0.135021	-1.40328	0.831872
	1.78012	0.292774	-0.231294	0.19044	-1.15874	-0.320912
	1.94438	1.9814	-0.31553	-0.368436	-1.46033	-0.592471
	1.8647	2.04724	-0.190802	-1.16498	-1.21632	-1.94402
	0.941808	2.48119	-0.0598222	0.750293	-0.979901	-0.356364
	4.17577	-0.747282	-0.790355	0.692351	-2.30305	-0.725047
	2.87307	2.15662	-0.737309	0.51605	-2.00601	-0.756343
	1.16692	0.414904	0.0297397	0.28607	-1.47625	-0.398527
	1.3396	2.40139	-0.367768	1.54604	-1.44315	-0.613972
	1.34467	2.41907	-1.21366	0.142806	-2.96885	-0.691738
	2.97367	1.04676	0.534949	2.54844	-2.26224	-0.226143
	1.613	2.65019	-0.0800749	-0.194464	-2.09608	-0.173384
	1.36255	2.82563	-0.211424	-0.298625	-0.935111	-0.565577
	1.59588	2.26798	-0.0990218	0.734427	-1.84953	0.793047
	1.9281	2.08997	0.0512936	0.121793	-1.43809	0.0690781
	1.98868	2.49282	0.0385389	0.836329	-1.6636	-0.510846
	1.55742	2.42181	-0.253059	0.168473	-1.10265	-0.367631
	3.22975	1.99258	0.945552	0.998491	-2.84011	-1.62019
	0.766063	2.11152	-0.459396	-0.0286657	-4.06016	0.0264682
	2.63309	1.04635	0.362925	1.2268	-1.82207	-1.45651
	1.43689	-1.04432	0.664674	2.31207	-1.27552	-1.10328
	1.2085	2.80874	-0.766977	0.839116	-1.28604	0.578509
	2.6175	2.90947	0.790918	1.60183	-4.49398	-0.548112
	1.09148	1.13174	-0.317079	0.821151	-1.10097	-1.89309
	1.07198	2.4779	-0.158308	0.709566	-2.3245	-1.4013
	2.04113	2.56824	-0.234668	-0.419329	-1.21509	-0.733108
	2.4629	3.47122	-2.81734	-0.867397	-0.9046	0.474224
	1.04158	2.12176	-0.142527	0.407637	-3.20755	-0.0011629
	1.33693	2.25202	-0.53112	0.375296	-2.17728	-0.296108
	1.40582	2.83014	0.570873	0.883498	-2.29406	-1.19996
	2.40982	2.09225	-0.18086	-0.872383	-2.04237	0.382595
	2.42776	3.49705	-0.316558	-0.279155	-1.45043	0.233746
	1.6101	2.69122	0.730731	0.416458	-2.28585	-0.165361
	1.66814	3.43196	-0.0159431	0.886119	-2.10618	-0.731384
	2.49789	2.32873	-0.673772	0.722225	-1.35946	-1.00027
	2.03988	0.188185	0.536839	1.27914	-1.54428	0.289698
	1.61925	5.89281	-0.367318	1.02476	-2.17494	-0.937808
	1.55272	1.91757	-0.443898	1.37138	-1.08821	-0.23156
	2.07816	1.57901	0.10568	1.32784	-2.28395	-0.6112
	1.31343	2.14659	-1.77695	1.3461	-1.78814	-0.32125
	2.34462	1.53489	-1.30106	0.942605	-2.90755	0.126718
	1.35465	2.29331	-0.211913	2.20739	-2.33407	-0.677307
	1.48101	2.16617	1.60286	1.88546	-4.03771	-0.973051
	1.72096	2.26322	-0.0463	2.13031	-5.0201	-3.13532
	1.39242	2.37887	-0.176827	0.157138	-2.5659	0.317393
	2.24949	1.96517	0.408517	1.93223	-1.50589	0.499983
	1.5267	-1.93488	0.0582627	0.82998	-1.06399	-0.374065
	1.97903	2.52597	0.443057	1.99287	-1.41439	-0.0186139
	1.37703	2.32682	-0.440402	-1.50951	-1.08781	-0.352113
	0.867232	2.86631	-0.328944	-1.87915	-2.07539	-0.762997
	0.786166	2.61794	-0.607381	-0.278861	-2.55429	1.7452
	2.59031	2.4096	0.624475	2.51231	-1.49385	-0.749126
	1.28151	1.87922	1.22342	1.32449	-1.50942	-2.20414
	1.98388	2.39646	0.286769	-0.953043	-1.7217	-0.671035
	3.19827	2.07778	-0.295473	0.983908	-1.23061	-1.5743
	1.37481	2.50079	-0.599201	1.85352	-1.45149	-0.641669
	1.73158	0.338971	-0.596696	0.705862	-1.68361	-0.928624
	1.49614	1.54209	-0.481592	-0.374108	-2.59763	-1.11222
	1.54607	1.72949	-0.47952	0.655969	-0.908666	0.633569
	0.858503	2.68162	-3.68382	-3.37912	-1.91494	-0.975165
	0.948313	0.359608	0.111119	0.592834	-1.72514	-0.907396
	1.15539	2.51086	-0.0172311	0.900811	-1.73581	-0.557019
	2.43547	2.76101	0.210632	0.511942	-2.41172	-1.04116
	0.860547	2.64315	0.193745	1.51454	-2.06232	-1.11764
	1.61544	2.4544	-0.732347	0.48267	-1.69873	-0.557345
	2.36977	2.1473	0.460116	1.92905	-2.98842	0.199149
	2.80262	2.77263	-0.562594	0.0713211	-1.68898	-0.616016
	1.09875	2.54971	0.171189	2.35038	-0.849943	-1.04257
	0.999212	1.95871	-0.0728618	-0.0089059	-1.44635	0.480782
	2.00254	1.48742	0.948943	-0.64025	-0.720084	-0.363255
	1.15002	2.70459	-0.80863	-0.360278	-2.67579	-1.60395
	1.28819	2.22657	0.0402431	2.02225	-1.5441	0.0429511
	1.62296	2.24283	-0.1729	1.14137	-1.40173	0.578935
	2.02934	2.2242	-0.0661615	0.0588842	-1.2971	-0.588759
	1.36466	2.00534	-0.497939	-3.22299	-0.952856	0.817758
	1.36469	2.38133	-0.182334	1.13264	-2.1239	-1.67083
	0.807427	2.00791	-0.226501	0.0631096	-2.85927	-1.27701
	1.08225	2.20962	-0.5829	-0.225486	-2.12961	-0.179239
	0.92893	0.174479	0.171528	1.56841	-1.44643	-0.274114
	2.19375	2.60196	0.0743487	2.56573	-2.8292	-1.39923
	1.78019	1.15593	-0.505895	0.78812	-4.6174	-1.40731
	2.59692	1.41736	-0.581037	1.03875	-4.02466	-1.33762
	1.18334	3.04103	-0.360911	-0.383465	-2.49777	1.3038
	1.32805	2.23062	-0.162163	1.04983	-0.903747	-0.891748
	2.00049	1.41623	-0.43359	-1.22143	-2.10683	-0.489912
	1.97039	2.5373	-0.415231	0.844464	-1.7419	-0.465292
	1.55185	1.80269	-0.7152	-1.08866	-2.04128	-0.565107
	1.82884	2.64959	-0.186253	2.166	-0.958027	0.407413
	1.78046	2.09383	0.64551	1.9127	-1.98882	-0.666308
	1.02479	2.53717	0.150406	0.870091	-4.0969	-2.27407
	3.27713	1.39062	-1.40875	1.69357	-3.48679	0.0342195
	1.38369	0.902954	0.648738	0.916557	-2.45548	-0.973122
	2.96496	2.03959	-0.572874	-0.27784	-1.42974	-0.902657
	2.75228	2.53065	-2.15975	-1.6414	-1.25718	0.108757
	0.970595	2.32676	-0.822721	-0.767731	-2.43533	-0.314094
	1.44867	1.43247	0.669698	0.119392	-2.16643	-0.789201
	1.27312	1.08949	0.574385	0.95855	-1.08224	-0.739401
	0.761264	2.51214	-0.366912	-0.100485	-2.53825	0.809906
	1.08406	2.68197	-0.337074	-0.786443	-3.0789	-2.03453
	1.78687	2.48525	-0.180876	0.292214	-1.78066	0.138266
	1.71768	2.52337	-0.601739	0.313298	-2.70082	-2.07723
	1.65573	2.42102	-0.377553	1.58177	-2.35458	-1.30633
	2.70122	4.1154	0.233749	0.081835	-1.15856	0.0823699
	1.09074	2.59233	0.154928	1.33987	-2.23521	1.44054
	1.84552	2.56454	-0.549322	2.14394	-1.2169	-1.12966
	0.829728	1.13512	0.69578	1.73768	-1.72802	-1.20796
	0.954626	2.53949	0.402246	2.29321	-1.18261	-0.0714056
	1.11116	2.80869	-2.98585	0.067056	-3.59385	-1.63371
	1.23504	2.16498	-0.27907	1.32387	-3.29715	-2.36629
	1.39791	3.14113	0.379541	2.37383	-2.82214	-1.26775
	2.79353	1.72221	-0.722634	0.206994	-1.5437	-0.202475
	2.91402	1.23359	-0.72354	1.3768	-1.41694	0.215742
	1.74354	2.25571	-0.589152	-1.55029	-2.28252	-2.13475
	2.23112	2.60855	0.564374	1.84917	-1.82047	-1.00388
	1.76431	2.49012	-0.0629343	1.06645	-1.68844	-1.76357
	1.64361	1.08889	-1.00591	0.581664	-1.90809	-0.882482
	2.1474	2.66894	0.608297	-0.0702833	-2.37425	0.137405
	2.39436	2.29242	0.871011	0.552804	-1.2934	0.0393867
	0.85288	2.27294	0.428206	1.28298	-3.70366	-0.876494
	1.54994	2.56545	0.362195	0.795502	-2.19514	0.226126
	2.34058	5.70687	-1.29794	-0.623101	-1.64117	-1.0044
	1.48475	2.71807	1.00157	2.33092	-1.87134	-1.16841
	2.12683	1.21651	-1.49061	0.672899	-1.99308	-1.41616
	1.8826	2.06771	0.473951	0.521172	-3.13257	-1.33647
	1.87158	2.5796	0.347863	1.25993	-5.05617	-0.469969
	0.794531	3.03431	-0.619444	0.146257	-1.32494	0.0141999
	1.84351	2.2682	-0.641513	-1.22362	-1.79026	-0.481932
	1.01019	3.10798	-0.378495	1.75296	-1.12125	0.118541
	2.47091	1.94096	-0.5853	-0.400925	-1.33853	-1.41089
	2.82096	1.3884	0.582505	0.539961	-1.85953	-0.764028
	1.45592	1.25945	-0.447655	1.02553	-3.46742	-0.896695
	1.47505	0.851652	0.352214	1.15626	-1.45489	0.777687
	1.33548	2.52188	0.0763722	0.628335	-3.34103	0.982531
	2.94934	1.14296	-0.0250699	1.92947	-0.731684	0.960717
	0.843909	1.14549	-0.701212	1.19036	-2.56989	-0.769586
	2.50308	1.75005	0.633465	1.26891	-1.92846	-0.609631
	0.693068	0.0873354	0.878945	0.918934	-1.92488	-1.11781
	0.859521	2.9469	0.795707	2.36318	-3.33519	-3.60096
	1.46603	1.87121	-0.538861	-0.870606	-2.32217	-1.75888
	1.05944	2.46923	0.244807	-0.667348	-1.57843	-1.70021
	1.25135	2.51916	-0.360409	-1.0496	-1.47603	0.190039
	1.92718	2.63624	-0.202187	-0.0289675	-2.50315	-0.853397
	1.56102	2.45616	0.36877	2.19861	-1.38367	-1.34388
	3.69251	1.81581	-0.605964	0.627379	-1.14961	-1.19035
	1.02954	-0.269726	-0.315821	1.46042	-2.07824	-1.84238
	3.25882	2.93076	0.124944	0.0805345	-0.998711	-0.741497
	0.699038	2.26739	-0.363043	1.24817	-1.56948	-1.27572
	1.88668	2.51989	-0.0661296	1.50363	-1.8359	1.39397
	1.95201	3.63118	0.417835	2.28657	-1.66529	-0.757775
	1.57075	1.90932	-0.621266	0.659755	-3.21983	-2.41072
	1.25759	1.39073	-0.581295	1.62545	-1.23997	-1.32458
	1.35768	1.97225	0.423541	2.40951	-3.05961	0.355933
	1.97389	3.02588	0.285338	2.31522	-1.10496	0.476984
	1.30489	2.71821	0.372557	2.02182	-1.90257	-0.789899
	1.5332	1.5574	-0.194014	1.1943	-4.30364	-1.99123
	3.04567	2.61242	-0.284673	1.55263	-2.39835	-0.737276
	1.27773	2.52502	1.87476	0.340629	-1.2412	-1.31664
	1.3555	1.33906	-0.436375	-0.497788	-1.49021	-0.945252
	1.0733	2.19828	-0.415917	-0.0451222	-1.69985	-1.52701
	2.47174	3.10163	0.655078	0.516607	-2.53693	-1.12648
	1.22122	2.51875	-0.123018	2.08761	-1.61951	0.451378
	1.02977	2.43598	1.16685	1.43783	-1.08687	-0.47054
	0.746352	2.27788	-0.118703	-0.863708	-2.3778	-0.529336
	1.75446	2.58776	0.679656	2.52153	-0.625235	-1.72598
	1.63053	2.67908	-0.602679	-0.743089	-1.00311	0.432649
	1.1077	1.41138	-0.14453	-0.422125	-2.49722	-0.971785
	1.16096	2.36787	0.5643	1.43205	-1.43373	-0.0630827
	0.928265	2.58678	-0.730648	1.06906	-2.02167	-2.30462
	3.23413	1.49898	-0.510543	1.3778	-3.28613	-0.918117
	0.866107	2.53059	1.00852	0.654246	-1.9348	-0.691024
	2.88088	1.80761	0.0315895	-0.0175907	-2.28588	-0.361406
	2.15847	1.63875	-0.416471	0.883748	-0.993358	-1.35677
	3.31127	2.82341	-0.494678	2.02295	-1.88513	-0.499973
	1.03281	2.48852	-0.40503	0.0143386	-1.86748	-0.617392
	1.89388	2.3219	0.482505	1.24373	-2.1175	-1.01069
	0.843025	2.70932	0.112397	1.2563	-1.60105	0.66157
	1.13082	2.49575	0.312267	1.05574	-1.97012	-1.53576
	1.27005	2.28847	-0.565612	1.76246	-2.18541	-1.15715
	0.93979	1.25616	0.4257	1.22484	-1.43284	-0.494428
	2.62197	2.46832	-0.182145	2.05945	-2.65738	-0.938859
	0.80471	0.255121	-0.0392562	-4.06704	-1.60267	-0.778836
	1.31085	2.77481	-0.0165246	1.53227	-1.2647	-0.641033
	1.55687	2.57226	0.272936	0.544528	-1.26654	-0.680512
	0.950513	2.21246	-2.08939	0.981783	-3.02021	1.11081
	1.17213	2.75079	-0.403824	1.63349	-3.89609	-0.605633
	1.28796	2.43548	-0.449232	-0.257518	-1.81296	0.269924
	2.6669	1.90123	-0.396396	0.60796	-1.7644	-1.27999
	1.26087	3.74971	-1.20745	-0.591252	-1.85384	-0.616837
	1.41011	2.30478	-0.237322	0.564849	-2.59791	-1.57672
	1.2529	2.31665	-0.181672	-0.0246456	-3.01339	-1.17348
	1.09788	1.84248	-0.948128	0.010941	-2.19284	-3.07327
	2.01179	2.29179	0.149047	1.81013	-1.74943	-1.21445
	1.08026	2.07922	-0.577914	0.538207	-1.94197	0.41164
	0.971807	2.46307	-0.0750673	0.683743	-1.51944	0.622674
	1.66053	1.71347	-0.350057	0.496111	-1.84224	-1.37501
	1.33065	1.64608	0.10551	1.78721	-2.20104	-0.707264
	0.976	1.85635	-0.709499	0.867445	-2.10591	-1.35498
	1.68683	1.63951	0.970893	1.56273	-1.83878	-1.52867
	2.25835	2.73142	-0.783355	0.145191	-2.59461	-0.481351
	1.85693	2.05334	-0.58971	0.79065	-1.03665	0.0767918
	2.17734	2.90638	-3.8801	-2.10508	-2.47938	-0.747582
	1.4507	2.42957	0.21196	0.796943	-1.26795	-1.28353
	1.79721	1.62597	0.604332	1.78226	-2.83975	0.431261
	1.52042	0.778158	0.382919	2.73024	-1.05343	-0.736684
	1.19898	2.79003	-0.777925	0.507806	-1.14306	-0.564264
	2.66182	1.95841	0.99795	0.421455	-0.995487	-1.59777
	1.05397	2.88286	-0.0439242	4.09107	-0.92623	-1.76594
	1.01254	2.03686	-1.03144	1.34015	-2.37933	-1.98618
	2.67654	2.35814	0.215618	-0.219035	-1.14768	0.99545
	0.925969	2.65828	0.131384	-1.25988	-2.02904	-1.15206
	1.4528	2.41323	0.344357	1.51456	-1.60496	0.227655
	3.49889	2.86151	0.176775	1.53491	-1.38838	0.173034
	1.93191	1.90336	0.453844	0.766506	-1.5731	-1.26453
	0.875215	2.7027	-0.173165	1.25962	-1.05348	-1.37072
	0.824921	2.1864	0.450665	0.347761	-0.953506	0.0854466
	1.89148	3.2018	0.369344	1.94684	-1.17487	-1.63506
	0.937515	2.28103	-0.197004	-0.124775	-2.46026	-1.24195
	1.46716	2.55352	0.183315	1.5322	-1.69407	-0.211567
	1.01846	2.51483	-0.546411	1.1838	-1.09884	0.241438
	1.23328	3.04903	0.00074084	0.134845	-0.868095	-0.0923106
	2.82318	2.49157	-0.470143	0.372186	-0.687654	0.512102
	1.67636	2.65974	-1.68499	0.492363	-0.699692	0.790581
	1.51269	2.54648	-0.0936045	0.601489	-1.6752	-0.73943
	1.17324	2.91367	-0.363599	0.591762	-1.56241	-0.496869
	1.67678	2.42448	-0.289646	-0.0771366	-1.37248	-0.903049
	2.29672	1.86333	-2.15486	-0.554272	-0.828699	-1.56869
	1.35965	2.40217	-1.03497	0.583645	-1.68738	-1.48775
	1.34131	2.95083	-0.181471	1.23287	-2.31551	0.436097
	1.19846	2.21406	-1.23655	0.998718	-1.88634	-0.532195
	1.00373	1.57575	-1.01098	1.78399	-2.32899	-0.863526
	0.959362	2.18816	-0.59036	-0.294857	-2.54321	-1.2733
	1.58521	1.857	0.0239534	1.36866	-4.42958	-0.992249
	1.72977	2.58603	-0.326775	-1.88411	-2.00812	-0.411556
	1.36705	1.90338	-0.102117	0.541114	-2.05708	-1.31052
	2.56514	2.1671	-0.496296	-0.311734	-1.85804	-0.638132
	1.87919	2.40725	-0.18283	0.523017	-1.67212	0.691147
	2.01069	2.02736	-0.157393	1.8203	-3.34155	-2.30656
	2.28975	2.50581	0.275566	1.15446	-1.11079	-0.443398
	1.64119	-1.0855	-1.03625	-0.184308	-2.13826	-0.172617
	1.77176	2.46475	-0.0528929	1.31963	-1.73449	-2.57669
	2.95675	2.15643	-2.32751	0.775077	-1.612	-0.610414
	1.32644	3.39716	0.976993	1.42831	-1.69997	-3.35768
	3.06553	2.31185	0.325898	1.27018	-3.47217	-1.30092
	0.978242	2.6588	-1.52097	-0.444633	-2.56844	-0.970054
	5.51674	-0.268715	0.473741	2.39174	-1.63133	-0.992459
	1.15285	1.73606	-1.27177	0.259287	-1.9382	-1.22748
	2.095	1.39124	-0.498907	-0.0106579	-1.12529	0.0781914
	2.62671	2.15541	0.327005	0.923925	-2.73046	-1.58042
	1.1477	1.52404	0.0694863	1.72573	-2.57222	-1.34055
	2.07281	1.35656	0.138921	1.67371	-0.912154	-0.249036
	3.00427	1.53438	-0.285455	0.391459	-2.31002	-0.656415
	1.1472	0.742376	0.415974	0.234507	-1.07511	-0.641507
	1.83818	2.40255	-0.0909013	1.10601	-2.3697	-0.961818
	1.14681	2.69879	-1.49337	-0.509647	-1.66502	-2.87228
	1.26253	2.834	-1.9865	0.254841	-1.83806	-1.48177
	0.995651	0.615321	0.633164	2.61379	-1.70108	-1.67119
	2.41728	2.12795	0.456793	2.55345	-2.04837	-0.67613
	2.04455	2.67636	-1.17144	0.371382	-1.93495	-0.534903
	0.821824	2.20675	-0.0199109	0.119459	-2.00722	-0.0294839
	1.95572	2.38637	-0.251342	0.786901	-1.79858	-1.53571
	2.8669	2.19752	-0.535342	-0.333741	-2.71144	-2.28338
	1.08875	2.53206	-0.617414	1.44803	-3.09765	-2.34565
	2.14572	2.17765	0.267211	0.172852	-2.09355	-0.732753
	1.32934	2.53133	-0.383379	0.0153207	-2.39269	-0.806892
	1.17928	2.53024	0.703633	2.12971	-2.2331	-0.926659
	1.16216	3.05322	0.0852516	0.0210914	-1.70996	-0.901323
	1.6386	2.10983	-0.444403	0.492311	-1.94238	-1.09484
	1.25566	1.80831	-1.3295	-0.409949	-2.79528	-0.912939
	1.10044	3.27096	-0.112677	1.80407	-0.772848	-1.15019
	1.12629	2.61952	-0.824696	0.590683	-1.50139	-0.301522
	1.19793	2.0556	0.416443	2.63505	-2.15479	-1.20945
	2.85058	3.99507	0.051841	0.935613	-2.50322	-0.676153
	0.979177	2.86752	0.399146	2.17339	-1.04374	-1.98905
	1.23227	2.07615	1.00009	1.95232	-1.67448	-0.337304
	1.10468	2.93861	-1.08596	0.253025	-1.0973	-0.341934
	0.944915	2.30058	0.882201	2.93717	-0.653277	-0.0396484
	2.56984	3.37726	-0.339848	1.5954	-1.5844	-1.03893
	1.77718	3.18185	-0.612651	0.0422565	-1.44434	-0.229669
	0.886587	2.4904	0.0783406	1.09077	-1.29805	-0.2022
	1.12101	2.36237	0.134518	-0.272566	-0.885353	-1.63248
	1.81424	2.68537	-1.4139	-0.343068	-1.85766	0.830682
	1.57632	2.19506	-0.563623	0.0239346	-5.83561	-2.60119
	0.891988	2.55845	0.383226	2.02768	-0.855976	-1.52594
	1.59691	2.51826	-0.162345	-1.09503	-1.90622	0.581337
	3.15347	1.43493	-0.348914	1.4617	-2.03574	-2.70203
	1.28504	0.7855	-0.653885	1.12939	-3.57387	-0.764543
	3.75732	0.822425	-0.802414	1.29116	-1.0984	-0.610794
	2.86221	2.38186	0.583202	1.92544	-1.63285	-0.814452
	0.987713	-0.0054925	0.661051	1.34338	-3.15958	-0.276059
	0.922301	2.55029	0.636849	2.10752	-3.16959	-0.406935
	1.08363	2.99584	-0.396635	1.11435	-1.95624	-0.0227198
	1.0276	2.08139	0.447853	1.34	-2.96464	-1.27334
	2.8297	0.62448	-0.343254	0.244883	-1.82926	-1.17361
	1.63845	2.37393	0	1.59928	-1.73715	-0.722861
	1.85602	2.66954	0.379675	0.457255	-3.27576	-1.55689
	0.897821	2.49364	0.0789424	0.218278	-2.46944	-0.360143
	1.87975	2.17536	0.736578	1.20447	-2.13059	0.563039
	1.28944	2.37924	-0.412778	1.21264	-2.5206	-0.0729314
	1.39421	1.92405	0.203323	0.637708	-1.95894	0.467927
	1.46043	2.65574	0.710191	1.89087	-1.60762	0.192085
	2.4762	2.41635	-0.292712	0.634109	-2.24292	0.185073
	1.03041	2.50204	0.0392098	2.28835	-2.80664	-0.437163
	1.23799	2.00806	0.105005	0.762398	-2.18802	-1.92976
	1.66984	2.12119	0.609608	0.40424	-1.63987	-0.676499
	2.91368	2.46125	-1.15243	0.738262	-2.42295	-0.145179
	1.20012	3.35366	-1.17467	1.04793	-1.65632	-0.778848
	2.28588	2.25755	0.0076955	0.393158	-2.02667	-1.21401
	2.13684	2.14966	-0.189462	0.712891	-0.762399	0.932891
	1.16611	2.10795	-0.528392	-2.7087	-1.69487	-0.208565
	1.23743	2.1712	-0.970479	-0.548011	-2.20492	-0.876673
	2.24943	1.72989	-0.0937497	0.394849	-1.71436	-0.391674
	1.56871	2.19182	0.315642	2.21301	-4.13276	1.93528
	1.63553	2.5686	-0.76231	0.561038	-2.63755	-0.683744
	1.37438	2.38233	-0.56498	0.629732	-1.75752	0.187931
	1.50601	2.53637	-1.85604	0.636712	-1.28172	-0.250351
	1.36638	2.64218	0.191789	1.53322	-2.21291	-1.47046
	1.45162	2.48298	-0.379958	1.36476	-1.15928	-1.87734
	1.0762	2.52532	-0.899468	0.932895	-2.49068	-1.20387
	2.0446	1.4803	-0.541879	-0.342414	-2.32081	-1.46425
	1.06741	2.01077	0.549339	1.94944	-0.991944	-1.51449
	0.997081	2.49359	-0.556816	1.42469	-2.63283	0.829183
	2.62012	2.79935	0.187606	0.515238	-0.895662	1.09741
	1.93749	2.2885	0.239492	0.835622	-2.5911	-2.53207
	1.20817	2.5014	-0.569829	1.02707	-1.81798	0.0530703
	1.01868	2.38663	-0.266979	0.7882	-2.1503	-1.17176
	2.59968	2.06141	-1.33639	0.538926	-2.7715	-0.469836
	1.5296	1.46722	0.0044961	1.92296	-2.27036	-0.863015
	1.53145	2.06994	0.472449	0.886157	-0.688315	-1.20832
	1.90678	2.24082	-1.07564	-0.298174	-2.07337	-0.873517
	1.16037	2.28428	-1.03992	-0.207082	-1.90858	0.389908
	1.8723	0.1323	0.326816	1.65714	-1.51501	0.49369
	1.10109	2.57646	0.220085	0.479596	-3.16825	-0.191337
	1.22352	2.24072	1.00219	0.87407	-2.13473	-1.19059
	2.18804	0.875639	-0.54805	1.15096	-2.28259	-1.20588
	1.57552	2.92701	-0.843533	2.08923	-2.05197	-0.553024
	1.05617	2.05012	-2.70895	0.432289	-3.08474	-0.817991
	2.77259	2.87818	0.424498	-0.691602	-3.21857	-0.360749
	3.81043	1.67534	-0.927266	0.545333	-1.69166	-1.06853
	1.26171	2.40294	0.664643	2.51048	-1.86098	-0.68262
	1.70901	-0.131006	0.648499	2.0821	-1.64062	0.183671
	1.3381	1.25425	0.253021	1.51231	-4.59208	-1.33114
	1.39827	2.12712	0.712468	1.58214	-2.39835	-0.799126
	2.07816	4.61898	0.102975	-0.537876	-2.80249	-0.913688
	3.34273	4.86351	0.201526	1.30479	-0.903411	-1.33247
	1.0213	2.49749	-0.417778	0.910301	-2.04599	-0.520121
	2.24442	1.77833	-0.576758	-1.52924	-2.14537	-1.26413
	0.991371	2.05029	1.32988	1.18144	-2.14621	-0.583451
	1.40142	1.45719	-0.0269608	1.8003	-1.18216	0.00114329
	0.80111	2.22351	-0.033937	0.548954	-1.21784	0.439877
	1.09039	1.31024	-0.427886	1.15813	-2.03096	-1.33527
	1.6898	2.36781	-0.1553	2.05036	-2.86761	0.828185
	1.28462	2.76707	0.889208	-0.140513	-1.82551	-1.32126
	1.47924	0.839203	-0.285266	0.286301	-3.29557	-1.3459
	2.63747	1.62445	0.0970218	2.22098	-2.14846	-1.07975
	1.28873	2.322	-0.704751	0.0784711	-2.21147	-1.34586
	2.2195	3.61008	-0.109466	-0.170659	-2.76245	-2.27653
	2.50024	2.24173	-0.344001	-0.484216	-2.10301	-1.11011
	1.60896	1.7326	-1.13995	0.708005	-2.91852	-0.699912
	1.20136	2.52732	-0.66353	1.54094	-1.64542	-0.655639
	1.3329	0.406676	-0.640452	-0.361046	-4.95003	0.340895
	1.09585	0.675199	0.577867	-0.0789657	-3.19745	-3.34353
	1.08679	2.64242	-0.539202	1.45714	-1.66552	-0.724486
	1.69381	2.27807	0.0152602	1.47361	-1.9665	-0.807523
	2.41049	2.03241	-0.360034	-0.176201	-0.797755	0.234671
	1.36751	2.33116	-0.406975	0.0423878	-3.01579	-0.247967
	2.66217	1.9918	0.369834	1.45376	-0.765031	1.51856
	1.48312	-0.939225	-1.03867	-0.621837	-2.79139	0.248196
	2.69967	1.08269	-0.175496	-0.166421	-1.22625	-1.36064
	2.0446	1.84565	-2.75826	-0.427681	-1.65001	-0.538104
	1.68117	1.28633	0.371399	1.33629	-0.773964	0.65962
	2.52228	3.6407	0.309741	1.80458	-2.38533	-1.14999
	1.10766	2.92663	0.0594292	2.72424	-2.52518	-1.22077
	2.18036	2.24822	0.906829	0.108927	-1.13983	-1.05723
	4.06985	1.02253	3.04788	1.12206	-2.27383	-0.720263
	3.09187	1.75005	0.0743358	1.49758	-1.12943	1.72598
	2.37892	3.28105	-0.787201	-0.283699	-1.69745	-0.730301
	1.18527	0.681421	0.0552883	1.67369	-3.75816	-2.01697
	1.05875	2.04152	-0.383346	0.0931518	-1.03308	-1.44946
	1.03714	2.7164	0.985539	1.93363	-2.74853	-0.562957
	1.77346	2.06644	0.121623	0.986858	-1.53113	-1.22279
	0.974639	2.5744	-1.143	1.68405	-5.73429	-2.38421
	0.963515	2.50442	-0.238555	0.475778	-1.09025	1.30452
	0.83537	2.45722	-0.68753	0.1566	-2.65351	-1.02514
	1.92059	2.50681	-0.462292	-0.306883	-1.6511	-0.177362
	1.78586	2.39123	-0.614517	0.20296	-2.26631	-0.890794
	1.50675	2.23025	0.292249	1.19356	-2.97943	0.0467121
	0.836041	2.42133	-0.629423	1.30213	-1.62023	0.378704
	0.99294	2.01905	-0.594379	-0.849837	-1.11686	0.170385
	2.00711	2.69326	-0.314399	-0.340813	-2.62742	-1.89437
			-0.489102	-0.218026	-1.93711	-0.927026
			0.254692	-0.255068	-2.73617	-0.910501
			-0.332715	1.58862	-0.893024	-0.0502879
			-0.128791	1.09974	-1.23159	-0.402848
			-0.710249	1.95773	-1.1844	0.416426
			-1.37964	-1.09678	-1.31665	-0.714765
			-0.586217	2.39856	-1.88194	0.010907
			-0.0113244	-1.11514	-0.818229	-0.439094
			0.171643	0.729214	-4.01295	-1.63696
			-0.524275	2.21614	-1.15548	-3.30539
			-0.190934	1.36678	-1.9037	-1.17907
			0.00845597	1.31723	-0.793245	0.154403
			-0.270776	0.875177	-2.17088	0.0410203
			0.0370974	1.2791	-2.68209	0.9412
			0.234424	1.50365	-2.32703	-0.142565
			-0.359069	-0.65835	-2.30326	-0.98416
			-0.695642	0.119981	-4.56635	-0.601048
			0.210633	1.3824	-2.2201	-0.714834
			-0.386754	-0.0512275	-1.73297	-0.204727
			0.66414	2.75768	-3.06585	-1.13705
			0.115421	0.446072	-1.61925	0.233721
			-0.526029	-0.785805	-1.79112	-1.88797
			-0.288883	0.508311	-1.51731	-0.864231
			-0.701812	0.332877	-2.57751	0.42401
			-1.84338	-0.810253	-3.05368	-1.40344
			-1.08579	0.886125	-1.46427	0.187673
			0.198889	2.03884	-1.14654	-0.301971
			0.820342	0.231195	-4.91118	-2.1331
			-0.793792	-0.488816	-1.23528	-1.4597
			0.654607	2.49465	-1.13692	-3.03216
			0.176975	-0.0324736	-1.43136	-0.939238
			0.466734	2.24935	-1.98251	-1.39422
			0.470289	2.08667	-1.69479	-1.02058
			-0.556209	1.22847	-1.72026	-0.492092
			-0.410819	1.7853	-2.09338	-0.410155
			0.181425	2.0403	-1.97565	-0.600541
			-0.0943388	0.658663	-1.36297	-0.794044
			0.71204	1.8781	-1.60807	-0.488376
			0.535773	2.32836	-0.903403	-0.983052
			0.227568	1.96203	-2.23071	-1.00541
			-0.0813892	2.0843	-1.78707	-1.20473
			0.0862488	0.44231	-2.04081	0.428283
			0.314446	0.312991	-1.20211	-0.501563
			-0.460481	1.06951	-2.17807	-1.86176
			0.608885	1.19797	-2.92074	-0.110476
			-0.584347	-0.966128	-1.02398	0.190157
			0.0622766	2.00099	-1.48294	-0.150194
			0.307956	1.79054	-2.27847	-1.029
			0.238176	2.38697	-1.10095	-0.398755
			0.199743	-0.0047244	-3.53324	-0.076415
			-0.0988292	0.250476	-2.68027	1.02097
			-0.47708	1.86862	-1.81891	-0.152021
			-0.683495	-0.67933	-1.7939	-0.0854284
			-0.410381	1.46311	-1.2343	1.79756
			1.55089	3.0197	-0.932463	0.255358
			0.123392	1.82841	-1.81305	-1.09742
			0.468591	1.89036	-0.951469	0.803808
			0.104209	1.5973	-2.16196	-0.629842
			-0.371922	1.22691	-1.14747	0.496429
			0.549104	1.27691	-1.28711	0.503347
			-0.501279	0.270988	-1.51941	-0.349383
			0.615731	2.1941	-1.77861	-0.670658
			-0.192839	0.150402	-2.24072	-0.445915
			-0.369036	-0.303438	-1.49915	-0.218336
			0.0418511	0.055693	-1.81654	-1.16658
			-0.103439	1.5238	-1.56112	-1.13705
			0.239837	1.23217	-1.71384	0.521064
			0.342582	1.82003	-0.942819	-0.478411
			-0.137874	1.71941	-1.85599	-0.0369269
			-0.84006	0.914339	-5.20149	-1.45106
			-0.147849	1.62515	-1.53999	-0.486711
			-0.424276	1.44909	-1.81897	-1.98571
			-0.532174	0.748868	-1.9397	0.590517
			0.00729462	0.442325	-2.01618	-1.33357
			0.876408	0.953726	-2.5742	-1.40135
			-0.436262	0.381793	-4.83606	-0.703983
			0.0380058	1.89892	-1.98821	0.731635
			-0.759443	1.43209	-1.17126	-0.221074
			-0.522804	-2.01574	-2.81415	-1.36027
			-0.434527	2.15748	-1.81309	-0.600061
			-0.139954	1.94388	-1.09953	0.871657
			-0.140212	1.65077	-1.41337	-0.802131
			-0.579583	0.520989	-1.71469	-0.914632
			0.36098	-1.04989	-1.22582	-1.00418
			-0.388556	1.20751	-1.26469	0.480413
			0.39927	1.96879	-2.23204	-1.53095
			-0.0959328	1.4282	-3.58497	-0.287506
			0.272465	0.328332	-1.91293	-1.40983
			-0.293558	-0.0055951	-1.59479	-0.360047
			1.47615	0.670559	-1.70569	-1.22318
			0.619001	2.44719	-1.27581	-1.75077
			-0.286222	0.0540089	-1.65073	-0.578268
			-0.175282	-1.37485	-1.90912	-0.115161
			0.574665	0.667124	-2.18943	-0.32474
			-0.543992	1.6672	-1.94417	0.143724
			0.0908066	1.2426	-0.774764	1.77307
			0.423038	1.82927	-2.03052	-0.311486
			0.0661522	0.342285	-1.81353	-0.673793
			-0.335926	-0.159592	-1.43655	0.742557
			-0.890258	0.412722	-2.76606	-0.730105
			-0.447603	0.959167	-2.04459	-0.0537658
			-0.289928	-0.569544	-2.19097	-0.330405
			0.169963	1.22209	-1.37564	-0.431752
			-0.488364	0.027758	-1.75162	-0.93879
			-0.0259305	-1.89679	-2.09638	-0.903413
			-0.0799357	-0.830016	-1.67475	-0.7054
			-0.158715	1.3317	-1.31364	-1.43904
			-0.636914	1.14445	-2.50421	-0.252772
			-0.437557	1.77027	-1.80368	-0.881516
			-0.50873	-0.0281475	-1.591	-1.03399
			0.104543	2.38149	-1.45189	0.360421
			-0.874292	-1.16354	-2.14216	-0.667793
			0.770418	2.34793	-1.4842	-1.26958
			-0.168428	0.5631	-2.76612	-1.33028
			-1.01202	0.129393	-1.21641	-0.991108
			-0.653583	1.42302	-0.885339	0.053277
			-0.0033062	0.508751	-2.44771	-0.915951
			-1.56696	-1.10443	-3.24721	-1.1062
			0.61457	1.40553	-2.64757	-0.79338
			-2.67248	3.97789	-2.14935	-0.125123
			0.599795	2.26843	-1.20135	-2.27243
			0.243065	1.0918	-1.47238	1.45991
			-2.58363	-0.311926	-1.81791	-1.75728
			-0.417644	-0.870076	-0.799303	-0.523279
			0.0360413	1.55983	-1.97137	-0.391912
			-0.655377	-0.0201934	-1.39782	-0.645612
			0.963903	0.962517	-1.51839	-0.319248
			0.604154	1.5234	-2.30765	-0.697408
			-0.753537	0.894985	-1.86361	-0.0383366
			-0.710104	2.60843	-1.48676	-1.4961
			-0.38562	-0.0978402	-1.52615	-0.735812
			-0.338891	0.0233634	-1.30015	1.55457
			0.674166	0.881304	-1.41617	-0.346227
			-0.64382	-0.319324	-2.76133	-0.570492
			0.966499	1.54885	-1.55617	-0.570629
			-0.116117	-0.0526954	-1.15579	-0.294513
			-0.0956939	2.03803	-1.10544	0.0256573
			0.0139091	1.34792	-2.33352	-0.459819
			-0.395321	0.590679	-1.93281	-0.886264
			0.985687	1.89724	-1.18628	-0.675608
			-0.650618	-1.74025	-0.960835	-0.626924
			0.143582	0.956983	-2.12564	-0.828735
			-0.543143	0.825363	-1.64877	-0.105417
			-1.85166	-0.558742	-1.36898	0.22689
			-2.11009	0.141668	-1.65354	-0.69653
			0.405207	0.366242	-1.33308	-0.250752
			-0.16907	0.357868	-1.30147	-2.34497
			-0.481705	0.208774	-1.61332	-0.0820923
			1.04772	2.37608	-1.46996	0.579348
			0.491056	2.27019	-1.66725	-0.448718
			-0.490768	1.43437	-1.32627	-1.83894
			-2.08627	0.0392973	-1.38352	-0.467733
			-0.231291	1.09719	-2.53492	-1.56446
			0.108517	2.00889	-1.92837	0.0340811
			-0.558617	0.869513	-0.891114	-1.09836
			-3.06246	2.13422	-2.39135	-0.982872
			-0.374125	-0.697072	-2.12007	-0.0473646
			-0.292421	2.06046	-1.08545	1.10383
			0.602483	1.75029	-3.01285	-1.45508
			0.0150442	0.947259	-1.78926	-1.84254
			0.480761	2.43392	-4.96676	-1.62304
			-1.21968	0.210436	-3.00181	-0.773158
			2.51129	0.672767	-1.95828	-0.309464
			-0.280251	0.673125	-1.13454	0.281441
			-0.376257	0.823209	-1.38573	-0.362261
			0.503476	2.35566	-1.60185	-1.46604
			-0.344275	1.16518	-2.52379	-1.33012
			0.604982	1.89531	-1.63147	-1.51055
			0.378394	2.09818	-2.73496	0.131161
			-0.307886	1.15081	-0.963118	-2.01921
			-0.238823	2.06398	-3.09951	-1.75468
			-0.223547	0.911577	-1.43657	-0.987258
			-2.15487	0.812114	-1.70381	-0.890242
			0.470737	0.77388	-1.20059	0.64572
			1.63408	2.50505	-2.1397	-0.705612
			-1.45819	-1.24059	-1.8658	-0.614348
			-0.264988	0.00902833	-2.5863	-0.868946
			-0.68738	0.237172	-1.00172	-0.0542577
			0.891993	2.36737	-2.1879	-1.37131
			0.685804	2.64799	-1.23075	-0.28132
			-1.40089	-0.156495	-1.92866	-0.840013
			-0.112422	-0.541265	-0.94058	0.465708
			-0.650072	1.24294	-1.10461	1.0107
			-0.518425	0.74958	-1.14412	0.256466
			0.610673	1.84575	-1.44257	-0.46559
			-0.0888184	1.43648	-1.97236	-0.261496
			0.469963	2.71864	-1.59213	-0.811971
			0.677554	2.38958	-2.01849	-0.301343
			-0.741806	0.757868	-3.27147	-1.26034
			-0.24962	-0.661572	-1.04091	0.179523
			0.276197	1.90198	-3.02998	-1.20572
			-0.401641	-0.151854	-3.46834	-1.05563
			-0.501409	-0.225298	-1.98576	-1.0212
			-1.34833	-0.517445	-0.817632	1.26359
			0	0.0735612	-1.35347	-0.967154
			0.0413963	1.97314	-3.40121	-1.42105
			-0.459772	1.88978	-2.93797	-2.76864
			-2.7061	-0.634575	-1.44431	-0.0921435
			-0.250046	2.23631	-2.48498	-1.14905
			0.491366	1.036	-1.88779	-0.6785
			-0.0536321	2.2043	-1.72911	-0.654231
			0.298269	1.13536	-1.82796	-1.11555
			-0.232072	0.0380234	-2.52068	-1.83191
			-0.325909	0.577262	-1.59033	-1.37455
			0	-0.980234	-1.58386	-1.58604
			0.347083	1.55654	-2.12293	-0.461608
			0.0261457	0.729268	-1.50545	0.97031
			-0.743169	1.4272	-2.02529	-0.0203006
			-0.415922	1.722	-4.14906	1.29195
			-0.317063	-0.734724	-3.92928	-1.28378
			-0.601039	-0.208442	-1.60667	-0.297445
			-0.770181	1.81433	-1.96687	-1.37462
			-1.57943	0.273002	-3.05696	-1.30905
			-0.419224	0.134901	-1.70585	-0.368252
			0.241081	2.00668	-0.996385	-0.635902
			0.628535	2.10543	-0.759594	-0.448288
			0.13621	1.71524	-1.05003	-0.472793
			0.00488705	2.36967	-1.34224	-0.547826
			-0.34252	0.182617	-3.03204	-1.71643
			0.245344	2.19205	-3.31237	-1.62592
			0.537518	2.40155	-2.96726	-0.977511
			-0.518073	0.0940589	-1.15171	0.134954
			-2.0317	2.44566	-1.85553	-2.321
			0.0579866	3.07695	-2.6728	-1.22945
			-0.439409	-0.757977	-1.099	0.515812
			-0.853744	0.385615	-1.93694	-0.380095
			-0.676337	1.17348	-2.71416	-1.42158
			0.219513	1.16046	-1.58745	-2.10268
			-1.18646	0.600721	-4.22171	-0.766223
			-0.894716	0.0958939	-2.94013	-1.65559
			-0.658749	0.201566	-1.43642	-0.699804
			0.195845	0.611028	-1.90914	-0.953436
			-0.587084	-0.16856	-2.35698	-0.0230199
			-0.515532	-0.0417246	-1.43806	-0.53897
			-0.573129	1.74771	-1.41119	-0.728457
			0.298199	1.05076	-3.144	-0.36228
			1.24323	2.99172	-1.63957	-1.59775
			0.494648	2.31972	-1.86105	-1.10187
			-0.0153224	0.879481	-1.61512	-0.851307
			-0.558567	0.716805	-2.39983	-0.980568
			-0.574231	1.77606	-1.2523	0.492396
			-0.775681	-1.52031	-1.25609	-1.33086
			0.150324	0.78406	-1.41948	0.900212
			-1.92121	1.62354	-3.67974	-0.0656228
			-0.328138	0.315965	-1.06296	-0.461037
			0.251149	1.49224	-1.68342	-0.536252
			0.249215	0.132029	-2.6533	-2.09592
			0.0632497	1.69389	-1.39237	-1.19507
			0.120002	1.06039	-1.19552	-0.974996
			-0.533523	1.92854	-1.10805	-0.711548
			0.556476	1.8442	-2.93272	-1.79929
			-0.639162	0.977699	-2.14455	0.858839
			-0.978188	0.223638	-1.42451	1.2708
			-0.520087	1.60477	-4.46332	-1.81944
			-0.159072	0.903925	-2.03668	-1.08575
			0.249939	0.134596	-1.57356	-0.273862
			-0.0012675	0.159347	-4.97431	-1.40913
			0.722236	1.75105	-1.87367	-1.18192
			0.469428	2.4035	-1.77842	-0.830371
			-0.277775	1.57242	-0.782343	-0.241551
			-0.247766	-0.349073	-2.34053	-1.20323
			0.144324	0.52267	-0.92762	-0.633872
			0.358294	1.3799	-4.1591	-0.170012
			0.61196	2.55893	-0.767748	0.422909
			-0.164532	0.314125	-1.68446	-0.28322
			-3.6399	-1.99503	-1.28957	0.755688
			-1.29718	-2.219	-2.06065	0.100102
			-1.16811	-0.389151	-1.03153	-1.169
			-0.251198	1.36413	-2.86238	-1.23829
			-0.173357	-0.0496466	-5.40834	-0.0525215
			-0.750921	2.02291	-2.22935	0.985839
			0.160853	1.19848	-2.30918	-0.314855
			-0.70731	1.21936	-6.2347	-1.266
			-1.26913	-0.236051	-1.58857	-1.14136
			0.0533093	-0.0159706	-2.83843	-0.052153
			0.105551	0.605574	-1.21438	-0.360348
			-0.331833	0.921259	-1.60576	-0.309923
			0.664532	2.15989	-2.41936	-1.3749
			0.170994	1.36611	-1.68845	-0.656612
			-0.692828	0.385841	-1.15609	-0.336654
			-0.557076	1.08985	-0.664301	-0.0999037
			-0.640026	0.367796	-1.98736	-1.26671
			0.757004	0.71693	-1.24544	-0.840091
			-1.61343	2.03652	-1.90728	-0.893769
			0.821936	-0.681745	-5.91343	-2.04586
			-0.412214	0.40407	-1.33737	-0.577174
			-0.227588	-0.0211177	-3.3584	-0.305381
			0.320286	2.11172	-1.7014	-1.21932
			0.0680493	1.04626	-3.67552	-1.58104
			-0.697164	0.179003	-2.42078	-1.32197
			-0.157663	-1.71865	-1.04406	0.298471
			-0.400231	2.15552	-1.3579	-4.32051
			0.881733	0.843356	-2.47064	-1.17613
			-0.234177	0.782096	-2.31424	-0.486815
			-0.860176	0.528912	-3.91838	-1.34062
			0.672924	2.4312	-2.19389	-1.48425
			-0.308009	-0.743279	-1.86324	-0.577839
			0.39445	1.29661	-1.43623	-0.0617832
			-1.1385	0.0400363	-2.55468	-1.0507
			-1.0443	-2.29068	-1.56644	0.8421
			-1.26338	0.881635	-2.26119	-0.706768
			-0.0052811	2.27741	-3.8488	-1.37681
			0.75457	2.41351	-1.91118	-0.469595
			-0.446118	0.317633	-0.942821	-1.41496
			-1.48079	-0.185641	-1.50186	-0.6201
			-0.566747	0.376929	-3.44309	-2.02395
			0.287141	1.73917	-1.53739	-1.35609
			0.631934	2.25292	-1.94559	-0.840098
			-0.0568765	-0.120562	-2.69717	-2.2261
			-0.325842	-0.863124	-1.61761	-1.10086
			0.595485	1.55279	-1.60718	-0.254032
			-3.68542	-1.25346	-2.23858	0.968747
			0.087745	1.78275	-2.31021	-1.0793
			-0.338368	-0.0062056	-3.22852	-1.95481
			-2.04182	1.10484	-2.56286	-0.400605
			0.252824	-0.274252	-3.12933	-0.572625
			0.686111	-0.929321	-0.823558	0.381144
			-0.702535	-0.22099	-1.43692	0.200076
			-0.68462	0.633954	-2.60613	-0.586473
			0.072039	0.522016	-1.22046	-1.91408
			-0.279071	0.562117	-2.35348	-0.828642
			-0.34778	1.04353	-3.90188	-0.984217
			0.108683	1.32374	-1.31609	-1.66259
			-0.537688	0.286167	-1.8312	-0.878586
			0.286742	0.186787	-2.78513	-0.953727
			-1.3745	-1.39626	-2.98216	-1.63838
			-0.416617	0.0254347	-2.6324	-0.51668
			0.475087	3.01389	-1.59787	-3.14389
			0.746495	2.00615	-2.41796	-1.51124
			-0.51235	-0.614873	-1.71744	0.834323
			-0.187174	0.286564	-2.24794	-2.94498
			0.553019	1.27911	-1.87996	-1.33973
			2.04156	0.557118	-2.6813	-0.686657
			-1.18455	-2.86674	-2.25362	-0.837321
			-0.470958	-1.61141	-1.50982	-0.888374
			-1.19309	2.93762	-3.33061	-0.97363
			0.474351	1.87975	-1.79776	-1.00062
			0.585688	2.21827	-4.95936	-2.34899
			0.655691	2.58665	-0.881392	-0.535353
			0.389367	0.69489	-3.3461	-0.937131
			0.481002	1.78243	-0.896606	0.120662
			0.187966	2.00816	-2.45349	-0.31968
			0.468476	1.93449	-0.880221	0.329408
			-0.257887	1.9639	-0.886995	-0.248321
			0.123372	1.6364	-2.52308	0.609621
			-0.595496	0.839807	-2.44747	-1.14962
			0.740435	1.88228	-1.81347	-1.1028
			-0.286825	1.16878	-1.75614	-1.90125
			-0.583398	1.49684	-1.76503	-0.909057
			-0.518241	0.318254	-1.12286	-1.00267
			1.5868	1.15502	-2.07085	-0.249632
			-0.280998	-1.10686	-3.11643	-1.66224
			-0.0739018	0.0948069	-2.46021	-0.807253
			-1.85815	0.966427	-2.76643	-1.05036
			-0.6318	-1.17277	-1.97366	-0.354334
			0.499962	1.07062	-2.2481	-1.12111
			-0.280657	-0.820092	-1.17999	-0.0214154
			-2.46389	0.757745	-2.85058	-0.496403
			-0.837324	0.949948	-1.72797	-0.545583
			0.231653	-0.305229	-0.923036	-1.7297
			0.318503	-0.609544	-3.25988	-0.634962
			-0.822928	1.42532	-3.34239	-1.84528
			0.205852	1.25789	-1.00829	-2.13286
			0.685697	0.803478	-1.67649	0.650928
			-0.662065	-0.337748	-3.44902	-1.43819
			0.133488	0.450767	-1.97197	-0.186667
			-0.129913	0.966771	-1.78767	-0.772937
			0.218015	1.5251	-2.99531	-1.02901
			-0.582524	-0.777648	-2.53642	-0.419951
			-0.779556	0.0412587	-4.49924	-2.67731
			0.321403	1.50895	-1.96741	-0.974076
			0.235097	-0.612882	-1.68758	-0.863711
			-0.961916	-0.326933	-2.08391	-0.304354
			-2.29588	-0.423575	-2.2949	-0.888307
			-0.198041	-0.204686	-2.1682	-0.636731
			-0.292676	-0.490651	-2.15533	-1.45225
			-0.707288	0.757363	-2.64907	-1.86938
			0.362102	2.34134	-1.7245	-0.245146
			-1.57039	1.458	-1.8658	-1.22844
			0.614733	2.53385	-1.40544	-0.446964
			0.761743	2.03943	-0.955712	-0.256147
			-0.280207	-0.950051	-1.26213	-1.57308
			0.775532	1.90824	-1.2989	-0.472094
			-0.546355	-0.384941	-1.53134	-0.0106193
			-0.742924	0.907093	-2.03741	-1.94751
			0.370117	0.183005	-2.88003	-1.31685
			0.540988	1.68005	-0.965688	-0.390677
			-1.90418	-2.45663	-1.41773	-0.0503656
			-0.633869	-3.85732	-2.69107	-1.47168
			-0.0388598	2.08517	-3.64969	-1.24234
			0.497469	1.94039	-1.70076	0.560537
			-0.610274	1.53729	-4.67759	-2.01823
			-0.399053	-0.583264	-1.58115	0.0591742
			0.35281	1.91467	-3.63292	-0.714523
			-0.174678	0.0790957	-0.842271	-0.165131
			0.58828	1.83174	-3.2294	-0.977966
			0.699187	2.4648	-1.45383	-1.14299
			0.472394	0.214753	-1.868	-1.06627
			0.0189569	1.74317	-1.9312	-0.80216
			-0.471679	1.58604	-0.851414	0.923198
			0.475487	1.67287	-2.12845	-0.576657
			-0.35909	-0.468743	-1.38869	-1.19232
			0.145488	0.274971	-1.09401	-0.177013
			-3.15357	1.56285	-2.22228	-1.41054
			0.350997	1.84401	-2.95321	-0.409242
			0.548223	2.0801	-1.06969	0.971225
			1.24135	2.34602	-1.39659	0.50375
			-0.0108139	0.544942	-2.05741	-1.01124
			-1.18954	2.43939	-3.34962	-0.450244
			-0.6577	-0.526636	-1.9035	0.638377
			-0.8849	0.858639	-1.65635	-0.627384
			-0.484629	0.990462	-4.71118	-1.53707
			-0.0536582	-2.08817	-1.00676	-0.554686
			-0.726058	1.54172	-1.54601	-1.20465
			-1.21363	-0.967212	-3.27023	-0.770824
			-0.0768368	1.07351	-1.86333	-2.18355
			-0.0868011	-0.252015	-3.41523	-1.81007
			-0.728101	0.804169	-1.69203	-0.937419
			-0.379882	1.67575	-1.92502	-0.800908
			0.405699	-0.0528568	-2.42851	-0.948223
			0	-0.18231	-1.7618	-0.428046
			0.177769	1.94322	-2.88251	-1.2147
			-0.384093	-1.00847	-2.05836	-0.351958
			-1.07122	0.0669799	-2.1632	-0.348579
			0.502061	1.9663	-1.49019	0.0943217
			-0.382193	-0.751204	-1.19816	1.11025
			-0.48842	0.355762	-1.3378	-0.631296
			-1.33379	1.01043	-0.99887	-0.49669
			0.473906	1.73984	-1.36347	0.101652
			-1.21362	1.3735	-2.20848	-0.805207
			-2.03902	-0.228085	-1.62677	0.203903
			-0.0075931	0.495	-0.978915	-0.816525
			-0.137912	0.383889	-1.40947	0.219184
			-1.21749	0.0702109	-1.08615	-0.224594
			-0.887021	-0.200679	-1.82917	0.914327
			0.149219	2.11051	-2.021	-1.19948
			0.737595	-0.768835	-3.16349	-2.19819
			0.279602	1.39187	-1.94222	0.00440663
			0.285333	0.947826	-2.04715	0.0835909
			-0.970524	2.1931	-1.91598	-0.495183
			-0.290762	2.56031	-2.29944	-0.873476
			-0.302751	-0.669372	-1.33597	-1.95242
			-0.43143	-1.16482	-2.44427	-2.00176
			0.680121	0.642691	-2.30944	-0.665637
			-0.518599	2.83289	-3.42167	-0.852314
			1.17427	2.45197	-0.809276	1.04721
			-0.204328	1.31312	-2.61601	-0.151453
			-0.378331	0.744875	-1.05081	-0.981939
			0.273379	0.109872	-2.4348	-1.20422
			-1.56784	0.423789	-1.17841	-1.16857
			-0.0517648	1.18847	-1.52797	-0.849023
			0.401243	1.84222	-2.05547	-1.74683
			0.572153	-0.449789	-0.849798	0.619974
			-1.11705	0.51848	-4.58635	-1.10674
			-0.395499	-0.0394631	-2.16876	-0.457376
			-2.82667	0.388335	-2.77479	-1.12117
			0.0656329	1.76468	-3.19534	-1.91211
			-0.567024	-0.254207	-1.2196	-0.64843
			-0.32831	-0.677815	-1.5819	-0.475259
			0.750371	1.40974	-3.72326	-1.28895
			-0.354907	-1.36299	-2.12202	-0.955798
			-0.492342	-0.91171	-1.77784	-0.823522
			-0.974473	-0.0182555	-2.08431	-0.736276
			-0.0533681	-1.13857	-1.47386	-0.624503
			0.518806	0.956532	-2.23404	-1.44691
			-0.185216	1.23248	-1.59297	0.0254286
			0.308178	1.74479	-5.07503	-1.70045
			-0.657873	0.217666	-1.81006	-0.698876
			-0.356409	0.43101	-1.48669	-0.259008
			0.413617	1.51223	-1.78456	-1.45694
			-1.05119	0.405864	-1.89212	-0.923239
			-0.488397	2.37686	-2.06303	-1.13476
			-1.13127	0.520016	-3.01858	-1.72202
			-0.3621	-0.188471	-3.09781	-1.20474
			0.689042	-0.379622	-2.18736	-0.915094
			0.491777	1.18721	-3.02073	-1.84273
			-0.25214	1.16936	-1.49885	-0.4252
			-0.036753	0.00328174	-2.2219	0.789945
			-0.627134	0.886631	-2.89369	-0.918543
			-0.441583	-1.94174	-1.44637	-0.70918
			0.347587	1.19806	-1.93698	-1.81155
			-0.605691	0.387046	-1.56422	-1.19147
			-0.231296	0.439319	-4.45946	-1.22698
			0.29048	1.37202	-0.850513	1.67733
			-0.133253	1.75379	-1.35792	-0.656503
			-0.741219	-0.0080524	-3.16656	-1.54135
			-0.377897	0.300281	-2.94107	-0.258404
			-0.013019	1.47284	-1.81393	0.0297268
			-0.675116	0.79025	-2.08811	-0.701345
			0.244678	1.41334	-1.95555	-0.768625
			1.47793	0.135451	-2.0422	-1.18411
			-0.0720476	0.15967	-1.49391	-2.3547
			-0.829073	1.07226	-2.87076	-0.501791
			0.14327	1.69508	-1.57813	-2.50763
			-0.651247	1.28602	-2.33011	-0.909421
			-1.31391	0.0651333	-2.26127	-0.769806
			-0.570831	-1.00794	-1.10892	-0.225122
			0.345214	4.41648	-1.3013	-0.537054
			-0.333881	1.19961	-1.50421	-1.07247
			0.116485	1.68717	-1.44359	-0.419772
			-1.47765	0.694527	-4.23964	-1.2032
			-0.415103	-0.02255	-2.45319	-1.36688
			-1.17249	-1.67648	-2.17468	-0.668726
			-0.633078	1.63743	-2.17044	-0.556059
			-0.311168	-0.0945332	-2.17803	-0.741691
			-0.889376	1.21269	-1.477	0.431376
			0.686347	2.31801	-1.8016	-0.533064
			0	2.228	-1.73182	-1.20234
			-0.500937	0.790278	-2.26159	-1.21012
			0.0357503	0.286859	-2.56682	-0.155071
			-0.365344	1.85609	-0.927309	-0.447061
			-0.189864	1.68966	-2.19752	-1.41486
			0.0764776	1.61292	-0.792368	0.111722
			-0.442187	1.37955	-1.11336	0.96191
			-1.11254	0.411384	-1.50743	-1.39062
			0.0625994	0.134981	-1.90383	-0.522064
			-0.245078	0.497794	-4.1882	-1.952
			-0.406714	1.04496	-2.23119	-1.06724
			-1.86852	-0.318772	-1.16958	0.217101
			-0.0898471	0.765212	-1.4823	-1.00908
			-0.293785	1.51691	-2.25768	-1.09256
			0.254982	0.477452	-2.39666	-1.50482
			0.0214983	0.0174853	-1.74763	-0.637566
			-1.095	1.17104	-3.28096	-0.298421
			-0.417605	1.52293	-2.29206	-0.100866
			0.310825	0.632138	-3.08372	-0.442346
			-0.27699	2.14724	-3.12924	-0.859103
			0.366233	1.4862	-2.18364	-0.126843
			0.473774	0.47828	-2.39265	-1.78899
			-0.54168	-0.847639	-2.76406	0.536544
			-0.575652	1.14999	-1.16761	-0.679599
			0.381322	2.32633	-2.03413	-0.0227529
			-1.05269	0.176885	-2.33934	-0.713718
			1.53094	1.63159	-3.24265	-1.20742
			-0.242516	0.251442	-1.58123	-0.524374
			0.203104	0.703251	-1.65947	-1.10918
			-1.19923	-0.53656	-3.25782	-1.80084
			0.327368	1.41357	-1.2005	-0.178196
			-0.0836982	0.963854	-1.36885	-0.84226
			-1.48468	1.00287	-2.13051	-0.327188
			-0.651316	-1.89029	-2.77557	-1.61232
			-0.475564	-1.80633	-2.18129	-0.847883
			-0.534417	1.19655	-1.64387	-1.40675
			-0.0320876	1.32881	-1.20938	-0.968696
			-1.62762	0.271005	-2.53135	-0.558794
			-0.147981	0.896728	-2.69892	-1.64777
			-1.2208	-1.5293	-1.59633	-0.405633
			0.702104	2.76612	-1.17593	-1.24312
			-0.213627	-0.317049	-1.48257	0.724813
			-0.0058331	0.191488	-2.06733	0.973388
			-0.635133	0.809294	-0.664696	-3.61955
			-0.572981	0.737329	-2.42491	-0.826196
			-0.515766	-0.739627	-1.25028	-0.741911
			-0.556167	-1.36699	-1.35274	-1.66457
			-0.385022	0.718031	-2.54244	-1.80383
			0.622565	1.24033	-2.49094	-0.887631
			0.220464	-0.457561	-1.73152	-0.500522
			-2.19191	0.0513507	-5.62087	-2.731
			-0.916789	-1.33032	-1.81403	-1.11642
			-0.479039	0.711754	-1.82088	-0.38355
			-0.530751	-2.09379	-1.21307	-0.559167
			0.577654	1.95435	-2.50547	-1.32468
			0.308914	2.08588	-1.98801	-1.21866
			-1.8051	0.654552	-1.96027	-1.8578
			0.109894	1.74593	-1.41393	0.559707
			-0.219747	-0.16875	-2.92494	-1.02773
			0.746011	2.12452	-2.16517	-0.571402
			-0.107211	0.981833	-1.61728	-0.514486
			-3.09631	1.06944	-2.08114	-0.209121
			0.167805	2.15381	-1.08195	-1.52415
			-0.452801	0.96185	-2.99529	-0.70077
			0.738632	0.863631	-3.16023	-0.848349
			-0.237699	-0.537064	-1.9978	-2.09133
			-0.0248551	1.26962	-2.03046	-1.14672
			0.100579	1.3425	-2.20451	-0.662634
			-0.142721	1.1486	-0.986177	-0.770922
			-0.0688441	0.348208	-1.70388	-1.19604
			0.115298	0.884674	-1.51516	0.331077
			0.331857	-0.350447	-2.49763	-0.464963
			-0.721086	1.24492	-1.28253	0.715511
			0.249762	-1.05238	-3.32623	-0.23259
			-0.491324	0.806503	-1.16592	-1.24278
			0.655142	2.394	-1.59291	-0.330996
			-0.0839524	0.916585	-2.68189	-1.51982
			0.495994	1.95601	-2.22089	-0.661203
			0.515644	2.49102	-2.53625	-1.34963
			0.794293	1.89328	-2.2412	-0.660246
			-1.00395	-0.140331	-0.874788	-0.357479
			0.818498	2.30106	-1.69478	-0.809365
			-0.301552	0.887086	-2.4345	-0.765055
			-0.0360467	0.554038	-2.02227	-0.999782
			-0.076246	0.603588	-2.35833	-1.80744
			-0.600344	-1.16993	-1.3452	-0.292768
			0.0808488	2.14426	-2.41539	0.597561
			0.4796	1.16015	-0.780658	-0.0355822
			0.660575	2.22245	-1.21783	-0.464853
			-1.94993	0.341859	-1.6356	-0.786876
			-0.630151	0.819952	-1.57661	0.335784
			0.14439	0.769269	-1.6877	0.777635
			-0.645012	0.679027	-1.89654	0.993639
			0.179001	0.944105	-1.9257	0.164272
			0.261229	1.91466	-2.13262	-1.10445
			-0.717916	0.264764	-2.05423	-1.50845
			-0.36772	0.484072	-0.705718	-1.77628
			0.493612	1.4137	-2.65857	-1.03071
			-0.181413	0.27474	-1.40137	-0.57575
			0.309909	1.50677	-0.781713	1.52952
			-0.553141	0.405942	-1.56721	1.2891
			0.386393	2.13587	-2.17338	-0.960067
			-0.0182529	0.28202	-3.82826	-0.165881
			0.209462	0.374247	-3.59231	0.220145
			-0.498062	-1.08614	-1.66217	-1.07255
			-0.541135	0.604972	-1.36975	0.112453
			-0.81796	0.0557952	-2.10536	-0.728866
			-0.209238	0.574214	-1.35072	-0.650352
			0.00181059	-0.371185	-1.11333	-0.712966
			-2.15488	0.952603	-0.769357	0.816799
			0.328174	0.870774	-2.81573	-0.922251
			0.265603	0.208195	-2.77483	-1.52387
			-0.536613	1.51132	-2.36758	-0.704553
			-0.591334	0.227978	-1.5216	0.266741
			0.652478	2.53158	-0.940152	-0.145271
			-0.302961	0.591322	-1.95836	-0.862493
			0.518037	1.78635	-1.46527	-2.07796
			-0.0875916	0.804619	-3.83611	-1.72069
			-0.571572	1.36487	-0.76854	0.427696
			-0.30878	0.570942	-2.61632	-1.88358
			0.221046	1.28321	-1.50506	-1.1084
			0.347301	1.85399	-2.10227	-0.769071
			0.245956	1.73327	-2.04526	-0.925725
			-2.15485	-0.544159	-1.38174	0.826335
			-0.766311	1.61499	-1.82572	-0.683934
			-0.0989272	1.16813	-1.94188	0.417073
			-3.39329	-1.4362	-1.77436	-0.900037
			-0.531562	1.46064	-3.50458	0.271086
			0.164118	1.11358	-2.44359	-1.06595
			-0.66084	1.77074	-1.39427	-0.292815
			0.0107218	1.62749	-2.88745	0.321824
			0.0787526	5.24676	-1.18274	-1.56615
			-3.12641	0.97937	-1.86176	-0.318475
			0.487918	1.82467	-1.88404	-0.258106
			-0.404548	0.772178	-1.8686	-1.14001
			-1.60375	0.605772	-0.843331	-0.199296
			-1.22888	0.320258	-1.27807	-0.749859
			-0.160417	2.25209	-1.18076	-2.80721
			-0.21286	0.917111	-1.90189	-0.0376199
			-0.428123	1.2818	-2.8757	0.963602
			0.144274	2.04386	-2.15585	-0.806574
			0.0961202	1.29874	-2.16065	-0.858902
			-0.698096	0.314319	-5.23123	-1.74448
			0.0827254	0.574434	-1.45289	-0.981219
			-0.874948	0.505948	-2.14106	0.320159
			-1.63126	-1.26964	-3.58134	-2.45092
			-1.03248	0.909106	-1.72117	0.193871
			-0.317231	1.99012	-1.54219	-0.657608
			-0.819202	0.614647	-3.28303	-1.05569
			-0.375484	1.53573	-2.18	-0.0926996
			0.00711427	0.879362	-1.21628	-0.234105
			-0.50668	-0.142944	-1.29867	-0.537893
			-0.144778	1.07373	-3.12535	-1.29808
			-1.37166	-0.382585	-5.52885	-1.41665
			0.589002	2.35368	-1.48364	-1.22352
			0.712226	2.33431	-1.07504	-1.82165
			-0.237016	0.362296	-2.42125	-1.68416
			-0.358999	1.4898	-2.04326	-1.0361
			0.0456687	0.939387	-1.05758	-0.138901
			-0.447104	-0.287826	-1.7391	-1.43087
			0.672041	2.5074	-2.69419	-2.28135
			-0.566666	-0.178801	-2.38809	-0.7241
			-0.136053	0.255282	-0.94846	-0.719833
			0.189042	1.14917	-1.23426	-1.59993
			-0.224296	2.13871	-0.825459	0.363933
			-0.375004	0.763885	-1.72435	1.3199
			0.515645	2.02738	-1.17963	1.21388
			-0.43422	0.380699	-2.00466	-1.17112
			-0.0683599	-0.331339	-4.68485	-1.24728
			0.176436	1.77333	-3.05394	-1.99879
			-0.128411	1.97481	-2.11504	-0.766324
			-0.607119	0.388756	-2.78413	-1.0754
			-0.538142	0.769666	-1.47717	-0.214712
			0.322029	-0.060479	-0.81898	-0.650031
			-0.944341	1.19002	-2.44181	-0.982426
			0.420537	1.07928	-0.810899	0.695452
			-0.741622	1.74946	-1.773	-0.742738
			1.37923	4.94474	-1.01979	0.775445
			-0.243537	0.804621	-2.07063	-0.709351
			0.392672	3.57213	-1.71109	-0.519503
			0.345254	-1.94313	-2.07378	-0.482539
			-0.450941	0.0150231	-1.60017	-0.185131
			0.235062	1.16995	-1.56984	0.242945
			-2.6907	1.30045	-1.82239	-1.00877
			0.896366	2.20726	-3.01436	-2.42612
			-0.540249	0.712083	-2.0252	-0.534828
			0.31533	1.78014	-1.5435	-0.735332
			0.190702	1.74273	-1.27051	-0.0166551
			0.712757	2.45357	-1.05127	-0.581655
			0.0330144	1.77425	-1.43036	1.43491
			-0.118732	1.01874	-2.29625	-0.732682
			0.653481	-0.347968	-3.20451	0.311248
			-0.346446	0.457676	-2.35419	-0.785442
			-0.581366	0.928696	-1.14038	-0.936503
			-0.555834	-0.0236684	-1.06958	0.688479
			0.584065	1.69973	-1.63546	-0.431461
			0.573684	0.296512	-2.00189	0.951523
			0.701558	2.09512	-3.80528	-1.15927
			-0.484729	-0.369353	-1.22631	-0.721643
			0.303356	2.52895	-2.72684	-0.984672
			-0.287902	1.99718	-1.80592	-0.513825
			-0.722402	0.299633	-2.56624	-1.96676
			-1.38692	1.40564	-3.64796	-0.02603
			-0.206074	0.816585	-2.08864	-0.97967
			-0.590399	-0.683259	-1.32668	-0.623585
			1.17958	2.47007	-2.5581	-1.00019
			-0.976056	-0.350835	-2.05099	-2.29064
			-0.405893	1.10055	-2.07141	0.196401
			0.0189196	0.538219	-2.25113	0.65881
			-1.22655	1.54968	-1.37852	-0.0616258
			-1.16885	1.77991	-2.24514	-0.889845
			-0.28228	2.03105	-1.75312	-1.19678
			-0.0010957	0.935013	-1.53935	-1.01493
			0.0777646	0.645168	-2.11084	-0.819893
			-0.527746	0.028057	-1.65107	-0.831394
			-0.589565	1.47243	-1.29446	-2.67551
			-0.400338	-0.501766	-2.64828	-0.163248
			-0.696257	0.537198	-1.98109	-0.731199
			0.683974	-0.255042	-1.97419	-0.891541
			-0.345476	-0.418148	-2.5656	-0.840507
			-0.0804059	0.602189	-2.77196	-1.29328
			0.262155	1.13511	-0.73331	-1.17047
			0.920435	2.0697	-1.82105	-0.0109612
			0.271419	1.00462	-3.24911	-0.247456
			0.299876	2.21523	-1.18903	-0.006998
			-0.0465613	1.96123	-2.76939	-1.11339
			-0.514499	-0.339597	-1.20632	-0.858125
			-0.0930806	1.18549	-4.748	-0.530848
			0.195083	2.16109	-1.54849	-1.25443
			-0.13226	1.41883	-2.2143	-0.833124
			-2.65163	1.25171	-0.78084	-0.849943
			0.878166	1.5743	-2.26695	-2.29255
			0.263893	0.494599	-1.92615	-1.24121
			0.0763781	2.65626	-2.63486	-1.7138
			-0.600368	0.661415	-1.86888	-0.899424
			0.0021531	0.421144	-1.42029	-0.078679
			-0.966418	0.867027	-0.808973	-1.24715
			0.616055	0.557424	-1.34749	-1.03632
			-0.431769	0.0275594	-2.58677	-0.730871
			-0.65918	-0.459406	-5.56022	-2.324
			0.344872	1.99994	-1.78427	-1.08851
			0.70788	2.14086	-1.60977	-1.01419
			-0.273334	-0.0791679	-2.25021	-0.493353
			-0.748373	-0.431584	-1.97565	-0.506023
			-0.19157	-1.35208	-2.53338	-0.797905
			0.586293	2.05681	-1.39422	-0.770903
			-0.442547	0.102394	-2.14705	0.651261
			-0.102614	1.27283	-2.69019	-1.63257
			-0.159617	1.66335	-2.29069	-0.553631
			0.310984	-1.83826	-1.94017	-0.140332
			0.143804	0.894291	-0.776316	-0.0437594
			-0.198561	0.457825	-1.84058	0.109695
			-1.1942	0.55481	-1.24005	-0.848195
			-0.0479526	-0.0478889	-3.18363	-0.356227
			-1.07137	2.36818	-2.16793	-0.257503
			-0.422908	0.0480429	-1.6098	-0.292478
			0.0753495	0.0256902	-1.29329	-0.167321
			-0.586931	-0.471247	-2.4502	-0.180199
			-1.61153	0.521118	-1.95836	-0.51959
			-0.190047	0.857592	-1.64562	-0.501603
			-1.68719	-0.34878	-1.87266	-0.352338
			0.663081	2.30688	-2.46657	-1.08286
			-0.923283	-0.543972	-2.66008	-1.40128
			-0.367662	0.509249	-1.4374	-1.66122
			-0.674714	1.32349	-2.43424	-1.07409
			-0.735277	1.02954	-2.50619	-1.90987
			-0.878082	0.429056	-1.39541	-1.19722
			-0.44645	0.812052	-1.65372	-1.05788
			-0.208003	1.14236	-0.812458	-0.783358
			0.754885	3.54737	-1.81654	-1.24936
			0.588926	2.31159	-1.49779	-1.32849
			-0.132371	0.816172	-2.53897	-1.11102
			-0.607638	2.1929	-2.64734	-1.18134
			-0.446457	-0.112743	-2.15389	-0.452834
			-0.370389	0.863447	-1.73731	-1.40229
			1.49169	0.908834	-2.67681	-0.46378
			0.616475	2.32621	-3.59284	-2.50824
			0.286281	1.65889	-1.60426	-0.656199
			0.143052	0.919613	-3.32998	-1.23018
			-0.462403	-0.588311	-1.76141	-0.583963
			0.695943	1.73062	-1.20025	-0.96935
			-0.326363	-0.429411	-1.23926	-0.637054
			-2.21858	0.504814	-3.43432	-0.924363
			0.294319	1.83043	-1.41545	-0.620091
			-0.0683417	1.07269	-2.40051	-1.24724
			-0.090253	0.695196	-1.36363	-0.594923
			-2.15486	1.85809	-1.84782	-0.496373
			-0.0823323	0.2722	-1.78259	-1.06904
			-0.492458	1.10814	-2.24954	-0.885445
			-0.417691	0.880576	-1.8304	-0.315142
			-0.910862	-0.821809	-1.21407	-1.3351
			-0.17275	1.63675	-2.21767	-0.465153
			-1.30493	-0.186273	-1.52566	-0.539496
			0.121543	0.524685	-1.23099	0.487888
			-0.302396	0.615915	-1.34385	-0.892196
			-1.37577	-0.249729	-4.48307	-2.0985
			-0.077778	1.36357	-2.10856	0.744118
			-0.549702	-0.0211739	-1.71021	-0.699044
			-0.493395	-0.375553	-1.64182	-0.235499
			-0.237887	0.401901	-1.40054	-0.684314
			-0.302284	1.27512	-1.63332	-0.38237
			-0.231292	1.3372	-3.0353	-1.0652
			0.483072	0.529008	-1.66867	0.255181
			-0.37156	1.28807	-1.96569	0.786707
			-1.56797	0.69887	-3.08567	-1.45173
			0.119864	-0.129233	-1.09505	-0.471522
			0.128605	-0.651368	-1.67699	-1.36853
			0.429678	1.57213	-0.926106	-0.560784
			-0.69278	0.00445632	-3.69083	0.654653
			-0.0264404	1.15626	-5.08272	-0.840736
			-0.778657	0.233865	-1.36317	-3.50135
			-0.494797	1.5248	-1.32269	-0.394118
			0.561897	1.16928	-1.95538	-0.603928
			1.20889	0.353374	-2.024	-0.974251
			-0.488007	2.72063	-0.88664	0.574289
			0.694272	0.495185	-2.19823	-0.583662
			-0.369248	-0.064053	-1.11183	0.107495
			-0.302813	2.13815	-1.15104	-0.161071
			0.196804	0.693862	-1.72429	0.225002
			-0.264331	0.813216	-1.99254	-0.402418
			-0.344636	0.929237	-2.28912	-0.503697
			-0.0666781	1.98526	-1.4289	-0.586345
			-1.05067	0.863228	-1.78766	-0.692804
			-0.777323	1.12272	-1.58509	0.718548
			-0.278661	-0.168254	-1.76916	-0.188869
			-0.595602	-1.33563	-1.84553	-1.36439
			-0.562813	0.866776	-1.95127	0.0112539
			-0.950513	0.433456	-1.94305	0.290214
			-0.483131	-0.162601	-0.875734	-0.40895
			0.0314524	1.87073	-2.18287	-1.62599
			-0.559218	1.01865	-1.81717	-0.888485
			-1.27237	0.29095	-1.20385	-0.674624
			-0.134522	0.212237	-1.80339	-0.717748
			0.242418	2.61194	-2.4563	-1.17793
			-0.565375	-0.627503	-1.91698	-1.23607
			0.348094	2.2063	-1.42372	0.280499
			-0.0574374	-4.06178	-1.69386	-0.629474
			0.28338	0.602321	-0.755204	-0.665962
			-0.0845947	1.35457	-1.90381	-0.884151
			0.421587	2.41509	-1.68972	-0.481328
			-0.544944	0.562757	-2.09729	-1.12242
			-0.145394	-0.683635	-2.04245	-1.03335
			0.422522	1.59675	-3.35934	-1.35815
			0.750252	1.25901	-0.820102	-0.748857
			-0.558043	0.2787	-3.00093	-1.09721
			-0.13788	-0.377123	-1.70423	-2.94957
			-0.419497	-0.160701	-3.54782	-1.43967
			-0.36264	-1.87538	-2.37168	-1.68071
			-0.747291	-2.44873	-1.09206	-1.00365
			-0.427346	1.09719	-3.6032	-2.23812
			1.64247	0.114125	-1.26828	-1.46102
			0.685825	0.883798	-0.912527	0.822274
			-0.353738	1.76108	-1.00278	-1.10668
			-0.665113	0.719548	-2.44557	-0.716606
			-0.533136	0.660967	-2.27096	-0.351549
			0.550291	2.73883	-1.85131	-0.303504
[truncated: 10,229 more rows]

## Sheet: Figure 2e
Figure 2e
	Note: For RNA-seq values, see Source data for Fig 1f
	GeneID	GeneName	GeneType	Cluster	relative_SG_PROseq_Gene Body	relative_SC_PROseq_Gene Body	relative_RS_PROseq_Gene Body
	ENSMUSG00000000031	H19	lncRNA	1	1	0.00626015	0.105115
	ENSMUSG00000000037	Scml2	protein_coding	1	0.478102	1	0.876214
	ENSMUSG00000000058	Cav2	protein_coding	1	1	0.0633064	0.036377
	ENSMUSG00000000078	Klf6	protein_coding	1	1	0.0610834	0.0327337
	ENSMUSG00000000093	Tbx2	protein_coding	1	1	0.313034	0.433509
	ENSMUSG00000000126	Wnt9a	protein_coding	1	1	0.0347698	0.16736
	ENSMUSG00000000142	Axin2	protein_coding	1	1	0.198412	0.14069
	ENSMUSG00000000184	Ccnd2	protein_coding	1	1	0.0320201	0.0489649
	ENSMUSG00000000215	Ins2	protein_coding	1	0.0975471	0.352179	1
	ENSMUSG00000000266	Mid2	protein_coding	1	1	0.0378084	0.0758106
	ENSMUSG00000000295	Hddc2	protein_coding	1	1	0.191903	0.30057
	ENSMUSG00000000303	Cdh1	protein_coding	1	1	0.137807	0.267755
	ENSMUSG00000000325	Arvcf	protein_coding	1	1	0.13759	0.509751
	ENSMUSG00000000359	Rem1	protein_coding	1	1	0.0630706	0.139118
	ENSMUSG00000000402	Egfl6	protein_coding	1	1	0.448287	0.459491
	ENSMUSG00000000489	Pdgfb	protein_coding	1	1	0.0293592	0.100221
	ENSMUSG00000000530	Acvrl1	protein_coding	1	1	0.113638	0.0833288
	ENSMUSG00000000531	Grasp	protein_coding	1	1	0.356663	0.262764
	ENSMUSG00000000555	Itga5	protein_coding	1	1	0.0287101	0.0489181
	ENSMUSG00000000567	Sox9	protein_coding	1	1	0.188267	0.026932
	ENSMUSG00000000627	Sema4f	protein_coding	1	1	0.200935	0.55199
	ENSMUSG00000000628	Hk2	protein_coding	1	1	0.104974	0.0521625
	ENSMUSG00000000693	Loxl3	protein_coding	1	0.380189	0.188358	1
	ENSMUSG00000000732	Icosl	protein_coding	1	1	0.100017	0.402423
	ENSMUSG00000000753	Serpinf1	protein_coding	1	1	0.810275	0.59208
	ENSMUSG00000000782	Tcf7	protein_coding	1	1	0.274408	0.493757
	ENSMUSG00000000787	Ddx3x	protein_coding	1	1	0.328468	0.205807
	ENSMUSG00000000838	Fmr1	protein_coding	1	0.66227	1	0.671427
	ENSMUSG00000000876	Pxmp4	protein_coding	1	1	0.299224	0.472173
	ENSMUSG00000000901	Mmp11	protein_coding	1	1	0.0260629	0.0394097
	ENSMUSG00000000957	Mmp14	protein_coding	1	1	0.092141	0.0679958
	ENSMUSG00000001025	S100a6	protein_coding	1	1	0.0234469	0.0570117
	ENSMUSG00000001082	Mfsd10	protein_coding	1	1	0.699091	0.74108
	ENSMUSG00000001119	Col6a1	protein_coding	1	1	0.0194597	0.0508661
	ENSMUSG00000001123	Lgals9	protein_coding	1	1	0.87712	0.694283
	ENSMUSG00000001131	Timp1	protein_coding	1	1	0.0340418	0.0338433
	ENSMUSG00000001134	Uxt	protein_coding	1	1	0.478383	0.339342
	ENSMUSG00000001173	Ocrl	protein_coding	1	1	0.845883	0.169011
	ENSMUSG00000001227	Sema6b	protein_coding	1	1	0.664508	0.68944
	ENSMUSG00000001240	Ramp2	protein_coding	1	1	0.172967	0.159779
	ENSMUSG00000001270	Ckb	protein_coding	1	1	0.102413	0.292291
	ENSMUSG00000001288	Rarg	protein_coding	1	1	0.141061	0.241719
	ENSMUSG00000001300	Efnb2	protein_coding	1	1	0.13425	0.171253
	ENSMUSG00000001313	Rnd2	protein_coding	1	1	0.601147	0.453553
	ENSMUSG00000001333	Sync	protein_coding	1	1	0.105156	0.16059
	ENSMUSG00000001348	Acp5	protein_coding	1	1	0.350546	0.83452
	ENSMUSG00000001349	Cnn1	protein_coding	1	1	0.123001	0.501083
	ENSMUSG00000001424	Snd1	protein_coding	1	1	0.279703	0.236282
	ENSMUSG00000001435	Col18a1	protein_coding	1	1	0.116496	0.0865101
	ENSMUSG00000001436	Slc19a1	protein_coding	1	1	0.187729	0.321271
	ENSMUSG00000001444	Tbx21	protein_coding	1	1	0.369436	0.486479
	ENSMUSG00000001473	Tubb6	protein_coding	1	1	0.0618715	0.28552
	ENSMUSG00000001506	Col1a1	protein_coding	1	1	0.0171669	0.119962
	ENSMUSG00000001507	Itga3	protein_coding	1	1	0.0326231	0.03062
	ENSMUSG00000001510	Dlx3	protein_coding	1	1	0.0245279	0.199513
	ENSMUSG00000001525	Tubb5	protein_coding	1	1	0.190018	0.0676828
	ENSMUSG00000001555	Fkbp10	protein_coding	1	1	0.127071	0.171807
	ENSMUSG00000001604	Tcea3	protein_coding	1	1	0.135368	0.547539
	ENSMUSG00000001627	Ifrd1	protein_coding	1	1	0.120409	0.141544
	ENSMUSG00000001657	Hoxc8	protein_coding	1	1	0.0287069	0.182777
	ENSMUSG00000001661	Hoxc6	protein_coding	1	1	0.0414859	0.161631
	ENSMUSG00000001663	Gstt1	protein_coding	1	0.158189	0.202123	1
	ENSMUSG00000001729	Akt1	protein_coding	1	1	0.166933	0.159061
	ENSMUSG00000001750	Tcirg1	protein_coding	1	1	0.740237	0.921436
	ENSMUSG00000001761	Smo	protein_coding	1	1	0.0494912	0.145789
	ENSMUSG00000001768	Rin2	protein_coding	1	1	0.144457	0.535842
	ENSMUSG00000001802	Lrp3	protein_coding	1	1	0.12375	0.30808
	ENSMUSG00000001847	Rac1	protein_coding	1	1	0.348724	0.190026
	ENSMUSG00000001864	Aif1l	protein_coding	1	1	0.0429372	0.118812
	ENSMUSG00000001870	Ltbp1	protein_coding	1	1	0.14054	0.100058
	ENSMUSG00000001911	Nfix	protein_coding	1	1	0.127843	0.199306
	ENSMUSG00000001918	Slc1a5	protein_coding	1	1	0.126506	0.506916
	ENSMUSG00000001924	Uba1	protein_coding	1	1	0.201226	0.389887
	ENSMUSG00000001962	Fam50a	protein_coding	1	1	0.510167	0.437658
	ENSMUSG00000001964	Emd	protein_coding	1	1	0.179542	0.398626
	ENSMUSG00000001985	Grik3	protein_coding	1	1	0.146263	0.306954
	ENSMUSG00000001986	Gria3	protein_coding	1	1	0.314973	0.589442
	ENSMUSG00000002006	Pdzd4	protein_coding	1	1	0.398208	0.811723
	ENSMUSG00000002010	Idh3g	protein_coding	1	1	0.977971	0.407739
	ENSMUSG00000002012	Pnck	protein_coding	1	1	0.246393	0.84547
	ENSMUSG00000002015	Bcap31	protein_coding	1	1	0.655197	0.690148
	ENSMUSG00000002020	Ltbp2	protein_coding	1	1	0.0456344	0.0920762
	ENSMUSG00000002028	Kmt2a	protein_coding	1	1	0.0964669	0.220871
	ENSMUSG00000002059	Rab34	protein_coding	1	1	0.0645051	0.0923371
	ENSMUSG00000002083	Bbc3	protein_coding	1	1	0.0755398	0.133096
	ENSMUSG00000002100	Mybpc3	protein_coding	1	1	0.0381141	0.212604
	ENSMUSG00000002147	Stat6	protein_coding	1	1	0.0812937	0.0984794
	ENSMUSG00000002233	Rhoc	protein_coding	1	1	0.0529098	0.056339
	ENSMUSG00000002249	Tead3	protein_coding	1	1	0.111915	0.148939
	ENSMUSG00000002250	Ppard	protein_coding	1	1	0.380244	0.640549
	ENSMUSG00000002265	Peg3	protein_coding	1	1	0.167711	0.192277
	ENSMUSG00000002266	Zim1	protein_coding	1	1	0.0478001	0.121693
	ENSMUSG00000002289	Angptl4	protein_coding	1	1	0.0826535	0.116386
	ENSMUSG00000002325	Irf9	protein_coding	1	1	0.336341	0.36488
	ENSMUSG00000002384	Bmp8b	protein_coding	1	1	0.19741	0.838501
	ENSMUSG00000002393	Nr2f6	protein_coding	1	1	0.18291	0.306403
	ENSMUSG00000002565	Scin	protein_coding	1	1	0.048322	0.041654
	ENSMUSG00000002578	Ikzf4	protein_coding	1	1	0.283568	0.22073
	ENSMUSG00000002602	Axl	protein_coding	1	1	0.0277933	0.021126
	ENSMUSG00000002688	Prkd1	protein_coding	1	1	0.0921089	0.0425259
	ENSMUSG00000002808	Epdr1	protein_coding	1	1	0.0186013	0.020552
	ENSMUSG00000002870	Mcm2	protein_coding	1	1	0.123532	0.479445
	ENSMUSG00000002881	Nab1	protein_coding	1	1	0.112808	0.0446473
	ENSMUSG00000002897	Il17ra	protein_coding	1	1	0.186736	0.177904
	ENSMUSG00000002900	Lamb1	protein_coding	1	1	0.0144985	0.0268774
	ENSMUSG00000002983	Relb	protein_coding	1	1	0.172405	0.142492
	ENSMUSG00000002985	Apoe	protein_coding	1	1	0.639374	0.554074
	ENSMUSG00000002996	Hbp1	protein_coding	1	1	0.411956	0.537172
	ENSMUSG00000002997	Prkar2b	protein_coding	1	1	0.122215	0.181275
	ENSMUSG00000003032	Klf4	protein_coding	1	1	0.18996	0.409119
	ENSMUSG00000003038	Hmgn2	protein_coding	1	0.927341	1	0.78729
	ENSMUSG00000003051	Elf3	protein_coding	1	1	0.182239	0.0199352
	ENSMUSG00000003070	Efna2	protein_coding	1	1	0.323415	0.857158
	ENSMUSG00000003154	Foxj2	protein_coding	1	1	0.186204	0.14262
	ENSMUSG00000003161	Sri	protein_coding	1	1	0.0598018	0.0507544
	ENSMUSG00000003198	Zfp959	protein_coding	1	1	0.277864	0.170664
	ENSMUSG00000003199	Mpnd	protein_coding	1	1	0.603502	0.287227
	ENSMUSG00000003233	Dvl3	protein_coding	1	1	0.335345	0.281477
	ENSMUSG00000003282	Plag1	protein_coding	1	1	0.480119	0.514164
	ENSMUSG00000003283	Hck	protein_coding	1	1	0.0248456	0.0706111
	ENSMUSG00000003352	Cacnb3	protein_coding	1	1	0.0496094	0.0836997
	ENSMUSG00000003420	Fcgrt	protein_coding	1	1	0.359862	0.289375
	ENSMUSG00000003452	Bicd1	protein_coding	1	1	0.604477	0.601362
	ENSMUSG00000003500	Impdh1	protein_coding	1	1	0.229998	0.169838
	ENSMUSG00000003534	Ddr1	protein_coding	1	1	0.0455851	0.0253665
	ENSMUSG00000003541	Ier3	protein_coding	1	1	0.0417312	0.0427217
	ENSMUSG00000003545	Fosb	protein_coding	1	1	0.130342	0.15238
	ENSMUSG00000003617	Cp	protein_coding	1	1	0.0277231	0.0149004
	ENSMUSG00000003665	Has1	protein_coding	1	1	0.00791113	0.0401536
	ENSMUSG00000003746	Man1a	protein_coding	1	1	0.0724946	0.167361
	ENSMUSG00000003812	Dnase2a	protein_coding	1	0.634688	0.584297	1
	ENSMUSG00000003849	Nqo1	protein_coding	1	1	0.319679	0.244876
	ENSMUSG00000003865	Gys1	protein_coding	1	1	0.164737	0.204595
	ENSMUSG00000003873	Bax	protein_coding	1	1	0.470787	0.408729
	ENSMUSG00000003934	Efnb3	protein_coding	1	0.837929	0.795204	1
	ENSMUSG00000003948	Mmd	protein_coding	1	1	0.119727	0.259463
	ENSMUSG00000003949	Hlf	protein_coding	1	1	0.109178	0.378593
	ENSMUSG00000003992	Ssbp2	protein_coding	1	1	0.191171	0.466563
	ENSMUSG00000004031	Brinp2	protein_coding	1	1	0.431306	0.820687
	ENSMUSG00000004040	Stat3	protein_coding	1	1	0.452472	0.196528
	ENSMUSG00000004044	Cavin1	protein_coding	1	1	0.0173517	0.0195067
	ENSMUSG00000004098	Col5a3	protein_coding	1	1	0.0244408	0.0279426
	ENSMUSG00000004105	Angptl2	protein_coding	1	1	0.0442931	0.0651879
	ENSMUSG00000004113	Cacna1b	protein_coding	1	1	0.348177	0.866879
	ENSMUSG00000004151	Etv1	protein_coding	1	0.366458	0.397845	1
	ENSMUSG00000004263	Atn1	protein_coding	1	1	0.177475	0.172033
	ENSMUSG00000004267	Eno2	protein_coding	1	1	0.228343	0.201879
	ENSMUSG00000004317	Clcn5	protein_coding	1	1	0.117016	0.172842
	ENSMUSG00000004328	Hif3a	protein_coding	1	0.704661	0.2371	1
	ENSMUSG00000004359	Spic	protein_coding	1	1	0.0821213	0.147664
	ENSMUSG00000004552	Ctse	protein_coding	1	1	0.504273	0.344192
	ENSMUSG00000004558	Ndrg2	protein_coding	1	1	0.0542744	0.109702
	ENSMUSG00000004562	Arhgef40	protein_coding	1	1	0.0431752	0.0513414
	ENSMUSG00000004631	Sgce	protein_coding	1	1	0.714539	0.700734
	ENSMUSG00000004655	Aqp1	protein_coding	1	1	0.690423	0.534552
	ENSMUSG00000004665	Cnn2	protein_coding	1	1	0.0895829	0.141444
	ENSMUSG00000004864	Mapk13	protein_coding	1	1	0.158211	0.663031
	ENSMUSG00000004885	Crabp2	protein_coding	1	1	0.377984	0.72859
	ENSMUSG00000004891	Nes	protein_coding	1	1	0.0370106	0.114959
	ENSMUSG00000004892	Bcan	protein_coding	1	1	0.49399	0.0997718
	ENSMUSG00000004936	Map2k1	protein_coding	1	1	0.226779	0.193736
	ENSMUSG00000004951	Hspb1	protein_coding	1	1	0.311758	0.0620396
	ENSMUSG00000004952	Rasa4	protein_coding	1	1	0.171219	0.375454
	ENSMUSG00000005034	Prkacb	protein_coding	1	1	0.648904	0.475182
	ENSMUSG00000005054	Cstb	protein_coding	1	1	0.250163	0.15044
	ENSMUSG00000005057	Sh2b2	protein_coding	1	1	0.102633	0.142876
	ENSMUSG00000005078	Jkamp	protein_coding	1	1	0.297703	0.449878
	ENSMUSG00000005087	Cd44	protein_coding	1	1	0.0208401	0.0554679
	ENSMUSG00000005103	Wdr1	protein_coding	1	1	0.149663	0.187627
	ENSMUSG00000005107	Slc2a9	protein_coding	1	1	0.256173	0.174708
	ENSMUSG00000005124	Ccn4	protein_coding	1	1	0.00290681	0.01456
	ENSMUSG00000005125	Ndrg1	protein_coding	1	1	0.0868535	0.0731091
	ENSMUSG00000005148	Klf5	protein_coding	1	1	0.103858	0.335161
	ENSMUSG00000005202	Shbg	protein_coding	1	1	0.155902	0.0327921
	ENSMUSG00000005251	Ripk4	protein_coding	1	1	0.331907	0.459091
	ENSMUSG00000005338	Cadm3	protein_coding	1	1	0.137057	0.125826
	ENSMUSG00000005357	Slc1a6	protein_coding	1	1	0.0224054	0.0256247
	ENSMUSG00000005397	Nid1	protein_coding	1	1	0.0930243	0.0488446
	ENSMUSG00000005413	Hmox1	protein_coding	1	1	0.158327	0.0652354
	ENSMUSG00000005465	Il27ra	protein_coding	1	1	0.094551	0.177524
	ENSMUSG00000005514	Por	protein_coding	1	1	0.268708	0.277565
	ENSMUSG00000005533	Igf1r	protein_coding	1	1	0.0786838	0.119668
	ENSMUSG00000005583	Mef2c	protein_coding	1	1	0.0622193	0.0424038
	ENSMUSG00000005611	Mrvi1	protein_coding	1	1	0.481271	0.137743
	ENSMUSG00000005649	Cabp5	protein_coding	1	1	0.11793	0.500185
	ENSMUSG00000005672	Kit	protein_coding	1	1	0.108398	0.328883
	ENSMUSG00000005718	Tfap4	protein_coding	1	1	0.239897	0.316408
	ENSMUSG00000005873	Reep5	protein_coding	1	1	0.22033	0.0932535
	ENSMUSG00000005973	Rcn1	protein_coding	1	1	0.0202248	0.0268229
	ENSMUSG00000006154	Eps8l1	protein_coding	1	1	0.100843	0.0848661
	ENSMUSG00000006205	Htra1	protein_coding	1	1	0.0270396	0.0271777
	ENSMUSG00000006219	Fblim1	protein_coding	1	1	0.136345	0.252528
	ENSMUSG00000006301	Tmbim1	protein_coding	1	1	0.0196731	0.0360582
	ENSMUSG00000006342	Susd2	protein_coding	1	1	0.544347	0.938706
	ENSMUSG00000006344	Ggt5	protein_coding	1	1	0.361368	0.371418
	ENSMUSG00000006362	Cbfa2t3	protein_coding	1	1	0.0343338	0.0418978
	ENSMUSG00000006373	Pgrmc1	protein_coding	1	1	0.346776	0.308983
	ENSMUSG00000006378	Gcat	protein_coding	1	1	0.148177	0.303841
	ENSMUSG00000006395	Hyi	polymorphic_pseudogene	1	1	0.0797586	0.259042
	ENSMUSG00000006403	Adamts4	protein_coding	1	1	0.178826	0.179704
	ENSMUSG00000006423	C330007P06Rik	protein_coding	1	1	0.931663	0.38456
	ENSMUSG00000006445	Epha2	protein_coding	1	1	0.0145348	0.0173515
	ENSMUSG00000006462	A530013C23Rik	lncRNA	1	1	0.0489947	0.0763389
	ENSMUSG00000006517	Mvd	protein_coding	1	1	0.331707	0.269924
	ENSMUSG00000006519	Cyba	protein_coding	1	1	0.260846	0.466841
	ENSMUSG00000006542	Prkag3	protein_coding	1	1	0.0217222	0.0238163
	ENSMUSG00000006585	Cdt1	protein_coding	1	1	0.206854	0.427922
	ENSMUSG00000006641	Slc5a6	protein_coding	1	1	0.332656	0.460453
	ENSMUSG00000006642	Tcf23	protein_coding	1	1	0.0257045	0.0436568
	ENSMUSG00000006678	Pola1	protein_coding	1	1	0.215048	0.262612
	ENSMUSG00000006699	Cdc42	protein_coding	1	1	0.387711	0.205682
	ENSMUSG00000006717	Acot13	protein_coding	1	1	0.356201	0.18999
	ENSMUSG00000006740	Kif5b	protein_coding	1	1	0.554538	0.266063
	ENSMUSG00000006800	Sulf2	protein_coding	1	1	0.140337	0.239701
	ENSMUSG00000006931	P3h4	protein_coding	1	1	0.293349	0.183691
	ENSMUSG00000007039	Ddah2	protein_coding	1	1	0.111302	0.0772694
	ENSMUSG00000007041	Clic1	protein_coding	1	1	0.0754395	0.0276283
	ENSMUSG00000007564	Ppp2r1a	protein_coding	1	1	0.272487	0.194707
	ENSMUSG00000007617	Homer1	protein_coding	1	1	0.326068	0.325966
	ENSMUSG00000007653	Gabrb2	protein_coding	1	1	0.146119	0.200498
	ENSMUSG00000007655	Cav1	protein_coding	1	1	0.0118565	0.0149484
	ENSMUSG00000007805	Twist2	protein_coding	1	1	0.194974	0.996549
	ENSMUSG00000007817	Zmiz1	protein_coding	1	1	0.0517604	0.143415
	ENSMUSG00000007872	Id3	protein_coding	1	1	0.0237098	0.0413374
	ENSMUSG00000007989	Fzd3	protein_coding	1	1	0.415842	0.621044
	ENSMUSG00000008136	Fhl2	protein_coding	1	1	0.00365205	0.0120457
	ENSMUSG00000008206	Cers4	protein_coding	1	1	0.132679	0.173103
	ENSMUSG00000008305	Tle1	protein_coding	1	1	0.34517	0.207929
	ENSMUSG00000008318	Relt	protein_coding	1	1	0.0916974	0.280755
	ENSMUSG00000008384	Sertad1	protein_coding	1	1	0.215491	0.112556
	ENSMUSG00000008398	Elk3	protein_coding	1	1	0.323039	0.276068
	ENSMUSG00000008435	Rdh13	protein_coding	1	1	0.219013	0.143739
	ENSMUSG00000008489	Elavl2	protein_coding	1	0.734884	0.188339	1
	ENSMUSG00000008575	Nfib	protein_coding	1	1	0.0417153	0.0520522
	ENSMUSG00000008682	Rpl10	protein_coding	1	1	0.23645	0.233564
	ENSMUSG00000008999	Bmp7	protein_coding	1	1	0.100389	0.416629
	ENSMUSG00000009035	Tmem184b	protein_coding	1	1	0.160137	0.24874
	ENSMUSG00000009108	Gnat2	protein_coding	1	1	0.117692	0.193118
	ENSMUSG00000009248	Ascl2	protein_coding	1	1	0.0753413	0.196797
	ENSMUSG00000009281	Rarres2	protein_coding	1	0.845089	0.184843	1
	ENSMUSG00000009376	Met	protein_coding	1	1	0.0384365	0.10195
	ENSMUSG00000009406	Elk1	protein_coding	1	1	0.410956	0.424016
	ENSMUSG00000009418	Nav1	protein_coding	1	1	0.100539	0.150328
	ENSMUSG00000009588	St6galnac1	protein_coding	1	1	0.673484	0.271767
	ENSMUSG00000009596	Taf7l	protein_coding	1	0.527245	1	0.981005
	ENSMUSG00000009614	Sardh	protein_coding	1	1	0.167409	0.415871
	ENSMUSG00000009633	G0s2	protein_coding	1	1	0.147546	0.111932
	ENSMUSG00000009670	Tex11	protein_coding	1	0.8726	0.232619	1
	ENSMUSG00000009941	Nxf2	protein_coding	1	0.38213	1	0.547431
	ENSMUSG00000010047	Hyal2	protein_coding	1	1	0.428496	0.455151
	ENSMUSG00000010051	Hyal1	protein_coding	1	1	0.230777	0.631499
	ENSMUSG00000010064	Slc38a3	protein_coding	1	1	0.324254	0.407637
	ENSMUSG00000010080	Epn3	protein_coding	1	0.913937	0.532126	1
	ENSMUSG00000010311	Optc	protein_coding	1	1	0.0801391	0.0659442
	ENSMUSG00000010651	Acaa1b	protein_coding	1	1	0.0939629	0.434519
	ENSMUSG00000010760	Phlda2	protein_coding	1	1	0.2614	0.771223
	ENSMUSG00000010830	Kdelr3	protein_coding	1	1	0.0487171	0.0632477
	ENSMUSG00000011171	Vipr2	protein_coding	1	1	0.456054	0.578282
	ENSMUSG00000011256	Adam19	protein_coding	1	1	0.0245323	0.0645279
	ENSMUSG00000011257	Pabpc4	protein_coding	1	1	0.177156	0.104826
	ENSMUSG00000011589	Fsd1	protein_coding	1	1	0.117545	0.262129
	ENSMUSG00000011752	Pgam1	protein_coding	1	0.593795	1	0.458146
	ENSMUSG00000012428	Steap4	protein_coding	1	1	0.138223	0.21983
	ENSMUSG00000013033	Adgrl1	protein_coding	1	1	0.153427	0.331518
	ENSMUSG00000013415	Igf2bp1	protein_coding	1	1	0.171919	0.609575
	ENSMUSG00000013419	Zfp651	protein_coding	1	1	0.50512	0.672117
	ENSMUSG00000013629	Cad	protein_coding	1	1	0.376863	0.397639
	ENSMUSG00000013766	Ly6g6e	protein_coding	1	1	0.0985022	0.220743
	ENSMUSG00000013846	St3gal1	protein_coding	1	1	0.0716436	0.143113
	ENSMUSG00000013921	Clip3	protein_coding	1	1	0.277069	0.313705
	ENSMUSG00000014303	Glis2	protein_coding	1	1	0.051982	0.221448
	ENSMUSG00000014329	Bicc1	protein_coding	1	1	0.207385	0.280707
	ENSMUSG00000014444	Piezo1	protein_coding	1	1	0.0301849	0.0487564
	ENSMUSG00000014599	Csf1	protein_coding	1	1	0.0441829	0.0148009
	ENSMUSG00000014773	Dll1	protein_coding	1	1	0.154208	0.152021
	ENSMUSG00000014813	Stc1	protein_coding	1	1	0.0279435	0.0176946
	ENSMUSG00000014846	Tppp3	protein_coding	1	0.67143	1	0.920932
	ENSMUSG00000015023	Ddx19a	protein_coding	1	1	0.496759	0.423837
	ENSMUSG00000015085	Entpd2	protein_coding	1	1	0.117516	0.447806
	ENSMUSG00000015127	Unkl	protein_coding	1	1	0.242896	0.393329
	ENSMUSG00000015133	Lrrk1	protein_coding	1	1	0.261479	0.216175
	ENSMUSG00000015143	Actn1	protein_coding	1	1	0.020009	0.049455
	ENSMUSG00000015202	Cnksr3	protein_coding	1	1	0.333088	0.11326
	ENSMUSG00000015217	Hmgb3	protein_coding	1	1	0.103464	0.153243
	ENSMUSG00000015224	Cyp2j9	protein_coding	1	1	0.0373615	0.208113
	ENSMUSG00000015243	Abca1	protein_coding	1	1	0.164852	0.156729
	ENSMUSG00000015289	Lage3	protein_coding	1	1	0.204615	0.249706
	ENSMUSG00000015291	Gdi1	protein_coding	1	1	0.186731	0.214298
	ENSMUSG00000015312	Gadd45b	protein_coding	1	1	0.186978	0.138235
	ENSMUSG00000015396	Cd83	protein_coding	1	1	0.0246217	0.169361
	ENSMUSG00000015452	Ager	protein_coding	1	1	0.224352	0.835587
	ENSMUSG00000015484	Fam163a	protein_coding	1	1	0.251647	0.960889
	ENSMUSG00000015501	Hivep2	protein_coding	1	1	0.0650691	0.0741509
	ENSMUSG00000015568	Lpl	protein_coding	1	1	0.0581717	0.065715
	ENSMUSG00000015605	Srf	protein_coding	1	1	0.263363	0.376978
	ENSMUSG00000015656	Hspa8	protein_coding	1	1	0.477924	0.495812
	ENSMUSG00000015709	Arnt2	protein_coding	1	1	0.0483383	0.0636288
	ENSMUSG00000015749	Anp32e	protein_coding	1	1	0.374595	0.212664
	ENSMUSG00000015759	Cnih1	protein_coding	1	1	0.27856	0.317021
	ENSMUSG00000015837	Sqstm1	protein_coding	1	1	0.317082	0.211643
	ENSMUSG00000015839	Nfe2l2	protein_coding	1	1	0.127424	0.127595
	ENSMUSG00000015850	Adamtsl4	protein_coding	1	1	0.0946831	0.128316
	ENSMUSG00000015879	Fam184b	protein_coding	1	1	0.491799	0.8744
	ENSMUSG00000015932	Dstn	protein_coding	1	1	0.272188	0.107144
	ENSMUSG00000015944	Castor2	protein_coding	1	1	0.362951	0.506411
	ENSMUSG00000015950	Ncf1	protein_coding	1	0.867748	0.563389	1
	ENSMUSG00000015981	Stk32c	protein_coding	1	1	0.532778	0.674222
	ENSMUSG00000016028	Celsr1	protein_coding	1	1	0.192057	0.550549
	ENSMUSG00000016194	Hsd11b1	protein_coding	1	1	0.0433855	0.0804496
	ENSMUSG00000016200	Syt14	protein_coding	1	1	0.221615	0.350131
	ENSMUSG00000016256	Ctsz	protein_coding	1	1	0.270348	0.89554
	ENSMUSG00000016262	Sertad4	protein_coding	1	1	0.02083	0.0659749
	ENSMUSG00000016319	Slc25a5	protein_coding	1	1	0.747428	0.185275
	ENSMUSG00000016344	Ppdpf	protein_coding	1	1	0.236372	0.088074
	ENSMUSG00000016382	Pls3	protein_coding	1	1	0.0824007	0.0558318
	ENSMUSG00000016386	Mpped2	protein_coding	1	1	0.0881679	0.282549
	ENSMUSG00000016409	Nkap	protein_coding	1	1	0.245268	0.325119
	ENSMUSG00000016477	E2f3	protein_coding	1	1	0.0998708	0.246865
	ENSMUSG00000016481	Cr1l	protein_coding	1	1	0.30162	0.148879
	ENSMUSG00000016494	Cd34	protein_coding	1	1	0.417663	0.226929
	ENSMUSG00000016495	Plgrkt	protein_coding	1	1	0.283729	0.294492
	ENSMUSG00000016528	Mapkapk2	protein_coding	1	1	0.36532	0.194409
	ENSMUSG00000016534	Lamp2	protein_coding	1	1	0.263121	0.254236
	ENSMUSG00000016552	Foxred2	protein_coding	1	0.880405	0.749274	1
	ENSMUSG00000016763	Scube1	protein_coding	1	1	0.228142	0.572905
	ENSMUSG00000016995	Matn4	protein_coding	1	1	0.528798	0.16342
	ENSMUSG00000017009	Sdc4	protein_coding	1	1	0.138839	0.052513
	ENSMUSG00000017057	Il13ra1	protein_coding	1	1	0.140126	0.160361
	ENSMUSG00000017144	Rnd3	protein_coding	1	1	0.0738857	0.0168561
	ENSMUSG00000017386	Traf4	protein_coding	1	1	0.173235	0.246942
	ENSMUSG00000017418	Arl5b	protein_coding	1	1	0.43883	0.395611
	ENSMUSG00000017446	C1qtnf1	protein_coding	1	1	0.117357	0.112756
	ENSMUSG00000017493	Igfbp4	protein_coding	1	1	0.184063	0.644147
	ENSMUSG00000017561	Crlf3	protein_coding	1	1	0.339573	0.593052
	ENSMUSG00000017631	Abr	protein_coding	1	1	0.22358	0.315489
	ENSMUSG00000017677	Wsb1	protein_coding	1	1	0.489166	0.420532
	ENSMUSG00000017692	Rhbdl3	protein_coding	1	1	0.182914	0.2628
	ENSMUSG00000017723	Wfdc2	protein_coding	1	1	0.264936	0.347316
	ENSMUSG00000017724	Etv4	protein_coding	1	1	0.0697932	0.14813
	ENSMUSG00000017747	Ghdc	protein_coding	1	1	0.118179	0.072324
	ENSMUSG00000017765	Slc12a4	protein_coding	1	1	0.0524804	0.096323
	ENSMUSG00000017831	Rab5a	protein_coding	1	1	0.558478	0.435193
	ENSMUSG00000017969	Ptgis	protein_coding	1	1	0.0801511	0.0889231
	ENSMUSG00000018012	Rac3	protein_coding	1	0.657877	0.597366	1
	ENSMUSG00000018102	H2bc4	protein_coding	1	1	0.224022	0.117172
	ENSMUSG00000018143	Mafk	protein_coding	1	1	0.300262	0.160627
	ENSMUSG00000018166	Erbb3	protein_coding	1	1	0.0286744	0.039336
	ENSMUSG00000018168	Ikzf3	protein_coding	1	1	0.24117	0.459921
	ENSMUSG00000018199	Ro60	protein_coding	1	1	0.151318	0.19468
	ENSMUSG00000018217	Pmp22	protein_coding	1	1	0.103659	0.322667
	ENSMUSG00000018334	Ksr1	protein_coding	1	1	0.207913	0.190723
	ENSMUSG00000018339	Gpx3	protein_coding	1	1	0.919394	0.193054
	ENSMUSG00000018340	Anxa6	protein_coding	1	1	0.10388	0.286006
	ENSMUSG00000018377	Vezf1	protein_coding	1	1	0.421867	0.338129
	ENSMUSG00000018378	Cuedc1	protein_coding	1	1	0.103989	0.169367
	ENSMUSG00000018398	44812	protein_coding	1	1	0.0580929	0.172207
	ENSMUSG00000018417	Myo1b	protein_coding	1	1	0.124403	0.220429
	ENSMUSG00000018451	6330403K07Rik	protein_coding	1	1	0.0141159	0.110936
	ENSMUSG00000018470	Kcnab3	protein_coding	1	1	0.220908	0.376518
	ENSMUSG00000018476	Kdm6b	protein_coding	1	1	0.131447	0.153876
	ENSMUSG00000018507	Trpv2	protein_coding	1	1	0.286795	0.519619
	ENSMUSG00000018537	Pcgf2	protein_coding	1	1	0.125067	0.325462
	ENSMUSG00000018547	Pip4k2b	protein_coding	1	1	0.368897	0.55142
	ENSMUSG00000018593	Sparc	protein_coding	1	1	0.114806	0.0373409
	ENSMUSG00000018604	Tbx3	protein_coding	1	1	0.0766406	0.0619873
	ENSMUSG00000018648	Dusp14	protein_coding	1	1	0.0481713	0.170793
	ENSMUSG00000018654	Ikzf1	protein_coding	1	1	0.236588	0.824113
	ENSMUSG00000018659	Pnpo	protein_coding	1	1	0.795817	0.621551
	ENSMUSG00000018672	Copz2	protein_coding	1	1	0.161742	0.180225
	ENSMUSG00000018774	Cd68	protein_coding	1	1	0.395251	0.380924
	ENSMUSG00000018819	Lsp1	protein_coding	1	1	0.0134438	0.0388912
	ENSMUSG00000018830	Myh11	protein_coding	1	1	0.140062	0.282806
	ENSMUSG00000018849	Wwc1	protein_coding	1	1	0.0497279	0.116373
	ENSMUSG00000018899	Irf1	protein_coding	1	1	0.422295	0.203224
	ENSMUSG00000019055	Plod1	protein_coding	1	1	0.237945	0.355267
	ENSMUSG00000019066	Rab3d	protein_coding	1	0.481973	0.24023	1
	ENSMUSG00000019082	Slc25a22	protein_coding	1	1	0.16434	0.32789
	ENSMUSG00000019088	Dnase1l1	protein_coding	1	1	0.141407	0.307296
	ENSMUSG00000019102	Aldh3a1	protein_coding	1	0.685887	0.423234	1
	ENSMUSG00000019179	Mdh2	protein_coding	1	1	0.761939	0.549099
	ENSMUSG00000019194	Scn1b	protein_coding	1	1	0.414332	0.134023
	ENSMUSG00000019230	Lhx9	protein_coding	1	1	0.681488	0.137783
	ENSMUSG00000019256	Ahr	protein_coding	1	1	0.0693893	0.0996585
	ENSMUSG00000019278	Dpep1	protein_coding	1	1	0.167825	0.419077
	ENSMUSG00000019301	Hsd17b1	protein_coding	1	1	0.731676	0.436358
	ENSMUSG00000019326	Aoc3	protein_coding	1	1	0.831952	0.81926
	ENSMUSG00000019461	Plscr3	protein_coding	1	1	0.0874154	0.164104
	ENSMUSG00000019487	Trip10	protein_coding	1	1	0.282369	0.420966
	ENSMUSG00000019528	Gyg	protein_coding	1	1	0.275126	0.079681
	ENSMUSG00000019539	Rcn3	protein_coding	1	1	0.0624461	0.113444
	ENSMUSG00000019558	Slc6a8	protein_coding	1	1	0.0909955	0.220283
	ENSMUSG00000019577	Pdk4	protein_coding	1	1	0.0628422	0.0181924
	ENSMUSG00000019718	L3hypdh	protein_coding	1	1	0.326165	0.292643
	ENSMUSG00000019731	Slc35e1	protein_coding	1	1	0.845816	0.695104
	ENSMUSG00000019734	Tmc4	protein_coding	1	1	0.254894	0.431392
	ENSMUSG00000019768	Esr1	protein_coding	1	1	0.134184	0.266244
	ENSMUSG00000019773	Fbxo5	protein_coding	1	1	0.43624	0.664437
	ENSMUSG00000019779	Frk	protein_coding	1	1	0.174088	0.16993
	ENSMUSG00000019803	Nr2e1	protein_coding	1	1	0.0505588	0.137527
	ENSMUSG00000019806	Aig1	protein_coding	1	1	0.142917	0.241137
	ENSMUSG00000019817	Plagl1	protein_coding	1	1	0.0332718	0.026984
	ENSMUSG00000019823	Mical1	protein_coding	1	1	0.0580001	0.0714994
	ENSMUSG00000019832	Rab32	protein_coding	1	1	0.0444336	0.0334206
	ENSMUSG00000019838	Slc16a10	protein_coding	1	1	0.116535	0.249134
	ENSMUSG00000019842	Traf3ip2	protein_coding	1	1	0.0966214	0.069324
	ENSMUSG00000019846	Lama4	protein_coding	1	1	0.312403	0.210147
	ENSMUSG00000019848	Popdc3	protein_coding	1	1	0.03129	0.0501743
	ENSMUSG00000019849	Prep	protein_coding	1	1	0.0551455	0.0528379
	ENSMUSG00000019866	Crybg1	protein_coding	1	1	0.103409	0.451874
	ENSMUSG00000019873	Reep3	protein_coding	1	1	0.0355475	0.0696872
	ENSMUSG00000019880	Rspo3	protein_coding	1	1	0.142498	0.189895
	ENSMUSG00000019889	Ptprk	protein_coding	1	1	0.110882	0.0840487
	ENSMUSG00000019894	Slc6a15	protein_coding	1	1	0.0879543	0.173254
	ENSMUSG00000019899	Lama2	protein_coding	1	1	0.289226	0.192668
	ENSMUSG00000019927	Ube2d1	protein_coding	1	1	0.346013	0.111136
	ENSMUSG00000019929	Dcn	protein_coding	1	1	0.0207493	0.0828679
	ENSMUSG00000019943	Atp2b1	protein_coding	1	1	0.0610586	0.108886
	ENSMUSG00000019947	Arid5b	protein_coding	1	1	0.091538	0.056908
	ENSMUSG00000019960	Dusp6	protein_coding	1	1	0.106204	0.054343
	ENSMUSG00000019966	Kitl	protein_coding	1	1	0.150211	0.0294934
	ENSMUSG00000019970	Sgk1	protein_coding	1	1	0.0734891	0.0385748
	ENSMUSG00000019975	Ikbip	protein_coding	1	1	0.629605	0.505104
	ENSMUSG00000019979	Apaf1	protein_coding	1	1	0.546829	0.460447
	ENSMUSG00000019989	Enpp3	protein_coding	1	1	0.0368503	0.0503918
	ENSMUSG00000019997	Ccn2	protein_coding	1	1	0.0142266	0.0119247
	ENSMUSG00000020027	Socs2	protein_coding	1	1	0.361189	0.100965
	ENSMUSG00000020032	Nuak1	protein_coding	1	1	0.0185344	0.0291504
	ENSMUSG00000020042	Btbd11	protein_coding	1	1	0.216486	0.161687
	ENSMUSG00000020044	Timp3	protein_coding	1	1	0.605934	0.0948029
	ENSMUSG00000020053	Igf1	protein_coding	1	1	0.109678	0.545537
	ENSMUSG00000020086	Macroh2a2	protein_coding	1	1	0.151644	0.476292
	ENSMUSG00000020097	Sgpl1	protein_coding	1	1	0.320356	0.472529
	ENSMUSG00000020098	Pcbd1	protein_coding	1	1	0.0532006	0.19157
	ENSMUSG00000020099	Unc5b	protein_coding	1	1	0.100794	0.277615
	ENSMUSG00000020120	Plek	protein_coding	1	0.184386	0.0339938	1
	ENSMUSG00000020122	Egfr	protein_coding	1	1	0.0251621	0.047816
	ENSMUSG00000020123	Avpr1a	protein_coding	1	1	0.168678	0.111218
	ENSMUSG00000020134	Peli1	protein_coding	1	1	0.365109	0.715974
	ENSMUSG00000020140	Lgr5	protein_coding	1	1	0.113437	0.372867
	ENSMUSG00000020142	Slc1a4	protein_coding	1	1	0.0762967	0.0559207
	ENSMUSG00000020178	Adora2a	protein_coding	1	1	0.450925	0.652012
	ENSMUSG00000020181	Nav3	protein_coding	1	1	0.397083	0.424147
	ENSMUSG00000020183	Cpm	protein_coding	1	1	0.231259	0.499634
	ENSMUSG00000020205	Phlda1	protein_coding	1	1	0.068724	0.129346
	ENSMUSG00000020218	Wif1	protein_coding	1	1	0.287446	0.289155
	ENSMUSG00000020228	Helb	protein_coding	1	1	0.474384	0.299791
	ENSMUSG00000020230	Prmt2	protein_coding	1	1	0.419988	0.23363
	ENSMUSG00000020241	Col6a2	protein_coding	1	1	0.00612285	0.0141664
	ENSMUSG00000020256	Aldh1l2	protein_coding	1	1	0.0767653	0.0716232
	ENSMUSG00000020275	Rel	protein_coding	1	1	0.313224	0.318937
	ENSMUSG00000020282	Rhbdf1	protein_coding	1	1	0.137855	0.115399
	ENSMUSG00000020303	Stc2	protein_coding	1	1	0.0193501	0.0337
	ENSMUSG00000020315	Sptbn1	protein_coding	1	1	0.216939	0.693912
	ENSMUSG00000020326	Ccng1	protein_coding	1	1	0.268265	0.274416
	ENSMUSG00000020331	Hcn2	protein_coding	1	1	0.560728	0.99786
	ENSMUSG00000020340	Cyfip2	protein_coding	1	1	0.198333	0.339489
	ENSMUSG00000020349	Ppp2ca	protein_coding	1	1	0.423414	0.248354
	ENSMUSG00000020363	Gfpt2	protein_coding	1	1	0.0228978	0.0719474
	ENSMUSG00000020372	Rack1	protein_coding	1	1	0.622242	0.42324
	ENSMUSG00000020374	Rasgef1c	protein_coding	1	1	0.374315	0.223986
	ENSMUSG00000020376	Rnf130	protein_coding	1	1	0.589923	0.795771
	ENSMUSG00000020387	Jade2	protein_coding	1	1	0.215897	0.360027
	ENSMUSG00000020388	Pdlim4	protein_coding	1	1	0.0250787	0.0226696
	ENSMUSG00000020400	Tnip1	protein_coding	1	1	0.170468	0.118727
	ENSMUSG00000020402	Vdac1	protein_coding	1	1	0.290739	0.075473
	ENSMUSG00000020407	Upp1	protein_coding	1	1	0.0529823	0.0733444
	ENSMUSG00000020422	Tns3	protein_coding	1	1	0.0470069	0.0382313
	ENSMUSG00000020423	Btg2	protein_coding	1	1	0.0829578	0.0774327
	ENSMUSG00000020427	Igfbp3	protein_coding	1	1	0.0216957	0.0120513
	ENSMUSG00000020437	Myo1g	protein_coding	1	1	0.664704	0.707392
	ENSMUSG00000020439	Smtn	protein_coding	1	1	0.0369529	0.0364458
	ENSMUSG00000020453	Patz1	protein_coding	1	1	0.0489477	0.169608
	ENSMUSG00000020467	Efemp1	protein_coding	1	1	0.108898	0.11017
	ENSMUSG00000020473	Aebp1	protein_coding	1	1	0.0249265	0.0413752
	ENSMUSG00000020474	Polm	protein_coding	1	1	0.15754	0.310794
	ENSMUSG00000020484	Xbp1	protein_coding	1	1	0.150908	0.0817038
	ENSMUSG00000020536	Llgl1	protein_coding	1	1	0.350848	0.441514
	ENSMUSG00000020538	Srebf1	protein_coding	1	1	0.171684	0.281978
	ENSMUSG00000020542	Myocd	protein_coding	1	1	0.0432815	0.0323247
	ENSMUSG00000020547	Bzw2	protein_coding	1	1	0.506323	0.176772
	ENSMUSG00000020580	Rock2	protein_coding	1	1	0.230688	0.188317
	ENSMUSG00000020589	Fam49a	protein_coding	1	1	0.114492	0.373609
	ENSMUSG00000020592	Sdc1	protein_coding	1	1	0.106076	0.242371
	ENSMUSG00000020601	Trib2	protein_coding	1	1	0.00616575	0.0106822
	ENSMUSG00000020620	Abca8b	protein_coding	1	1	0.135877	0.335926
	ENSMUSG00000020627	Klhl29	protein_coding	1	1	0.11106	0.129491
	ENSMUSG00000020629	Adi1	protein_coding	1	1	0.50958	0.552435
	ENSMUSG00000020644	Id2	protein_coding	1	1	0.20822	0.127597
	ENSMUSG00000020653	Klf11	protein_coding	1	1	0.180292	0.242802
	ENSMUSG00000020654	Adcy3	protein_coding	1	1	0.569438	0.70003
	ENSMUSG00000020661	Dnmt3a	protein_coding	1	1	0.113511	0.20138
	ENSMUSG00000020668	Kif3c	protein_coding	1	1	0.0729165	0.0982843
	ENSMUSG00000020674	Pxdn	protein_coding	1	1	0.0516513	0.0733228
	ENSMUSG00000020689	Itgb3	protein_coding	1	1	0.199192	0.149845
	ENSMUSG00000020695	Mrc2	protein_coding	1	1	0.318658	0.277786
	ENSMUSG00000020723	Cacng4	protein_coding	1	0.565477	0.684574	1
	ENSMUSG00000020773	Trim47	protein_coding	1	1	0.0594786	0.0250991
	ENSMUSG00000020785	Camkk1	protein_coding	1	1	0.32267	0.496916
	ENSMUSG00000020788	Atp2a3	protein_coding	1	1	0.504753	0.869167
	ENSMUSG00000020806	Rhbdf2	protein_coding	1	1	0.187133	0.129248
	ENSMUSG00000020808	Pimreg	protein_coding	1	1	0.237139	0.234138
	ENSMUSG00000020810	Cygb	protein_coding	1	1	0.470426	0.313962
	ENSMUSG00000020814	Mxra7	protein_coding	1	1	0.152581	0.18949
	ENSMUSG00000020821	Kif1c	protein_coding	1	1	0.184622	0.297722
	ENSMUSG00000020828	Pld2	protein_coding	1	1	0.0594043	0.115814
	ENSMUSG00000020831	0610010K14Rik	protein_coding	1	1	0.470968	0.285692
	ENSMUSG00000020846	Rflnb	protein_coding	1	1	0.212928	0.246529
	ENSMUSG00000020848	Doc2b	protein_coding	1	1	0.0527256	0.0830495
	ENSMUSG00000020866	Cacna1g	protein_coding	1	1	0.198531	0.714892
	ENSMUSG00000020875	Hoxb9	protein_coding	1	1	0.0176758	0.0301176
	ENSMUSG00000020902	Ntn1	protein_coding	1	1	0.256861	0.243545
	ENSMUSG00000020917	Acly	protein_coding	1	1	0.327928	0.233001
	ENSMUSG00000020919	Stat5b	protein_coding	1	1	0.173714	0.0808087
	ENSMUSG00000020923	Ubtf	protein_coding	1	1	0.0860984	0.13522
	ENSMUSG00000020953	Coch	protein_coding	1	1	0.196466	0.132896
	ENSMUSG00000020974	Pole2	protein_coding	1	1	0.304193	0.895738
	ENSMUSG00000021025	Nfkbia	protein_coding	1	1	0.292838	0.154382
	ENSMUSG00000021055	Esr2	protein_coding	1	1	0.164948	0.277075
	ENSMUSG00000021057	Akap5	protein_coding	1	1	0.555425	0.342553
	ENSMUSG00000021068	Nin	protein_coding	1	1	0.0355784	0.0427033
	ENSMUSG00000021069	Pygl	protein_coding	1	1	0.116116	0.200785
	ENSMUSG00000021071	Trim9	protein_coding	1	1	0.185883	0.272394
	ENSMUSG00000021109	Hif1a	protein_coding	1	1	0.45989	0.306937
	ENSMUSG00000021127	Zfp36l1	protein_coding	1	1	0.0643235	0.179361
	ENSMUSG00000021130	Galnt16	protein_coding	1	1	0.0646451	0.0862996
	ENSMUSG00000021186	Fbln5	protein_coding	1	1	0.46021	0.907942
	ENSMUSG00000021193	Pitrm1	protein_coding	1	1	0.261535	0.122332
	ENSMUSG00000021200	Asb2	protein_coding	1	0.483561	1	0.312984
	ENSMUSG00000021217	Tshz3	protein_coding	1	1	0.0663021	0.117396
	ENSMUSG00000021226	Acot2	protein_coding	1	1	0.329443	0.270106
	ENSMUSG00000021239	Vsx2	protein_coding	1	1	0.103381	0.205363
	ENSMUSG00000021250	Fos	protein_coding	1	1	0.09541	0.119524
	ENSMUSG00000021256	Vash1	protein_coding	1	1	0.672683	0.667068
	ENSMUSG00000021268	Meg3	lncRNA	1	1	0.0119023	0.038099
	ENSMUSG00000021277	Traf3	protein_coding	1	1	0.291645	0.405661
	ENSMUSG00000021294	Kif26a	protein_coding	1	1	0.120311	0.326001
	ENSMUSG00000021306	Gpr137b	protein_coding	1	1	0.125941	0.433268
	ENSMUSG00000021313	Ryr2	protein_coding	1	1	0.329105	0.259329
	ENSMUSG00000021318	Gli3	protein_coding	1	1	0.0471039	0.190709
	ENSMUSG00000021319	Sfrp4	protein_coding	1	1	0.00919794	0.0111686
	ENSMUSG00000021360	Gcnt2	protein_coding	1	1	0.258425	0.220341
	ENSMUSG00000021365	Nedd9	protein_coding	1	1	0.0232094	0.0405126
	ENSMUSG00000021367	Edn1	protein_coding	1	1	0.0180088	0.00379433
	ENSMUSG00000021371	Mcur1	protein_coding	1	1	0.139526	0.0949335
	ENSMUSG00000021375	Kif13a	protein_coding	1	1	0.378847	0.560225
	ENSMUSG00000021377	Dek	protein_coding	1	1	0.493034	0.722147
	ENSMUSG00000021395	Spin1	protein_coding	1	1	0.167272	0.141785
	ENSMUSG00000021400	Wrnip1	protein_coding	1	1	0.507436	0.444957
	ENSMUSG00000021417	Eci2	protein_coding	1	1	0.79203	0.274813
	ENSMUSG00000021451	Sema4d	protein_coding	1	1	0.0910354	0.456047
	ENSMUSG00000021457	Syk	protein_coding	1	1	0.368292	0.368057
	ENSMUSG00000021466	Ptch1	protein_coding	1	1	0.0416045	0.0572464
	ENSMUSG00000021485	Mxd3	protein_coding	1	1	0.371822	0.680605
	ENSMUSG00000021493	Pdlim7	protein_coding	1	1	0.0573048	0.0987089
	ENSMUSG00000021508	Cxcl14	protein_coding	1	1	0	0.0969479
	ENSMUSG00000021559	Dapk1	protein_coding	1	1	0.0693295	0.182745
	ENSMUSG00000021573	Tppp	protein_coding	1	1	0.275489	0.796378
	ENSMUSG00000021583	Erap1	protein_coding	1	1	0.108005	0.198043
	ENSMUSG00000021591	Glrx	protein_coding	1	1	0.119604	0.103085
	ENSMUSG00000021608	Lpcat1	protein_coding	1	1	0.401074	0.317809
	ENSMUSG00000021614	Vcan	protein_coding	1	1	0.0507202	0.0332173
	ENSMUSG00000021619	Atg10	protein_coding	1	1	0.88447	0.839132
	ENSMUSG00000021636	Marveld2	protein_coding	1	1	0.654475	0.583236
	ENSMUSG00000021638	Ocln	protein_coding	1	1	0.159901	0.0609882
	ENSMUSG00000021647	Cartpt	protein_coding	1	1	0.134416	0.230085
	ENSMUSG00000021662	Arhgef28	protein_coding	1	1	0.206453	0.259205
	ENSMUSG00000021665	Hexb	protein_coding	1	1	0.255512	0.488759
	ENSMUSG00000021678	F2rl1	protein_coding	1	1	0.0658694	0.133056
	ENSMUSG00000021684	Pde8b	protein_coding	1	1	0.141457	0.264315
	ENSMUSG00000021702	Thbs4	protein_coding	1	1	0.260712	0.307491
	ENSMUSG00000021703	Serinc5	protein_coding	1	1	0.222408	0.123116
	ENSMUSG00000021719	Rgs7bp	protein_coding	1	1	0.111743	0.328408
	ENSMUSG00000021725	Parp8	protein_coding	1	1	0.102469	0.0780948
	ENSMUSG00000021752	Kctd6	protein_coding	1	1	0.165846	0.221155
	ENSMUSG00000021754	Map3k1	protein_coding	1	1	0.175696	0.0892011
	ENSMUSG00000021756	Il6st	protein_coding	1	1	0.212977	0.110017
	ENSMUSG00000021760	Gpx8	protein_coding	1	1	0.0253096	0.0287027
	ENSMUSG00000021763	BC067074	protein_coding	1	1	0.308948	0.331279
	ENSMUSG00000021765	Fst	protein_coding	1	1	0.0340968	0.0315752
	ENSMUSG00000021779	Thrb	protein_coding	1	1	0.258305	0.375021
	ENSMUSG00000021782	Dlg5	protein_coding	1	1	0.155343	0.0900375
	ENSMUSG00000021794	Glud1	protein_coding	1	1	0.474183	0.34914
	ENSMUSG00000021796	Bmpr1a	protein_coding	1	1	0.332092	0.233557
	ENSMUSG00000021822	Plau	protein_coding	1	1	0.0169333	0.140643
	ENSMUSG00000021823	Vcl	protein_coding	1	1	0.263322	0.201963
	ENSMUSG00000021843	Ktn1	protein_coding	1	1	0.0706606	0.0550206
	ENSMUSG00000021871	Gm49342	protein_coding	1	1	0.421831	0.371786
	ENSMUSG00000021876	Rnase4	protein_coding	1	1	0.0644212	0.1318
	ENSMUSG00000021895	Arhgef3	protein_coding	1	1	0.250497	0.455173
	ENSMUSG00000021900	Btd	protein_coding	1	1	0.158866	0.159818
	ENSMUSG00000021910	Nisch	protein_coding	1	1	0.135973	0.170094
	ENSMUSG00000021922	Itih4	protein_coding	1	1	0.306206	0.609644
	ENSMUSG00000021932	Rnaseh2b	protein_coding	1	1	0.430811	0.315837
	ENSMUSG00000021939	Ctsb	protein_coding	1	1	0.22786	0.31037
	ENSMUSG00000021943	Gdf10	protein_coding	1	1	0.133306	0.198344
	ENSMUSG00000021944	Gata4	protein_coding	1	1	0.284883	0.0388945
	ENSMUSG00000021947	Cryl1	protein_coding	1	1	0.320734	0.383451
	ENSMUSG00000021957	Tkt	protein_coding	1	1	0.294987	0.087787
	ENSMUSG00000021978	Extl3	protein_coding	1	1	0.336652	0.400811
	ENSMUSG00000021990	Spata13	protein_coding	1	1	0.0862079	0.0789678
	ENSMUSG00000021994	Wnt5a	protein_coding	1	1	0.0249043	0.0405554
	ENSMUSG00000021996	Esd	protein_coding	1	1	0.0792913	0.11318
	ENSMUSG00000021998	Lcp1	protein_coding	1	0.484451	0.662075	1
	ENSMUSG00000022015	Tnfsf11	protein_coding	1	0.895583	0.163529	1
	ENSMUSG00000022048	Dpysl2	protein_coding	1	1	0.202167	0.214613
	ENSMUSG00000022054	Nefm	protein_coding	1	1	0.151177	0.0968008
	ENSMUSG00000022061	Nkx3-1	protein_coding	1	1	0.175548	0.559853
	ENSMUSG00000022090	Pdlim2	protein_coding	1	0.805506	0.71047	1
	ENSMUSG00000022096	Hr	protein_coding	1	1	0.112122	0.208138
	ENSMUSG00000022098	Bmp1	protein_coding	1	1	0.0110718	0.0313277
	ENSMUSG00000022114	Spry2	protein_coding	1	1	0.0219306	0.0113136
	ENSMUSG00000022122	Ednrb	protein_coding	1	1	0.577192	0.355126
	ENSMUSG00000022125	Cln5	protein_coding	1	1	0.256275	0.183242
	ENSMUSG00000022139	Mbnl2	protein_coding	1	1	0.141744	0.0810856
	ENSMUSG00000022144	Gdnf	protein_coding	1	1	0.026926	0.0156032
	ENSMUSG00000022146	Osmr	protein_coding	1	1	0.0671642	0.0398441
	ENSMUSG00000022150	Dab2	protein_coding	1	1	0.0138448	0.0592121
	ENSMUSG00000022178	Ajuba	protein_coding	1	1	0.0559553	0.0542085
	ENSMUSG00000022199	Slc22a17	protein_coding	1	1	0.0288732	0.109733
	ENSMUSG00000022203	Efs	protein_coding	1	1	0.00801287	0.0363213
	ENSMUSG00000022206	Npr3	protein_coding	1	1	0.317306	0.232603
	ENSMUSG00000022211	Carmil3	protein_coding	1	1	0.712439	0.490606
	ENSMUSG00000022216	Psme1	protein_coding	1	1	0.121465	0.18097
	ENSMUSG00000022231	Sema5a	protein_coding	1	1	0.133587	0.273824
	ENSMUSG00000022314	Rad21	protein_coding	1	1	0.712999	0.546322
	ENSMUSG00000022321	Cdh10	protein_coding	1	1	0.160157	0.256643
	ENSMUSG00000022323	Rida	protein_coding	1	1	0.250352	0.276638
	ENSMUSG00000022324	Matn2	protein_coding	1	1	0.458503	0.175793
	ENSMUSG00000022325	Pop1	protein_coding	1	1	0.187128	0.250539
	ENSMUSG00000022329	Stk3	protein_coding	1	1	0.495027	0.691244
	ENSMUSG00000022330	Osr2	protein_coding	1	1	0.0642201	0.077363
	ENSMUSG00000022346	Myc	protein_coding	1	1	0.0154715	0.0185864
	ENSMUSG00000022350	Washc5	protein_coding	1	1	0.465648	0.288124
	ENSMUSG00000022353	Mtss1	protein_coding	1	1	0.117237	0.344807
	ENSMUSG00000022358	Fbxo32	protein_coding	1	1	0.0331531	0.0928554
	ENSMUSG00000022359	Wdyhv1	protein_coding	1	1	0.135513	0.198972
	ENSMUSG00000022367	Has2	protein_coding	1	1	0.00575812	0.0165687
	ENSMUSG00000022415	Syngr1	protein_coding	1	1	0.124595	0.283714
	ENSMUSG00000022419	Deptor	protein_coding	1	1	0.269699	0.138126
	ENSMUSG00000022433	Csnk1e	protein_coding	1	1	0.0257269	0.0752596
	ENSMUSG00000022436	Sh3bp1	protein_coding	1	1	0.174171	0.320805
	ENSMUSG00000022440	C1qtnf6	protein_coding	1	1	0.156899	0.247861
	ENSMUSG00000022443	Myh9	protein_coding	1	1	0.0322054	0.0403243
	ENSMUSG00000022462	Slc38a2	protein_coding	1	1	0.155647	0.141218
	ENSMUSG00000022463	Srebf2	protein_coding	1	1	0.151987	0.259656
	ENSMUSG00000022464	Slc38a4	protein_coding	1	1	0.0648259	0.0996463
	ENSMUSG00000022475	Hdac7	protein_coding	1	1	0.117688	0.080137
	ENSMUSG00000022484	Hoxc10	protein_coding	1	1	0.140897	0.264651
	ENSMUSG00000022500	Litaf	protein_coding	1	1	0.198244	0.191694
	ENSMUSG00000022504	Ciita	protein_coding	1	1	0.242756	0.371082
	ENSMUSG00000022505	Emp2	protein_coding	1	1	0.110979	0.145794
	ENSMUSG00000022508	Bcl6	protein_coding	1	1	0.117904	0.128727
	ENSMUSG00000022512	Cldn1	protein_coding	1	1	0.00961631	0.0209954
	ENSMUSG00000022514	Il1rap	protein_coding	1	1	0.472588	0.359787
	ENSMUSG00000022528	Hes1	protein_coding	1	1	0.108622	0.069052
	ENSMUSG00000022533	Atp13a3	protein_coding	1	1	0.409096	0.349321
	ENSMUSG00000022537	Tmem44	protein_coding	1	1	0.531072	0.308267
	ENSMUSG00000022571	Pycrl	protein_coding	1	1	0.566367	0.485262
	ENSMUSG00000022574	Naprt	protein_coding	1	0.812472	0.681824	1
	ENSMUSG00000022575	Gsdmd	protein_coding	1	1	0.187921	0.214696
	ENSMUSG00000022577	Ly6h	protein_coding	1	1	0.287352	0.260802
	ENSMUSG00000022587	Ly6e	protein_coding	1	1	0.097189	0.0991367
	ENSMUSG00000022594	Lynx1	protein_coding	1	1	0.282555	0.455337
	ENSMUSG00000022610	Mapk12	protein_coding	1	1	0.728139	0.430454
	ENSMUSG00000022613	Miox	protein_coding	1	1	0.284442	0.261073
	ENSMUSG00000022623	Shank3	protein_coding	1	1	0.388027	0.276252
	ENSMUSG00000022636	Alcam	protein_coding	1	1	0.0762684	0.252278
	ENSMUSG00000022661	Cd200	protein_coding	1	1	0.118201	0.0929528
	ENSMUSG00000022665	Ccdc80	protein_coding	1	1	0.00755483	0.0106095
	ENSMUSG00000022673	Mcm4	protein_coding	1	1	0.302223	0.578773
	ENSMUSG00000022686	B3gnt5	protein_coding	1	1	0.0474061	0.113721
	ENSMUSG00000022687	Boc	protein_coding	1	1	0.249243	0.931968
	ENSMUSG00000022724	Riox2	protein_coding	1	1	0.51343	0.509482
	ENSMUSG00000022742	Cpox	protein_coding	1	1	0.0968297	0.104071
	ENSMUSG00000022751	Nit2	protein_coding	1	0.76188	0.376227	1
	ENSMUSG00000022754	Tmem45a	protein_coding	1	1	0.093886	0.177766
	ENSMUSG00000022763	Aifm3	protein_coding	1	1	0.452184	0.735734
	ENSMUSG00000022793	B4galt4	protein_coding	1	1	0.0230111	0.0426071
	ENSMUSG00000022816	Fstl1	protein_coding	1	1	0.0331187	0.0223398
	ENSMUSG00000022822	Abcc5	protein_coding	1	1	0.177809	0.198041
	ENSMUSG00000022836	Mylk	protein_coding	1	0.897027	1	0.284013
	ENSMUSG00000022840	Adcy5	protein_coding	1	1	0.0750773	0.145608
	ENSMUSG00000022848	Slc49a4	protein_coding	1	1	0.13895	0.18746
	ENSMUSG00000022865	Cxadr	protein_coding	1	1	0.0540774	0.0711917
	ENSMUSG00000022883	Robo1	protein_coding	1	1	0.140565	0.192266
	ENSMUSG00000022887	Masp1	protein_coding	1	1	0.0115209	0.00701694
	ENSMUSG00000022892	App	protein_coding	1	1	0.205314	0.250615
	ENSMUSG00000022893	Adamts1	protein_coding	1	1	0.0472909	0.0349909
	ENSMUSG00000022894	Adamts5	protein_coding	1	1	0.081785	0.0827156
	ENSMUSG00000022895	Ets2	protein_coding	1	1	0.0459902	0.0887779
	ENSMUSG00000022901	Cd86	protein_coding	1	0.110975	0.0314285	1
	ENSMUSG00000022906	Parp9	protein_coding	1	1	0.306687	0.251134
	ENSMUSG00000022952	Runx1	protein_coding	1	1	0.0954128	0.194894
	ENSMUSG00000022971	Ifnar2	protein_coding	1	1	0.250856	0.0868866
	ENSMUSG00000022987	Zfp641	protein_coding	1	1	0.115218	0.0241477
	ENSMUSG00000023004	Tuba1b	protein_coding	1	0.892629	1	0.189831
	ENSMUSG00000023009	Nckap5l	protein_coding	1	1	0.540004	0.377252
	ENSMUSG00000023022	Lima1	protein_coding	1	1	0.300031	0.347679
	ENSMUSG00000023034	Nr4a1	protein_coding	1	1	0.0211398	0.0849039
	ENSMUSG00000023036	Pcdhgc4	protein_coding	1	0.587256	0.446837	1
	ENSMUSG00000023043	Krt18	protein_coding	1	1	0.0511904	0.292908
	ENSMUSG00000023045	Soat2	protein_coding	1	1	0.0157593	0.0604366
	ENSMUSG00000023046	Igfbp6	protein_coding	1	1	0.0147687	0.046398
	ENSMUSG00000023048	Prr13	protein_coding	1	1	0.189717	0.269374
	ENSMUSG00000023067	Cdkn1a	protein_coding	1	1	0.118846	0.101868
	ENSMUSG00000023092	Fhl1	protein_coding	1	1	0.168283	0.0998961
	ENSMUSG00000023169	Slc38a1	protein_coding	1	1	0.0562143	0.196445
	ENSMUSG00000023186	Vwa5a	protein_coding	1	1	0.0768495	0.0238992
	ENSMUSG00000023191	P3h3	protein_coding	1	1	0.219766	0.279448
	ENSMUSG00000023206	Il15ra	protein_coding	1	1	0.0552577	0.0136225
	ENSMUSG00000023224	Serping1	protein_coding	1	1	0.18539	0.351532
	ENSMUSG00000023243	Kcnk5	protein_coding	1	1	0.14203	0.355722
	ENSMUSG00000023262	Acy1	protein_coding	1	1	0.746205	0.644305
	ENSMUSG00000023336	Wfdc1	protein_coding	1	1	0.320827	0.108071
	ENSMUSG00000023348	Trip6	protein_coding	1	1	0.136217	0.207082
	ENSMUSG00000023411	Nfatc4	protein_coding	1	1	0.074748	0.136407
	ENSMUSG00000023460	Rab12	protein_coding	1	1	0.12912	0.0363834
	ENSMUSG00000023791	Pigx	protein_coding	1	1	0.249259	0.38719
	ENSMUSG00000023885	Thbs2	protein_coding	1	1	0.00833037	0.0177201
	ENSMUSG00000023886	Smoc2	protein_coding	1	1	0.037812	0.080634
	ENSMUSG00000023905	Tnfrsf12a	protein_coding	1	1	0.0156481	0.0153455
	ENSMUSG00000023909	Paqr4	protein_coding	1	1	0.1841	0.215952
	ENSMUSG00000023927	Satb1	protein_coding	1	1	0.0502695	0.126069
	ENSMUSG00000023944	Hsp90ab1	protein_coding	1	1	0.491699	0.376163
	ENSMUSG00000023945	Slc5a7	protein_coding	1	1	0.0920555	0.132726
	ENSMUSG00000023951	Vegfa	protein_coding	1	1	0.0317627	0.0297507
	ENSMUSG00000023959	Clic5	protein_coding	1	1	0.0225375	0.018222
	ENSMUSG00000023963	Cyp39a1	protein_coding	1	1	0.207033	0.625033
	ENSMUSG00000023972	Ptk7	protein_coding	1	1	0.253647	0.37502
	ENSMUSG00000023991	Foxp4	protein_coding	1	1	0.143152	0.0969897
	ENSMUSG00000024012	Mtch1	protein_coding	1	1	0.15746	0.158251
	ENSMUSG00000024014	Pim1	protein_coding	1	1	0.0868123	0.1583
	ENSMUSG00000024030	Abcg1	protein_coding	1	1	0.043551	0.0881823
	ENSMUSG00000024042	Sik1	protein_coding	1	1	0.0962245	0.110577
	ENSMUSG00000024063	Lbh	protein_coding	1	1	0.00579602	0.0127407
	ENSMUSG00000024070	Prkd3	protein_coding	1	1	0.131743	0.252309
	ENSMUSG00000024074	Crim1	protein_coding	1	1	0.0391814	0.040504
	ENSMUSG00000024087	Cyp1b1	protein_coding	1	1	0.144882	0.52689
	ENSMUSG00000024098	Twsg1	protein_coding	1	1	0.561775	0.341311
	ENSMUSG00000024107	Lhcgr	protein_coding	1	1	0.373346	0.234013
	ENSMUSG00000024132	Eci1	protein_coding	1	1	0.484947	0.63588
	ENSMUSG00000024143	Rhoq	protein_coding	1	1	0.0296946	0.0537577
	ENSMUSG00000024151	Msh2	protein_coding	1	1	0.417323	0.58571
	ENSMUSG00000024165	Jpt2	protein_coding	1	1	0.662998	0.731503
	ENSMUSG00000024168	Tmem204	protein_coding	1	1	0.362386	0.404757
	ENSMUSG00000024172	St6gal2	protein_coding	1	1	0.387041	0.561478
	ENSMUSG00000024177	Nme4	protein_coding	1	1	0.155031	0.460689
	ENSMUSG00000024184	Pdia2	protein_coding	1	1	0.09551	0.104414
	ENSMUSG00000024186	Rgs11	protein_coding	1	1	0.151241	0.234622
	ENSMUSG00000024190	Dusp1	protein_coding	1	1	0.0839356	0.126439
	ENSMUSG00000024235	Map3k8	protein_coding	1	1	0.10238	0.163033
	ENSMUSG00000024236	Svil	protein_coding	1	1	0.147665	0.151539
	ENSMUSG00000024238	Zeb1	protein_coding	1	1	0.334587	0.276919
	ENSMUSG00000024247	Pkdcc	protein_coding	1	1	0.0452308	0.0369335
	ENSMUSG00000024277	Mapre2	protein_coding	1	1	0.364332	0.461911
	ENSMUSG00000024298	Zfp871	protein_coding	1	1	0.272115	0.183361
	ENSMUSG00000024299	Adamts10	protein_coding	1	1	0.0550028	0.165675
	ENSMUSG00000024331	Dsc2	protein_coding	1	1	0.0120842	0.0125378
	ENSMUSG00000024349	Tmem173	protein_coding	1	1	0.317171	0.415233
	ENSMUSG00000024366	Gfra3	protein_coding	1	1	0.353035	0.70845
	ENSMUSG00000024381	Bin1	protein_coding	1	1	0.0138668	0.0249673
	ENSMUSG00000024383	Map3k2	protein_coding	1	1	0.596116	0.422278
	ENSMUSG00000024401	Tnf	protein_coding	1	0.624787	0.109824	1
	ENSMUSG00000024406	Pou5f1	protein_coding	1	0.783867	0.334707	1
	ENSMUSG00000024413	Npc1	protein_coding	1	1	0.17254	0.347491
	ENSMUSG00000024420	Zfp521	protein_coding	1	1	0.102992	0.196177
	ENSMUSG00000024421	Lama3	protein_coding	1	1	0.218571	0.433394
	ENSMUSG00000024427	Spry4	protein_coding	1	1	0.148079	0.0818196
	ENSMUSG00000024431	Nr3c1	protein_coding	1	1	0.3274	0.26564
	ENSMUSG00000024479	Mal2	protein_coding	1	1	0.235405	0.391573
	ENSMUSG00000024481	Lvrn	protein_coding	1	1	0.174447	0.118316
	ENSMUSG00000024486	Hbegf	protein_coding	1	1	0.15991	0.112905
	ENSMUSG00000024505	Dtwd2	protein_coding	1	1	0.528517	0.685561
	ENSMUSG00000024511	Rab27b	protein_coding	1	1	0.0794681	0.129724
	ENSMUSG00000024515	Smad4	protein_coding	1	1	0.433202	0.38028
	ENSMUSG00000024525	Impa2	protein_coding	1	1	0.260122	0.481233
	ENSMUSG00000024529	Lox	protein_coding	1	1	0.0151357	0.0251095
	ENSMUSG00000024535	Snx24	protein_coding	1	1	0.135351	0.27541
	ENSMUSG00000024538	Ppic	protein_coding	1	1	0.0363706	0.0449951
	ENSMUSG00000024548	Setbp1	protein_coding	1	1	0.150474	0.389637
	ENSMUSG00000024558	Mapk4	protein_coding	1	1	0.63287	0.192972
	ENSMUSG00000024590	Lmnb1	protein_coding	1	1	0.468371	0.163256
	ENSMUSG00000024601	Isoc1	protein_coding	1	1	0.230993	0.213442
	ENSMUSG00000024620	Pdgfrb	protein_coding	1	1	0.0702128	0.114157
	ENSMUSG00000024621	Csf1r	protein_coding	1	1	0.0575485	0.448223
	ENSMUSG00000024639	Gnaq	protein_coding	1	1	0.234234	0.251409
	ENSMUSG00000024640	Psat1	protein_coding	1	1	0.0717852	0.0424337
	ENSMUSG00000024642	Tle4	protein_coding	1	1	0.17219	0.207888
	ENSMUSG00000024647	Cbln2	protein_coding	1	1	0.0314462	0.0703982
	ENSMUSG00000024659	Anxa1	protein_coding	1	1	0.0215963	0.0420477
	ENSMUSG00000024664	Fads3	protein_coding	1	0.782388	0.216264	1
	ENSMUSG00000024672	Ms4a7	protein_coding	1	1	0.0120352	0.368061
	ENSMUSG00000024678	Ms4a4d	protein_coding	1	0.105266	0.226287	1
	ENSMUSG00000024691	Fam111a	protein_coding	1	1	0.0224977	0.0880897
	ENSMUSG00000024713	Pcsk5	protein_coding	1	1	0.0266208	0.0230365
	ENSMUSG00000024736	Tmem132a	protein_coding	1	1	0.133729	0.774287
	ENSMUSG00000024750	Zfand5	protein_coding	1	1	0.301544	0.175692
	ENSMUSG00000024754	Cemip2	protein_coding	1	1	0.140864	0.105455
	ENSMUSG00000024777	Ppp2r5b	protein_coding	1	1	0.274732	0.376786
	ENSMUSG00000024778	Fas	protein_coding	1	1	0.0789467	0.0454526
	ENSMUSG00000024785	Rcl1	protein_coding	1	1	0.201383	0.192589
	ENSMUSG00000024789	Jak2	protein_coding	1	1	0.126497	0.129376
	ENSMUSG00000024793	Tnfrsf25	protein_coding	1	1	0.293615	0.589633
	ENSMUSG00000024803	Ankrd1	protein_coding	1	1	0.0600132	0.0324943
	ENSMUSG00000024811	Tnks2	protein_coding	1	1	0.422056	0.252013
	ENSMUSG00000024837	Dmrt1	protein_coding	1	1	0.0910132	0.328945
	ENSMUSG00000024891	Slc29a2	protein_coding	1	1	0.0805691	0.233455
	ENSMUSG00000024899	Papss2	protein_coding	1	1	0.216341	0.0947122
	ENSMUSG00000024909	Efemp2	protein_coding	1	1	0.236824	0.605513
	ENSMUSG00000024912	Fosl1	protein_coding	1	1	0.0272894	0.0286013
	ENSMUSG00000024924	Vldlr	protein_coding	1	1	0.0263875	0.0218195
	ENSMUSG00000024935	Slc1a1	protein_coding	1	1	0.291127	0.16671
	ENSMUSG00000024940	Ltbp3	protein_coding	1	1	0.107943	0.0775998
	ENSMUSG00000024942	Capn1	protein_coding	1	1	0.0693773	0.119977
	ENSMUSG00000024968	Rcor2	protein_coding	1	1	0.128453	0.522532
	ENSMUSG00000024985	Tcf7l2	protein_coding	1	1	0.126309	0.157236
	ENSMUSG00000025007	Aldh18a1	protein_coding	1	1	0.252827	0.269967
	ENSMUSG00000025010	Ccnj	protein_coding	1	1	0.781125	0.523674
	ENSMUSG00000025019	Lcor	protein_coding	1	1	0.199784	0.345
	ENSMUSG00000025034	Trim8	protein_coding	1	1	0.387495	0.214335
	ENSMUSG00000025037	Maoa	protein_coding	1	0.939325	1	0.767188
	ENSMUSG00000025059	Gk	protein_coding	1	1	0.187409	0.390262
	ENSMUSG00000025068	Gsto1	protein_coding	1	1	0.359732	0.277086
	ENSMUSG00000025076	Casp7	protein_coding	1	1	0.15677	0.282556
	ENSMUSG00000025083	Afap1l2	protein_coding	1	1	0.021244	0.020594
	ENSMUSG00000025085	Ablim1	protein_coding	1	1	0.147613	0.144312
	ENSMUSG00000025089	Gfra1	protein_coding	1	1	0.116176	0.521366
	ENSMUSG00000025105	Bnc1	protein_coding	1	1	0.270509	0.494598
	ENSMUSG00000025130	P4hb	protein_coding	1	1	0.471143	0.615561
	ENSMUSG00000025140	Pycr1	protein_coding	1	1	0.0695029	0.131232
	ENSMUSG00000025151	Maged1	protein_coding	1	1	0.336651	0.492614
	ENSMUSG00000025161	Slc16a3	protein_coding	1	1	0.12604	0.281764
	ENSMUSG00000025169	Ogfod3	protein_coding	1	1	0.22102	0.259322
	ENSMUSG00000025170	Rab40b	protein_coding	1	1	0.634715	0.302954
	ENSMUSG00000025213	Kazald1	protein_coding	1	0.871861	1	0.235155
	ENSMUSG00000025223	Ldb1	protein_coding	1	1	0.176638	0.321432
	ENSMUSG00000025225	Nfkb2	protein_coding	1	1	0.11784	0.0619155
	ENSMUSG00000025246	Tbl1x	protein_coding	1	1	0.203763	0.138448
	ENSMUSG00000025255	Zfhx4	protein_coding	1	1	0.0237119	0.0320039
	ENSMUSG00000025260	Hsd17b10	protein_coding	1	1	0.229428	0.178425
	ENSMUSG00000025261	Huwe1	protein_coding	1	1	0.289923	0.360259
	ENSMUSG00000025262	Fam120c	protein_coding	1	1	0.253801	0.422185
	ENSMUSG00000025264	Tsr2	protein_coding	1	1	0.388876	0.377903
	ENSMUSG00000025265	Fgd1	protein_coding	1	1	0.0929075	0.277845
	ENSMUSG00000025268	Maged2	protein_coding	1	1	0.129235	0.0725212
	ENSMUSG00000025269	Apex2	protein_coding	1	1	0.250119	0.283361
	ENSMUSG00000025272	Tro	protein_coding	1	1	0.1628	0.171906
	ENSMUSG00000025278	Flnb	protein_coding	1	1	0.029514	0.0747422
	ENSMUSG00000025283	Sat1	protein_coding	1	1	0.287605	0.132346
	ENSMUSG00000025321	Itgb8	protein_coding	1	1	0.00890792	0.0225296
	ENSMUSG00000025323	Sp4	protein_coding	1	1	0.443666	0.533413
	ENSMUSG00000025351	Cd63	protein_coding	1	1	0.0628935	0.0619873
	ENSMUSG00000025352	Gdf11	protein_coding	1	1	0.167892	0.241204
	ENSMUSG00000025355	Mmp19	protein_coding	1	1	0.0296227	0.0417243
	ENSMUSG00000025366	Esyt1	protein_coding	1	1	0.150513	0.135053
	ENSMUSG00000025381	Cnpy2	protein_coding	1	1	0.239515	0.243341
	ENSMUSG00000025403	Shmt2	protein_coding	1	1	0.167938	0.11204
	ENSMUSG00000025407	Gli1	protein_coding	1	1	0.0251744	0.058661
	ENSMUSG00000025422	Agap2	protein_coding	1	0.582591	1	0.265154
	ENSMUSG00000025432	Avil	protein_coding	1	1	0.115429	0.2811
	ENSMUSG00000025466	Fuom	protein_coding	1	1	0.375986	0.125938
	ENSMUSG00000025491	Ifitm1	protein_coding	1	1	0.16296	0.26696
	ENSMUSG00000025503	Taldo1	protein_coding	1	1	0.21713	0.278564
	ENSMUSG00000025511	Tspan4	protein_coding	1	1	0.0906386	0.101669
	ENSMUSG00000025525	Apool	protein_coding	1	1	0.200455	0.222224
	ENSMUSG00000025531	Chm	protein_coding	1	1	0.184357	0.272322
	ENSMUSG00000025534	Gusb	protein_coding	1	1	0.235028	0.797592
	ENSMUSG00000025555	Farp1	protein_coding	1	1	0.0240022	0.0249559
	ENSMUSG00000025558	Dock9	protein_coding	1	1	0.221319	0.450644
	ENSMUSG00000025574	Tk1	protein_coding	1	1	0.198552	0.309304
	ENSMUSG00000025577	Cbx2	protein_coding	1	1	0.10038	0.382726
	ENSMUSG00000025578	Cbx8	protein_coding	1	1	0.517461	0.899825
	ENSMUSG00000025582	Nptx1	protein_coding	1	1	0.0454476	0.0658237
	ENSMUSG00000025612	Bach1	protein_coding	1	1	0.0578219	0.0649072
	ENSMUSG00000025630	Hprt	protein_coding	1	1	0.172449	0.27044
	ENSMUSG00000025647	Shisa5	protein_coding	1	1	0.24048	0.213591
	ENSMUSG00000025656	Arhgef9	protein_coding	1	1	0.138612	0.260007
	ENSMUSG00000025658	Cnksr2	protein_coding	1	1	0.149442	0.685836
	ENSMUSG00000025666	Tmem47	protein_coding	1	1	0.0414928	0.0776266
	ENSMUSG00000025702	44628	protein_coding	1	0.933944	0.647161	1
	ENSMUSG00000025739	Gng13	protein_coding	1	1	0.238231	0.256807
	ENSMUSG00000025742	Prps2	protein_coding	1	1	0.125728	0.137012
	ENSMUSG00000025743	Sdc3	protein_coding	1	1	0.427643	0.955923
	ENSMUSG00000025747	Tyms	protein_coding	1	1	0.169606	0.403912
	ENSMUSG00000025776	Crispld1	protein_coding	1	0.572587	0.354367	1
	ENSMUSG00000025779	Ly96	protein_coding	1	1	0.21365	0.170771
	ENSMUSG00000025780	Itih5	protein_coding	1	1	0.0673402	0.0839803
	ENSMUSG00000025791	Pgm1	protein_coding	1	1	0.37619	0.392545
	ENSMUSG00000025795	Rassf3	protein_coding	1	1	0.248394	0.320408
	ENSMUSG00000025809	Itgb1	protein_coding	1	1	0.150743	0.15327
	ENSMUSG00000025810	Nrp1	protein_coding	1	1	0.0509809	0.0998405
	ENSMUSG00000025812	Pard3	protein_coding	1	1	0.080017	0.126541
	ENSMUSG00000025813	Homer2	protein_coding	1	1	0.146532	0.451676
	ENSMUSG00000025854	Fam20c	protein_coding	1	1	0.0237468	0.118413
	ENSMUSG00000025860	Xiap	protein_coding	1	1	0.108994	0.160581
	ENSMUSG00000025862	Stag2	protein_coding	1	1	0.169235	0.387437
	ENSMUSG00000025867	Cplx2	protein_coding	1	1	0.0562257	0.222453
	ENSMUSG00000025870	Arl10	protein_coding	1	1	0.114135	0.145637
	ENSMUSG00000025880	Smad7	protein_coding	1	1	0.0337265	0.0448299
	ENSMUSG00000025887	Casp12	protein_coding	1	1	0.886316	0.477167
	ENSMUSG00000025889	Snca	protein_coding	1	1	0.183181	0.233242
	ENSMUSG00000025920	Stau2	protein_coding	1	1	0.270146	0.478044
	ENSMUSG00000025921	Rdh10	protein_coding	1	1	0.234775	0.227645
	ENSMUSG00000025930	Msc	protein_coding	1	1	0.0122067	0.0176367
	ENSMUSG00000025932	Eya1	protein_coding	1	1	0.0415564	0.177432
	ENSMUSG00000025933	Tmem14a	protein_coding	1	1	0.189755	0.166351
	ENSMUSG00000025938	Slco5a1	protein_coding	1	1	0.0207526	0.0565528
	ENSMUSG00000025959	Klf7	protein_coding	1	1	0.0734407	0.0801164
	ENSMUSG00000025964	Adam23	protein_coding	1	1	0.300583	0.435983
	ENSMUSG00000025980	Hspd1	protein_coding	1	1	0.449091	0.393845
	ENSMUSG00000025981	Coq10b	protein_coding	1	1	0.34548	0.257931
	ENSMUSG00000025993	Slc40a1	protein_coding	1	1	0.0122621	0.0165332
	ENSMUSG00000026014	Raph1	protein_coding	1	1	0.156757	0.169461
	ENSMUSG00000026028	Trak2	protein_coding	1	1	0.495775	0.384115
	ENSMUSG00000026029	Casp8	protein_coding	1	1	0.229042	0.137021
	ENSMUSG00000026042	Col5a2	protein_coding	1	1	0.0210774	0.0442483
	ENSMUSG00000026043	Col3a1	protein_coding	1	1	0.0140364	0.0167275
	ENSMUSG00000026047	Poglut2	protein_coding	1	1	0.146849	0.142053
	ENSMUSG00000026073	Il1r2	protein_coding	1	1	0.172856	0.172675
	ENSMUSG00000026074	Map4k4	protein_coding	1	1	0.0825141	0.024829
	ENSMUSG00000026103	Gls	protein_coding	1	1	0.311928	0.323035
	ENSMUSG00000026109	Tmeff2	protein_coding	1	1	0.104676	0.217871
	ENSMUSG00000026158	Ogfrl1	protein_coding	1	1	0.0632979	0.192534
	ENSMUSG00000026170	Cyp27a1	protein_coding	1	1	0.442826	0.413877
	ENSMUSG00000026176	Ctdsp1	protein_coding	1	1	0.248705	0.146469
	ENSMUSG00000026185	Igfbp5	protein_coding	1	1	0.0661001	0.125981
	ENSMUSG00000026188	Tmem169	protein_coding	1	1	0.390322	0.393057
	ENSMUSG00000026189	Pecr	protein_coding	1	1	0.387798	0.244849
	ENSMUSG00000026192	Atic	protein_coding	1	1	0.347253	0.300535
	ENSMUSG00000026193	Fn1	protein_coding	1	1	0.0585114	0.205409
	ENSMUSG00000026205	Slc23a3	protein_coding	1	1	0.563676	0.797015
	ENSMUSG00000026207	Speg	protein_coding	1	1	0.064578	0.232875
	ENSMUSG00000026208	Des	protein_coding	1	1	0.035789	0.073874
	ENSMUSG00000026234	Ncl	protein_coding	1	1	0.458708	0.5518
	ENSMUSG00000026235	Epha4	protein_coding	1	1	0.134775	0.110395
	ENSMUSG00000026238	Ptma	protein_coding	1	1	0.351186	0.306649
	ENSMUSG00000026241	Nppc	protein_coding	1	1	0.0342483	0.0386202
	ENSMUSG00000026249	Serpine2	protein_coding	1	1	0.0253485	0.0439782
	ENSMUSG00000026259	Ngef	protein_coding	1	1	0.0322219	0.0565284
	ENSMUSG00000026278	Bok	protein_coding	1	1	0.068759	0.0992671
	ENSMUSG00000026305	Lrrfip1	protein_coding	1	1	0.048033	0.0679598
	ENSMUSG00000026315	Serpinb8	protein_coding	1	1	0.0307032	0.513098
	ENSMUSG00000026317	Cln8	protein_coding	1	1	0.390951	0.204714
	ENSMUSG00000026335	Pam	protein_coding	1	1	0.0678225	0.115583
	ENSMUSG00000026341	Actr3	protein_coding	1	1	0.442994	0.282845
	ENSMUSG00000026344	Lypd1	protein_coding	1	1	0.200226	0.0841452
	ENSMUSG00000026355	Mcm6	protein_coding	1	1	0.51744	0.457628
	ENSMUSG00000026358	Rgs1	protein_coding	1	1	0.00805322	0.26175
	ENSMUSG00000026360	Rgs2	protein_coding	1	1	0.339235	0.269291
	ENSMUSG00000026365	Cfh	protein_coding	1	0.390081	0.348023	1
	ENSMUSG00000026389	Steap3	protein_coding	1	1	0.471932	0.114945
	ENSMUSG00000026393	Nek7	protein_coding	1	1	0.151542	0.103404
	ENSMUSG00000026398	Nr5a2	protein_coding	1	1	0.0542588	0.130176
	ENSMUSG00000026411	Tmem9	protein_coding	1	1	0.745623	0.475543
	ENSMUSG00000026421	Csrp1	protein_coding	1	1	0.0681507	0.0783028
	ENSMUSG00000026430	Rassf5	protein_coding	1	1	0.121188	0.176003
	ENSMUSG00000026433	Rab29	protein_coding	1	1	0.242182	0.267169
	ENSMUSG00000026436	Elk4	protein_coding	1	1	0.23295	0.208334
	ENSMUSG00000026442	Nfasc	protein_coding	1	0.690935	0.345955	1
	ENSMUSG00000026443	Lrrn2	protein_coding	1	1	0.171573	0.159131
	ENSMUSG00000026447	Pik3c2b	protein_coding	1	1	0.0973266	0.221362
	ENSMUSG00000026452	Syt2	protein_coding	1	1	0.510902	0.56138
	ENSMUSG00000026471	Mr1	protein_coding	1	1	0.0526318	0.0568633
	ENSMUSG00000026478	Lamc1	protein_coding	1	1	0.0350166	0.0329083
	ENSMUSG00000026479	Lamc2	protein_coding	1	1	0.0401099	0.0611233
	ENSMUSG00000026480	Ncf2	protein_coding	1	0.902085	0.117982	1
	ENSMUSG00000026509	Capn2	protein_coding	1	1	0.0227875	0.0224445
	ENSMUSG00000026519	Tmem63a	protein_coding	1	1	0.109629	0.103413
	ENSMUSG00000026547	Tagln2	protein_coding	1	1	0.0320865	0.0426962
	ENSMUSG00000026556	Vangl2	protein_coding	1	1	0.349781	0.904773
	ENSMUSG00000026574	Dpt	protein_coding	1	1	0.0211729	0.0301326
	ENSMUSG00000026586	Prrx1	protein_coding	1	1	0.0138508	0.020736
	ENSMUSG00000026604	Ptpn14	protein_coding	1	1	0.178985	0.447447
	ENSMUSG00000026614	Slc30a10	protein_coding	1	1	0.28026	0.47373
	ENSMUSG00000026626	Ppp2r5a	protein_coding	1	1	0.0870351	0.210122
	ENSMUSG00000026628	Atf3	protein_coding	1	1	0.0622531	0.0790782
	ENSMUSG00000026643	Nmt2	protein_coding	1	1	0.140426	0.206237
	ENSMUSG00000026674	Ddr2	protein_coding	1	1	0.0284008	0.047183
	ENSMUSG00000026675	Hsd17b7	protein_coding	1	1	0.156443	0.230378
	ENSMUSG00000026676	Ccdc3	protein_coding	1	0.765572	0.314615	1
	ENSMUSG00000026686	Lmx1a	protein_coding	1	1	0.38703	0.456841
	ENSMUSG00000026727	Rsu1	protein_coding	1	1	0.269581	0.153134
	ENSMUSG00000026728	Vim	protein_coding	1	1	0.060012	0.0299853
	ENSMUSG00000026730	Pter	protein_coding	1	1	0.269585	0.467601
	ENSMUSG00000026748	Plxdc2	protein_coding	1	1	0.0443464	0.0903068
	ENSMUSG00000026749	Nek6	protein_coding	1	1	0.170951	0.544981
	ENSMUSG00000026768	Itga8	protein_coding	1	0.492843	0.365189	1
	ENSMUSG00000026796	Fam129b	protein_coding	1	1	0.0884034	0.161402
	ENSMUSG00000026826	Nr4a2	protein_coding	1	1	0.0586221	0.0885053
	ENSMUSG00000026833	Olfm1	protein_coding	1	1	0.205367	0.112479
	ENSMUSG00000026836	Acvr1	protein_coding	1	1	0.0811439	0.0609394
	ENSMUSG00000026837	Col5a1	protein_coding	1	1	0.0230655	0.104197
	ENSMUSG00000026840	Lamc3	protein_coding	1	1	0.0614065	0.0871215
	ENSMUSG00000026860	Sh3glb2	protein_coding	1	1	0.198296	0.595271
	ENSMUSG00000026872	Zeb2	protein_coding	1	1	0.0866306	0.0442191
	ENSMUSG00000026873	Phf19	protein_coding	1	1	0.210385	0.250596
	ENSMUSG00000026879	Gsn	protein_coding	1	1	0.338115	0.136708
	ENSMUSG00000026888	Grb14	protein_coding	1	1	0.0752716	0.0385359
	ENSMUSG00000026890	Lhx6	protein_coding	1	1	0.406166	0.864741
	ENSMUSG00000026923	Notch1	protein_coding	1	1	0.229655	0.140995
	ENSMUSG00000026944	Abca2	protein_coding	1	1	0.209945	0.578547
	ENSMUSG00000026946	Nmi	protein_coding	1	1	0.231451	0.156626
	ENSMUSG00000026950	Neb	protein_coding	1	1	0.105284	0.123548
	ENSMUSG00000026955	Sapcd2	protein_coding	1	1	0.217032	0.476545
	ENSMUSG00000026956	Uap1l1	protein_coding	1	1	0.227649	0.281626
	ENSMUSG00000026976	Pax8	protein_coding	1	1	0.0286874	0.0626322
	ENSMUSG00000026980	Ly75	protein_coding	1	1	0.578174	0.684046
	ENSMUSG00000026988	Wdsub1	protein_coding	1	1	0.385518	0.529878
	ENSMUSG00000027009	Itga4	protein_coding	1	1	0.137562	0.31832
	ENSMUSG00000027010	Slc25a12	protein_coding	1	1	0.286624	0.23426
	ENSMUSG00000027035	Cers6	protein_coding	1	1	0.157715	0.162207
	ENSMUSG00000027070	Lrp2	protein_coding	1	1	0.361205	0.561848
	ENSMUSG00000027074	Slc43a3	protein_coding	1	1	0.0296767	0.0395331
	ENSMUSG00000027075	Slc43a1	protein_coding	1	1	0.131225	0.205025
	ENSMUSG00000027078	Ube2l6	protein_coding	1	1	0.210399	0.140437
	ENSMUSG00000027082	Tfpi	protein_coding	1	1	0.21662	0.182021
	ENSMUSG00000027087	Itgav	protein_coding	1	1	0.0276664	0.0338101
	ENSMUSG00000027111	Itga6	protein_coding	1	1	0.151356	0.0649907
	ENSMUSG00000027164	Traf6	protein_coding	1	1	0.163549	0.0911584
	ENSMUSG00000027171	Prrg4	protein_coding	1	1	0.0352135	0.0308465
	ENSMUSG00000027173	Depdc7	protein_coding	1	1	0.244089	0.415253
	ENSMUSG00000027187	Cat	protein_coding	1	1	0.909352	0.40067
	ENSMUSG00000027188	Pamr1	protein_coding	1	1	0.0473921	0.0627816
	ENSMUSG00000027195	Hsd17b12	protein_coding	1	1	0.231668	0.196416
	ENSMUSG00000027200	Sema6d	protein_coding	1	1	0.0523266	0.107325
	ENSMUSG00000027204	Fbn1	protein_coding	1	1	0.0127557	0.0281962
	ENSMUSG00000027208	Fgf7	protein_coding	1	1	0.11468	0.192261
	ENSMUSG00000027210	Meis2	protein_coding	1	1	0.11932	0.248872
	ENSMUSG00000027217	Tspan18	protein_coding	1	1	0.135804	0.0928178
	ENSMUSG00000027230	Creb3l1	protein_coding	1	1	0.0321303	0.0292855
	ENSMUSG00000027238	Frmd5	protein_coding	1	1	0.134928	0.431359
	ENSMUSG00000027239	Mdk	protein_coding	1	1	0.49323	0.992276
	ENSMUSG00000027242	Wdr76	protein_coding	1	1	0.392077	0.517101
	ENSMUSG00000027246	Ell3	protein_coding	1	1	0.141281	0.657686
	ENSMUSG00000027249	F2	protein_coding	1	1	0.20072	0.296051
	ENSMUSG00000027253	Lrp4	protein_coding	1	1	0.0888862	0.213796
	ENSMUSG00000027276	Jag1	protein_coding	1	1	0.0365888	0.092361
	ENSMUSG00000027293	Ehd4	protein_coding	1	1	0.176954	0.298877
	ENSMUSG00000027330	Cdc25b	protein_coding	1	1	0.219521	0.535197
	ENSMUSG00000027340	Slc23a2	protein_coding	1	1	0.136892	0.367644
	ENSMUSG00000027347	Rasgrp1	protein_coding	1	1	0.191258	0.34481
	ENSMUSG00000027351	Spred1	protein_coding	1	1	0.278356	0.211741
	ENSMUSG00000027358	Bmp2	protein_coding	1	1	0.0171858	0.0247741
	ENSMUSG00000027359	Slc27a2	protein_coding	1	0.939251	0.26336	1
	ENSMUSG00000027368	Dusp2	protein_coding	1	1	0.204079	0.378006
	ENSMUSG00000027386	Fbln7	protein_coding	1	1	0.615779	0.535011
	ENSMUSG00000027394	Ttl	protein_coding	1	1	0.100055	0.0925394
	ENSMUSG00000027395	Polr1b	protein_coding	1	1	0.221875	0.378246
	ENSMUSG00000027405	Nop56	protein_coding	1	1	0.527867	0.569631
	ENSMUSG00000027408	Cpxm1	protein_coding	1	1	0.183473	0.577666
	ENSMUSG00000027428	Rbbp9	protein_coding	1	1	0.476187	0.592775
	ENSMUSG00000027457	Snph	protein_coding	1	1	0.0863402	0.372082
	ENSMUSG00000027478	Dnmt3b	protein_coding	1	1	0.545832	0.550234
	ENSMUSG00000027490	E2f1	protein_coding	1	1	0.197832	0.564876
	ENSMUSG00000027499	Pkia	protein_coding	1	1	0.307052	0.460487
	ENSMUSG00000027506	Tpd52	protein_coding	1	1	0.26272	0.177638
	ENSMUSG00000027510	Rbm38	protein_coding	1	1	0.691141	0.770395
	ENSMUSG00000027523	Gnas	protein_coding	1	1	0.116238	0.0783304
	ENSMUSG00000027536	Chmp4c	protein_coding	1	1	0.0429652	0.0990766
	ENSMUSG00000027544	Nfatc2	protein_coding	1	1	0.0443628	0.0596952
	ENSMUSG00000027547	Sall4	protein_coding	1	1	0.0613627	0.213196
	ENSMUSG00000027551	Zfp64	protein_coding	1	1	0.226918	0.295847
	ENSMUSG00000027555	Car13	protein_coding	1	1	0.203852	0.460953
	ENSMUSG00000027566	Psma7	protein_coding	1	1	0.201607	0.249652
	ENSMUSG00000027574	Nkain4	protein_coding	1	0.797709	0.262363	1
	ENSMUSG00000027577	Chrna4	protein_coding	1	1	0.0214162	0.101189
	ENSMUSG00000027583	Zbtb46	protein_coding	1	1	0.422496	0.243754
	ENSMUSG00000027624	Epb41l1	protein_coding	1	1	0.0224854	0.065453
	ENSMUSG00000027660	Skil	protein_coding	1	1	0.159268	0.199976
	ENSMUSG00000027661	Slc2a10	protein_coding	1	1	0.49215	0.197964
	ENSMUSG00000027669	Gnb4	protein_coding	1	1	0.0175355	0.0481294
	ENSMUSG00000027698	Nceh1	protein_coding	1	1	0.149055	0.332712
	ENSMUSG00000027712	Anxa5	protein_coding	1	1	0.0134897	0.0163907
	ENSMUSG00000027713	1810062G17Rik	protein_coding	1	1	0.0228603	0.0150612
	ENSMUSG00000027715	Ccna2	protein_coding	1	0.983696	1	0.891867
	ENSMUSG00000027716	Trpc3	protein_coding	1	1	0.0674765	0.0988405
	ENSMUSG00000027750	Postn	protein_coding	1	1	0.246506	0.18297
	ENSMUSG00000027752	Exosc8	protein_coding	1	1	0.341887	0.373946
	ENSMUSG00000027763	Mbnl1	protein_coding	1	1	0.235037	0.0687917
	ENSMUSG00000027765	P2ry1	protein_coding	1	1	0.0384287	0.0984056
	ENSMUSG00000027777	Schip1	protein_coding	1	1	0.0363598	0.0283249
	ENSMUSG00000027784	Ppm1l	protein_coding	1	1	0.047771	0.12416
	ENSMUSG00000027792	Bche	protein_coding	1	1	0.579676	0.548187
	ENSMUSG00000027803	Wwtr1	protein_coding	1	1	0.0536957	0.187654
	ENSMUSG00000027820	Mme	protein_coding	1	1	0.0450322	0.0172692
	ENSMUSG00000027828	Ssr3	protein_coding	1	1	0.585714	0.359869
	ENSMUSG00000027832	Ptx3	protein_coding	1	1	0.0129792	0.0864973
	ENSMUSG00000027840	Wnt2b	protein_coding	1	1	0.212986	0.230613
	ENSMUSG00000027848	Olfml3	protein_coding	1	1	0.426069	0.540188
	ENSMUSG00000027858	Tspan2	protein_coding	1	1	0.319815	0.182768
	ENSMUSG00000027859	Ngf	protein_coding	1	1	0.0530697	0.0436851
	ENSMUSG00000027860	Vangl1	protein_coding	1	1	0.0586754	0.044426
	ENSMUSG00000027861	Casq2	protein_coding	1	1	0.103051	0.175164
	ENSMUSG00000027864	Ptgfrn	protein_coding	1	1	0.0243881	0.0775759
	ENSMUSG00000027878	Notch2	protein_coding	1	1	0.141597	0.10309
	ENSMUSG00000027887	Sypl2	protein_coding	1	0.891071	0.263371	1
	ENSMUSG00000027889	Ampd2	protein_coding	1	1	0.441415	0.601751
	ENSMUSG00000027900	Dram2	protein_coding	1	1	0.324855	0.238205
	ENSMUSG00000027901	Dennd2d	protein_coding	1	1	0.150336	0.303321
	ENSMUSG00000027907	S100a11	protein_coding	1	1	0.0517792	0.0257295
	ENSMUSG00000027940	Tpm3	protein_coding	1	1	0.298101	0.383073
	ENSMUSG00000027953	Slc50a1	protein_coding	1	1	0.0914454	0.150178
	ENSMUSG00000027954	Efna1	protein_coding	1	1	0.252202	0.192367
	ENSMUSG00000027955	Gask1b	protein_coding	1	1	0.10872	0.446314
	ENSMUSG00000027966	Col11a1	protein_coding	1	1	0.144917	0.191951
	ENSMUSG00000027978	Prss12	protein_coding	1	0.97993	1	0.351277
	ENSMUSG00000027993	Trim2	protein_coding	1	1	0.211921	0.140142
	ENSMUSG00000027995	Tlr2	protein_coding	1	1	0.0807526	0.383633
	ENSMUSG00000027996	Sfrp2	protein_coding	1	1	0.119391	0.093219
	ENSMUSG00000028005	Gucy1b1	protein_coding	1	1	0.0579638	0.214866
	ENSMUSG00000028020	Glrb	protein_coding	1	1	0.45095	0.966145
	ENSMUSG00000028024	Enpep	protein_coding	1	1	0.185709	0.154408
	ENSMUSG00000028032	Papss1	protein_coding	1	1	0.224758	0.308479
	ENSMUSG00000028033	Kcnq5	protein_coding	1	1	0.521253	0.267145
	ENSMUSG00000028040	Efna4	protein_coding	1	1	0.445354	0.743326
	ENSMUSG00000028044	Cks1b	protein_coding	1	0.866507	1	0.550064
	ENSMUSG00000028063	Lmna	protein_coding	1	1	0.09274	0.135129
	ENSMUSG00000028068	Iqgap3	protein_coding	1	1	0.11745	0.215509
	ENSMUSG00000028072	Ntrk1	protein_coding	1	1	0.0810786	0.197835
	ENSMUSG00000028073	Pear1	protein_coding	1	1	0.125823	0.154037
	ENSMUSG00000028076	Cd1d1	protein_coding	1	1	0.113466	0.0754059
	ENSMUSG00000028078	Dclk2	protein_coding	1	1	0.0920394	0.261134
	ENSMUSG00000028081	Rps3a1	protein_coding	1	1	0.560842	0.504567
	ENSMUSG00000028088	Fmo5	protein_coding	1	1	0.175589	0.285493
	ENSMUSG00000028111	Ctsk	protein_coding	1	1	0.445316	0.484065
	ENSMUSG00000028128	F3	protein_coding	1	1	0.0303856	0.0117347
	ENSMUSG00000028149	Rap1gds1	protein_coding	1	1	0.145509	0.155458
	ENSMUSG00000028150	Rorc	protein_coding	1	1	0.171917	0.0705268
	ENSMUSG00000028163	Nfkb1	protein_coding	1	1	0.0770849	0.109648
	ENSMUSG00000028172	Tacr3	protein_coding	1	1	0.0844526	0.091948
	ENSMUSG00000028173	Wls	protein_coding	1	1	0.0230928	0.033727
	ENSMUSG00000028175	Depdc1a	protein_coding	1	1	0.29132	0.321506
	ENSMUSG00000028184	Adgrl2	protein_coding	1	1	0.0320746	0.0210142
	ENSMUSG00000028191	Bcl10	protein_coding	1	1	0.313563	0.175607
	ENSMUSG00000028195	Ccn1	protein_coding	1	1	0.00663367	0.01132
	ENSMUSG00000028207	Asph	protein_coding	1	1	0.741832	0.549165
	ENSMUSG00000028214	Gem	protein_coding	1	1	0.193401	0.057898
	ENSMUSG00000028221	Pip4p2	protein_coding	1	1	0.074973	0.117214
	ENSMUSG00000028226	Mmp16	protein_coding	1	1	0.113378	0.21014
	ENSMUSG00000028228	Cpne3	protein_coding	1	1	0.379309	0.372414
	ENSMUSG00000028246	Faxc	protein_coding	1	1	0.476408	0.559812
	ENSMUSG00000028262	Clca3a2	protein_coding	1	1	0.401296	0.286551
	ENSMUSG00000028266	Lmo4	protein_coding	1	1	0.0543642	0.0443819
	ENSMUSG00000028270	Gbp2	protein_coding	1	1	0.234762	0.192287
	ENSMUSG00000028334	Nans	protein_coding	1	1	0.280411	0.496932
	ENSMUSG00000028339	Col15a1	protein_coding	1	1	0.0963546	0.408731
	ENSMUSG00000028341	Nr4a3	protein_coding	1	1	0.11056	0.259304
	ENSMUSG00000028358	Zfp618	protein_coding	1	1	0.111137	0.409165
	ENSMUSG00000028367	Txn1	protein_coding	1	1	0.104352	0.0658687
	ENSMUSG00000028369	Svep1	protein_coding	1	1	0.585559	0.433252
	ENSMUSG00000028370	Pappa	protein_coding	1	1	0.011452	0.0485993
	ENSMUSG00000028385	Snx30	protein_coding	1	1	0.177806	0.373172
	ENSMUSG00000028399	Ptprd	protein_coding	1	1	0.0975829	0.0680407
	ENSMUSG00000028402	Mpdz	protein_coding	1	1	0.174915	0.700943
	ENSMUSG00000028412	Slc44a1	protein_coding	1	1	0.0656027	0.110965
	ENSMUSG00000028413	B4galt1	protein_coding	1	1	0.308386	0.275593
	ENSMUSG00000028434	Epb41l4b	protein_coding	1	1	0.110559	0.403423
	ENSMUSG00000028455	Stoml2	protein_coding	1	1	0.843742	0.567916
	ENSMUSG00000028464	Tpm2	protein_coding	1	1	0.107182	0.120863
	ENSMUSG00000028465	Tln1	protein_coding	1	1	0.258101	0.151646
	ENSMUSG00000028469	Npr2	protein_coding	1	1	0.261575	0.368295
	ENSMUSG00000028480	Glipr2	protein_coding	1	1	0.0556197	0.0692683
	ENSMUSG00000028487	Bnc2	protein_coding	1	1	0.0602361	0.214029
	ENSMUSG00000028517	Plpp3	protein_coding	1	1	0.0503147	0.0764559
	ENSMUSG00000028518	Prkaa2	protein_coding	1	1	0.0975662	0.158328
	ENSMUSG00000028530	Jak1	protein_coding	1	1	0.347569	0.18721
	ENSMUSG00000028532	Cachd1	protein_coding	1	1	0.110022	0.093913
	ENSMUSG00000028542	Slc6a9	protein_coding	1	1	0.0563529	0.099932
	ENSMUSG00000028565	Nfia	protein_coding	1	1	0.337041	0.130744
	ENSMUSG00000028581	Laptm5	protein_coding	1	0.783255	0.0722329	1
	ENSMUSG00000028583	Pdpn	protein_coding	1	1	0.0168537	0.0289083
	ENSMUSG00000028591	Pramef12	protein_coding	1	1	0.0413944	0.146533
	ENSMUSG00000028597	Gpx7	protein_coding	1	1	0.114983	0.188878
	ENSMUSG00000028601	Echdc2	protein_coding	1	1	0.108377	0.0957233
	ENSMUSG00000028631	Kcnq4	protein_coding	1	1	0.227589	0.44149
	ENSMUSG00000028633	Ctps	protein_coding	1	1	0.130653	0.170269
	ENSMUSG00000028640	Tfap2c	protein_coding	1	1	0.0381446	0.106843
	ENSMUSG00000028641	P3h1	protein_coding	1	1	0.404686	0.337202
	ENSMUSG00000028654	Mycl	protein_coding	1	1	0.0411697	0.18487
	ENSMUSG00000028661	Epha8	protein_coding	1	1	0.147188	0.566656
	ENSMUSG00000028664	Ephb2	protein_coding	1	1	0.0633883	0.198959
	ENSMUSG00000028680	Plk3	protein_coding	1	1	0.157964	0.192129
	ENSMUSG00000028691	Prdx1	protein_coding	1	1	0.546605	0.510583
	ENSMUSG00000028747	Htr6	protein_coding	1	1	0.113981	0.181893
	ENSMUSG00000028763	Hspg2	protein_coding	1	1	0.0336155	0.0710367
	ENSMUSG00000028766	Alpl	protein_coding	1	1	0.663978	0.256604
	ENSMUSG00000028771	Ptpn12	protein_coding	1	1	0.21129	0.194863
	ENSMUSG00000028776	Tinagl1	protein_coding	1	1	0.0197887	0.0176044
	ENSMUSG00000028780	Sema3c	protein_coding	1	1	0.0625656	0.0175233
	ENSMUSG00000028782	Adgrb2	protein_coding	1	1	0.0717797	0.227616
	ENSMUSG00000028794	A3galt2	protein_coding	1	1	0.360496	0.373742
	ENSMUSG00000028799	Zfp362	protein_coding	1	1	0.100481	0.226477
	ENSMUSG00000028822	Tmem50a	protein_coding	1	1	0.254034	0.347066
	ENSMUSG00000028849	Map7d1	protein_coding	1	1	0.220317	0.263799
	ENSMUSG00000028864	Hgf	protein_coding	1	0.959003	0.188079	1
	ENSMUSG00000028871	Rspo1	protein_coding	1	1	0.458123	0.8897
	ENSMUSG00000028883	Sema3a	protein_coding	1	1	0.150942	0.352326
	ENSMUSG00000028885	Smpdl3b	protein_coding	1	1	0.136753	0.142516
	ENSMUSG00000028906	Epb41	protein_coding	1	1	0.192591	0.484876
	ENSMUSG00000028927	Padi2	protein_coding	1	1	0.283975	0.376008
	ENSMUSG00000028949	Smarcd3	protein_coding	1	1	0.097458	0.197355
	ENSMUSG00000028967	Errfi1	protein_coding	1	1	0.0540842	0.0591703
	ENSMUSG00000028970	Abcb1b	protein_coding	1	1	0.194948	0.523615
	ENSMUSG00000028972	Car6	protein_coding	1	1	0.17793	0.256888
	ENSMUSG00000028988	Ctnnbip1	protein_coding	1	1	0.731597	0.806353
	ENSMUSG00000029019	Nppb	protein_coding	1	1	0	0.31154
	ENSMUSG00000029032	Arhgef16	protein_coding	1	1	0.100474	0.481872
	ENSMUSG00000029050	Ski	protein_coding	1	1	0.152262	0.21839
	ENSMUSG00000029059	Prxl2b	protein_coding	1	1	0.464749	0.175975
	ENSMUSG00000029061	Mmp23	protein_coding	1	1	0.451072	0.378902
	ENSMUSG00000029090	Adgra3	protein_coding	1	1	0.0971875	0.0782596
	ENSMUSG00000029093	Sorcs2	protein_coding	1	0.798235	0.267453	1
	ENSMUSG00000029096	Htra3	protein_coding	1	1	0.0132635	0.0822818
	ENSMUSG00000029108	Pcdh7	protein_coding	1	1	0.0211555	0.0126597
	ENSMUSG00000029112	Nkx1-1	protein_coding	1	1	0.446854	0.212418
	ENSMUSG00000029122	Evc	protein_coding	1	1	0.127135	0.241703
	ENSMUSG00000029135	Fosl2	protein_coding	1	1	0.0303635	0.0395914
	ENSMUSG00000029161	Cgref1	protein_coding	1	1	0.127296	0.0776456
	ENSMUSG00000029162	Khk	protein_coding	1	1	0.221497	0.322968
	ENSMUSG00000029163	Emilin1	protein_coding	1	1	0.505399	0.553097
	ENSMUSG00000029171	Pgm2	protein_coding	1	1	0.0622137	0.0991994
	ENSMUSG00000029177	Cenpa	protein_coding	1	1	0.0644026	0.165432
	ENSMUSG00000029178	Klf3	protein_coding	1	1	0.0355343	0.0434844
	ENSMUSG00000029185	Fam114a1	protein_coding	1	1	0.0590599	0.0304822
	ENSMUSG00000029189	Sel1l3	protein_coding	1	1	0.0181828	0.043745
	ENSMUSG00000029201	Ugdh	protein_coding	1	1	0.0485461	0.0525669
	ENSMUSG00000029207	Apbb2	protein_coding	1	1	0.107464	0.084874
	ENSMUSG00000029211	Gabra4	protein_coding	1	1	0.183604	0.327778
	ENSMUSG00000029223	Uchl1	protein_coding	1	1	0.311225	0.274606
	ENSMUSG00000029231	Pdgfra	protein_coding	1	1	0.0537323	0.0861048
	ENSMUSG00000029245	Epha5	protein_coding	1	1	0.053733	0.0752352
	ENSMUSG00000029249	Rest	protein_coding	1	1	0.554433	0.223416
	ENSMUSG00000029287	Tgfbr3	protein_coding	1	1	0.128812	0.28675
	ENSMUSG00000029304	Spp1	protein_coding	1	1	0.0471848	0.0284334
	ENSMUSG00000029309	Sparcl1	protein_coding	1	1	0.322506	0.569318
	ENSMUSG00000029311	Hsd17b11	protein_coding	1	1	0.163891	0.277994
	ENSMUSG00000029313	Aff1	protein_coding	1	1	0.207339	0.14292
	ENSMUSG00000029322	Plac8	protein_coding	1	1	0.205648	0.604857
	ENSMUSG00000029352	Crybb3	protein_coding	1	1	0.401047	0.31621
	ENSMUSG00000029359	Tesc	protein_coding	1	1	0.365517	0.491891
	ENSMUSG00000029364	Wsb2	protein_coding	1	1	0.131353	0.041665
	ENSMUSG00000029366	Dck	protein_coding	1	1	0.816231	0.73396
	ENSMUSG00000029373	Pf4	protein_coding	1	0	0	1
	ENSMUSG00000029377	Ereg	protein_coding	1	1	0.00358121	0.00515922
	ENSMUSG00000029378	Areg	protein_coding	1	1	0.00925273	0.016818
	ENSMUSG00000029385	Ccng2	protein_coding	1	1	0.285068	0.314351
	ENSMUSG00000029392	Rilpl1	protein_coding	1	1	0.239535	0.309695
	ENSMUSG00000029410	Ppef2	protein_coding	1	1	0.309498	0.15531
	ENSMUSG00000029413	Naaa	protein_coding	1	1	0.109818	0.0495421
	ENSMUSG00000029419	Ajm1	protein_coding	1	0.397909	0.483154	1
	ENSMUSG00000029420	Rimbp2	protein_coding	1	0.789347	0.297378	1
	ENSMUSG00000029436	Mmp17	protein_coding	1	1	0.276095	0.526947
	ENSMUSG00000029438	Bcl7a	protein_coding	1	1	0.308058	0.38641
	ENSMUSG00000029449	Rhof	protein_coding	1	1	0.235251	0.272793
	ENSMUSG00000029461	Fam168a	protein_coding	1	1	0.323482	0.605672
	ENSMUSG00000029490	Mfsd7a	protein_coding	1	1	0.182388	0.298787
	ENSMUSG00000029521	Chek2	protein_coding	1	1	0.256415	0.428152
	ENSMUSG00000029560	Snx8	protein_coding	1	1	0.632161	0.948456
	ENSMUSG00000029570	Lfng	protein_coding	1	1	0.0180805	0.0753511
	ENSMUSG00000029575	Mmab	protein_coding	1	1	0.415223	0.283865
	ENSMUSG00000029580	Actb	protein_coding	1	1	0.16541	0.19351
	ENSMUSG00000029581	Fscn1	protein_coding	1	1	0.0742704	0.129376
	ENSMUSG00000029591	Ung	protein_coding	1	1	0.425283	0.800844
	ENSMUSG00000029622	Arpc1b	protein_coding	1	1	0.175468	0.152386
	ENSMUSG00000029632	Ndufa4	protein_coding	1	1	0.853505	0.4072
	ENSMUSG00000029641	Rasl11a	protein_coding	1	1	0.141736	0.180433
	ENSMUSG00000029659	Medag	protein_coding	1	1	0.00856656	0.0486332
	ENSMUSG00000029661	Col1a2	protein_coding	1	1	0.0106361	0.0356366
	ENSMUSG00000029664	Tfpi2	protein_coding	1	1	0.145502	0.0652446
	ENSMUSG00000029673	Auts2	protein_coding	1	1	0.11337	0.076423
	ENSMUSG00000029675	Eln	protein_coding	1	1	0.199432	0.346154
	ENSMUSG00000029710	Ephb4	protein_coding	1	1	0.104271	0.24675
	ENSMUSG00000029718	Pcolce	protein_coding	1	0.285864	0.344693	1
	ENSMUSG00000029761	Cald1	protein_coding	1	1	0.00979545	0.0149686
	ENSMUSG00000029765	Plxna4	protein_coding	1	1	0.125028	0.211601
	ENSMUSG00000029767	Calu	protein_coding	1	1	0.320516	0.197419
	ENSMUSG00000029771	Irf5	protein_coding	1	1	0.0295597	0.3564
	ENSMUSG00000029778	Adcyap1r1	protein_coding	1	1	0.0207784	0.0715567
	ENSMUSG00000029781	Fkbp9	protein_coding	1	1	0.101862	0.106949
	ENSMUSG00000029804	Herc3	protein_coding	1	1	0.19942	0.179512
	ENSMUSG00000029816	Gpnmb	protein_coding	1	1	0.100838	0.0710547
	ENSMUSG00000029819	Npy	protein_coding	1	1	0.100114	0.106058
	ENSMUSG00000029822	Osbpl3	protein_coding	1	1	0.0461123	0.170883
	ENSMUSG00000029826	Zc3hav1	protein_coding	1	1	0.141237	0.120165
	ENSMUSG00000029838	Ptn	protein_coding	1	1	0.123497	0.126783
	ENSMUSG00000029848	Stra8	protein_coding	1	0.619778	0.211827	1
	ENSMUSG00000029851	Tcaf2	protein_coding	1	1	0.0791028	0.0867514
	ENSMUSG00000029859	Epha1	protein_coding	1	1	0.0680276	0.142384
	ENSMUSG00000029860	Zyx	protein_coding	1	1	0.0887665	0.0390138
	ENSMUSG00000029869	Ephb6	protein_coding	1	1	0.0113502	0.0525321
	ENSMUSG00000029994	Anxa4	protein_coding	1	1	0.100987	0.140301
	ENSMUSG00000029998	Pcyox1	protein_coding	1	1	0.277584	0.32109
	ENSMUSG00000030000	Add2	protein_coding	1	1	0.211114	0.618394
	ENSMUSG00000030020	Prickle2	protein_coding	1	1	0.167553	0.451146
	ENSMUSG00000030022	Adamts9	protein_coding	1	1	0.207861	0.139142
	ENSMUSG00000030029	Lrig1	protein_coding	1	1	0.0375917	0.124135
	ENSMUSG00000030084	Plxna1	protein_coding	1	1	0.497772	0.548015
	ENSMUSG00000030091	Nup210	protein_coding	1	1	0.213981	0.701979
	ENSMUSG00000030095	Tmem43	protein_coding	1	1	0.27338	0.247019
	ENSMUSG00000030098	Grip2	protein_coding	1	1	0.206494	0.234721
	ENSMUSG00000030102	Itpr1	protein_coding	1	1	0.177751	0.126261
	ENSMUSG00000030103	Bhlhe40	protein_coding	1	1	0.247641	0.0930683
	ENSMUSG00000030110	Ret	protein_coding	1	1	0.0234006	0.106829
	ENSMUSG00000030122	Ptms	protein_coding	1	1	0.0895793	0.283673
	ENSMUSG00000030123	Plxnd1	protein_coding	1	1	0.223381	0.297718
	ENSMUSG00000030124	Lag3	protein_coding	1	1	0.0850334	0.14025
	ENSMUSG00000030134	Rasgef1a	protein_coding	1	1	0.0177654	0.0193394
	ENSMUSG00000030142	Clec4e	protein_coding	1	1	0.0167513	0.0921068
	ENSMUSG00000030199	Etv6	protein_coding	1	1	0.176568	0.0998044
	ENSMUSG00000030201	Lrp6	protein_coding	1	1	0.127203	0.177029
	ENSMUSG00000030203	Dusp16	protein_coding	1	1	0.315726	0.179024
	ENSMUSG00000030208	Emp1	protein_coding	1	1	0.0162878	0.0152706
	ENSMUSG00000030217	Art4	protein_coding	1	1	0.151139	0.102136
	ENSMUSG00000030218	Mgp	protein_coding	1	1	0.00640951	0.0121132
	ENSMUSG00000030223	Ptpro	protein_coding	1	1	0.0887431	0.197919
	ENSMUSG00000030255	Sspn	protein_coding	1	1	0.916187	0.183122
	ENSMUSG00000030256	Bhlhe41	protein_coding	1	1	0.152219	0.141581
	ENSMUSG00000030259	Rassf8	protein_coding	1	1	0.0225785	0.0338625
	ENSMUSG00000030272	Camk1	protein_coding	1	1	0.144272	0.167414
	ENSMUSG00000030310	Slc6a1	protein_coding	1	1	0.394436	0.812395
	ENSMUSG00000030342	Cd9	protein_coding	1	1	0.090136	0.309028
	ENSMUSG00000030351	Tspan11	protein_coding	1	1	0.0561002	0.100735
	ENSMUSG00000030352	Tspan9	protein_coding	1	1	0.0198026	0.0404515
	ENSMUSG00000030353	Tead4	protein_coding	1	1	0.206859	0.120958
	ENSMUSG00000030402	Ppm1n	protein_coding	1	1	0.13571	0.420338
	ENSMUSG00000030431	Tmem238	protein_coding	1	1	0.370525	0.507436
	ENSMUSG00000030443	Zfp583	protein_coding	1	1	0.250935	0.815404
	ENSMUSG00000030447	Cyfip1	protein_coding	1	1	0.114561	0.0936091
	ENSMUSG00000030450	Oca2	protein_coding	1	0.881854	0.479023	1
	ENSMUSG00000030499	Kctd15	protein_coding	1	1	0.0583586	0.177477
	ENSMUSG00000030519	Apba2	protein_coding	1	1	0.29819	0.557488
	ENSMUSG00000030530	Furin	protein_coding	1	1	0.0486329	0.0987258
	ENSMUSG00000030541	Idh2	protein_coding	1	1	0.139495	0.132946
	ENSMUSG00000030546	Plin1	protein_coding	1	1	0.552676	0.859713
	ENSMUSG00000030551	Nr2f2	protein_coding	1	1	0.296727	0.27287
	ENSMUSG00000030557	Mef2a	protein_coding	1	1	0.516363	0.35407
	ENSMUSG00000030560	Ctsc	protein_coding	1	0.525142	0.187304	1
	ENSMUSG00000030562	Nox4	protein_coding	1	0.727387	0.33564	1
	ENSMUSG00000030600	Lrfn1	protein_coding	1	1	0.129256	0.191942
	ENSMUSG00000030607	Acan	protein_coding	1	1	0.0489357	0.070917
	ENSMUSG00000030643	Rab30	protein_coding	1	1	0.352869	0.372794
	ENSMUSG00000030657	Xylt1	protein_coding	1	1	0.0412979	0.0271215
	ENSMUSG00000030674	Qprt	protein_coding	1	1	0.122467	0.0970576
	ENSMUSG00000030707	Coro1a	protein_coding	1	1	0.0764736	0.307867
	ENSMUSG00000030711	Sult1a1	protein_coding	1	1	0.818143	0.490411
	ENSMUSG00000030717	Nupr1	protein_coding	1	1	0.0465685	0.105591
	ENSMUSG00000030739	Myh14	protein_coding	1	1	0.352186	0.538116
	ENSMUSG00000030742	Lat	protein_coding	1	0.84485	0.525878	1
	ENSMUSG00000030748	Il4ra	protein_coding	1	1	0.111365	0.288374
	ENSMUSG00000030766	Arhgap17	protein_coding	1	1	0.255689	0.235919
	ENSMUSG00000030768	Disp1	protein_coding	1	1	0.195778	0.246293
	ENSMUSG00000030770	Parva	protein_coding	1	1	0.0231032	0.0152252
	ENSMUSG00000030772	Dkk3	protein_coding	1	1	0.044152	0.080933
	ENSMUSG00000030782	Tgfb1i1	protein_coding	1	1	0.0584581	0.124787
	ENSMUSG00000030786	Itgam	protein_coding	1	1	0.199264	0.124712
	ENSMUSG00000030789	Itgax	protein_coding	1	1	0.09963	0.099473
	ENSMUSG00000030790	Adm	protein_coding	1	1	0.204008	0.163024
	ENSMUSG00000030796	Tead2	protein_coding	1	1	0.194426	0.840288
	ENSMUSG00000030802	Bckdk	protein_coding	1	1	0.179942	0.238797
	ENSMUSG00000030806	Stx1b	protein_coding	1	1	0.220245	0.24947
	ENSMUSG00000030823	9130019O22Rik	protein_coding	1	1	0.280343	0.294511
	ENSMUSG00000030852	Tacc2	protein_coding	1	1	0.18842	0.0999991
	ENSMUSG00000030865	Chp2	protein_coding	1	1	0.218207	0.0381485
	ENSMUSG00000030872	Gga2	protein_coding	1	1	0.393277	0.521841
	ENSMUSG00000030890	Ilk	protein_coding	1	1	0.310952	0.123566
	ENSMUSG00000030894	Tpp1	protein_coding	1	1	0.281319	0.123222
	ENSMUSG00000030895	Hpx	protein_coding	1	1	0.497749	0.512644
	ENSMUSG00000030905	Crym	protein_coding	1	1	0.218892	0.0445979
	ENSMUSG00000030946	Lhpp	protein_coding	1	1	0.393952	0.477824
	ENSMUSG00000030966	Trim21	protein_coding	1	1	0.322842	0.142305
	ENSMUSG00000031007	Atp6ap2	protein_coding	1	1	0.644684	0.511998
	ENSMUSG00000031012	Cask	protein_coding	1	1	0.109472	0.301289
	ENSMUSG00000031015	Swap70	protein_coding	1	1	0.170324	0.254534
	ENSMUSG00000031059	Ndufb11	protein_coding	1	0.919012	1	0.511146
	ENSMUSG00000031066	Usp11	protein_coding	1	1	0.895088	0.492604
	ENSMUSG00000031070	Mrgprf	protein_coding	1	1	0.0133658	0.0397864
	ENSMUSG00000031093	Dock11	protein_coding	1	1	0.0680774	0.234045
	ENSMUSG00000031099	Smarca1	protein_coding	1	1	0.503905	0.152472
	ENSMUSG00000031103	Elf4	protein_coding	1	1	0.108141	0.100286
	ENSMUSG00000031107	Rbmx2	protein_coding	1	0.767227	1	0.826752
	ENSMUSG00000031109	Enox2	protein_coding	1	1	0.285488	0.519123
	ENSMUSG00000031134	Rbmx	protein_coding	1	1	0.93407	0.641347
	ENSMUSG00000031137	Fgf13	protein_coding	1	1	0.020126	0.0311585
	ENSMUSG00000031143	Ccdc22	protein_coding	1	1	0.132482	0.304289
	ENSMUSG00000031145	Prickle3	protein_coding	1	1	0.279508	0.136207
	ENSMUSG00000031146	Plp2	protein_coding	1	1	0.103514	0.15526
	ENSMUSG00000031149	Praf2	protein_coding	1	1	0.172152	0.354533
	ENSMUSG00000031154	Otud5	protein_coding	1	1	0.364549	0.444656
	ENSMUSG00000031157	Pqbp1	protein_coding	1	1	0.475435	0.410981
	ENSMUSG00000031167	Rbm3	protein_coding	1	1	0.847593	0.379625
	ENSMUSG00000031170	Slc38a5	protein_coding	1	1	0.085964	0.0718956
	ENSMUSG00000031171	Ftsj1	protein_coding	1	1	0.426502	0.298486
	ENSMUSG00000031189	Aff2	protein_coding	1	1	0.0849657	0.0990247
	ENSMUSG00000031197	Vbp1	protein_coding	1	1	0.740934	0.483733
	ENSMUSG00000031198	Fundc2	protein_coding	1	1	0.499791	0.147634
	ENSMUSG00000031201	Brcc3	protein_coding	1	1	0.248778	0.213062
	ENSMUSG00000031202	Rab39b	protein_coding	1	1	0.08182	0.0971965
	ENSMUSG00000031207	Msn	protein_coding	1	1	0.122298	0.189656
	ENSMUSG00000031209	Heph	protein_coding	1	1	0.312009	0.411702
	ENSMUSG00000031214	Ophn1	protein_coding	1	1	0.189725	0.562088
	ENSMUSG00000031217	Efnb1	protein_coding	1	1	0.240519	0.257263
	ENSMUSG00000031221	Igbp1	protein_coding	1	1	0.483144	0.138674
	ENSMUSG00000031224	Magee2	protein_coding	1	1	0	0
	ENSMUSG00000031226	Pbdc1	protein_coding	1	0.456845	1	0.327494
	ENSMUSG00000031229	Atrx	protein_coding	1	1	0.160034	0.154925
	ENSMUSG00000031231	Cox7b	protein_coding	1	1	0.214995	0.176738
	ENSMUSG00000031232	Magt1	protein_coding	1	1	0.241498	0.245756
	ENSMUSG00000031239	Itm2a	protein_coding	1	1	0.166832	0.100406
	ENSMUSG00000031245	Hmgn5	protein_coding	1	1	0.427206	0.12642
	ENSMUSG00000031246	Sh3bgrl	protein_coding	1	1	0.173102	0.14431
	ENSMUSG00000031253	Srpx2	protein_coding	1	1	0.0319128	0.0326028
	ENSMUSG00000031273	Col4a6	protein_coding	1	1	0.336615	0.387126
	ENSMUSG00000031274	Col4a5	protein_coding	1	1	0.273917	0.644164
	ENSMUSG00000031283	Chrdl1	protein_coding	1	1	0.10599	0.244342
	ENSMUSG00000031284	Pak3	protein_coding	1	1	0.27274	0.579695
	ENSMUSG00000031290	Lrch2	protein_coding	1	1	0.1757	0.284614
	ENSMUSG00000031299	Pdha1	protein_coding	1	1	0.124472	0.110346
	ENSMUSG00000031302	Nlgn3	protein_coding	1	1	0.249535	0.975741
	ENSMUSG00000031303	Map3k15	protein_coding	1	1	0.106979	0.332673
	ENSMUSG00000031309	Rps6ka3	protein_coding	1	1	0.129829	0.194739
	ENSMUSG00000031311	Nono	protein_coding	1	1	0.144086	0.199078
	ENSMUSG00000031312	Itgb1bp2	protein_coding	1	1	0.125007	0.162695
	ENSMUSG00000031314	Taf1	protein_coding	1	1	0.240448	0.430524
	ENSMUSG00000031320	Rps4x	protein_coding	1	1	0.0590474	0.081684
	ENSMUSG00000031327	Chic1	protein_coding	1	1	0.187029	0.419531
	ENSMUSG00000031328	Flna	protein_coding	1	1	0.0230695	0.0653085
	ENSMUSG00000031333	Abcb7	protein_coding	1	1	0.380501	0.474526
	ENSMUSG00000031347	Cetn2	protein_coding	1	0.382522	1	0.466282
	ENSMUSG00000031352	Hccs	protein_coding	1	1	0.316674	0.338347
	ENSMUSG00000031353	Rbbp7	protein_coding	1	1	0.409718	0.319861
	ENSMUSG00000031355	Arhgap6	protein_coding	1	1	0.0450337	0.0884485
	ENSMUSG00000031357	Syap1	protein_coding	1	1	0.377468	0.39947
	ENSMUSG00000031360	Ctps2	protein_coding	1	1	0.110659	0.218504
	ENSMUSG00000031362	Xlr4c	protein_coding	1	1	0.32129	0.66932
	ENSMUSG00000031365	Zfp275	protein_coding	1	1	0.23636	0.0663081
	ENSMUSG00000031370	Zrsr2	protein_coding	1	1	0.456796	0.323093
	ENSMUSG00000031374	Zfp92	protein_coding	1	1	0.158585	0.309155
	ENSMUSG00000031375	Bgn	protein_coding	1	1	0.0243834	0.0510289
	ENSMUSG00000031379	Pir	protein_coding	1	1	0.219492	0.321504
	ENSMUSG00000031383	Dusp9	protein_coding	1	1	0.1442	0.349492
	ENSMUSG00000031385	Plxnb3	protein_coding	1	1	0.452734	0.631701
	ENSMUSG00000031386	Hcfc1	protein_coding	1	1	0.380748	0.374114
	ENSMUSG00000031387	Renbp	protein_coding	1	1	0.419086	0.422804
	ENSMUSG00000031388	Naa10	protein_coding	1	1	0.296552	0.357615
	ENSMUSG00000031392	Irak1	protein_coding	1	1	0.0943111	0.196999
	ENSMUSG00000031393	Mecp2	protein_coding	1	1	0.29293	0.274427
	ENSMUSG00000031397	Tktl1	protein_coding	1	0.38556	0.572846	1
	ENSMUSG00000031398	Plxna3	protein_coding	1	1	0.372693	0.295173
	ENSMUSG00000031399	Fam3a	protein_coding	1	1	0.260048	0.529858
	ENSMUSG00000031400	G6pdx	protein_coding	1	1	0.101332	0.0885524
	ENSMUSG00000031402	Mpp1	protein_coding	1	1	0.167911	0.307183
	ENSMUSG00000031403	Dkc1	protein_coding	1	1	0.200177	0.217613
	ENSMUSG00000031422	Morf4l2	protein_coding	1	1	0.539528	0.233942
	ENSMUSG00000031431	Tsc22d3	protein_coding	1	1	0.207807	0.597996
	ENSMUSG00000031433	Rbm41	protein_coding	1	1	0.512901	0.527429
	ENSMUSG00000031434	Morc4	protein_coding	1	1	0.0704148	0.201198
	ENSMUSG00000031482	Slc25a15	protein_coding	1	1	0.146965	0.203746
	ENSMUSG00000031486	Adgra2	protein_coding	1	1	0.0673007	0.0467424
	ENSMUSG00000031490	Eif4ebp1	protein_coding	1	1	0.0141101	0.0343883
	ENSMUSG00000031502	Col4a1	protein_coding	1	1	0.024597	0.0169273
	ENSMUSG00000031503	Col4a2	protein_coding	1	1	0.0263917	0.0250049
	ENSMUSG00000031523	Dlc1	protein_coding	1	1	0.0808746	0.085312
	ENSMUSG00000031548	Sfrp1	protein_coding	1	1	0.106346	0.124628
	ENSMUSG00000031557	Plekha2	protein_coding	1	1	0.685969	0.239481
	ENSMUSG00000031558	Slit2	protein_coding	1	1	0.084224	0.357654
	ENSMUSG00000031562	Dctd	protein_coding	1	1	0.223755	0.263904
	ENSMUSG00000031565	Fgfr1	protein_coding	1	1	0.0274232	0.0580169
	ENSMUSG00000031584	Gsr	protein_coding	1	1	0.13013	0.377925
	ENSMUSG00000031591	Asah1	protein_coding	1	1	0.507503	0.341741
	ENSMUSG00000031594	Fgl1	protein_coding	1	1	0.171109	0.28022
	ENSMUSG00000031604	Msmo1	protein_coding	1	1	0.197301	0.131428
	ENSMUSG00000031605	Klhl2	protein_coding	1	1	0.190725	0.145899
	ENSMUSG00000031616	Ednra	protein_coding	1	1	0.0502126	0.0372328
	ENSMUSG00000031628	Casp3	protein_coding	1	1	0.389657	0.291392
	ENSMUSG00000031636	Pdlim3	protein_coding	1	1	0.174827	0.168885
	ENSMUSG00000031654	Cbln1	protein_coding	1	1	0.378064	0.437974
	ENSMUSG00000031659	Adcy7	protein_coding	1	1	0.239012	0.577928
	ENSMUSG00000031661	Nkd1	protein_coding	1	1	0.234993	0.787678
	ENSMUSG00000031665	Sall1	protein_coding	1	1	0.0398462	0.118121
	ENSMUSG00000031668	Eif2ak3	protein_coding	1	1	0.190455	0.326656
	ENSMUSG00000031672	Got2	protein_coding	1	1	0.406647	0.394117
	ENSMUSG00000031673	Cdh11	protein_coding	1	1	0.139623	0.169302
	ENSMUSG00000031710	Ucp1	protein_coding	1	1	0.105187	0.542331
	ENSMUSG00000031712	Il15	protein_coding	1	0.181469	0.184393	1
	ENSMUSG00000031740	Mmp2	protein_coding	1	1	0.0170976	0.0311904
	ENSMUSG00000031749	St3gal2	protein_coding	1	1	0.175046	0.184577
	ENSMUSG00000031760	Mt3	protein_coding	1	1	0.267096	0.122827
	ENSMUSG00000031778	Cx3cl1	protein_coding	1	1	0.0773501	0.0649194
	ENSMUSG00000031785	Adgrg1	protein_coding	1	1	0.147181	0.0938028
	ENSMUSG00000031790	Mmp15	protein_coding	1	1	0.463965	0.5411
	ENSMUSG00000031791	Tmem38a	protein_coding	1	1	0.235625	0.248845
	ENSMUSG00000031799	Tpm4	protein_coding	1	1	0.0124384	0.0247492
	ENSMUSG00000031825	Crispld2	protein_coding	1	1	0.121682	0.231517
	ENSMUSG00000031842	Pde4c	protein_coding	1	1	0.0910895	0.292554
	ENSMUSG00000031853	Map3k21	protein_coding	1	1	0.394176	0.0427845
	ENSMUSG00000031870	Pgr	protein_coding	1	1	0.0929769	0.083321
	ENSMUSG00000031871	Cdh5	protein_coding	1	1	0.413871	0.179644
	ENSMUSG00000031875	Cmtm3	protein_coding	1	1	0.0804205	0.0513365
	ENSMUSG00000031880	Rrad	protein_coding	1	1	0.205941	0.206104
	ENSMUSG00000031885	Cbfb	protein_coding	1	1	0.507114	0.200333
	ENSMUSG00000031891	Hsd11b2	protein_coding	1	1	0.266093	0.365178
	ENSMUSG00000031896	Ctrl	protein_coding	1	1	0.225165	0.232177
	ENSMUSG00000031897	Psmb10	protein_coding	1	1	0.249267	0.183229
	ENSMUSG00000031925	Maml2	protein_coding	1	1	0.126131	0.180528
	ENSMUSG00000031934	Panx1	protein_coding	1	1	0.0647039	0.216594
	ENSMUSG00000031937	Vstm5	protein_coding	1	1	0.0466662	0.129497
	ENSMUSG00000031963	Bmper	protein_coding	1	1	0.0766875	0.108317
	ENSMUSG00000031965	Tbx20	protein_coding	1	1	0.101983	0.133613
	ENSMUSG00000031974	Abcb10	protein_coding	1	1	0.647907	0.991553
	ENSMUSG00000031983	2310022B05Rik	protein_coding	1	1	0.426473	0.116873
	ENSMUSG00000031987	Egln1	protein_coding	1	1	0.445455	0.192153
	ENSMUSG00000031988	Vps26b	protein_coding	1	1	0.453688	0.44258
	ENSMUSG00000031994	Adamts8	protein_coding	1	1	0.081389	0.0707355
	ENSMUSG00000031995	St14	protein_coding	1	1	0.626983	0.325819
	ENSMUSG00000032011	Thy1	protein_coding	1	1	0.514022	0.310119
	ENSMUSG00000032012	Nectin1	protein_coding	1	1	0.0942658	0.116035
	ENSMUSG00000032014	Oaf	protein_coding	1	1	0.00463971	0.0101356
	ENSMUSG00000032024	Clmp	protein_coding	1	1	0.136367	0.133351
	ENSMUSG00000032035	Ets1	protein_coding	1	1	0.0195605	0.0281742
	ENSMUSG00000032036	Kirrel3	protein_coding	1	1	0.0854047	0.174153
	ENSMUSG00000032038	St3gal4	protein_coding	1	1	0.439777	0.714393
	ENSMUSG00000032060	Cryab	protein_coding	1	1	0.00169044	0.00686428
	ENSMUSG00000032068	Plet1	protein_coding	1	1	0.0216354	0.0335275
	ENSMUSG00000032083	Apoa1	protein_coding	1	1	0.497697	0.548959
	ENSMUSG00000032085	Tagln	protein_coding	1	1	0.448687	0.425238
	ENSMUSG00000032086	Bace1	protein_coding	1	1	0.0522186	0.126022
	ENSMUSG00000032089	Il10ra	protein_coding	1	1	0.121299	0.869844
	ENSMUSG00000032092	Mpzl2	protein_coding	1	1	0.136681	0.343132
	ENSMUSG00000032118	Fez1	protein_coding	1	0.486417	0.291993	1
	ENSMUSG00000032122	Slc37a2	protein_coding	1	1	0.841605	0.626884
	ENSMUSG00000032135	Mcam	protein_coding	1	1	0.057364	0.131126
	ENSMUSG00000032179	Bmp5	protein_coding	1	0.54086	1	0.733158
	ENSMUSG00000032184	Lysmd2	protein_coding	1	1	0.106848	0.0856689
	ENSMUSG00000032192	Gnb5	protein_coding	1	1	0.143015	0.193253
	ENSMUSG00000032193	Ldlr	protein_coding	1	1	0.0629631	0.0556327
	ENSMUSG00000032194	Kank2	protein_coding	1	1	0.0944285	0.073792
	ENSMUSG00000032216	Nedd4	protein_coding	1	1	0.437678	0.270218
	ENSMUSG00000032228	Tcf12	protein_coding	1	1	0.145786	0.416497
	ENSMUSG00000032231	Anxa2	protein_coding	1	1	0.042598	0.0191006
	ENSMUSG00000032249	Anp32a	protein_coding	1	1	0.141965	0.15269
	ENSMUSG00000032252	Glce	protein_coding	1	1	0.485534	0.557413
	ENSMUSG00000032262	Elovl4	protein_coding	1	1	0.346192	0.342293
	ENSMUSG00000032265	Tent5a	protein_coding	1	1	0.074392	0.106139
	ENSMUSG00000032289	Thsd4	protein_coding	1	1	0.241528	0.567901
	ENSMUSG00000032291	Crabp1	protein_coding	1	1	0.175071	0.586841
	ENSMUSG00000032298	Neil1	protein_coding	1	1	0.234245	0.309747
	ENSMUSG00000032315	Cyp1a1	protein_coding	1	1	0.152533	0.13146
	ENSMUSG00000032327	Stra6	protein_coding	1	1	0.0580524	0.0247993
	ENSMUSG00000032332	Col12a1	protein_coding	1	1	0.026156	0.059682
	ENSMUSG00000032338	Hcn4	protein_coding	1	1	0.166495	0.374482
	ENSMUSG00000032340	Neo1	protein_coding	1	1	0.412309	0.336397
	ENSMUSG00000032344	Cgas	protein_coding	1	1	0.291561	0.293769
	ENSMUSG00000032358	Fam83b	protein_coding	1	1	0.0169249	0.0219677
	ENSMUSG00000032360	Hcrtr2	protein_coding	1	1	0.141593	0.195326
	ENSMUSG00000032363	Adamts7	protein_coding	1	1	0.0716705	0.185732
	ENSMUSG00000032366	Tpm1	protein_coding	1	1	0.0124206	0.0146738
	ENSMUSG00000032369	Plscr1	protein_coding	1	1	0.139426	0.0619381
	ENSMUSG00000032372	Plscr2	protein_coding	1	1	0.26747	0.175503
	ENSMUSG00000032374	Plod2	protein_coding	1	1	0.0295918	0.0361045
	ENSMUSG00000032377	Plscr4	protein_coding	1	1	0.153318	0.0583061
	ENSMUSG00000032380	Dapk2	protein_coding	1	1	0.157368	0.437452
	ENSMUSG00000032383	Ppib	protein_coding	1	1	0.434233	0.446714
	ENSMUSG00000032387	Rbpms2	protein_coding	1	1	0.0866628	0.149888
	ENSMUSG00000032394	Igdcc3	protein_coding	1	1	0.132648	0.190319
	ENSMUSG00000032401	Lctl	protein_coding	1	1	0.0642521	0.0692675
	ENSMUSG00000032402	Smad3	protein_coding	1	1	0.19803	0.0783703
	ENSMUSG00000032436	Cmtm7	protein_coding	1	1	0.343032	0.111435
	ENSMUSG00000032440	Tgfbr2	protein_coding	1	1	0.0366521	0.0774296
	ENSMUSG00000032452	Clstn2	protein_coding	1	1	0.0908082	0.29403
	ENSMUSG00000032470	Mras	protein_coding	1	1	0.0439757	0.107301
	ENSMUSG00000032485	Scap	protein_coding	1	1	0.178248	0.388271
	ENSMUSG00000032487	Ptgs2	protein_coding	1	1	0.00254278	0.0598177
	ENSMUSG00000032491	Nradd	protein_coding	1	0.916306	0.433202	1
	ENSMUSG00000032492	Pth1r	protein_coding	1	1	0.205105	0.661215
	ENSMUSG00000032495	Lrrc2	protein_coding	1	1	0.152125	0.0933413
	ENSMUSG00000032501	Trib1	protein_coding	1	1	0.0275753	0.0396807
	ENSMUSG00000032511	Scn5a	protein_coding	1	1	0.110886	0.344682
	ENSMUSG00000032515	Csrnp1	protein_coding	1	1	0.239075	0.122181
	ENSMUSG00000032518	Rpsa	protein_coding	1	1	0.453895	0.382652
	ENSMUSG00000032527	Pccb	protein_coding	1	1	0.443222	0.397221
	ENSMUSG00000032531	Amotl2	protein_coding	1	1	0.0402647	0.0255149
	ENSMUSG00000032547	Ryk	protein_coding	1	1	0.100125	0.141599
	ENSMUSG00000032549	Rab6b	protein_coding	1	1	0.243688	0.387532
	ENSMUSG00000032572	Col6a4	protein_coding	1	0.838057	0.276199	1
	ENSMUSG00000032578	Cish	protein_coding	1	1	0.221368	0.057365
	ENSMUSG00000032584	Mst1r	protein_coding	1	1	0.195227	0.630686
	ENSMUSG00000032596	Uba7	protein_coding	1	1	0.688547	0.635215
	ENSMUSG00000032640	Chsy1	protein_coding	1	1	0.174142	0.32458
	ENSMUSG00000032643	Fhl3	protein_coding	1	1	0.0340311	0.0886497
	ENSMUSG00000032714	Syde1	protein_coding	1	1	0.0265672	0.0712697
	ENSMUSG00000032715	Trib3	protein_coding	1	1	0.0399448	0.0836211
	ENSMUSG00000032717	Mdfi	protein_coding	1	1	0.0645442	0.0524587
	ENSMUSG00000032718	Mansc1	protein_coding	1	1	0.473524	0.167529
	ENSMUSG00000032724	Abtb2	protein_coding	1	1	0.0861341	0.0803796
	ENSMUSG00000032744	Heyl	protein_coding	1	1	0.0231841	0.0246479
	ENSMUSG00000032754	Slc8b1	protein_coding	1	1	0.182983	0.528144
	ENSMUSG00000032766	Gng11	protein_coding	1	1	0.572178	0.452054
	ENSMUSG00000032776	Mctp2	protein_coding	1	1	0.0276012	0.0289581
	ENSMUSG00000032788	Pdxk	protein_coding	1	1	0.41981	0.37299
	ENSMUSG00000032812	Arap1	protein_coding	1	1	0.320119	0.921561
	ENSMUSG00000032816	Igdcc4	protein_coding	1	0.680118	1	0.487451
	ENSMUSG00000032849	Abcc4	protein_coding	1	1	0.413998	0.525428
	ENSMUSG00000032852	Rspo4	protein_coding	1	1	0.0681049	0.301192
	ENSMUSG00000032860	P2ry2	protein_coding	1	1	0.0623448	0.021172
	ENSMUSG00000032875	Arhgef17	protein_coding	1	1	0.0325245	0.0721825
	ENSMUSG00000032911	Cspg4	protein_coding	1	1	0.0108974	0.0213052
	ENSMUSG00000032937	Fshr	protein_coding	1	1	0.361127	0.210654
	ENSMUSG00000032946	Rasgrp2	protein_coding	1	0.695616	0.465356	1
	ENSMUSG00000033016	Nfatc1	protein_coding	1	1	0.0584252	0.0952045
	ENSMUSG00000033059	Pygb	protein_coding	1	1	0.177466	0.186703
	ENSMUSG00000033114	Slc35d2	protein_coding	1	1	0.265162	0.411651
	ENSMUSG00000033122	Hsd17b3	protein_coding	1	1	0.0591106	0.0573142
	ENSMUSG00000033149	Phldb2	protein_coding	1	1	0.00543607	0.00428513
	ENSMUSG00000033161	Atp1a1	protein_coding	1	1	0.226297	0.0905053
	ENSMUSG00000033192	Lpcat2	protein_coding	1	1	0.0299102	0.0554333
	ENSMUSG00000033208	S100b	protein_coding	1	1	0.521574	0.176923
	ENSMUSG00000033214	Slitrk5	protein_coding	1	1	0.106353	0.124809
	ENSMUSG00000033227	Wnt6	protein_coding	1	1	0.231555	0.10377
	ENSMUSG00000033228	Scaf11	protein_coding	1	1	0.340448	0.30651
	ENSMUSG00000033287	Kctd17	protein_coding	1	1	0.354469	0.209758
	ENSMUSG00000033295	Ptprf	protein_coding	1	1	0.149807	0.249726
	ENSMUSG00000033307	Mif	protein_coding	1	0.980604	0.987053	1
	ENSMUSG00000033308	Dpyd	protein_coding	1	1	0.599054	0.859396
	ENSMUSG00000033327	Tnxb	protein_coding	1	1	0.55599	0.516676
	ENSMUSG00000033350	Chst2	protein_coding	1	1	0.19009	0.190834
	ENSMUSG00000033352	Map2k4	protein_coding	1	1	0.193752	0.135781
	ENSMUSG00000033361	Prrg3	protein_coding	1	1	0.028491	0.184374
	ENSMUSG00000033386	Frrs1	protein_coding	1	1	0.0956567	0.151168
	ENSMUSG00000033420	Antxr1	protein_coding	1	1	0.101789	0.109493
	ENSMUSG00000033436	Armcx2	protein_coding	1	1	0.0334234	0.0677296
	ENSMUSG00000033446	Lpar6	protein_coding	1	1	0.22506	0.0860854
	ENSMUSG00000033453	Adamts15	protein_coding	1	1	0.0869482	0.289332
	ENSMUSG00000033454	Zbtb1	protein_coding	1	1	0.152891	0.164619
	ENSMUSG00000033460	Armcx1	protein_coding	1	1	0.308736	0.0815033
	ENSMUSG00000033491	Prss35	protein_coding	1	1	0.0188636	0.00755514
	ENSMUSG00000033542	Arhgef5	protein_coding	1	1	0.0977836	0.0979265
	ENSMUSG00000033544	Angptl1	protein_coding	1	1	0.0639667	0.0338867
	ENSMUSG00000033565	Rbfox2	protein_coding	1	1	0.167652	0.198225
	ENSMUSG00000033581	Igf2bp2	protein_coding	1	1	0.0289683	0.0300808
	ENSMUSG00000033595	Lgi3	protein_coding	1	1	0.306254	0.497271
	ENSMUSG00000033669	Zfp7	protein_coding	1	1	0.263773	0.293605
	ENSMUSG00000033713	Foxn3	protein_coding	1	1	0.354005	0.216485
	ENSMUSG00000033715	Akr1c14	protein_coding	1	1	0.354926	0.465704
	ENSMUSG00000033722	BC034090	protein_coding	1	1	0.082444	0.163479
	ENSMUSG00000033730	Egr3	protein_coding	1	1	0.166599	0.741698
	ENSMUSG00000033763	Mtss2	protein_coding	1	1	0.323044	0.405865
	ENSMUSG00000033781	Asb13	protein_coding	1	1	0.109248	0.120516
	ENSMUSG00000033792	Atp7a	protein_coding	1	1	0.444248	0.22867
	ENSMUSG00000033847	Pla2g4c	protein_coding	1	1	0.492076	0.907293
	ENSMUSG00000033906	Zdhhc15	protein_coding	1	0.816787	0.570492	1
	ENSMUSG00000033909	Usp36	protein_coding	1	1	0.300636	0.245826
	ENSMUSG00000033910	Gucy1a1	protein_coding	1	1	0.164397	0.529086
	ENSMUSG00000033953	Ppp3r1	protein_coding	1	1	0.461354	0.516501
	ENSMUSG00000033955	Tnks1bp1	protein_coding	1	1	0.0741415	0.0724154
	ENSMUSG00000033965	Slc16a2	protein_coding	1	1	0.075053	0.071573
	ENSMUSG00000033967	Rnf225	protein_coding	1	1	0.399726	0.465503
	ENSMUSG00000033998	Kcnk1	protein_coding	1	1	0.150728	0.150482
	ENSMUSG00000034064	Poglut1	protein_coding	1	1	0.900632	0.403442
	ENSMUSG00000034071	Zfp551	protein_coding	1	1	0.113153	0.106072
	ENSMUSG00000034109	Golim4	protein_coding	1	1	0.0614738	0.0255098
	ENSMUSG00000034160	Ogt	protein_coding	1	1	0.176835	0.192749
	ENSMUSG00000034161	Scx	protein_coding	1	1	0.804378	0.750675
	ENSMUSG00000034168	Irf2bpl	protein_coding	1	1	0.065888	0.0797281
	ENSMUSG00000034205	Loxl2	protein_coding	1	1	0.00955788	0.0149149
	ENSMUSG00000034209	Rasl10a	protein_coding	1	1	0.340358	0.291211
	ENSMUSG00000034220	Gpc1	protein_coding	1	1	0.150579	0.0871721
	ENSMUSG00000034271	Jdp2	protein_coding	1	1	0.017538	0.0674316
	ENSMUSG00000034282	Evpl	protein_coding	1	1	0.461631	0.557652
	ENSMUSG00000034285	Nipsnap1	protein_coding	1	1	0.285389	0.510263
	ENSMUSG00000034295	Fhod3	protein_coding	1	1	0.11668	0.0830892
	ENSMUSG00000034311	Kif4	protein_coding	1	1	0.333751	0.442295
	ENSMUSG00000034324	Tmem132c	protein_coding	1	0.976662	0.227573	1
	ENSMUSG00000034330	Plcg2	protein_coding	1	1	0.222146	0.288239
	ENSMUSG00000034336	Ina	protein_coding	1	1	0.26574	0.403384
	ENSMUSG00000034361	Cpne2	protein_coding	1	1	0.185251	0.192801
	ENSMUSG00000034382	AI661453	protein_coding	1	1	0.239177	0.354848
	ENSMUSG00000034394	Lif	protein_coding	1	1	0.00808106	0.0150231
	ENSMUSG00000034413	Neurl1b	protein_coding	1	1	0.270569	0.259953
	ENSMUSG00000034424	Gcsh	protein_coding	1	1	0.733144	0.421523
	ENSMUSG00000034435	Tmem30b	protein_coding	1	1	0.196049	0.427194
	ENSMUSG00000034457	Eda2r	protein_coding	1	1	0.0927501	0.121848
	ENSMUSG00000034460	Six4	protein_coding	1	1	0.0664788	0.0923387
	ENSMUSG00000034471	Caskin2	protein_coding	1	1	0.234268	0.670319
	ENSMUSG00000034472	Rasd2	protein_coding	1	1	0.302253	0.353838
	ENSMUSG00000034486	Gbx2	protein_coding	1	1	0.0462973	0.276672
	ENSMUSG00000034487	Poglut3	protein_coding	1	1	0.328646	0.197958
	ENSMUSG00000034522	Zfp395	protein_coding	1	1	0.241113	0.130943
	ENSMUSG00000034538	Zfp418	protein_coding	1	1	0.071765	0.053547
	ENSMUSG00000034551	Hdx	protein_coding	1	1	0.101515	0.350015
	ENSMUSG00000034557	Zfyve9	protein_coding	1	1	0.230461	0.593643
	ENSMUSG00000034575	Tent4a	protein_coding	1	1	0.291263	0.282905
	ENSMUSG00000034595	Ppp1r18	protein_coding	1	1	0.113191	0.107618
	ENSMUSG00000034612	Chst11	protein_coding	1	1	0.112059	0.182133
	ENSMUSG00000034616	Ssh3	protein_coding	1	1	0.227649	0.375847
	ENSMUSG00000034640	Tiparp	protein_coding	1	1	0.317834	0.198362
	ENSMUSG00000034645	Zyg11a	protein_coding	1	1	0.131508	0.475878
	ENSMUSG00000034648	Lrrn1	protein_coding	1	1	0.04903	0.180653
	ENSMUSG00000034659	Tmem109	protein_coding	1	0.521188	0.165791	1
	ENSMUSG00000034673	Pbx2	protein_coding	1	1	0.211391	0.649564
	ENSMUSG00000034674	Tdg	protein_coding	1	1	0.54278	0.358615
	ENSMUSG00000034685	Fam171a2	protein_coding	1	1	0.449378	0.385971
	ENSMUSG00000034687	Fras1	protein_coding	1	1	0.421589	0.332428
	ENSMUSG00000034690	Nlrp4c	protein_coding	1	1	0.149978	0.32534
	ENSMUSG00000034708	Grn	protein_coding	1	1	0.488997	0.449596
	ENSMUSG00000034762	Glis1	protein_coding	1	1	0.122626	0.434544
	ENSMUSG00000034765	Dusp5	protein_coding	1	1	0.0421111	0.0720112
	ENSMUSG00000034768	Asb16	protein_coding	1	1	0.562407	0.856443
	ENSMUSG00000034786	Gpsm3	protein_coding	1	0.241431	0.210697	1
	ENSMUSG00000034796	Cpne7	protein_coding	1	1	0.261816	0.636168
	ENSMUSG00000034832	Tet3	protein_coding	1	1	0.0321629	0.0970562
	ENSMUSG00000034853	Acot11	protein_coding	1	1	0.248955	0.471033
	ENSMUSG00000034863	Ano8	protein_coding	1	1	0.468464	0.627406
	ENSMUSG00000034875	Nudt19	protein_coding	1	1	0.125397	0.209572
	ENSMUSG00000034881	Tbxa2r	protein_coding	1	1	0.558582	0.856081
	ENSMUSG00000034902	Pip5k1c	protein_coding	1	1	0.238486	0.351945
	ENSMUSG00000034903	Cobll1	protein_coding	1	1	0.0581364	0.0657271
	ENSMUSG00000034910	Pygo1	protein_coding	1	1	0.200783	0.72197
	ENSMUSG00000034957	Cebpa	protein_coding	1	1	0.0846489	0.179796
	ENSMUSG00000034981	Parm1	protein_coding	1	1	0.0804579	0.057104
	ENSMUSG00000035011	Zbtb7a	protein_coding	1	1	0.264938	0.176693
	ENSMUSG00000035105	Egln3	protein_coding	1	1	0.0869527	0.245144
	ENSMUSG00000035107	Dcbld2	protein_coding	1	1	0.14381	0.106077
	ENSMUSG00000035121	Neil2	protein_coding	1	1	0.314806	0.101842
	ENSMUSG00000035150	Eif2s3x	protein_coding	1	1	0.231937	0.190299
	ENSMUSG00000035164	Zc3h12c	protein_coding	1	1	0.321399	0.113398
	ENSMUSG00000035168	Tanc1	protein_coding	1	1	0.0879556	0.0813589
	ENSMUSG00000035172	Plekhh3	protein_coding	1	1	0.0777817	0.0825101
	ENSMUSG00000035183	Slc24a5	protein_coding	1	1	0.00725002	0.0213171
	ENSMUSG00000035184	Fam124a	protein_coding	1	0.325457	0.227142	1
	ENSMUSG00000035199	Arl6ip5	protein_coding	1	1	0.103842	0.0612297
	ENSMUSG00000035212	Leprot	protein_coding	1	1	0.42085	0.302717
	ENSMUSG00000035226	Rims4	protein_coding	1	1	0.0551112	0.0662877
	ENSMUSG00000035237	Lcat	protein_coding	1	1	0.0773929	0.125557
	ENSMUSG00000035258	Abi3bp	protein_coding	1	1	0.146875	0.252177
	ENSMUSG00000035262	Amh	protein_coding	1	0.872828	1	0.530898
	ENSMUSG00000035274	Tpbg	protein_coding	1	1	0.0165373	0.065602
	ENSMUSG00000035275	Raver2	protein_coding	1	1	0.263449	0.405007
	ENSMUSG00000035277	Arx	protein_coding	1	1	0.0538852	0.047545
	ENSMUSG00000035284	Vps13c	protein_coding	1	0.844355	0.763641	1
	ENSMUSG00000035299	Mid1	protein_coding	1	1	0.0753429	0.09998
	ENSMUSG00000035305	Ror1	protein_coding	1	1	0.034878	0.0797484
	ENSMUSG00000035356	Nfkbiz	protein_coding	1	1	0.52428	0.30864
	ENSMUSG00000035357	Pdzrn3	protein_coding	1	1	0.0468126	0.157527
	ENSMUSG00000035373	Ccl7	protein_coding	1	1	0	0.167636
	ENSMUSG00000035385	Ccl2	protein_coding	1	1	0.0872837	0.373828
	ENSMUSG00000035397	Klf16	protein_coding	1	1	0.274397	0.30425
	ENSMUSG00000035407	Kank4	protein_coding	1	1	0.134882	0.166511
	ENSMUSG00000035413	Tmem98	protein_coding	1	0.623593	1	0.140598
	ENSMUSG00000035427	Mageb4	protein_coding	1	1	0.2042	0.458115
	ENSMUSG00000035458	Tnni3	protein_coding	1	0.18216	0.609385	1
	ENSMUSG00000035493	Tgfbi	protein_coding	1	1	0.161979	0.553976
	ENSMUSG00000035528	Npffr2	protein_coding	1	1	0.710617	0.982982
	ENSMUSG00000035547	Capn5	protein_coding	1	1	0.324021	0.840613
	ENSMUSG00000035551	Igfbpl1	protein_coding	1	0.515617	0.307373	1
	ENSMUSG00000035585	Tsen34	protein_coding	1	1	0.567789	0.799642
	ENSMUSG00000035596	Mboat7	protein_coding	1	1	0.255526	0.308592
	ENSMUSG00000035620	Ric8b	protein_coding	1	1	0.317562	0.375298
	ENSMUSG00000035621	Midn	protein_coding	1	1	0.132308	0.148894
	ENSMUSG00000035637	Grhpr	protein_coding	1	1	0.306419	0.383652
	ENSMUSG00000035640	Cbarp	protein_coding	1	1	0.0552594	0.220797
	ENSMUSG00000035671	Zswim4	protein_coding	1	1	0.0824349	0.101533
	ENSMUSG00000035678	Tnfsf9	protein_coding	1	1	0.0738257	0.208062
	ENSMUSG00000035683	Melk	protein_coding	1	1	0.306311	0.539644
	ENSMUSG00000035725	Prkx	protein_coding	1	1	0.312493	0.498222
	ENSMUSG00000035775	Krt20	protein_coding	1	1	0	0.0332416
	ENSMUSG00000035778	Ggta1	protein_coding	1	1	0.287439	0.331033
	ENSMUSG00000035781	R3hdm4	protein_coding	1	1	0.383256	0.590666
	ENSMUSG00000035783	Acta2	protein_coding	1	1	0.0736086	0.0590087
	ENSMUSG00000035799	Twist1	protein_coding	1	1	0.0378996	0.0895619
	ENSMUSG00000035835	Plppr3	protein_coding	1	1	0.14511	0.599878
	ENSMUSG00000035847	Ids	protein_coding	1	1	0.214988	0.417749
	ENSMUSG00000035849	Krt222	protein_coding	1	1	0.219864	0.348391
	ENSMUSG00000035873	Pawr	protein_coding	1	1	0.0344294	0.0393726
	ENSMUSG00000035885	Cox8a	protein_coding	1	0.63268	1	0.587234
	ENSMUSG00000035900	Gramd4	protein_coding	1	1	0.639039	0.28018
	ENSMUSG00000035914	Cd276	protein_coding	1	1	0.031238	0.0868054
	ENSMUSG00000035936	Aldh5a1	protein_coding	1	1	0.162105	0.0824633
	ENSMUSG00000035948	Acss3	protein_coding	1	1	0.372112	0.641265
	ENSMUSG00000035954	Dock4	protein_coding	1	1	0.140413	0.203921
	ENSMUSG00000035967	Ints6l	protein_coding	1	1	0.108665	0.167764
	ENSMUSG00000036006	Ripor2	protein_coding	1	1	0.126821	0.300974
	ENSMUSG00000036026	Tmem63b	protein_coding	1	1	0.0961245	0.0902821
	ENSMUSG00000036030	Prtg	protein_coding	1	1	0.191296	0.290304
	ENSMUSG00000036040	Adamtsl2	protein_coding	1	1	0.127121	0.533459
	ENSMUSG00000036067	Slc2a6	protein_coding	1	1	0.129809	0.260312
	ENSMUSG00000036093	Arl5a	protein_coding	1	1	0.182266	0.17172
	ENSMUSG00000036103	Colec12	protein_coding	1	1	0.137871	0.313836
	ENSMUSG00000036106	Prr5	protein_coding	1	1	0.36247	0.457932
	ENSMUSG00000036109	Mbnl3	protein_coding	1	1	0.0466557	0.20869
	ENSMUSG00000036111	Lmo1	protein_coding	1	1	0.124228	0.333669
	ENSMUSG00000036144	Meox2	protein_coding	1	0.51445	0.419057	1
	ENSMUSG00000036181	H1f2	protein_coding	1	1	0.0354446	0.04752
	ENSMUSG00000036192	Rorb	protein_coding	1	1	0.101037	0.14943
	ENSMUSG00000036206	Sh3bp4	protein_coding	1	1	0.108046	0.135432
	ENSMUSG00000036242	Armh4	protein_coding	1	1	0.471386	0.861051
	ENSMUSG00000036256	Igfbp7	protein_coding	1	1	0.138835	0.0882294
	ENSMUSG00000036264	Fstl4	protein_coding	1	1	0.978673	0.72606
	ENSMUSG00000036295	Lrrn3	protein_coding	1	1	0.062625	0.254031
	ENSMUSG00000036298	Slc2a13	protein_coding	1	1	0.341146	0.332131
	ENSMUSG00000036334	Igsf10	protein_coding	1	1	0.0242971	0.0595344
	ENSMUSG00000036362	P2ry13	protein_coding	1	1	0	0
	ENSMUSG00000036390	Gadd45a	protein_coding	1	1	0.0689306	0.047927
	ENSMUSG00000036402	Gng12	protein_coding	1	1	0.230308	0.0969973
	ENSMUSG00000036412	Arsi	protein_coding	1	1	0.0242694	0.0347582
	ENSMUSG00000036461	Elf1	protein_coding	1	1	0.499035	0.155001
	ENSMUSG00000036523	Greb1	protein_coding	1	1	0.077915	0.141527
	ENSMUSG00000036545	Adamts2	protein_coding	1	1	0.127959	0.0817705
	ENSMUSG00000036553	Sh3tc1	protein_coding	1	1	0.248661	0.174253
	ENSMUSG00000036565	Ttyh3	protein_coding	1	1	0.874257	0.496891
	ENSMUSG00000036591	Arhgap21	protein_coding	1	1	0.036371	0.0910674
	ENSMUSG00000036596	Cpz	protein_coding	1	0.958082	0.487569	1
	ENSMUSG00000036599	Chst12	protein_coding	1	1	0.341825	0.460995
	ENSMUSG00000036667	Tcaf1	protein_coding	1	1	0.0341192	0.0420445
	ENSMUSG00000036766	Dner	protein_coding	1	1	0.233432	0.285814
	ENSMUSG00000036769	Wdr44	protein_coding	1	1	0.193463	0.340732
	ENSMUSG00000036782	Klhl13	protein_coding	1	1	0.193748	0.352903
	ENSMUSG00000036790	Slitrk2	protein_coding	1	1	0.0314503	0.0578066
	ENSMUSG00000036856	Wnt4	protein_coding	1	1	0.00873087	0.0066339
	ENSMUSG00000036863	Syde2	protein_coding	1	1	0.164521	0.245459
	ENSMUSG00000036880	Acaa2	protein_coding	1	1	0.756748	0.283938
	ENSMUSG00000036885	Arhgef26	protein_coding	1	1	0.0906139	0.190762
	ENSMUSG00000036887	C1qa	protein_coding	1	0.223176	0.0409257	1
	ENSMUSG00000036893	Ehmt1	protein_coding	1	1	0.236605	0.350903
	ENSMUSG00000036902	Neto2	protein_coding	1	1	0.416198	0.674048
	ENSMUSG00000036904	Fzd8	protein_coding	1	1	0.168024	0.0739467
	ENSMUSG00000036908	Unc93b1	protein_coding	1	1	0.489239	0.59145
	ENSMUSG00000036912	Piwil4	protein_coding	1	1	0.103267	0.224914
	ENSMUSG00000036915	Kirrel2	protein_coding	1	1	0.141023	0.2642
	ENSMUSG00000036931	Nfkbid	protein_coding	1	1	0.163408	0.508527
	ENSMUSG00000036932	Aifm1	protein_coding	1	1	0.245622	0.320683
	ENSMUSG00000036944	Tmem71	protein_coding	1	1	0.0399491	0.0362422
	ENSMUSG00000036957	Lrfn3	protein_coding	1	1	0.213535	0.179858
	ENSMUSG00000036959	Bcorl1	protein_coding	1	1	0.099087	0.255326
	ENSMUSG00000036968	Cnpy4	protein_coding	1	1	0.472129	0.668469
	ENSMUSG00000036986	Pml	protein_coding	1	1	0.357832	0.191879
	ENSMUSG00000036989	Trim3	protein_coding	1	1	0.227686	0.255253
	ENSMUSG00000036995	Asap3	protein_coding	1	1	0.201751	0.794546
	ENSMUSG00000037003	Tns2	protein_coding	1	1	0.256723	0.410664
	ENSMUSG00000037016	Frem2	protein_coding	1	1	0.253422	0.365942
	ENSMUSG00000037031	Tspan15	protein_coding	1	1	0.144782	0.252343
	ENSMUSG00000037049	Smpd1	protein_coding	1	1	0.299894	0.303773
	ENSMUSG00000037060	Cavin3	protein_coding	1	1	0.0420531	0.0472813
	ENSMUSG00000037111	Setd7	protein_coding	1	1	0.0697213	0.180738
	ENSMUSG00000037138	Aff3	protein_coding	1	1	0.131654	0.21185
	ENSMUSG00000037159	Wee2	protein_coding	1	1	0.334689	0.975173
	ENSMUSG00000037161	Mgarp	protein_coding	1	0.825398	1	0.349278
	ENSMUSG00000037169	Mycn	protein_coding	1	1	0.0634063	0.111814
	ENSMUSG00000037188	Grhl3	protein_coding	1	1	0.191833	0.271919
	ENSMUSG00000037206	Islr	protein_coding	1	1	0.010489	0.0309419
	ENSMUSG00000037211	Spry1	protein_coding	1	1	0.250622	0.26941
	ENSMUSG00000037224	Zfyve28	protein_coding	1	0.904423	0.227087	1
	ENSMUSG00000037225	Fgf2	protein_coding	1	1	0.106519	0.0805277
	ENSMUSG00000037280	Galnt6	protein_coding	1	1	0.207137	0.819373
	ENSMUSG00000037295	Ldlrap1	protein_coding	1	1	0.117404	0.214157
	ENSMUSG00000037306	Man1c1	protein_coding	1	1	0.14883	0.32412
	ENSMUSG00000037341	Slc9a7	protein_coding	1	1	0.0136881	0.025039
	ENSMUSG00000037344	Slc12a9	protein_coding	1	1	0.2674	0.556322
	ENSMUSG00000037369	Kdm6a	protein_coding	1	1	0.22857	0.364463
	ENSMUSG00000037379	Spon2	protein_coding	1	1	0.0770646	0.161311
	ENSMUSG00000037405	Icam1	protein_coding	1	1	0.377664	0.580575
	ENSMUSG00000037406	Htra4	protein_coding	1	1	0.234156	0.250217
	ENSMUSG00000037410	Tbc1d2b	protein_coding	1	1	0.10636	0.170653
	ENSMUSG00000037411	Serpine1	protein_coding	1	1	0.0574328	0.0700422
	ENSMUSG00000037440	Vnn1	protein_coding	1	1	0.136938	0.0329851
	ENSMUSG00000037446	Tulp1	protein_coding	1	1	0.480947	0.721543
	ENSMUSG00000037447	Arid5a	protein_coding	1	1	0.139294	0.116657
	ENSMUSG00000037455	Slc18b1	protein_coding	1	1	0.231553	0.0905923
	ENSMUSG00000037465	Klf10	protein_coding	1	1	0.335732	0.186323
	ENSMUSG00000037492	Zmat4	protein_coding	1	1	0.639873	0.414424
	ENSMUSG00000037499	Nenf	protein_coding	1	1	0.15463	0.183158
	ENSMUSG00000037503	Fam168b	protein_coding	1	1	0.47591	0.308112
	ENSMUSG00000037509	Arhgef4	protein_coding	1	1	0.110542	0.0715006
	ENSMUSG00000037552	Plekhg2	protein_coding	1	1	0.128752	0.268631
	ENSMUSG00000037553	Zdhhc18	protein_coding	1	1	0.0699451	0.178947
	ENSMUSG00000037563	Rps16	protein_coding	1	1	0.500259	0.34821
	ENSMUSG00000037580	Gch1	protein_coding	1	1	0.112543	0.0685985
	ENSMUSG00000037643	Prkci	protein_coding	1	1	0.307887	0.177632
	ENSMUSG00000037653	Kctd8	protein_coding	1	1	0.033064	0.0351288
	ENSMUSG00000037664	Cdkn1c	protein_coding	1	1	0.429124	0.792206
	ENSMUSG00000037679	Inf2	protein_coding	1	1	0.0826885	0.140533
	ENSMUSG00000037685	Atp8a1	protein_coding	1	1	0.0527919	0.0492119
	ENSMUSG00000037706	Cd81	protein_coding	1	1	0.402566	0.287512
	ENSMUSG00000037709	Fam13a	protein_coding	1	1	0.127808	0.131871
	ENSMUSG00000037712	Fermt2	protein_coding	1	1	0.0371234	0.061559
	ENSMUSG00000037731	Themis2	protein_coding	1	1	0.209291	0.524058
	ENSMUSG00000037754	Ppp1r16b	protein_coding	1	1	0.367796	0.267436
	ENSMUSG00000037759	Ptger2	protein_coding	1	1	0.0568873	0.200599
	ENSMUSG00000037772	Mrpl23	protein_coding	1	1	0.145773	0.200054
	ENSMUSG00000037784	Dzip1l	protein_coding	1	1	0.05189	0.0959195
	ENSMUSG00000037788	Vopp1	protein_coding	1	1	0.109654	0.225272
	ENSMUSG00000037813	D630003M21Rik	protein_coding	1	1	0.268576	0.379266
	ENSMUSG00000037815	Ctnna1	protein_coding	1	1	0.165218	0.222711
	ENSMUSG00000037824	Tspan14	protein_coding	1	1	0.131999	0.209124
	ENSMUSG00000037846	Rtkn2	protein_coding	1	1	0.0742768	0.17246
	ENSMUSG00000037852	Cpe	protein_coding	1	1	0.0296964	0.0159468
	ENSMUSG00000037855	Zfp365	protein_coding	1	1	0.0598227	0.198605
	ENSMUSG00000037860	Aim2	protein_coding	1	0.140377	0.190539	1
	ENSMUSG00000037868	Egr2	protein_coding	1	1	0.0157092	0.0571194
	ENSMUSG00000037887	Dusp8	protein_coding	1	1	0.0475824	0.0685712
	ENSMUSG00000037892	Pcdh18	protein_coding	1	1	0.0110985	0.0183028
	ENSMUSG00000037902	Sirpa	protein_coding	1	1	0.264038	0.748467
	ENSMUSG00000037905	Bri3bp	protein_coding	1	0.825986	0.82611	1
	ENSMUSG00000037907	Ankrd13b	protein_coding	1	1	0.178614	0.416922
	ENSMUSG00000037962	Rflna	protein_coding	1	1	0.0997698	0.167271
	ENSMUSG00000037994	Slc9b2	protein_coding	1	1	0.109455	0.630338
	ENSMUSG00000037996	Slc24a2	protein_coding	1	1	0.588473	0.478251
	ENSMUSG00000038020	Rapgefl1	protein_coding	1	1	0.441203	0.853838
	ENSMUSG00000038058	Nod1	protein_coding	1	1	0.135128	0.142154
	ENSMUSG00000038059	Smim3	protein_coding	1	1	0.092864	0.246187
	ENSMUSG00000038077	Kcna6	protein_coding	1	1	0.0664826	0.147559
	ENSMUSG00000038112	AW551984	protein_coding	1	1	0.00637746	0.0118346
	ENSMUSG00000038119	Cdon	protein_coding	1	1	0.106502	0.121696
	ENSMUSG00000038132	Rbm24	protein_coding	1	1	0.285144	0.255348
	ENSMUSG00000038146	Notch3	protein_coding	1	1	0.273698	0.217818
	ENSMUSG00000038151	Prdm1	protein_coding	1	1	0.0877282	0.265136
	ENSMUSG00000038155	Gstp2	protein_coding	1	1	0.12801	0.153774
	ENSMUSG00000038160	Atg5	protein_coding	1	1	0.624263	0.467275
	ENSMUSG00000038168	P3h2	protein_coding	1	1	0.0578062	0.214208
	ENSMUSG00000038175	Mylip	protein_coding	1	1	0.308975	0.499101
	ENSMUSG00000038208	Pgap3	protein_coding	1	1	0.369581	0.260948
	ENSMUSG00000038212	Mfsd14b	protein_coding	1	1	0.488497	0.358732
	ENSMUSG00000038214	Bend3	protein_coding	1	1	0.299982	0.726195
	ENSMUSG00000038217	Tlcd2	protein_coding	1	1	0.212491	0.348972
	ENSMUSG00000038233	Gask1a	protein_coding	1	0.175872	1	0.358308
	ENSMUSG00000038235	F11r	protein_coding	1	1	0.208564	0.0726164
	ENSMUSG00000038305	Spats2l	protein_coding	1	1	0.0208193	0.0307956
	ENSMUSG00000038400	Pmepa1	protein_coding	1	1	0.0479252	0.155306
	ENSMUSG00000038418	Egr1	protein_coding	1	1	0.0395094	0.0502553
	ENSMUSG00000038437	Mllt6	protein_coding	1	1	0.109489	0.197447
	ENSMUSG00000038456	Dennd2a	protein_coding	1	1	0.0431077	0.0592306
	ENSMUSG00000038463	Olfml2b	protein_coding	1	1	0.115506	0.0786357
	ENSMUSG00000038496	Slc19a3	protein_coding	1	1	0.290232	0.313757
	ENSMUSG00000038508	Gdf15	protein_coding	1	1	0.327741	0.152153
	ENSMUSG00000038521	C1s1	protein_coding	1	1	0.110117	0.159314
	ENSMUSG00000038525	Armc10	protein_coding	1	0.805661	0.331111	1
	ENSMUSG00000038543	BC028528	protein_coding	1	1	0.225022	0.346567
	ENSMUSG00000038545	Cul7	protein_coding	1	1	0.153195	0.308239
	ENSMUSG00000038552	Fndc4	protein_coding	1	1	0.0480686	0.0494612
	ENSMUSG00000038560	Sp6	protein_coding	1	1	0.332156	0.712443
	ENSMUSG00000038576	Susd4	protein_coding	1	0.539153	0.202161	1
	ENSMUSG00000038580	Sct	protein_coding	1	1	0	0.0461614
	ENSMUSG00000038604	Ripor1	protein_coding	1	1	0.216053	0.147103
	ENSMUSG00000038608	Dock10	protein_coding	1	1	0.0556609	0.28964
	ENSMUSG00000038612	Mcl1	protein_coding	1	1	0.381704	0.231603
	ENSMUSG00000038642	Ctss	protein_coding	1	1	0.40874	0.637892
	ENSMUSG00000038648	Creb3l2	protein_coding	1	1	0.0222957	0.0315379
	ENSMUSG00000038650	Rnh1	protein_coding	1	1	0.0549753	0.0409964
	ENSMUSG00000038665	Dgki	protein_coding	1	1	0.233814	0.416965
	ENSMUSG00000038679	Trps1	protein_coding	1	1	0.0872006	0.200489
	ENSMUSG00000038702	Dsel	protein_coding	1	1	0.412148	0.336194
	ENSMUSG00000038729	Pakap	protein_coding	1	1	0.142259	0.424821
	ENSMUSG00000038732	Mboat1	protein_coding	1	1	0.171476	0.335849
	ENSMUSG00000038740	Mvb12b	protein_coding	1	1	0.324096	0.546388
	ENSMUSG00000038742	Angptl6	protein_coding	1	1	0.140515	0.268347
	ENSMUSG00000038764	Ptpn3	protein_coding	1	1	0.202223	0.12216
	ENSMUSG00000038816	Ctnnal1	protein_coding	1	1	0.121798	0.0637668
	ENSMUSG00000038845	Phb	protein_coding	1	1	0.541965	0.828152
	ENSMUSG00000038884	Shfl	protein_coding	1	1	0.0640507	0.0900948
	ENSMUSG00000038894	Irs2	protein_coding	1	1	0.466705	0.148115
	ENSMUSG00000038903	Ccdc68	protein_coding	1	1	0.0836313	0.0676403
	ENSMUSG00000038910	Plcl2	protein_coding	1	1	0.201082	0.642392
	ENSMUSG00000038975	Rabggtb	protein_coding	1	1	0.409276	0.2813
	ENSMUSG00000038991	Txndc5	protein_coding	1	1	0.204741	0.0774007
	ENSMUSG00000039004	Bmp6	protein_coding	1	1	0.241935	0.545299
	ENSMUSG00000039031	Arhgap18	protein_coding	1	1	0.139664	0.0511436
	ENSMUSG00000039043	Arpin	protein_coding	1	1	0.24093	0.161448
	ENSMUSG00000039081	Zfp503	protein_coding	1	1	0.0855766	0.128648
	ENSMUSG00000039103	Nexn	protein_coding	1	1	0.257304	0.475124
	ENSMUSG00000039114	Nrn1	protein_coding	1	1	0.00355462	0.0084969
	ENSMUSG00000039115	Itga9	protein_coding	1	1	0.28811	0.358482
	ENSMUSG00000039116	Adgrg6	protein_coding	1	1	0.0678675	0.0839674
	ENSMUSG00000039126	Prune2	protein_coding	1	1	0.00656433	0.00832225
	ENSMUSG00000039154	Shd	protein_coding	1	1	0.532885	0.487678
	ENSMUSG00000039191	Rbpj	protein_coding	1	1	0.265313	0.29263
	ENSMUSG00000039206	Daglb	protein_coding	1	1	0.177672	0.257526
	ENSMUSG00000039208	Metrnl	protein_coding	1	1	0.0449984	0.11322
	ENSMUSG00000039231	Suv39h1	protein_coding	1	1	0.90538	0.559532
	ENSMUSG00000039232	Stx11	protein_coding	1	1	0.0885729	0.0584382
	ENSMUSG00000039234	Sec24d	protein_coding	1	1	0.0424942	0.0334613
	ENSMUSG00000039239	Tgfb2	protein_coding	1	1	0.0531938	0.0535189
	ENSMUSG00000039252	Lgi2	protein_coding	1	1	0.226438	0.0649987
	ENSMUSG00000039262	Prrc2b	protein_coding	1	1	0.070999	0.193803
	ENSMUSG00000039286	Fndc3b	protein_coding	1	1	0.152881	0.109985
	ENSMUSG00000039313	Minar1	protein_coding	1	1	0.0895536	0.240495
	ENSMUSG00000039316	Rftn1	protein_coding	1	1	0.289887	0.902867
	ENSMUSG00000039323	Igfbp2	protein_coding	1	1	0.0899517	0.199216
	ENSMUSG00000039328	Rnf122	protein_coding	1	1	0.0559196	0.0518236
	ENSMUSG00000039329	Tex19.1	protein_coding	1	1	0.599549	0.650698
	ENSMUSG00000039357	Fut11	protein_coding	1	1	0.351544	0.215503
	ENSMUSG00000039377	Hlx	protein_coding	1	1	0.202236	0.386611
	ENSMUSG00000039382	Wdr45	protein_coding	1	1	0.264147	0.22925
	ENSMUSG00000039384	Dusp10	protein_coding	1	1	0.0855121	0.248004
	ENSMUSG00000039385	Cdh6	protein_coding	1	0.591571	0.552355	1
	ENSMUSG00000039431	Mtmr7	protein_coding	1	1	0.281087	0.447745
	ENSMUSG00000039457	Ppl	protein_coding	1	1	0.122623	0.11996
	ENSMUSG00000039470	Zdhhc2	protein_coding	1	1	0.323497	0.282523
	ENSMUSG00000039474	Wfs1	protein_coding	1	1	0.319649	0.396029
[truncated: 15,081 more rows]

## Sheet: Figure 2f
Figure 2f
			RNA-seq			Gene body PRO-seq
			Mean	SD	N	Mean	SD	N
	SG	1	1	0	3226	0.978389	0.107085	3226
	SC	2	0.240365	0.141253	3226	0.226001	0.209156	3226
	RS	3	0.118609	0.122964	3226	0.289425	0.254174	3226

## Sheet: Figure 2g
Figure 2g
			RNA-seq			Gene body PRO-seq
			Mean	SD	N	Mean	SD	N
	SG	1	0.135656	0.105442	4024	0.397177	0.318935	4024
	SC	2	1	0	4024	0.951272	0.148275	4024
	RS	3	0.272821	0.129464	4024	0.429255	0.234353	4024

## Sheet: Figure 2h
Figure 2h
			RNA-seq			Gene body PRO-seq
			Mean	SD	N	Mean	SD	N
	SG	1	0.0451156	0.115212	1986	0.172702	0.273961	1986
	SC	2	0.473677	0.168651	1986	0.258718	0.18723	1986
	RS	3	1	0	1986	0.970371	0.122103	1986
