# Supplementary material for: RNA polymerase II pausing is essential during spermatogenesis for appropriate gene expression and completion of meiosis
Source: Nat Commun. 2024 Jan 29;15:848. doi: 10.1038/s41467-024-45177-3 (PMC10824759; doi:10.1038/s41467-024-45177-3)
Supplement: Supplementary file 4 — Source Data [file 41467_2024_45177_MOESM4_ESM.zip › Source data Fig 3.xlsx]

## Sheet: Figure 3a
Figure 3a
	Note: For Gene body PRO-seq values, see Source data for Fig 2e
	GeneID	GeneName	GeneType	Cluster	relative_SG_Promoter_PROseq	relative_SC_Promoter_PROseq	relative_RS_Promoter_PROseq
	ENSMUSG00000000031	H19	lncRNA	1	1	0	0.0384842
	ENSMUSG00000000037	Scml2	protein_coding	1	0.284702	1	0.328617
	ENSMUSG00000000058	Cav2	protein_coding	1	1	0.0104898	0.0164149
	ENSMUSG00000000078	Klf6	protein_coding	1	1	0.0440226	0.0316298
	ENSMUSG00000000093	Tbx2	protein_coding	1	1	0.0482571	0.0556957
	ENSMUSG00000000126	Wnt9a	protein_coding	1	1	0.00833894	0.0258949
	ENSMUSG00000000142	Axin2	protein_coding	1	1	0.300759	0.137984
	ENSMUSG00000000184	Ccnd2	protein_coding	1	1	0.0101989	0.0217931
	ENSMUSG00000000215	Ins2	protein_coding	1	1	0	0
	ENSMUSG00000000266	Mid2	protein_coding	1	1	0.0395587	0.0351229
	ENSMUSG00000000295	Hddc2	protein_coding	1	1	0.0730839	0.10207
	ENSMUSG00000000303	Cdh1	protein_coding	1	1	0.0496128	0.119737
	ENSMUSG00000000325	Arvcf	protein_coding	1	1	0.0904652	0.182224
	ENSMUSG00000000359	Rem1	protein_coding	1	1	0.0163502	0.0689126
	ENSMUSG00000000402	Egfl6	protein_coding	1	1	0	0.0800348
	ENSMUSG00000000489	Pdgfb	protein_coding	1	1	0.0308519	0.0377938
	ENSMUSG00000000530	Acvrl1	protein_coding	1	1	0.0215244	0.00275344
	ENSMUSG00000000531	Grasp	protein_coding	1	1	0.0572887	0.0447576
	ENSMUSG00000000555	Itga5	protein_coding	1	1	0.0253761	0.0277053
	ENSMUSG00000000567	Sox9	protein_coding	1	1	0.0518884	0.00378764
	ENSMUSG00000000627	Sema4f	protein_coding	1	1	0.211485	0.637978
	ENSMUSG00000000628	Hk2	protein_coding	1	1	0.0794987	0.0346033
	ENSMUSG00000000693	Loxl3	protein_coding	1	1	0.229992	0.661131
	ENSMUSG00000000732	Icosl	protein_coding	1	1	0.054238	0.0896664
	ENSMUSG00000000753	Serpinf1	protein_coding	1	1	0.032861	0.0367124
	ENSMUSG00000000782	Tcf7	protein_coding	1	1	0.0737921	0.141439
	ENSMUSG00000000787	Ddx3x	protein_coding	1	1	0.0884946	0.0703533
	ENSMUSG00000000838	Fmr1	protein_coding	1	1	0.398939	0.24855
	ENSMUSG00000000876	Pxmp4	protein_coding	1	1	0.183127	0.139091
	ENSMUSG00000000901	Mmp11	protein_coding	1	1	0.0129333	0.0263134
	ENSMUSG00000000957	Mmp14	protein_coding	1	1	0.051445	0.0303322
	ENSMUSG00000001025	S100a6	protein_coding	1	1	0.0114546	0.0331032
	ENSMUSG00000001082	Mfsd10	protein_coding	1	1	0.11852	0.136657
	ENSMUSG00000001119	Col6a1	protein_coding	1	1	0.00952966	0.0120282
	ENSMUSG00000001123	Lgals9	protein_coding	1	1	0.205936	0.275335
	ENSMUSG00000001131	Timp1	protein_coding	1	1	0.0178967	0.0132985
	ENSMUSG00000001134	Uxt	protein_coding	1	1	0.153433	0.141161
	ENSMUSG00000001173	Ocrl	protein_coding	1	1	0.0357842	0.0556269
	ENSMUSG00000001227	Sema6b	protein_coding	1	1	0.566528	0.303749
	ENSMUSG00000001240	Ramp2	protein_coding	1	1	0.165827	0.108692
	ENSMUSG00000001270	Ckb	protein_coding	1	1	0.0363471	0.113436
	ENSMUSG00000001288	Rarg	protein_coding	1	1	0.152966	0.189235
	ENSMUSG00000001300	Efnb2	protein_coding	1	1	0.0393796	0.0445082
	ENSMUSG00000001313	Rnd2	protein_coding	1	1	0.107117	0.1786
	ENSMUSG00000001333	Sync	protein_coding	1	1	0.0078479	0.0250993
	ENSMUSG00000001348	Acp5	protein_coding	1	1	0.0965016	0.236118
	ENSMUSG00000001349	Cnn1	protein_coding	1	1	0.0671019	0.0623449
	ENSMUSG00000001424	Snd1	protein_coding	1	1	0.119056	0.121254
	ENSMUSG00000001435	Col18a1	protein_coding	1	1	0.0171812	0.0199638
	ENSMUSG00000001436	Slc19a1	protein_coding	1	1	0.145046	0.188624
	ENSMUSG00000001444	Tbx21	protein_coding	1	1	0.0649357	0.278378
	ENSMUSG00000001473	Tubb6	protein_coding	1	1	0.0122861	0.0209057
	ENSMUSG00000001506	Col1a1	protein_coding	1	1	0.00285312	0.0284218
	ENSMUSG00000001507	Itga3	protein_coding	1	1	0.0134026	0.0264721
	ENSMUSG00000001510	Dlx3	protein_coding	1	1	0.0564247	0.146675
	ENSMUSG00000001525	Tubb5	protein_coding	1	1	0.0614118	0.0235718
	ENSMUSG00000001555	Fkbp10	protein_coding	1	1	0.0287391	0.088462
	ENSMUSG00000001604	Tcea3	protein_coding	1	1	0.136819	0.368385
	ENSMUSG00000001627	Ifrd1	protein_coding	1	1	0.0882502	0.128852
	ENSMUSG00000001657	Hoxc8	protein_coding	1	1	0.0503214	0.143618
	ENSMUSG00000001661	Hoxc6	protein_coding	1	1	0.0701447	0.100097
	ENSMUSG00000001663	Gstt1	protein_coding	1	1	0.36517	0.656593
	ENSMUSG00000001729	Akt1	protein_coding	1	1	0.0194846	0.0278153
	ENSMUSG00000001750	Tcirg1	protein_coding	1	1	0.192449	0.140829
	ENSMUSG00000001761	Smo	protein_coding	1	1	0.0210364	0.0415972
	ENSMUSG00000001768	Rin2	protein_coding	1	1	0.010606	0.0244228
	ENSMUSG00000001802	Lrp3	protein_coding	1	1	0.0339046	0.0652127
	ENSMUSG00000001847	Rac1	protein_coding	1	1	0.050799	0.073726
	ENSMUSG00000001864	Aif1l	protein_coding	1	1	0.0299449	0.0314501
	ENSMUSG00000001870	Ltbp1	protein_coding	1	1	0.00885697	0.0217553
	ENSMUSG00000001911	Nfix	protein_coding	1	1	0.0391619	0.0486037
	ENSMUSG00000001918	Slc1a5	protein_coding	1	1	0.093072	0.273826
	ENSMUSG00000001924	Uba1	protein_coding	1	1	0.0722837	0.0886393
	ENSMUSG00000001962	Fam50a	protein_coding	1	1	0.225218	0.166525
	ENSMUSG00000001964	Emd	protein_coding	1	1	0.0522943	0.11455
	ENSMUSG00000001985	Grik3	protein_coding	1	1	0.064142	0.222337
	ENSMUSG00000001986	Gria3	protein_coding	1	1	0	0
	ENSMUSG00000002006	Pdzd4	protein_coding	1	1	0.0879098	0.157705
	ENSMUSG00000002010	Idh3g	protein_coding	1	1	0.465656	0.132816
	ENSMUSG00000002012	Pnck	protein_coding	1	1	0.081124	0.193661
	ENSMUSG00000002015	Bcap31	protein_coding	1	1	0.34514	0.207588
	ENSMUSG00000002020	Ltbp2	protein_coding	1	1	0.0142017	0.0541505
	ENSMUSG00000002028	Kmt2a	protein_coding	1	1	0.0844352	0.108396
	ENSMUSG00000002059	Rab34	protein_coding	1	1	0.0258164	0.0555237
	ENSMUSG00000002083	Bbc3	protein_coding	1	1	0.0866421	0.0629142
	ENSMUSG00000002100	Mybpc3	protein_coding	1	1	0.00430867	0.0212071
	ENSMUSG00000002147	Stat6	protein_coding	1	1	0.0943993	0.0426828
	ENSMUSG00000002233	Rhoc	protein_coding	1	1	0.0251965	0.0295137
	ENSMUSG00000002249	Tead3	protein_coding	1	1	0.0297141	0.0711296
	ENSMUSG00000002250	Ppard	protein_coding	1	1	0.163186	0.212934
	ENSMUSG00000002265	Peg3	protein_coding	1	1	0.0670816	0.0890229
	ENSMUSG00000002266	Zim1	protein_coding	1	1	0.0250744	0.0427315
	ENSMUSG00000002289	Angptl4	protein_coding	1	1	0.0467764	0.123721
	ENSMUSG00000002325	Irf9	protein_coding	1	1	0.218175	0.162173
	ENSMUSG00000002384	Bmp8b	protein_coding	1	1	0.0532201	0.202554
	ENSMUSG00000002393	Nr2f6	protein_coding	1	1	0.0482501	0.0658585
	ENSMUSG00000002565	Scin	protein_coding	1	1	0.017765	0.0458875
	ENSMUSG00000002578	Ikzf4	protein_coding	1	1	0.0259665	0.0899719
	ENSMUSG00000002602	Axl	protein_coding	1	1	0.0113311	0.00854585
	ENSMUSG00000002688	Prkd1	protein_coding	1	1	0.0333738	0.0140891
	ENSMUSG00000002808	Epdr1	protein_coding	1	1	0.00971154	0.00780838
	ENSMUSG00000002870	Mcm2	protein_coding	1	1	0.132811	0.177997
	ENSMUSG00000002881	Nab1	protein_coding	1	1	0.0232223	0.0175853
	ENSMUSG00000002897	Il17ra	protein_coding	1	1	0.0583492	0.0785504
	ENSMUSG00000002900	Lamb1	protein_coding	1	1	0.00740042	0.0196046
	ENSMUSG00000002983	Relb	protein_coding	1	1	0.0394338	0.0538046
	ENSMUSG00000002985	Apoe	protein_coding	1	1	0.415966	0.380271
	ENSMUSG00000002996	Hbp1	protein_coding	1	1	0.191215	0.248933
	ENSMUSG00000002997	Prkar2b	protein_coding	1	1	0.038905	0.102503
	ENSMUSG00000003032	Klf4	protein_coding	1	1	0.049418	0.084734
	ENSMUSG00000003038	Hmgn2	protein_coding	1	1	0.433516	0.310621
	ENSMUSG00000003051	Elf3	protein_coding	1	1	0.0122843	0.00560904
	ENSMUSG00000003070	Efna2	protein_coding	1	1	0.0490052	0.158091
	ENSMUSG00000003154	Foxj2	protein_coding	1	1	0.11101	0.0514789
	ENSMUSG00000003161	Sri	protein_coding	1	1	0.020977	0.00496377
	ENSMUSG00000003198	Zfp959	protein_coding	1	1	0.118564	0.0724116
	ENSMUSG00000003199	Mpnd	protein_coding	1	1	0.214517	0.0825084
	ENSMUSG00000003233	Dvl3	protein_coding	1	1	0.0479666	0.0494561
	ENSMUSG00000003282	Plag1	protein_coding	1	1	0.153794	0.228544
	ENSMUSG00000003283	Hck	protein_coding	1	1	0.00587818	0.0456187
	ENSMUSG00000003352	Cacnb3	protein_coding	1	1	0.00761124	0.0176486
	ENSMUSG00000003420	Fcgrt	protein_coding	1	1	0.0441465	0.0915384
	ENSMUSG00000003452	Bicd1	protein_coding	1	1	0.0267144	0.0321842
	ENSMUSG00000003500	Impdh1	protein_coding	1	1	0.0492026	0.0957516
	ENSMUSG00000003534	Ddr1	protein_coding	1	1	0.00915317	0.00527063
	ENSMUSG00000003541	Ier3	protein_coding	1	1	0.0284697	0.0251458
	ENSMUSG00000003545	Fosb	protein_coding	1	1	0.111902	0.142154
	ENSMUSG00000003617	Cp	protein_coding	1	1	0.0112265	0.00680524
	ENSMUSG00000003665	Has1	protein_coding	1	1	0	0.00542212
	ENSMUSG00000003746	Man1a	protein_coding	1	1	0.0517817	0.0760679
	ENSMUSG00000003812	Dnase2a	protein_coding	1	1	0.291285	0.238584
	ENSMUSG00000003849	Nqo1	protein_coding	1	1	0.0626655	0.0917451
	ENSMUSG00000003865	Gys1	protein_coding	1	1	0.181514	0.15181
	ENSMUSG00000003873	Bax	protein_coding	1	1	0.0973829	0.0918385
	ENSMUSG00000003934	Efnb3	protein_coding	1	1	0.103855	0.233903
	ENSMUSG00000003948	Mmd	protein_coding	1	1	0.0638075	0.0855431
	ENSMUSG00000003949	Hlf	protein_coding	1	1	0.185236	0.34829
	ENSMUSG00000003992	Ssbp2	protein_coding	1	1	0.133029	0.442189
	ENSMUSG00000004031	Brinp2	protein_coding	1	1	0.0783255	0.172655
	ENSMUSG00000004040	Stat3	protein_coding	1	1	0.32426	0.223934
	ENSMUSG00000004044	Cavin1	protein_coding	1	1	0.0124462	0.00803953
	ENSMUSG00000004098	Col5a3	protein_coding	1	1	0.00563084	0.00855144
	ENSMUSG00000004105	Angptl2	protein_coding	1	1	0.0246956	0.0757615
	ENSMUSG00000004113	Cacna1b	protein_coding	1	1	0.20889	0.493749
	ENSMUSG00000004151	Etv1	protein_coding	1	1	0.388764	0.0535623
	ENSMUSG00000004263	Atn1	protein_coding	1	1	0.0108607	0.0195684
	ENSMUSG00000004267	Eno2	protein_coding	1	1	0.0860143	0.0878055
	ENSMUSG00000004317	Clcn5	protein_coding	1	1	0.0586778	0.0795875
	ENSMUSG00000004328	Hif3a	protein_coding	1	0	0.153807	1
	ENSMUSG00000004359	Spic	protein_coding	1	1	0	0
	ENSMUSG00000004552	Ctse	protein_coding	1	0.404084	0.211207	1
	ENSMUSG00000004558	Ndrg2	protein_coding	1	1	0.0303719	0.0149295
	ENSMUSG00000004562	Arhgef40	protein_coding	1	1	0.016673	0.024815
	ENSMUSG00000004631	Sgce	protein_coding	1	1	0.175271	0.0540432
	ENSMUSG00000004655	Aqp1	protein_coding	1	1	0.0873926	0.0529985
	ENSMUSG00000004665	Cnn2	protein_coding	1	1	0.0157392	0.0394719
	ENSMUSG00000004864	Mapk13	protein_coding	1	1	0.0469112	0.189656
	ENSMUSG00000004885	Crabp2	protein_coding	1	1	0.591562	0.818259
	ENSMUSG00000004891	Nes	protein_coding	1	1	0.0133188	0.0451353
	ENSMUSG00000004892	Bcan	protein_coding	1	1	0	0
	ENSMUSG00000004936	Map2k1	protein_coding	1	1	0.0478922	0.0800969
	ENSMUSG00000004951	Hspb1	protein_coding	1	1	0.0857542	0.0175111
	ENSMUSG00000004952	Rasa4	protein_coding	1	1	0.205932	0.238297
	ENSMUSG00000005034	Prkacb	protein_coding	1	1	0.112651	0.106262
	ENSMUSG00000005054	Cstb	protein_coding	1	1	0.0885092	0.0564426
	ENSMUSG00000005057	Sh2b2	protein_coding	1	1	0.0564862	0.0578451
	ENSMUSG00000005078	Jkamp	protein_coding	1	1	0.0680792	0.0477416
	ENSMUSG00000005087	Cd44	protein_coding	1	1	0.00474158	0.0117541
	ENSMUSG00000005103	Wdr1	protein_coding	1	1	0.0506522	0.0626244
	ENSMUSG00000005107	Slc2a9	protein_coding	1	1	0.0353842	0.0312016
	ENSMUSG00000005124	Ccn4	protein_coding	1	1	0.000638525	0.00106465
	ENSMUSG00000005125	Ndrg1	protein_coding	1	1	0.116882	0.0871823
	ENSMUSG00000005148	Klf5	protein_coding	1	1	0.0372669	0.0477722
	ENSMUSG00000005202	Shbg	protein_coding	1	1	0.0287045	0
	ENSMUSG00000005251	Ripk4	protein_coding	1	1	0.261464	0.28297
	ENSMUSG00000005338	Cadm3	protein_coding	1	1	0.0160375	0.0433739
	ENSMUSG00000005357	Slc1a6	protein_coding	1	1	0.00082107	0.00454443
	ENSMUSG00000005397	Nid1	protein_coding	1	1	0.036771	0.0415394
	ENSMUSG00000005413	Hmox1	protein_coding	1	1	0.0686881	0.035786
	ENSMUSG00000005465	Il27ra	protein_coding	1	1	0.0571623	0.0445097
	ENSMUSG00000005514	Por	protein_coding	1	1	0.133999	0.131988
	ENSMUSG00000005533	Igf1r	protein_coding	1	1	0.0395502	0.0548055
	ENSMUSG00000005583	Mef2c	protein_coding	1	1	0.0413193	0.0139471
	ENSMUSG00000005611	Mrvi1	protein_coding	1	1	0.0156054	0.0259596
	ENSMUSG00000005649	Cabp5	protein_coding	1	0.103596	0.590242	1
	ENSMUSG00000005672	Kit	protein_coding	1	1	0.0344015	0.136054
	ENSMUSG00000005718	Tfap4	protein_coding	1	1	0.0824701	0.115095
	ENSMUSG00000005873	Reep5	protein_coding	1	1	0.0645113	0.0560149
	ENSMUSG00000005973	Rcn1	protein_coding	1	1	0.013205	0.0119718
	ENSMUSG00000006154	Eps8l1	protein_coding	1	1	0.0400461	0.0136582
	ENSMUSG00000006205	Htra1	protein_coding	1	1	0.0112963	0.0181798
	ENSMUSG00000006219	Fblim1	protein_coding	1	1	0.0173471	0.0461074
	ENSMUSG00000006301	Tmbim1	protein_coding	1	1	0.0172223	0.0315044
	ENSMUSG00000006342	Susd2	protein_coding	1	1	0.298276	0.348634
	ENSMUSG00000006344	Ggt5	protein_coding	1	1	0.216216	0.553255
	ENSMUSG00000006362	Cbfa2t3	protein_coding	1	1	0.00815091	0.0465459
	ENSMUSG00000006373	Pgrmc1	protein_coding	1	1	0.141184	0.164258
	ENSMUSG00000006378	Gcat	protein_coding	1	1	0.0321541	0.150723
	ENSMUSG00000006395	Hyi	polymorphic_pseudogene	1	1	0.039619	0.07656
	ENSMUSG00000006403	Adamts4	protein_coding	1	1	0.00850951	0.0142103
	ENSMUSG00000006423	C330007P06Rik	protein_coding	1	1	0.383326	0.243532
	ENSMUSG00000006445	Epha2	protein_coding	1	1	0.0226653	0.0134696
	ENSMUSG00000006462	A530013C23Rik	lncRNA	1	1	0.135606	0.182284
	ENSMUSG00000006517	Mvd	protein_coding	1	1	0.257248	0.161061
	ENSMUSG00000006519	Cyba	protein_coding	1	1	0.0719226	0.162027
	ENSMUSG00000006542	Prkag3	protein_coding	1	1	0.0373263	0.0174781
	ENSMUSG00000006585	Cdt1	protein_coding	1	1	0.09255	0.167346
	ENSMUSG00000006641	Slc5a6	protein_coding	1	1	0.174587	0.21355
	ENSMUSG00000006642	Tcf23	protein_coding	1	1	0.0156659	0.0113906
	ENSMUSG00000006678	Pola1	protein_coding	1	1	0.129868	0.10234
	ENSMUSG00000006699	Cdc42	protein_coding	1	1	0.113653	0.140095
	ENSMUSG00000006717	Acot13	protein_coding	1	1	0.139161	0.0920498
	ENSMUSG00000006740	Kif5b	protein_coding	1	1	0.156187	0.101625
	ENSMUSG00000006800	Sulf2	protein_coding	1	1	0.031875	0.0505668
	ENSMUSG00000006931	P3h4	protein_coding	1	1	0.0432599	0.059985
	ENSMUSG00000007039	Ddah2	protein_coding	1	1	0.0397272	0.0691635
	ENSMUSG00000007041	Clic1	protein_coding	1	1	0.0274142	0.00770175
	ENSMUSG00000007564	Ppp2r1a	protein_coding	1	1	0.0952797	0.0771223
	ENSMUSG00000007617	Homer1	protein_coding	1	1	0.100135	0.125484
	ENSMUSG00000007653	Gabrb2	protein_coding	1	1	0.0742306	0.0805919
	ENSMUSG00000007655	Cav1	protein_coding	1	1	0.0199448	0.0115354
	ENSMUSG00000007805	Twist2	protein_coding	1	1	0.0221714	0.0415309
	ENSMUSG00000007817	Zmiz1	protein_coding	1	1	0.0146662	0.0374243
	ENSMUSG00000007872	Id3	protein_coding	1	1	0.0203888	0.0310185
	ENSMUSG00000007989	Fzd3	protein_coding	1	1	0.153991	0.192219
	ENSMUSG00000008136	Fhl2	protein_coding	1	1	0.00352184	0.0123306
	ENSMUSG00000008206	Cers4	protein_coding	1	1	0.0381896	0.0830223
	ENSMUSG00000008305	Tle1	protein_coding	1	1	0.0890368	0.101495
	ENSMUSG00000008318	Relt	protein_coding	1	1	0.0646576	0.220412
	ENSMUSG00000008384	Sertad1	protein_coding	1	1	0.109077	0.127354
	ENSMUSG00000008398	Elk3	protein_coding	1	1	0.326069	0.207782
	ENSMUSG00000008435	Rdh13	protein_coding	1	1	0.10521	0.0613484
	ENSMUSG00000008489	Elavl2	protein_coding	1	1	0.189078	0.95154
	ENSMUSG00000008575	Nfib	protein_coding	1	1	0.0164502	0.0143621
	ENSMUSG00000008682	Rpl10	protein_coding	1	1	0.0469826	0.0735778
	ENSMUSG00000008999	Bmp7	protein_coding	1	1	0.199077	0.50985
	ENSMUSG00000009035	Tmem184b	protein_coding	1	1	0.0961254	0.13855
	ENSMUSG00000009108	Gnat2	protein_coding	1	1	0.0370841	0.0958559
	ENSMUSG00000009248	Ascl2	protein_coding	1	1	0.0616092	0.388891
	ENSMUSG00000009281	Rarres2	protein_coding	1	1	0.483052	0.363887
	ENSMUSG00000009376	Met	protein_coding	1	1	0.0135985	0.0868917
	ENSMUSG00000009406	Elk1	protein_coding	1	1	0.0596846	0.0867927
	ENSMUSG00000009418	Nav1	protein_coding	1	1	0.0417711	0.0334025
	ENSMUSG00000009588	St6galnac1	protein_coding	1	1	0.078551	0.104013
	ENSMUSG00000009596	Taf7l	protein_coding	1	0.467564	1	0.936795
	ENSMUSG00000009614	Sardh	protein_coding	1	1	0.0525668	0.0657387
	ENSMUSG00000009633	G0s2	protein_coding	1	1	0.0145392	0.0510968
	ENSMUSG00000009670	Tex11	protein_coding	1	1	0.197727	0.435786
	ENSMUSG00000009941	Nxf2	protein_coding	1	0.13579	1	0.198785
	ENSMUSG00000010047	Hyal2	protein_coding	1	1	0.143545	0.156671
	ENSMUSG00000010051	Hyal1	protein_coding	1	1	0.171187	0.148034
	ENSMUSG00000010064	Slc38a3	protein_coding	1	1	0.0209426	0.0397755
	ENSMUSG00000010080	Epn3	protein_coding	1	1	0.343386	0.453016
	ENSMUSG00000010311	Optc	protein_coding	1	1	0.148187	0.117207
	ENSMUSG00000010651	Acaa1b	protein_coding	1	1	0.0733465	0.304833
	ENSMUSG00000010760	Phlda2	protein_coding	1	1	0.218382	0.319864
	ENSMUSG00000010830	Kdelr3	protein_coding	1	1	0.0273428	0.038302
	ENSMUSG00000011171	Vipr2	protein_coding	1	1	0.0408205	0.289853
	ENSMUSG00000011256	Adam19	protein_coding	1	1	0.0106833	0.0210861
	ENSMUSG00000011257	Pabpc4	protein_coding	1	1	0.0895314	0.0345201
	ENSMUSG00000011589	Fsd1	protein_coding	1	1	0.183335	0.17947
	ENSMUSG00000011752	Pgam1	protein_coding	1	1	0.371665	0.290711
	ENSMUSG00000012428	Steap4	protein_coding	1	1	0.063016	0.0471146
	ENSMUSG00000013033	Adgrl1	protein_coding	1	1	0.0871319	0.157684
	ENSMUSG00000013415	Igf2bp1	protein_coding	1	1	0.0767495	0.289666
	ENSMUSG00000013419	Zfp651	protein_coding	1	1	0.10023	0.107713
	ENSMUSG00000013629	Cad	protein_coding	1	1	0.123676	0.171238
	ENSMUSG00000013766	Ly6g6e	protein_coding	1	1	0.0498465	0.2208
	ENSMUSG00000013846	St3gal1	protein_coding	1	1	0.0341215	0.0412329
	ENSMUSG00000013921	Clip3	protein_coding	1	1	0.103622	0.112369
	ENSMUSG00000014303	Glis2	protein_coding	1	1	0.0224645	0.0694922
	ENSMUSG00000014329	Bicc1	protein_coding	1	1	0.0288533	0.0673793
	ENSMUSG00000014444	Piezo1	protein_coding	1	1	0.0313566	0.0273167
	ENSMUSG00000014599	Csf1	protein_coding	1	1	0.0588433	0.0258725
	ENSMUSG00000014773	Dll1	protein_coding	1	1	0.061674	0.0551042
	ENSMUSG00000014813	Stc1	protein_coding	1	1	0.0395952	0.0185489
	ENSMUSG00000014846	Tppp3	protein_coding	1	1	0.170688	0.448253
	ENSMUSG00000015023	Ddx19a	protein_coding	1	1	0.179438	0.148326
	ENSMUSG00000015085	Entpd2	protein_coding	1	1	0.178534	0.339339
	ENSMUSG00000015127	Unkl	protein_coding	1	1	0.104749	0.0899607
	ENSMUSG00000015133	Lrrk1	protein_coding	1	1	0.13809	0.069571
	ENSMUSG00000015143	Actn1	protein_coding	1	1	0.010772	0.013553
	ENSMUSG00000015202	Cnksr3	protein_coding	1	1	0.0682203	0.0388935
	ENSMUSG00000015217	Hmgb3	protein_coding	1	1	0.0930926	0.14713
	ENSMUSG00000015224	Cyp2j9	protein_coding	1	1	0.01998	0.00880654
	ENSMUSG00000015243	Abca1	protein_coding	1	1	0.0648751	0.0456243
	ENSMUSG00000015289	Lage3	protein_coding	1	1	0.040971	0.0334194
	ENSMUSG00000015291	Gdi1	protein_coding	1	1	0.0479412	0.0374223
	ENSMUSG00000015312	Gadd45b	protein_coding	1	1	0.0765488	0.111258
	ENSMUSG00000015396	Cd83	protein_coding	1	1	0.00962292	0.0222275
	ENSMUSG00000015452	Ager	protein_coding	1	1	0.256234	0.316413
	ENSMUSG00000015484	Fam163a	protein_coding	1	1	0.0146801	0.0983902
	ENSMUSG00000015501	Hivep2	protein_coding	1	1	0.03018	0.0206806
	ENSMUSG00000015568	Lpl	protein_coding	1	1	0.000992397	0.00608953
	ENSMUSG00000015605	Srf	protein_coding	1	1	0.0521431	0.102898
	ENSMUSG00000015656	Hspa8	protein_coding	1	1	0.159686	0.156848
	ENSMUSG00000015709	Arnt2	protein_coding	1	1	0.00633816	0.0162071
	ENSMUSG00000015749	Anp32e	protein_coding	1	1	0.103101	0.0640079
	ENSMUSG00000015759	Cnih1	protein_coding	1	1	0.0698815	0.10439
	ENSMUSG00000015837	Sqstm1	protein_coding	1	1	0.100702	0.136285
	ENSMUSG00000015839	Nfe2l2	protein_coding	1	1	0.0890606	0.102799
	ENSMUSG00000015850	Adamtsl4	protein_coding	1	1	0.0389285	0.0392536
	ENSMUSG00000015879	Fam184b	protein_coding	1	1	0.612696	0.240745
	ENSMUSG00000015932	Dstn	protein_coding	1	1	0.101386	0.0598197
	ENSMUSG00000015944	Castor2	protein_coding	1	1	0.223368	0.279634
	ENSMUSG00000015950	Ncf1	protein_coding	1	0.161874	1	0.546063
	ENSMUSG00000015981	Stk32c	protein_coding	1	0.90451	0.579591	1
	ENSMUSG00000016028	Celsr1	protein_coding	1	1	0.0311731	0.162781
	ENSMUSG00000016194	Hsd11b1	protein_coding	1	1	0	0
	ENSMUSG00000016200	Syt14	protein_coding	1	1	0.0527494	0.0780204
	ENSMUSG00000016256	Ctsz	protein_coding	1	1	0.0907752	0.157212
	ENSMUSG00000016262	Sertad4	protein_coding	1	1	0.0153038	0.0373524
	ENSMUSG00000016319	Slc25a5	protein_coding	1	1	0.106116	0.0541881
	ENSMUSG00000016344	Ppdpf	protein_coding	1	1	0.146263	0.0978337
	ENSMUSG00000016382	Pls3	protein_coding	1	1	0.0574108	0.0483205
	ENSMUSG00000016386	Mpped2	protein_coding	1	1	0.0377117	0.157964
	ENSMUSG00000016409	Nkap	protein_coding	1	1	0.0932632	0.156127
	ENSMUSG00000016477	E2f3	protein_coding	1	1	0.156233	0.226043
	ENSMUSG00000016481	Cr1l	protein_coding	1	1	0.0417864	0.0383359
	ENSMUSG00000016494	Cd34	protein_coding	1	1	0.042355	0.0771446
	ENSMUSG00000016495	Plgrkt	protein_coding	1	1	0.162602	0.0766719
	ENSMUSG00000016528	Mapkapk2	protein_coding	1	1	0.0740955	0.0607474
	ENSMUSG00000016534	Lamp2	protein_coding	1	1	0.112376	0.169102
	ENSMUSG00000016552	Foxred2	protein_coding	1	1	0.972915	0.885804
	ENSMUSG00000016763	Scube1	protein_coding	1	1	0.0547506	0.105695
	ENSMUSG00000016995	Matn4	protein_coding	1	1	0.322393	0.131903
	ENSMUSG00000017009	Sdc4	protein_coding	1	1	0.0696621	0.0262714
	ENSMUSG00000017057	Il13ra1	protein_coding	1	1	0.0543262	0.152578
	ENSMUSG00000017144	Rnd3	protein_coding	1	1	0.0659527	0.0151458
	ENSMUSG00000017386	Traf4	protein_coding	1	1	0.0423074	0.101644
	ENSMUSG00000017418	Arl5b	protein_coding	1	1	0.146569	0.120782
	ENSMUSG00000017446	C1qtnf1	protein_coding	1	1	0.0883587	0.171195
	ENSMUSG00000017493	Igfbp4	protein_coding	1	1	0.0386485	0.0898971
	ENSMUSG00000017561	Crlf3	protein_coding	1	1	0.101621	0.146616
	ENSMUSG00000017631	Abr	protein_coding	1	1	0.0153843	0.0427681
	ENSMUSG00000017677	Wsb1	protein_coding	1	1	0.149443	0.117814
	ENSMUSG00000017692	Rhbdl3	protein_coding	1	1	0.0651451	0.0886486
	ENSMUSG00000017723	Wfdc2	protein_coding	1	1	0.138346	0
	ENSMUSG00000017724	Etv4	protein_coding	1	1	0.0473621	0.119481
	ENSMUSG00000017747	Ghdc	protein_coding	1	1	0.11453	0.0389664
	ENSMUSG00000017765	Slc12a4	protein_coding	1	1	0.0282155	0.0378596
	ENSMUSG00000017831	Rab5a	protein_coding	1	1	0.111512	0.0969506
	ENSMUSG00000017969	Ptgis	protein_coding	1	1	0.0109728	0.0290591
	ENSMUSG00000018012	Rac3	protein_coding	1	1	0.167978	0.279256
	ENSMUSG00000018102	H2bc4	protein_coding	1	1	0.0643423	0.0471735
	ENSMUSG00000018143	Mafk	protein_coding	1	1	0.114851	0.128077
	ENSMUSG00000018166	Erbb3	protein_coding	1	1	0.017843	0.0336939
	ENSMUSG00000018168	Ikzf3	protein_coding	1	1	0.124194	0.297845
	ENSMUSG00000018199	Ro60	protein_coding	1	1	0.0811159	0.123972
	ENSMUSG00000018217	Pmp22	protein_coding	1	1	0.0804306	0.305727
	ENSMUSG00000018334	Ksr1	protein_coding	1	1	0.133081	0.10505
	ENSMUSG00000018339	Gpx3	protein_coding	1	1	0.023341	0.072066
	ENSMUSG00000018340	Anxa6	protein_coding	1	1	0.0554157	0.0324929
	ENSMUSG00000018377	Vezf1	protein_coding	1	1	0.223218	0.191343
	ENSMUSG00000018378	Cuedc1	protein_coding	1	1	0.014964	0.0269227
	ENSMUSG00000018398	44812	protein_coding	1	1	0.023534	0.0952403
	ENSMUSG00000018417	Myo1b	protein_coding	1	1	0.0494747	0.0867194
	ENSMUSG00000018451	6330403K07Rik	protein_coding	1	1	0.00481289	0.0563427
	ENSMUSG00000018470	Kcnab3	protein_coding	1	1	0.167693	0.18006
	ENSMUSG00000018476	Kdm6b	protein_coding	1	1	0.122315	0.174328
	ENSMUSG00000018507	Trpv2	protein_coding	1	1	0.121855	0.352651
	ENSMUSG00000018537	Pcgf2	protein_coding	1	1	0.0383013	0.120835
	ENSMUSG00000018547	Pip4k2b	protein_coding	1	1	0.182953	0.179343
	ENSMUSG00000018593	Sparc	protein_coding	1	1	0.0325903	0.0174967
	ENSMUSG00000018604	Tbx3	protein_coding	1	1	0.0231946	0.0598475
	ENSMUSG00000018648	Dusp14	protein_coding	1	1	0.0336252	0.0612401
	ENSMUSG00000018654	Ikzf1	protein_coding	1	1	0.0493134	0.381716
	ENSMUSG00000018659	Pnpo	protein_coding	1	1	0.37044	0.288149
	ENSMUSG00000018672	Copz2	protein_coding	1	1	0.0381217	0.0584905
	ENSMUSG00000018774	Cd68	protein_coding	1	1	0.240598	0.208499
	ENSMUSG00000018819	Lsp1	protein_coding	1	1	0.0293529	0.0212455
	ENSMUSG00000018830	Myh11	protein_coding	1	1	0.0907749	0.150654
	ENSMUSG00000018849	Wwc1	protein_coding	1	1	0.0320303	0.0967381
	ENSMUSG00000018899	Irf1	protein_coding	1	1	0.110554	0.104819
	ENSMUSG00000019055	Plod1	protein_coding	1	1	0.0805397	0.0586816
	ENSMUSG00000019066	Rab3d	protein_coding	1	1	0.39258	0.4566
	ENSMUSG00000019082	Slc25a22	protein_coding	1	1	0.06702	0.0823209
	ENSMUSG00000019088	Dnase1l1	protein_coding	1	1	0.0302473	0.0258494
	ENSMUSG00000019102	Aldh3a1	protein_coding	1	1	0.062345	0
	ENSMUSG00000019179	Mdh2	protein_coding	1	1	0.329645	0.256374
	ENSMUSG00000019194	Scn1b	protein_coding	1	1	0.0472995	0.055012
	ENSMUSG00000019230	Lhx9	protein_coding	1	1	0.00775282	0.0241627
	ENSMUSG00000019256	Ahr	protein_coding	1	1	0.0649082	0.0970234
	ENSMUSG00000019278	Dpep1	protein_coding	1	1	0.0105437	0.0634818
	ENSMUSG00000019301	Hsd17b1	protein_coding	1	1	0.275189	0.025526
	ENSMUSG00000019326	Aoc3	protein_coding	1	0.408094	1	0.774751
	ENSMUSG00000019461	Plscr3	protein_coding	1	1	0.0567239	0.0745532
	ENSMUSG00000019487	Trip10	protein_coding	1	1	0.102584	0.173347
	ENSMUSG00000019528	Gyg	protein_coding	1	1	0.0305569	0.0116009
	ENSMUSG00000019539	Rcn3	protein_coding	1	1	0.0280911	0.0569212
	ENSMUSG00000019558	Slc6a8	protein_coding	1	1	0.0430122	0.0640306
	ENSMUSG00000019577	Pdk4	protein_coding	1	1	0.0220292	0.0205911
	ENSMUSG00000019718	L3hypdh	protein_coding	1	1	0.186619	0.103643
	ENSMUSG00000019731	Slc35e1	protein_coding	1	1	0.134953	0.144385
	ENSMUSG00000019734	Tmc4	protein_coding	1	1	0.199889	0.130247
	ENSMUSG00000019768	Esr1	protein_coding	1	1	0.0474136	0.0172295
	ENSMUSG00000019773	Fbxo5	protein_coding	1	1	0.105827	0.241626
	ENSMUSG00000019779	Frk	protein_coding	1	1	0.0625408	0.00590418
	ENSMUSG00000019803	Nr2e1	protein_coding	1	1	0.0224777	0.0523602
	ENSMUSG00000019806	Aig1	protein_coding	1	1	0.152913	0.165164
	ENSMUSG00000019817	Plagl1	protein_coding	1	1	0.01071	0.00995517
	ENSMUSG00000019823	Mical1	protein_coding	1	1	0.0362203	0.0933478
	ENSMUSG00000019832	Rab32	protein_coding	1	1	0.032215	0.0368516
	ENSMUSG00000019838	Slc16a10	protein_coding	1	1	0.0795404	0.162391
	ENSMUSG00000019842	Traf3ip2	protein_coding	1	1	0.0253261	0.0559354
	ENSMUSG00000019846	Lama4	protein_coding	1	1	0.076745	0.0290422
	ENSMUSG00000019848	Popdc3	protein_coding	1	1	0.00377059	0.00926684
	ENSMUSG00000019849	Prep	protein_coding	1	1	0.020435	0.0302424
	ENSMUSG00000019866	Crybg1	protein_coding	1	1	0.0306572	0.00994504
	ENSMUSG00000019873	Reep3	protein_coding	1	1	0.0104977	0.0194329
	ENSMUSG00000019880	Rspo3	protein_coding	1	1	0.00641787	0.0122112
	ENSMUSG00000019889	Ptprk	protein_coding	1	1	0.0835665	0.0465581
	ENSMUSG00000019894	Slc6a15	protein_coding	1	1	0	0
	ENSMUSG00000019899	Lama2	protein_coding	1	1	0.0287064	0.162891
	ENSMUSG00000019927	Ube2d1	protein_coding	1	1	0.0226163	0.0202737
	ENSMUSG00000019929	Dcn	protein_coding	1	1	0.0106994	0.0307864
	ENSMUSG00000019943	Atp2b1	protein_coding	1	1	0.0543173	0.0675839
	ENSMUSG00000019947	Arid5b	protein_coding	1	1	0.0651598	0.0151201
	ENSMUSG00000019960	Dusp6	protein_coding	1	1	0.0462422	0.0284705
	ENSMUSG00000019966	Kitl	protein_coding	1	1	0.0619013	0.0176765
	ENSMUSG00000019970	Sgk1	protein_coding	1	1	0.0668216	0.0333677
	ENSMUSG00000019975	Ikbip	protein_coding	1	1	0.0893973	0.0826778
	ENSMUSG00000019979	Apaf1	protein_coding	1	1	0.134533	0.149574
	ENSMUSG00000019989	Enpp3	protein_coding	1	1	0.00860473	0.00586949
	ENSMUSG00000019997	Ccn2	protein_coding	1	1	0.0106064	0.00792389
	ENSMUSG00000020027	Socs2	protein_coding	1	1	0.191927	0.0557468
	ENSMUSG00000020032	Nuak1	protein_coding	1	1	0.0124636	0.0167291
	ENSMUSG00000020042	Btbd11	protein_coding	1	1	0.0424819	0.0566991
	ENSMUSG00000020044	Timp3	protein_coding	1	1	0.0916875	0.0294699
	ENSMUSG00000020053	Igf1	protein_coding	1	1	0.0124881	0.0363578
	ENSMUSG00000020086	Macroh2a2	protein_coding	1	1	0.0261066	0.0191326
	ENSMUSG00000020097	Sgpl1	protein_coding	1	1	0.0829774	0.123568
	ENSMUSG00000020098	Pcbd1	protein_coding	1	1	0.0117553	0.0302011
	ENSMUSG00000020099	Unc5b	protein_coding	1	1	0.0639366	0.100199
	ENSMUSG00000020120	Plek	protein_coding	1	0.212996	0.0132955	1
	ENSMUSG00000020122	Egfr	protein_coding	1	1	0.0192524	0.0210176
	ENSMUSG00000020123	Avpr1a	protein_coding	1	1	0.018128	0.0823942
	ENSMUSG00000020134	Peli1	protein_coding	1	1	0.117688	0.116225
	ENSMUSG00000020140	Lgr5	protein_coding	1	1	0.0111043	0.0164002
	ENSMUSG00000020142	Slc1a4	protein_coding	1	1	0.0669191	0.0491249
	ENSMUSG00000020178	Adora2a	protein_coding	1	1	0.377144	0.607458
	ENSMUSG00000020181	Nav3	protein_coding	1	1	0.130315	0.222845
	ENSMUSG00000020183	Cpm	protein_coding	1	1	0.00787329	0.0255055
	ENSMUSG00000020205	Phlda1	protein_coding	1	1	0.0282884	0.0415458
	ENSMUSG00000020218	Wif1	protein_coding	1	1	0.610212	0.0696892
	ENSMUSG00000020228	Helb	protein_coding	1	1	0.143543	0.0667218
	ENSMUSG00000020230	Prmt2	protein_coding	1	1	0.109159	0.0499478
	ENSMUSG00000020241	Col6a2	protein_coding	1	1	0	0.0097569
	ENSMUSG00000020256	Aldh1l2	protein_coding	1	1	0.0447846	0.0668594
	ENSMUSG00000020275	Rel	protein_coding	1	1	0.10162	0.0591367
	ENSMUSG00000020282	Rhbdf1	protein_coding	1	1	0.0134446	0.0108932
	ENSMUSG00000020303	Stc2	protein_coding	1	1	0.0294949	0.0472117
	ENSMUSG00000020315	Sptbn1	protein_coding	1	1	0.0459362	0.0476886
	ENSMUSG00000020326	Ccng1	protein_coding	1	1	0.0756844	0.0551212
	ENSMUSG00000020331	Hcn2	protein_coding	1	1	0.195473	0.465743
	ENSMUSG00000020340	Cyfip2	protein_coding	1	1	0.0431944	0.120697
	ENSMUSG00000020349	Ppp2ca	protein_coding	1	1	0.108598	0.0927655
	ENSMUSG00000020363	Gfpt2	protein_coding	1	1	0.0171172	0.0522947
	ENSMUSG00000020372	Rack1	protein_coding	1	1	0.0984978	0.0744888
	ENSMUSG00000020374	Rasgef1c	protein_coding	1	1	0.036395	0.0525594
	ENSMUSG00000020376	Rnf130	protein_coding	1	1	0.0678064	0.101357
	ENSMUSG00000020387	Jade2	protein_coding	1	1	0.0932216	0.13583
	ENSMUSG00000020388	Pdlim4	protein_coding	1	1	0.00559241	0.0151214
	ENSMUSG00000020400	Tnip1	protein_coding	1	1	0.0671941	0.033577
	ENSMUSG00000020402	Vdac1	protein_coding	1	1	0.0775214	0.0319906
	ENSMUSG00000020407	Upp1	protein_coding	1	1	0.0198439	0.00803604
	ENSMUSG00000020422	Tns3	protein_coding	1	1	0.0218355	0.013601
	ENSMUSG00000020423	Btg2	protein_coding	1	1	0.0496316	0.0492663
	ENSMUSG00000020427	Igfbp3	protein_coding	1	1	0.0152036	0.00900403
	ENSMUSG00000020437	Myo1g	protein_coding	1	1	0.521073	0.577728
	ENSMUSG00000020439	Smtn	protein_coding	1	1	0.0582642	0.0373612
	ENSMUSG00000020453	Patz1	protein_coding	1	1	0.0420607	0.0497952
	ENSMUSG00000020467	Efemp1	protein_coding	1	1	0.0039728	0.0198472
	ENSMUSG00000020473	Aebp1	protein_coding	1	1	0.0263617	0.0429079
	ENSMUSG00000020474	Polm	protein_coding	1	1	0.0887755	0.116396
	ENSMUSG00000020484	Xbp1	protein_coding	1	1	0.0920619	0.0468052
	ENSMUSG00000020536	Llgl1	protein_coding	1	1	0.0706291	0.0787901
	ENSMUSG00000020538	Srebf1	protein_coding	1	1	0.0393485	0.0515933
	ENSMUSG00000020542	Myocd	protein_coding	1	1	0.0213259	0.0112897
	ENSMUSG00000020547	Bzw2	protein_coding	1	1	0.159054	0.0515591
	ENSMUSG00000020580	Rock2	protein_coding	1	1	0.0673544	0.0766844
	ENSMUSG00000020589	Fam49a	protein_coding	1	1	0.0277438	0.0497193
	ENSMUSG00000020592	Sdc1	protein_coding	1	1	0.046791	0.113003
	ENSMUSG00000020601	Trib2	protein_coding	1	1	0.0187231	0.0167361
	ENSMUSG00000020620	Abca8b	protein_coding	1	1	0.0320506	0.0188162
	ENSMUSG00000020627	Klhl29	protein_coding	1	1	0.0437487	0.0488127
	ENSMUSG00000020629	Adi1	protein_coding	1	1	0.42022	0.150703
	ENSMUSG00000020644	Id2	protein_coding	1	1	0.0963158	0.0730012
	ENSMUSG00000020653	Klf11	protein_coding	1	1	0.0801058	0.118159
	ENSMUSG00000020654	Adcy3	protein_coding	1	1	0.0484103	0.140011
	ENSMUSG00000020661	Dnmt3a	protein_coding	1	1	0.0138222	0.0327722
	ENSMUSG00000020668	Kif3c	protein_coding	1	1	0.0230992	0.0297585
	ENSMUSG00000020674	Pxdn	protein_coding	1	1	0.0113327	0.0327012
	ENSMUSG00000020689	Itgb3	protein_coding	1	1	0.0643876	0.10367
	ENSMUSG00000020695	Mrc2	protein_coding	1	1	0.934894	0.356511
	ENSMUSG00000020723	Cacng4	protein_coding	1	0.4083	0.273005	1
	ENSMUSG00000020773	Trim47	protein_coding	1	1	0.0266218	0.0121393
	ENSMUSG00000020785	Camkk1	protein_coding	1	1	0.152619	0.214707
	ENSMUSG00000020788	Atp2a3	protein_coding	1	1	0.195754	0.240242
	ENSMUSG00000020806	Rhbdf2	protein_coding	1	1	0.0659334	0.0862702
	ENSMUSG00000020808	Pimreg	protein_coding	1	1	0.125422	0.172593
	ENSMUSG00000020810	Cygb	protein_coding	1	1	0.0613813	0.108726
	ENSMUSG00000020814	Mxra7	protein_coding	1	1	0.0240336	0.0310677
	ENSMUSG00000020821	Kif1c	protein_coding	1	1	0.0413771	0.0348721
	ENSMUSG00000020828	Pld2	protein_coding	1	1	0.0197497	0.0370985
	ENSMUSG00000020831	0610010K14Rik	protein_coding	1	1	0.224526	0.225696
	ENSMUSG00000020846	Rflnb	protein_coding	1	1	0.0624449	0.0826543
	ENSMUSG00000020848	Doc2b	protein_coding	1	1	0.0801674	0.0791586
	ENSMUSG00000020866	Cacna1g	protein_coding	1	1	0.145133	0.505394
	ENSMUSG00000020875	Hoxb9	protein_coding	1	1	0.0190386	0.0362118
	ENSMUSG00000020902	Ntn1	protein_coding	1	1	0.121258	0.0865572
	ENSMUSG00000020917	Acly	protein_coding	1	1	0.066105	0.0676658
	ENSMUSG00000020919	Stat5b	protein_coding	1	1	0.0124379	0.0293741
	ENSMUSG00000020923	Ubtf	protein_coding	1	1	0.0751547	0.0661306
	ENSMUSG00000020953	Coch	protein_coding	1	1	0.0304063	0.0704395
	ENSMUSG00000020974	Pole2	protein_coding	1	1	0.109147	0.133547
	ENSMUSG00000021025	Nfkbia	protein_coding	1	1	0.0596471	0.0367429
	ENSMUSG00000021055	Esr2	protein_coding	1	1	0.059617	0.0315303
	ENSMUSG00000021057	Akap5	protein_coding	1	1	0.0474487	0.159163
	ENSMUSG00000021068	Nin	protein_coding	1	1	0.0119797	0.0156966
	ENSMUSG00000021069	Pygl	protein_coding	1	1	0.0580229	0.100429
	ENSMUSG00000021071	Trim9	protein_coding	1	1	0.0571655	0.0845892
	ENSMUSG00000021109	Hif1a	protein_coding	1	1	0.0731948	0.0864575
	ENSMUSG00000021127	Zfp36l1	protein_coding	1	1	0.0247428	0.0501775
	ENSMUSG00000021130	Galnt16	protein_coding	1	1	0.0298259	0.0537835
	ENSMUSG00000021186	Fbln5	protein_coding	1	1	0.0576548	0.0572135
	ENSMUSG00000021193	Pitrm1	protein_coding	1	1	0.106959	0.0429848
	ENSMUSG00000021200	Asb2	protein_coding	1	1	0.491891	0.419078
	ENSMUSG00000021217	Tshz3	protein_coding	1	1	0.0683949	0.19218
	ENSMUSG00000021226	Acot2	protein_coding	1	1	0.19209	0.092295
	ENSMUSG00000021239	Vsx2	protein_coding	1	1	0	0.0817843
	ENSMUSG00000021250	Fos	protein_coding	1	1	0.0415058	0.0662718
	ENSMUSG00000021256	Vash1	protein_coding	1	1	0.0880935	0.247354
	ENSMUSG00000021268	Meg3	lncRNA	1	1	0.0119692	0.0244881
	ENSMUSG00000021277	Traf3	protein_coding	1	1	0.0473351	0.0827187
	ENSMUSG00000021294	Kif26a	protein_coding	1	1	0.106673	0.212122
	ENSMUSG00000021306	Gpr137b	protein_coding	1	1	0.0666763	0.133829
	ENSMUSG00000021313	Ryr2	protein_coding	1	1	0.0300812	0.0174788
	ENSMUSG00000021318	Gli3	protein_coding	1	1	0.0227609	0.0648007
	ENSMUSG00000021319	Sfrp4	protein_coding	1	1	0.00359033	0.00666056
	ENSMUSG00000021360	Gcnt2	protein_coding	1	1	0.0428854	0.0484435
	ENSMUSG00000021365	Nedd9	protein_coding	1	1	0.0188197	0.0382081
	ENSMUSG00000021367	Edn1	protein_coding	1	1	0.0250081	0.00442921
	ENSMUSG00000021371	Mcur1	protein_coding	1	1	0.0467069	0.0306481
	ENSMUSG00000021375	Kif13a	protein_coding	1	1	0.0249488	0.0330001
	ENSMUSG00000021377	Dek	protein_coding	1	1	0.11783	0.200762
	ENSMUSG00000021395	Spin1	protein_coding	1	1	0.0212625	0.0455718
	ENSMUSG00000021400	Wrnip1	protein_coding	1	1	0.229031	0.280174
	ENSMUSG00000021417	Eci2	protein_coding	1	1	0.269199	0.165375
	ENSMUSG00000021451	Sema4d	protein_coding	1	1	0.0353371	0.198892
	ENSMUSG00000021457	Syk	protein_coding	1	1	0.00596386	0.0820941
	ENSMUSG00000021466	Ptch1	protein_coding	1	1	0.0226576	0.0325331
	ENSMUSG00000021485	Mxd3	protein_coding	1	1	0.163667	0.23256
	ENSMUSG00000021493	Pdlim7	protein_coding	1	1	0.0238233	0.045656
	ENSMUSG00000021508	Cxcl14	protein_coding	1	1	0.0243617	0.136767
	ENSMUSG00000021559	Dapk1	protein_coding	1	1	0.0314065	0.0558895
	ENSMUSG00000021573	Tppp	protein_coding	1	1	0.0704106	0.181111
	ENSMUSG00000021583	Erap1	protein_coding	1	1	0.0740404	0.062209
	ENSMUSG00000021591	Glrx	protein_coding	1	1	0.0872237	0.0229037
	ENSMUSG00000021608	Lpcat1	protein_coding	1	1	0.167082	0.157822
	ENSMUSG00000021614	Vcan	protein_coding	1	1	0.00970982	0.0111583
	ENSMUSG00000021619	Atg10	protein_coding	1	1	0.104987	0.0810969
	ENSMUSG00000021636	Marveld2	protein_coding	1	1	0.061762	0.0742266
	ENSMUSG00000021638	Ocln	protein_coding	1	1	0.057445	0.0197082
	ENSMUSG00000021647	Cartpt	protein_coding	1	1	0.0652578	0.236605
	ENSMUSG00000021662	Arhgef28	protein_coding	1	1	0.00390722	0.00465505
	ENSMUSG00000021665	Hexb	protein_coding	1	1	0.0746681	0.0707644
	ENSMUSG00000021678	F2rl1	protein_coding	1	1	0.0553975	0.126693
	ENSMUSG00000021684	Pde8b	protein_coding	1	1	0.00547235	0.0120251
	ENSMUSG00000021702	Thbs4	protein_coding	1	1	0.0609302	0.246201
	ENSMUSG00000021703	Serinc5	protein_coding	1	1	0.0977141	0.0900223
	ENSMUSG00000021719	Rgs7bp	protein_coding	1	1	0.0131975	0.00564293
	ENSMUSG00000021725	Parp8	protein_coding	1	1	0.00606842	0.0158736
	ENSMUSG00000021752	Kctd6	protein_coding	1	1	0.0731299	0.121326
	ENSMUSG00000021754	Map3k1	protein_coding	1	1	0.0312907	0.0324644
	ENSMUSG00000021756	Il6st	protein_coding	1	1	0.0545018	0.0497174
	ENSMUSG00000021760	Gpx8	protein_coding	1	1	0.00397516	0.00243037
	ENSMUSG00000021763	BC067074	protein_coding	1	1	0.0118378	0.0166072
	ENSMUSG00000021765	Fst	protein_coding	1	1	0.00896527	0.0266689
	ENSMUSG00000021779	Thrb	protein_coding	1	1	0.163362	0.0681616
	ENSMUSG00000021782	Dlg5	protein_coding	1	1	0.0128421	0.00712898
	ENSMUSG00000021794	Glud1	protein_coding	1	1	0.0414871	0.0419276
	ENSMUSG00000021796	Bmpr1a	protein_coding	1	1	0.0835147	0.122514
	ENSMUSG00000021822	Plau	protein_coding	1	1	0.012459	0.0331194
	ENSMUSG00000021823	Vcl	protein_coding	1	1	0.0885329	0.0798295
	ENSMUSG00000021843	Ktn1	protein_coding	1	1	0.023873	0.0164397
	ENSMUSG00000021871	Gm49342	protein_coding	1	1	0.0671131	0.0459369
	ENSMUSG00000021876	Rnase4	protein_coding	1	1	0.214934	0.34543
	ENSMUSG00000021895	Arhgef3	protein_coding	1	1	0.0442016	0.0188538
	ENSMUSG00000021900	Btd	protein_coding	1	1	0.180617	0.217653
	ENSMUSG00000021910	Nisch	protein_coding	1	1	0.0539466	0.0966861
	ENSMUSG00000021922	Itih4	protein_coding	1	1	0.489391	0.357462
	ENSMUSG00000021932	Rnaseh2b	protein_coding	1	1	0.353263	0.132713
	ENSMUSG00000021939	Ctsb	protein_coding	1	1	0.0966152	0.075291
	ENSMUSG00000021943	Gdf10	protein_coding	1	1	0.0553255	0.204497
	ENSMUSG00000021944	Gata4	protein_coding	1	1	0.0229398	0.00471294
	ENSMUSG00000021947	Cryl1	protein_coding	1	1	0.181517	0.12626
	ENSMUSG00000021957	Tkt	protein_coding	1	1	0.0700074	0.0256039
	ENSMUSG00000021978	Extl3	protein_coding	1	1	0.106524	0.175515
	ENSMUSG00000021990	Spata13	protein_coding	1	1	0.0138882	0.0484282
	ENSMUSG00000021994	Wnt5a	protein_coding	1	1	0.00682827	0.00621787
	ENSMUSG00000021996	Esd	protein_coding	1	1	0.0548464	0.0754763
	ENSMUSG00000021998	Lcp1	protein_coding	1	1	0.504764	0.401399
	ENSMUSG00000022015	Tnfsf11	protein_coding	1	1	0	0.127114
	ENSMUSG00000022048	Dpysl2	protein_coding	1	1	0.0732556	0.122991
	ENSMUSG00000022054	Nefm	protein_coding	1	1	0.0117057	0.0202153
	ENSMUSG00000022061	Nkx3-1	protein_coding	1	1	0.0324122	0.0996385
	ENSMUSG00000022090	Pdlim2	protein_coding	1	1	0.192812	0.303329
	ENSMUSG00000022096	Hr	protein_coding	1	1	0.0298968	0.0837583
	ENSMUSG00000022098	Bmp1	protein_coding	1	1	0.00325273	0.00629566
	ENSMUSG00000022114	Spry2	protein_coding	1	1	0.0127839	0.0121856
	ENSMUSG00000022122	Ednrb	protein_coding	1	1	0.10525	0.0609236
	ENSMUSG00000022125	Cln5	protein_coding	1	1	0.148628	0.0898399
	ENSMUSG00000022139	Mbnl2	protein_coding	1	1	0.0634449	0.0371088
	ENSMUSG00000022144	Gdnf	protein_coding	1	1	0.00361997	0.000672603
	ENSMUSG00000022146	Osmr	protein_coding	1	1	0.0178157	0.0115851
	ENSMUSG00000022150	Dab2	protein_coding	1	1	0.0061911	0.0109176
	ENSMUSG00000022178	Ajuba	protein_coding	1	1	0.0256782	0.0172848
	ENSMUSG00000022199	Slc22a17	protein_coding	1	1	0.0275507	0.0684836
	ENSMUSG00000022203	Efs	protein_coding	1	1	0.0123304	0.0404275
	ENSMUSG00000022206	Npr3	protein_coding	1	1	0.0759062	0.251393
	ENSMUSG00000022211	Carmil3	protein_coding	1	1	0.398254	0.366856
	ENSMUSG00000022216	Psme1	protein_coding	1	1	0.0309448	0.0583675
	ENSMUSG00000022231	Sema5a	protein_coding	1	1	0.0365814	0.0275052
	ENSMUSG00000022314	Rad21	protein_coding	1	1	0.163502	0.107759
	ENSMUSG00000022321	Cdh10	protein_coding	1	1	0	0.0447401
	ENSMUSG00000022323	Rida	protein_coding	1	1	0.125927	0.170773
	ENSMUSG00000022324	Matn2	protein_coding	1	1	0.0647185	0.0204165
	ENSMUSG00000022325	Pop1	protein_coding	1	1	0.105038	0.137687
	ENSMUSG00000022329	Stk3	protein_coding	1	1	0.0971244	0.12179
	ENSMUSG00000022330	Osr2	protein_coding	1	1	0.0198715	0.039971
	ENSMUSG00000022346	Myc	protein_coding	1	1	0.0109232	0.0212568
	ENSMUSG00000022350	Washc5	protein_coding	1	1	0.205347	0.174332
	ENSMUSG00000022353	Mtss1	protein_coding	1	1	0.0550896	0.0899664
	ENSMUSG00000022358	Fbxo32	protein_coding	1	1	0.0380372	0.0531216
	ENSMUSG00000022359	Wdyhv1	protein_coding	1	1	0.0863935	0.0904494
	ENSMUSG00000022367	Has2	protein_coding	1	1	0	0.0142436
	ENSMUSG00000022415	Syngr1	protein_coding	1	1	0.0789144	0.161965
	ENSMUSG00000022419	Deptor	protein_coding	1	1	0.147691	0.0721579
	ENSMUSG00000022433	Csnk1e	protein_coding	1	1	0.00927777	0.0212352
	ENSMUSG00000022436	Sh3bp1	protein_coding	1	1	0.0744581	0.172955
	ENSMUSG00000022440	C1qtnf6	protein_coding	1	1	0.0719557	0.122479
	ENSMUSG00000022443	Myh9	protein_coding	1	1	0.0314094	0.0340717
	ENSMUSG00000022462	Slc38a2	protein_coding	1	1	0.0536708	0.0547209
	ENSMUSG00000022463	Srebf2	protein_coding	1	1	0.160568	0.162053
	ENSMUSG00000022464	Slc38a4	protein_coding	1	1	0.0105672	0.0135275
	ENSMUSG00000022475	Hdac7	protein_coding	1	1	0.0182703	0.0130563
	ENSMUSG00000022484	Hoxc10	protein_coding	1	1	0	0.566178
	ENSMUSG00000022500	Litaf	protein_coding	1	1	0.0721426	0.0838983
	ENSMUSG00000022504	Ciita	protein_coding	1	0.131037	0.257916	1
	ENSMUSG00000022505	Emp2	protein_coding	1	1	0.0240536	0.0313887
	ENSMUSG00000022508	Bcl6	protein_coding	1	1	0.0917934	0.116067
	ENSMUSG00000022512	Cldn1	protein_coding	1	1	0.0472645	0.0456155
	ENSMUSG00000022514	Il1rap	protein_coding	1	1	0.1481	0.0635324
	ENSMUSG00000022528	Hes1	protein_coding	1	1	0.171003	0.093078
	ENSMUSG00000022533	Atp13a3	protein_coding	1	1	0.125803	0.257015
	ENSMUSG00000022537	Tmem44	protein_coding	1	1	0.133657	0.105014
	ENSMUSG00000022571	Pycrl	protein_coding	1	1	0.178405	0.195756
	ENSMUSG00000022574	Naprt	protein_coding	1	1	0.245741	0.346455
	ENSMUSG00000022575	Gsdmd	protein_coding	1	1	0.0989817	0.0566626
	ENSMUSG00000022577	Ly6h	protein_coding	1	1	0	0
	ENSMUSG00000022587	Ly6e	protein_coding	1	1	0.029102	0.0273592
	ENSMUSG00000022594	Lynx1	protein_coding	1	1	0.098376	0.263606
	ENSMUSG00000022610	Mapk12	protein_coding	1	1	0.266283	0.14806
	ENSMUSG00000022613	Miox	protein_coding	1	1	0	0
	ENSMUSG00000022623	Shank3	protein_coding	1	1	0.0386476	0.163662
	ENSMUSG00000022636	Alcam	protein_coding	1	1	0.0917922	0.170003
	ENSMUSG00000022661	Cd200	protein_coding	1	1	0.0046741	0.0164123
	ENSMUSG00000022665	Ccdc80	protein_coding	1	1	0.00235865	0
	ENSMUSG00000022673	Mcm4	protein_coding	1	1	0.230522	0.355903
	ENSMUSG00000022686	B3gnt5	protein_coding	1	1	0.0248446	0.0771664
	ENSMUSG00000022687	Boc	protein_coding	1	1	0.0397337	0.0477817
	ENSMUSG00000022724	Riox2	protein_coding	1	1	0.215213	0.244822
	ENSMUSG00000022742	Cpox	protein_coding	1	1	0.0443528	0.0815251
	ENSMUSG00000022751	Nit2	protein_coding	1	1	0.178547	0.177973
	ENSMUSG00000022754	Tmem45a	protein_coding	1	1	0.0184484	0.0198017
	ENSMUSG00000022763	Aifm3	protein_coding	1	1	0.700462	0.449695
	ENSMUSG00000022793	B4galt4	protein_coding	1	1	0.00962192	0.0222706
	ENSMUSG00000022816	Fstl1	protein_coding	1	1	0.00579623	0.00907308
	ENSMUSG00000022822	Abcc5	protein_coding	1	1	0.0544351	0.0899775
	ENSMUSG00000022836	Mylk	protein_coding	1	1	0.112056	0.0373821
	ENSMUSG00000022840	Adcy5	protein_coding	1	1	0.0331118	0.107682
	ENSMUSG00000022848	Slc49a4	protein_coding	1	1	0.0601583	0.0933286
	ENSMUSG00000022865	Cxadr	protein_coding	1	1	0.021509	0.0622289
	ENSMUSG00000022883	Robo1	protein_coding	1	1	0.0131665	0.0526638
	ENSMUSG00000022887	Masp1	protein_coding	1	1	0.00962689	0
	ENSMUSG00000022892	App	protein_coding	1	1	0.0537519	0.0434033
	ENSMUSG00000022893	Adamts1	protein_coding	1	1	0.0195116	0.0170862
	ENSMUSG00000022894	Adamts5	protein_coding	1	1	0.0018697	0.0302981
	ENSMUSG00000022895	Ets2	protein_coding	1	1	0.0277441	0.0299298
	ENSMUSG00000022901	Cd86	protein_coding	1	0.080089	0.0699944	1
	ENSMUSG00000022906	Parp9	protein_coding	1	1	0.177391	0.138755
	ENSMUSG00000022952	Runx1	protein_coding	1	1	0.111673	0.106153
	ENSMUSG00000022971	Ifnar2	protein_coding	1	1	0.101883	0.0511722
	ENSMUSG00000022987	Zfp641	protein_coding	1	1	0.0142012	0.00542554
	ENSMUSG00000023004	Tuba1b	protein_coding	1	1	0.103493	0.0448283
	ENSMUSG00000023009	Nckap5l	protein_coding	1	1	0.153204	0.112707
	ENSMUSG00000023022	Lima1	protein_coding	1	1	0.349091	0.183771
	ENSMUSG00000023034	Nr4a1	protein_coding	1	1	0.0104695	0.0286579
	ENSMUSG00000023036	Pcdhgc4	protein_coding	1	1	0.0617507	0.0588573
	ENSMUSG00000023043	Krt18	protein_coding	1	1	0	0.0230021
	ENSMUSG00000023045	Soat2	protein_coding	1	1	0.0235243	0.0311747
	ENSMUSG00000023046	Igfbp6	protein_coding	1	1	0.00889238	0.0218858
	ENSMUSG00000023048	Prr13	protein_coding	1	1	0.0741911	0.0870586
	ENSMUSG00000023067	Cdkn1a	protein_coding	1	1	0.0674966	0.041911
	ENSMUSG00000023092	Fhl1	protein_coding	1	1	0.0755889	0.0718183
	ENSMUSG00000023169	Slc38a1	protein_coding	1	1	0.0165208	0.0711255
	ENSMUSG00000023186	Vwa5a	protein_coding	1	1	0.012542	0.0163502
	ENSMUSG00000023191	P3h3	protein_coding	1	1	0.0700288	0.0708077
	ENSMUSG00000023206	Il15ra	protein_coding	1	1	0.0202356	0.00489515
	ENSMUSG00000023224	Serping1	protein_coding	1	1	0.0660018	0.127888
	ENSMUSG00000023243	Kcnk5	protein_coding	1	1	0.0706209	0.0814723
	ENSMUSG00000023262	Acy1	protein_coding	1	1	0.109791	0.0870707
	ENSMUSG00000023336	Wfdc1	protein_coding	1	1	0.14488	0.175894
	ENSMUSG00000023348	Trip6	protein_coding	1	1	0.033593	0.0327146
	ENSMUSG00000023411	Nfatc4	protein_coding	1	1	0.025625	0.165545
	ENSMUSG00000023460	Rab12	protein_coding	1	1	0.0422154	0.0136584
	ENSMUSG00000023791	Pigx	protein_coding	1	1	0.112203	0.187246
	ENSMUSG00000023885	Thbs2	protein_coding	1	1	0.00379134	0.0346268
	ENSMUSG00000023886	Smoc2	protein_coding	1	1	0.00242751	0.0159076
	ENSMUSG00000023905	Tnfrsf12a	protein_coding	1	1	0.0216264	0.0161851
	ENSMUSG00000023909	Paqr4	protein_coding	1	1	0.0350044	0.0480127
	ENSMUSG00000023927	Satb1	protein_coding	1	1	0.0190317	0.0334838
	ENSMUSG00000023944	Hsp90ab1	protein_coding	1	1	0.105047	0.101996
	ENSMUSG00000023945	Slc5a7	protein_coding	1	1	0.0254132	0.0317063
	ENSMUSG00000023951	Vegfa	protein_coding	1	1	0.0222841	0.015531
	ENSMUSG00000023959	Clic5	protein_coding	1	1	0.00440976	0.0035216
	ENSMUSG00000023963	Cyp39a1	protein_coding	1	1	0.138517	0.597421
	ENSMUSG00000023972	Ptk7	protein_coding	1	1	0.0431579	0.117942
	ENSMUSG00000023991	Foxp4	protein_coding	1	1	0.0367833	0.0210243
	ENSMUSG00000024012	Mtch1	protein_coding	1	1	0.0656061	0.0595523
	ENSMUSG00000024014	Pim1	protein_coding	1	1	0.0405926	0.0531835
	ENSMUSG00000024030	Abcg1	protein_coding	1	1	0.0557829	0.0989311
	ENSMUSG00000024042	Sik1	protein_coding	1	1	0.0593712	0.0778674
	ENSMUSG00000024063	Lbh	protein_coding	1	1	0.0121404	0.0171572
	ENSMUSG00000024070	Prkd3	protein_coding	1	1	0.123452	0.13195
	ENSMUSG00000024074	Crim1	protein_coding	1	1	0.0350606	0.0413573
	ENSMUSG00000024087	Cyp1b1	protein_coding	1	0.158244	0.169972	1
	ENSMUSG00000024098	Twsg1	protein_coding	1	1	0.0625129	0.0650733
	ENSMUSG00000024107	Lhcgr	protein_coding	1	1	0.090395	0.0723656
	ENSMUSG00000024132	Eci1	protein_coding	1	1	0.228152	0.195569
	ENSMUSG00000024143	Rhoq	protein_coding	1	1	0.00998256	0.0169793
	ENSMUSG00000024151	Msh2	protein_coding	1	1	0.197126	0.321802
	ENSMUSG00000024165	Jpt2	protein_coding	1	1	0.246341	0.221563
	ENSMUSG00000024168	Tmem204	protein_coding	1	1	0.125043	0.110278
	ENSMUSG00000024172	St6gal2	protein_coding	1	1	0.150942	0.40683
	ENSMUSG00000024177	Nme4	protein_coding	1	1	0.142787	0.236438
	ENSMUSG00000024184	Pdia2	protein_coding	1	1	0.0605887	0.0336374
	ENSMUSG00000024186	Rgs11	protein_coding	1	1	0.0593646	0.135698
	ENSMUSG00000024190	Dusp1	protein_coding	1	1	0.06551	0.0682009
	ENSMUSG00000024235	Map3k8	protein_coding	1	1	0.0364001	0.0727448
	ENSMUSG00000024236	Svil	protein_coding	1	1	0.04616	0.040477
	ENSMUSG00000024238	Zeb1	protein_coding	1	1	0.189158	0.113303
	ENSMUSG00000024247	Pkdcc	protein_coding	1	1	0.0150538	0.0157904
	ENSMUSG00000024277	Mapre2	protein_coding	1	1	0.208241	0.225412
	ENSMUSG00000024298	Zfp871	protein_coding	1	1	0.0882877	0.0625356
	ENSMUSG00000024299	Adamts10	protein_coding	1	1	0.0211506	0.0399253
	ENSMUSG00000024331	Dsc2	protein_coding	1	1	0.00199668	0.00314662
	ENSMUSG00000024349	Tmem173	protein_coding	1	1	0.0246926	0.100301
	ENSMUSG00000024366	Gfra3	protein_coding	1	1	0.11262	0.221297
	ENSMUSG00000024381	Bin1	protein_coding	1	1	0.0161446	0.0167846
	ENSMUSG00000024383	Map3k2	protein_coding	1	1	0.157246	0.154182
	ENSMUSG00000024401	Tnf	protein_coding	1	1	0.0621198	0.405157
	ENSMUSG00000024406	Pou5f1	protein_coding	1	0	0.282005	1
	ENSMUSG00000024413	Npc1	protein_coding	1	1	0.143614	0.180045
	ENSMUSG00000024420	Zfp521	protein_coding	1	1	0.0636894	0.146595
	ENSMUSG00000024421	Lama3	protein_coding	1	1	0.114293	0.286736
	ENSMUSG00000024427	Spry4	protein_coding	1	1	0.0609676	0.0207776
	ENSMUSG00000024431	Nr3c1	protein_coding	1	1	0.114268	0.139127
	ENSMUSG00000024479	Mal2	protein_coding	1	1	0.0224774	0.0965919
	ENSMUSG00000024481	Lvrn	protein_coding	1	1	0	0
	ENSMUSG00000024486	Hbegf	protein_coding	1	1	0.0566542	0.0565528
	ENSMUSG00000024505	Dtwd2	protein_coding	1	1	0.170298	0.245732
	ENSMUSG00000024511	Rab27b	protein_coding	1	1	0.00410325	0.007388
	ENSMUSG00000024515	Smad4	protein_coding	1	1	0.105751	0.167817
	ENSMUSG00000024525	Impa2	protein_coding	1	1	0.0849468	0.279734
	ENSMUSG00000024529	Lox	protein_coding	1	1	0.00754025	0.01931
	ENSMUSG00000024535	Snx24	protein_coding	1	1	0.0355852	0.112541
	ENSMUSG00000024538	Ppic	protein_coding	1	1	0.0406368	0.0344036
	ENSMUSG00000024548	Setbp1	protein_coding	1	1	0.013712	0.0290764
	ENSMUSG00000024558	Mapk4	protein_coding	1	1	0.00707349	0.0140052
	ENSMUSG00000024590	Lmnb1	protein_coding	1	1	0.155718	0.085304
	ENSMUSG00000024601	Isoc1	protein_coding	1	1	0.104089	0.0733617
	ENSMUSG00000024620	Pdgfrb	protein_coding	1	1	0.0154243	0.0289339
	ENSMUSG00000024621	Csf1r	protein_coding	1	0.505065	0	1
	ENSMUSG00000024639	Gnaq	protein_coding	1	1	0.0391251	0.038115
	ENSMUSG00000024640	Psat1	protein_coding	1	1	0.105912	0.0561007
	ENSMUSG00000024642	Tle4	protein_coding	1	1	0.049048	0.0968604
	ENSMUSG00000024647	Cbln2	protein_coding	1	1	0	0
	ENSMUSG00000024659	Anxa1	protein_coding	1	1	0.0137689	0.0126861
	ENSMUSG00000024664	Fads3	protein_coding	1	1	0.0256969	0.0705802
	ENSMUSG00000024672	Ms4a7	protein_coding	1	0.86578	0	1
	ENSMUSG00000024678	Ms4a4d	protein_coding	1	1	0.0964163	0.660641
	ENSMUSG00000024691	Fam111a	protein_coding	1	1	0.00546917	0.0531447
	ENSMUSG00000024713	Pcsk5	protein_coding	1	1	0.00592501	0.00677738
	ENSMUSG00000024736	Tmem132a	protein_coding	1	1	0.0713157	0.100727
	ENSMUSG00000024750	Zfand5	protein_coding	1	1	0.106224	0.134577
	ENSMUSG00000024754	Cemip2	protein_coding	1	1	0.0916927	0.0866917
	ENSMUSG00000024777	Ppp2r5b	protein_coding	1	1	0.115988	0.148059
	ENSMUSG00000024778	Fas	protein_coding	1	1	0.0247272	0.0140988
	ENSMUSG00000024785	Rcl1	protein_coding	1	1	0.160155	0.175872
	ENSMUSG00000024789	Jak2	protein_coding	1	1	0.0404087	0.0733417
	ENSMUSG00000024793	Tnfrsf25	protein_coding	1	1	0.102236	0.196036
	ENSMUSG00000024803	Ankrd1	protein_coding	1	1	0	0
	ENSMUSG00000024811	Tnks2	protein_coding	1	1	0.0811893	0.0980323
	ENSMUSG00000024837	Dmrt1	protein_coding	1	1	0.0588257	0.215153
	ENSMUSG00000024891	Slc29a2	protein_coding	1	1	0.0803609	0.0532923
	ENSMUSG00000024899	Papss2	protein_coding	1	1	0.0165989	0.0324266
	ENSMUSG00000024909	Efemp2	protein_coding	1	1	0.0494244	0.108661
	ENSMUSG00000024912	Fosl1	protein_coding	1	1	0.0202532	0.0378633
	ENSMUSG00000024924	Vldlr	protein_coding	1	1	0.00605799	0.0107169
	ENSMUSG00000024935	Slc1a1	protein_coding	1	1	0.146716	0.0821041
	ENSMUSG00000024940	Ltbp3	protein_coding	1	1	0.0572791	0.0346103
	ENSMUSG00000024942	Capn1	protein_coding	1	1	0.0221024	0.0265519
	ENSMUSG00000024968	Rcor2	protein_coding	1	1	0.0669447	0.231687
	ENSMUSG00000024985	Tcf7l2	protein_coding	1	1	0.109811	0.205263
	ENSMUSG00000025007	Aldh18a1	protein_coding	1	1	0.0801103	0.0341696
	ENSMUSG00000025010	Ccnj	protein_coding	1	1	0.130574	0.161707
	ENSMUSG00000025019	Lcor	protein_coding	1	1	0.0866233	0.0857128
	ENSMUSG00000025034	Trim8	protein_coding	1	1	0.0693591	0.0678479
	ENSMUSG00000025037	Maoa	protein_coding	1	0.151024	1	0.284515
	ENSMUSG00000025059	Gk	protein_coding	1	1	0.0819175	0.156039
	ENSMUSG00000025068	Gsto1	protein_coding	1	1	0.0566955	0.0416213
	ENSMUSG00000025076	Casp7	protein_coding	1	1	0.0541905	0.0495393
	ENSMUSG00000025083	Afap1l2	protein_coding	1	1	0.0099716	0.00557985
	ENSMUSG00000025085	Ablim1	protein_coding	1	1	0.049364	0.0185251
	ENSMUSG00000025089	Gfra1	protein_coding	1	1	0.00361509	0.0102633
	ENSMUSG00000025105	Bnc1	protein_coding	1	1	0.15605	0.287204
	ENSMUSG00000025130	P4hb	protein_coding	1	1	0.0735997	0.079961
	ENSMUSG00000025140	Pycr1	protein_coding	1	1	0.0313759	0.0556413
	ENSMUSG00000025151	Maged1	protein_coding	1	1	0.093713	0.157903
	ENSMUSG00000025161	Slc16a3	protein_coding	1	1	0.0212456	0.0491697
	ENSMUSG00000025169	Ogfod3	protein_coding	1	1	0.0761386	0.136951
	ENSMUSG00000025170	Rab40b	protein_coding	1	1	0.0867119	0.0279895
	ENSMUSG00000025213	Kazald1	protein_coding	1	1	0.0925368	0.0570695
	ENSMUSG00000025223	Ldb1	protein_coding	1	1	0.047818	0.0569728
	ENSMUSG00000025225	Nfkb2	protein_coding	1	1	0.0963514	0.0513922
	ENSMUSG00000025246	Tbl1x	protein_coding	1	1	0.042992	0.0637739
	ENSMUSG00000025255	Zfhx4	protein_coding	1	1	0.00495242	0.00176028
	ENSMUSG00000025260	Hsd17b10	protein_coding	1	1	0.0930461	0.112207
	ENSMUSG00000025261	Huwe1	protein_coding	1	1	0.0706854	0.122549
	ENSMUSG00000025262	Fam120c	protein_coding	1	1	0.062082	0.201915
	ENSMUSG00000025264	Tsr2	protein_coding	1	1	0.143806	0.10088
	ENSMUSG00000025265	Fgd1	protein_coding	1	1	0.0490433	0.221586
	ENSMUSG00000025268	Maged2	protein_coding	1	1	0.0762072	0.0480189
	ENSMUSG00000025269	Apex2	protein_coding	1	1	0.130037	0.103897
	ENSMUSG00000025272	Tro	protein_coding	1	1	0.0783145	0.0520402
	ENSMUSG00000025278	Flnb	protein_coding	1	1	0.0311717	0.0444653
	ENSMUSG00000025283	Sat1	protein_coding	1	1	0.129779	0.0537461
	ENSMUSG00000025321	Itgb8	protein_coding	1	1	0.00858656	0.0144013
	ENSMUSG00000025323	Sp4	protein_coding	1	1	0.34517	0.27712
	ENSMUSG00000025351	Cd63	protein_coding	1	1	0.00854608	0.0173389
	ENSMUSG00000025352	Gdf11	protein_coding	1	1	0.0590615	0.0832989
	ENSMUSG00000025355	Mmp19	protein_coding	1	1	0.00590246	0.00916674
	ENSMUSG00000025366	Esyt1	protein_coding	1	1	0.0472778	0.0465691
	ENSMUSG00000025381	Cnpy2	protein_coding	1	1	0.0431908	0.0539232
	ENSMUSG00000025403	Shmt2	protein_coding	1	1	0.04728	0.0453014
	ENSMUSG00000025407	Gli1	protein_coding	1	1	0.0469399	0.0339031
	ENSMUSG00000025422	Agap2	protein_coding	1	1	0.123351	0.178366
	ENSMUSG00000025432	Avil	protein_coding	1	1	0.119598	0.277627
	ENSMUSG00000025466	Fuom	protein_coding	1	1	0.0817149	0.0293676
	ENSMUSG00000025491	Ifitm1	protein_coding	1	1	0.0789239	0.16134
	ENSMUSG00000025503	Taldo1	protein_coding	1	1	0.14306	0.112091
	ENSMUSG00000025511	Tspan4	protein_coding	1	1	0.0451864	0.0377982
	ENSMUSG00000025525	Apool	protein_coding	1	1	0.114385	0.0968703
	ENSMUSG00000025531	Chm	protein_coding	1	1	0.0718613	0.0737847
	ENSMUSG00000025534	Gusb	protein_coding	1	1	0.0680835	0.12824
	ENSMUSG00000025555	Farp1	protein_coding	1	1	0.0101545	0.00923716
	ENSMUSG00000025558	Dock9	protein_coding	1	1	0.147936	0.274002
	ENSMUSG00000025574	Tk1	protein_coding	1	1	0.0545699	0.0849534
	ENSMUSG00000025577	Cbx2	protein_coding	1	1	0.0444984	0.137631
	ENSMUSG00000025578	Cbx8	protein_coding	1	1	0.119315	0.195049
	ENSMUSG00000025582	Nptx1	protein_coding	1	1	0.0443365	0.0439899
	ENSMUSG00000025612	Bach1	protein_coding	1	1	0.0445032	0.0586166
	ENSMUSG00000025630	Hprt	protein_coding	1	1	0.0956717	0.154504
	ENSMUSG00000025647	Shisa5	protein_coding	1	1	0.0541601	0.0561397
	ENSMUSG00000025656	Arhgef9	protein_coding	1	1	0.0303986	0.0328005
	ENSMUSG00000025658	Cnksr2	protein_coding	1	1	0.0525782	0.212252
	ENSMUSG00000025666	Tmem47	protein_coding	1	1	0.0170065	0.0341033
	ENSMUSG00000025702	44628	protein_coding	1	1	0.177999	0.277789
	ENSMUSG00000025739	Gng13	protein_coding	1	1	0.0892003	0.16647
	ENSMUSG00000025742	Prps2	protein_coding	1	1	0.0743169	0.0278549
	ENSMUSG00000025743	Sdc3	protein_coding	1	1	0.0854261	0.189317
	ENSMUSG00000025747	Tyms	protein_coding	1	1	0.0797489	0.0946091
	ENSMUSG00000025776	Crispld1	protein_coding	1	1	0.0793559	0.0803759
	ENSMUSG00000025779	Ly96	protein_coding	1	1	0.0613621	0.0260475
	ENSMUSG00000025780	Itih5	protein_coding	1	1	0.00309831	0.0153146
	ENSMUSG00000025791	Pgm1	protein_coding	1	1	0.162066	0.111686
	ENSMUSG00000025795	Rassf3	protein_coding	1	1	0.099627	0.140702
	ENSMUSG00000025809	Itgb1	protein_coding	1	1	0.0534913	0.0632604
	ENSMUSG00000025810	Nrp1	protein_coding	1	1	0.0181021	0.0080796
	ENSMUSG00000025812	Pard3	protein_coding	1	1	0.0112727	0.00993372
	ENSMUSG00000025813	Homer2	protein_coding	1	1	0.0578958	0.113523
	ENSMUSG00000025854	Fam20c	protein_coding	1	1	0.00708882	0.0445863
	ENSMUSG00000025860	Xiap	protein_coding	1	1	0.0934492	0.110987
	ENSMUSG00000025862	Stag2	protein_coding	1	1	0.0671897	0.0915525
	ENSMUSG00000025867	Cplx2	protein_coding	1	1	0.0935594	0.107337
	ENSMUSG00000025870	Arl10	protein_coding	1	1	0.0225667	0.0646429
	ENSMUSG00000025880	Smad7	protein_coding	1	1	0.0232217	0.0321288
	ENSMUSG00000025887	Casp12	protein_coding	1	1	0.0955879	0.0377031
	ENSMUSG00000025889	Snca	protein_coding	1	1	0.0432296	0.0955771
	ENSMUSG00000025920	Stau2	protein_coding	1	1	0.0609526	0.088147
	ENSMUSG00000025921	Rdh10	protein_coding	1	1	0.0800801	0.0904734
	ENSMUSG00000025930	Msc	protein_coding	1	1	0	0.0267515
	ENSMUSG00000025932	Eya1	protein_coding	1	1	0.0154574	0.0416403
	ENSMUSG00000025933	Tmem14a	protein_coding	1	1	0.165692	0.034918
	ENSMUSG00000025938	Slco5a1	protein_coding	1	1	0.00689599	0.00663597
	ENSMUSG00000025959	Klf7	protein_coding	1	1	0.0566092	0.06259
	ENSMUSG00000025964	Adam23	protein_coding	1	1	0.165078	0.192349
	ENSMUSG00000025980	Hspd1	protein_coding	1	1	0.0972522	0.121801
	ENSMUSG00000025981	Coq10b	protein_coding	1	1	0.107728	0.0876923
	ENSMUSG00000025993	Slc40a1	protein_coding	1	1	0.00849522	0.0107867
	ENSMUSG00000026014	Raph1	protein_coding	1	1	0.0232771	0.0365006
	ENSMUSG00000026028	Trak2	protein_coding	1	1	0.153055	0.155867
	ENSMUSG00000026029	Casp8	protein_coding	1	1	0.0644393	0.0363407
	ENSMUSG00000026042	Col5a2	protein_coding	1	1	0.00449731	0.0190805
	ENSMUSG00000026043	Col3a1	protein_coding	1	1	0.000588145	0.0117915
	ENSMUSG00000026047	Poglut2	protein_coding	1	1	0.041751	0.0348308
	ENSMUSG00000026073	Il1r2	protein_coding	1	0.462039	1	0
	ENSMUSG00000026074	Map4k4	protein_coding	1	1	0.0145733	0.0133459
	ENSMUSG00000026103	Gls	protein_coding	1	1	0.10156	0.128563
	ENSMUSG00000026109	Tmeff2	protein_coding	1	1	0.0460969	0.0696849
	ENSMUSG00000026158	Ogfrl1	protein_coding	1	1	0.01555	0.0630673
	ENSMUSG00000026170	Cyp27a1	protein_coding	1	1	0.0338464	0.0631079
	ENSMUSG00000026176	Ctdsp1	protein_coding	1	1	0.0384067	0.0374809
	ENSMUSG00000026185	Igfbp5	protein_coding	1	1	0.00577943	0
	ENSMUSG00000026188	Tmem169	protein_coding	1	1	0.271552	0.681953
	ENSMUSG00000026189	Pecr	protein_coding	1	1	0.29188	0.177871
	ENSMUSG00000026192	Atic	protein_coding	1	1	0.12988	0.083491
	ENSMUSG00000026193	Fn1	protein_coding	1	1	0.0804158	0.155845
	ENSMUSG00000026205	Slc23a3	protein_coding	1	1	0.967911	0.6486
	ENSMUSG00000026207	Speg	protein_coding	1	1	0.00292339	0.0422293
	ENSMUSG00000026208	Des	protein_coding	1	1	0.0154274	0.037364
	ENSMUSG00000026234	Ncl	protein_coding	1	1	0.0988556	0.171064
	ENSMUSG00000026235	Epha4	protein_coding	1	1	0.200538	0.0906747
	ENSMUSG00000026238	Ptma	protein_coding	1	1	0.0852873	0.122435
	ENSMUSG00000026241	Nppc	protein_coding	1	1	0.0125796	0.0260511
	ENSMUSG00000026249	Serpine2	protein_coding	1	1	0.0129718	0.0310832
	ENSMUSG00000026259	Ngef	protein_coding	1	1	0.0334139	0.0334179
	ENSMUSG00000026278	Bok	protein_coding	1	1	0.023841	0.0493624
	ENSMUSG00000026305	Lrrfip1	protein_coding	1	1	0.00852857	0.0132594
	ENSMUSG00000026315	Serpinb8	protein_coding	1	1	0.00548115	0.0675307
	ENSMUSG00000026317	Cln8	protein_coding	1	1	0.0861003	0.103632
	ENSMUSG00000026335	Pam	protein_coding	1	1	0.0172726	0.00913562
	ENSMUSG00000026341	Actr3	protein_coding	1	1	0.0920113	0.0682905
	ENSMUSG00000026344	Lypd1	protein_coding	1	1	0.0694375	0.0365579
	ENSMUSG00000026355	Mcm6	protein_coding	1	1	0.247925	0.278683
	ENSMUSG00000026358	Rgs1	protein_coding	1	1	0.0245788	0.497393
	ENSMUSG00000026360	Rgs2	protein_coding	1	1	0.100666	0.0704816
	ENSMUSG00000026365	Cfh	protein_coding	1	0.509376	0.214147	1
	ENSMUSG00000026389	Steap3	protein_coding	1	1	0.143468	0.0437751
	ENSMUSG00000026393	Nek7	protein_coding	1	1	0.0896085	0.0734536
	ENSMUSG00000026398	Nr5a2	protein_coding	1	1	0.00310397	0.0191648
	ENSMUSG00000026411	Tmem9	protein_coding	1	1	0.68035	0.172176
	ENSMUSG00000026421	Csrp1	protein_coding	1	1	0.0521084	0.0526491
	ENSMUSG00000026430	Rassf5	protein_coding	1	1	0.0615681	0.0395064
	ENSMUSG00000026433	Rab29	protein_coding	1	1	0.115409	0.256846
	ENSMUSG00000026436	Elk4	protein_coding	1	1	0.0889447	0.0699418
	ENSMUSG00000026442	Nfasc	protein_coding	1	1	0.100547	0.328423
	ENSMUSG00000026443	Lrrn2	protein_coding	1	1	0.0126638	0
	ENSMUSG00000026447	Pik3c2b	protein_coding	1	1	0.101247	0.266123
	ENSMUSG00000026452	Syt2	protein_coding	1	0.720871	0.685146	1
	ENSMUSG00000026471	Mr1	protein_coding	1	1	0.208653	0.110498
	ENSMUSG00000026478	Lamc1	protein_coding	1	1	0.0215316	0.0196091
	ENSMUSG00000026479	Lamc2	protein_coding	1	1	0.0241101	0.0127551
	ENSMUSG00000026480	Ncf2	protein_coding	1	0.827636	0.0969521	1
	ENSMUSG00000026509	Capn2	protein_coding	1	1	0.01181	0.0105719
	ENSMUSG00000026519	Tmem63a	protein_coding	1	1	0.135926	0.08917
	ENSMUSG00000026547	Tagln2	protein_coding	1	1	0.0151573	0.0219726
	ENSMUSG00000026556	Vangl2	protein_coding	1	1	0.226144	0.207676
	ENSMUSG00000026574	Dpt	protein_coding	1	1	0	0.016611
	ENSMUSG00000026586	Prrx1	protein_coding	1	1	0	0.0309897
	ENSMUSG00000026604	Ptpn14	protein_coding	1	1	0.0243118	0.0421934
	ENSMUSG00000026614	Slc30a10	protein_coding	1	1	0.0565515	0.151153
	ENSMUSG00000026626	Ppp2r5a	protein_coding	1	1	0.0623694	0.097761
	ENSMUSG00000026628	Atf3	protein_coding	1	1	0.0342842	0.0238567
	ENSMUSG00000026643	Nmt2	protein_coding	1	1	0.0930531	0.153287
	ENSMUSG00000026674	Ddr2	protein_coding	1	1	0.00132998	0.00818094
	ENSMUSG00000026675	Hsd17b7	protein_coding	1	1	0.167874	0.21529
	ENSMUSG00000026676	Ccdc3	protein_coding	1	1	0.0196615	0.0694048
	ENSMUSG00000026686	Lmx1a	protein_coding	1	1	0	0.361244
	ENSMUSG00000026727	Rsu1	protein_coding	1	1	0.0520306	0.0266727
	ENSMUSG00000026728	Vim	protein_coding	1	1	0.0305587	0.0140893
	ENSMUSG00000026730	Pter	protein_coding	1	1	0.028758	0.0567235
	ENSMUSG00000026748	Plxdc2	protein_coding	1	1	0.00504886	0.00712769
	ENSMUSG00000026749	Nek6	protein_coding	1	1	0.0343603	0.0594769
	ENSMUSG00000026768	Itga8	protein_coding	1	1	0	0.128543
	ENSMUSG00000026796	Fam129b	protein_coding	1	1	0.0438774	0.0833901
	ENSMUSG00000026826	Nr4a2	protein_coding	1	1	0.0166783	0.0259001
	ENSMUSG00000026833	Olfm1	protein_coding	1	1	0.121246	0.037892
	ENSMUSG00000026836	Acvr1	protein_coding	1	1	0.0242441	0.0125395
	ENSMUSG00000026837	Col5a1	protein_coding	1	1	0.0171757	0.0479219
	ENSMUSG00000026840	Lamc3	protein_coding	1	1	0.054974	0.0968267
	ENSMUSG00000026860	Sh3glb2	protein_coding	1	1	0.159625	0.269511
	ENSMUSG00000026872	Zeb2	protein_coding	1	1	0.0271343	0.0121236
	ENSMUSG00000026873	Phf19	protein_coding	1	1	0.0535785	0.0775117
	ENSMUSG00000026879	Gsn	protein_coding	1	1	0.0266036	0.187773
	ENSMUSG00000026888	Grb14	protein_coding	1	1	0.0101574	0.0160898
	ENSMUSG00000026890	Lhx6	protein_coding	1	1	0.0897012	0.22183
	ENSMUSG00000026923	Notch1	protein_coding	1	1	0.033764	0.0455911
	ENSMUSG00000026944	Abca2	protein_coding	1	1	0.051528	0.122652
	ENSMUSG00000026946	Nmi	protein_coding	1	1	0.0406451	0.0253482
	ENSMUSG00000026950	Neb	protein_coding	1	1	0.0219708	0.259569
	ENSMUSG00000026955	Sapcd2	protein_coding	1	1	0.0957979	0.238024
	ENSMUSG00000026956	Uap1l1	protein_coding	1	1	0.0736	0.102851
	ENSMUSG00000026976	Pax8	protein_coding	1	1	0	0
	ENSMUSG00000026980	Ly75	protein_coding	1	1	0.232248	0.367418
	ENSMUSG00000026988	Wdsub1	protein_coding	1	1	0.233863	0.348642
	ENSMUSG00000027009	Itga4	protein_coding	1	1	0	0.119555
	ENSMUSG00000027010	Slc25a12	protein_coding	1	1	0.199599	0.0840379
	ENSMUSG00000027035	Cers6	protein_coding	1	1	0.0390803	0.0347775
	ENSMUSG00000027070	Lrp2	protein_coding	1	1	0.00631187	0.0685651
	ENSMUSG00000027074	Slc43a3	protein_coding	1	1	0.00611426	0.00869494
	ENSMUSG00000027075	Slc43a1	protein_coding	1	1	0.0195341	0.0540391
	ENSMUSG00000027078	Ube2l6	protein_coding	1	1	0.228374	0.0968965
	ENSMUSG00000027082	Tfpi	protein_coding	1	1	0.0296293	0.0106657
	ENSMUSG00000027087	Itgav	protein_coding	1	1	0.0154175	0.0250065
	ENSMUSG00000027111	Itga6	protein_coding	1	1	0.0458816	0.0410899
	ENSMUSG00000027164	Traf6	protein_coding	1	1	0.0440427	0.0419255
	ENSMUSG00000027171	Prrg4	protein_coding	1	1	0.0358815	0.0290058
	ENSMUSG00000027173	Depdc7	protein_coding	1	1	0.0624261	0.0915425
	ENSMUSG00000027187	Cat	protein_coding	1	1	0.208155	0.100109
	ENSMUSG00000027188	Pamr1	protein_coding	1	1	0	0.0151531
	ENSMUSG00000027195	Hsd17b12	protein_coding	1	1	0.114328	0.121466
	ENSMUSG00000027200	Sema6d	protein_coding	1	1	0.0178903	0.0386221
	ENSMUSG00000027204	Fbn1	protein_coding	1	1	0.0022807	0.00499875
	ENSMUSG00000027208	Fgf7	protein_coding	1	1	0	0.0832177
	ENSMUSG00000027210	Meis2	protein_coding	1	1	0.0370013	0.0344668
	ENSMUSG00000027217	Tspan18	protein_coding	1	1	0.0572319	0.019978
	ENSMUSG00000027230	Creb3l1	protein_coding	1	1	0.0221784	0.023955
	ENSMUSG00000027238	Frmd5	protein_coding	1	1	0.142279	0.415716
	ENSMUSG00000027239	Mdk	protein_coding	1	1	0.118872	0.134643
	ENSMUSG00000027242	Wdr76	protein_coding	1	1	0.0956465	0.280472
	ENSMUSG00000027246	Ell3	protein_coding	1	1	0.0683957	0.380121
	ENSMUSG00000027249	F2	protein_coding	1	1	0.298298	0.160084
	ENSMUSG00000027253	Lrp4	protein_coding	1	1	0.0324639	0.0868547
	ENSMUSG00000027276	Jag1	protein_coding	1	1	0.0409833	0.0626361
	ENSMUSG00000027293	Ehd4	protein_coding	1	1	0.0865665	0.163527
	ENSMUSG00000027330	Cdc25b	protein_coding	1	1	0.0810621	0.164993
	ENSMUSG00000027340	Slc23a2	protein_coding	1	1	0.0623422	0.140529
	ENSMUSG00000027347	Rasgrp1	protein_coding	1	1	0.230617	0.199113
	ENSMUSG00000027351	Spred1	protein_coding	1	1	0.119173	0.131574
	ENSMUSG00000027358	Bmp2	protein_coding	1	1	0.00949524	0.0189772
	ENSMUSG00000027359	Slc27a2	protein_coding	1	1	0.0905971	0.339951
	ENSMUSG00000027368	Dusp2	protein_coding	1	1	0.0622026	0.126723
	ENSMUSG00000027386	Fbln7	protein_coding	1	1	0.0956414	0.112876
	ENSMUSG00000027394	Ttl	protein_coding	1	1	0.0479774	0.0455816
	ENSMUSG00000027395	Polr1b	protein_coding	1	1	0.0823709	0.103333
	ENSMUSG00000027405	Nop56	protein_coding	1	1	0.122381	0.130501
	ENSMUSG00000027408	Cpxm1	protein_coding	1	1	0.010397	0.0509867
	ENSMUSG00000027428	Rbbp9	protein_coding	1	1	0.0798461	0.121739
	ENSMUSG00000027457	Snph	protein_coding	1	1	0.0333646	0.165039
	ENSMUSG00000027478	Dnmt3b	protein_coding	1	1	0.0809828	0.16902
	ENSMUSG00000027490	E2f1	protein_coding	1	1	0.138539	0.443075
	ENSMUSG00000027499	Pkia	protein_coding	1	1	0.0270941	0.0174076
	ENSMUSG00000027506	Tpd52	protein_coding	1	1	0.0297641	0.0266681
	ENSMUSG00000027510	Rbm38	protein_coding	1	1	0.201937	0.242836
	ENSMUSG00000027523	Gnas	protein_coding	1	1	0.0592904	0.0276037
	ENSMUSG00000027536	Chmp4c	protein_coding	1	1	0.0141513	0.00275185
	ENSMUSG00000027544	Nfatc2	protein_coding	1	1	0.045579	0.0471007
	ENSMUSG00000027547	Sall4	protein_coding	1	1	0.13053	0.23418
	ENSMUSG00000027551	Zfp64	protein_coding	1	1	0.0480207	0.0305033
	ENSMUSG00000027555	Car13	protein_coding	1	1	0.0255997	0.0257628
	ENSMUSG00000027566	Psma7	protein_coding	1	1	0.0884124	0.0890144
	ENSMUSG00000027574	Nkain4	protein_coding	1	1	0.082357	0.155085
	ENSMUSG00000027577	Chrna4	protein_coding	1	1	0.0263766	0.0756987
	ENSMUSG00000027583	Zbtb46	protein_coding	1	1	0.0481145	0.0533055
	ENSMUSG00000027624	Epb41l1	protein_coding	1	1	0.0120442	0.0125507
	ENSMUSG00000027660	Skil	protein_coding	1	1	0.0629766	0.0769083
	ENSMUSG00000027661	Slc2a10	protein_coding	1	1	0.0215653	0.00662371
	ENSMUSG00000027669	Gnb4	protein_coding	1	1	0.0232737	0.0486555
	ENSMUSG00000027698	Nceh1	protein_coding	1	1	0.136581	0.216211
	ENSMUSG00000027712	Anxa5	protein_coding	1	1	0.0208102	0.0131479
	ENSMUSG00000027713	1810062G17Rik	protein_coding	1	1	0.0469192	0.0218751
	ENSMUSG00000027715	Ccna2	protein_coding	1	1	0.207375	0.360516
	ENSMUSG00000027716	Trpc3	protein_coding	1	1	0.0106653	0.0152149
	ENSMUSG00000027750	Postn	protein_coding	1	1	0.0028606	0
	ENSMUSG00000027752	Exosc8	protein_coding	1	1	0.0709627	0.0897821
	ENSMUSG00000027763	Mbnl1	protein_coding	1	1	0.0566122	0.0373782
	ENSMUSG00000027765	P2ry1	protein_coding	1	1	0.0240477	0.0800693
	ENSMUSG00000027777	Schip1	protein_coding	1	1	0.0232058	0.0172462
	ENSMUSG00000027784	Ppm1l	protein_coding	1	1	0.102914	0.0910873
	ENSMUSG00000027792	Bche	protein_coding	1	1	0.177764	0.0203535
	ENSMUSG00000027803	Wwtr1	protein_coding	1	1	0.018101	0.0542205
	ENSMUSG00000027820	Mme	protein_coding	1	1	0.0291415	0.00493264
	ENSMUSG00000027828	Ssr3	protein_coding	1	1	0.0827988	0.0823725
	ENSMUSG00000027832	Ptx3	protein_coding	1	1	0	0.0117212
	ENSMUSG00000027840	Wnt2b	protein_coding	1	1	0.0159328	0.0435719
	ENSMUSG00000027848	Olfml3	protein_coding	1	1	0.0831643	0.073529
	ENSMUSG00000027858	Tspan2	protein_coding	1	1	0.0734802	0.0537846
	ENSMUSG00000027859	Ngf	protein_coding	1	1	0.0188688	0.0288501
	ENSMUSG00000027860	Vangl1	protein_coding	1	1	0.0172674	0.0068591
	ENSMUSG00000027861	Casq2	protein_coding	1	1	0	0
	ENSMUSG00000027864	Ptgfrn	protein_coding	1	1	0.0203286	0.037538
	ENSMUSG00000027878	Notch2	protein_coding	1	1	0.0787557	0.0695119
	ENSMUSG00000027887	Sypl2	protein_coding	1	1	0.0354481	0.322053
	ENSMUSG00000027889	Ampd2	protein_coding	1	1	0.172882	0.327453
	ENSMUSG00000027900	Dram2	protein_coding	1	1	0.0595549	0.0628518
	ENSMUSG00000027901	Dennd2d	protein_coding	1	1	0.0163931	0.124871
	ENSMUSG00000027907	S100a11	protein_coding	1	1	0.0362687	0.0150248
	ENSMUSG00000027940	Tpm3	protein_coding	1	0.524182	0.319339	1
	ENSMUSG00000027953	Slc50a1	protein_coding	1	1	0.0387357	0.0473858
	ENSMUSG00000027954	Efna1	protein_coding	1	1	0.0920941	0.0677613
	ENSMUSG00000027955	Gask1b	protein_coding	1	1	0.0164772	0.00522516
	ENSMUSG00000027966	Col11a1	protein_coding	1	1	0.0573733	0.0189926
	ENSMUSG00000027978	Prss12	protein_coding	1	1	0.0277398	0.0522979
	ENSMUSG00000027993	Trim2	protein_coding	1	1	0.0392593	0.0199983
	ENSMUSG00000027995	Tlr2	protein_coding	1	1	0.056468	0.119009
	ENSMUSG00000027996	Sfrp2	protein_coding	1	1	0.0248559	0.113875
	ENSMUSG00000028005	Gucy1b1	protein_coding	1	1	0.0365597	0.0278729
	ENSMUSG00000028020	Glrb	protein_coding	1	1	0.17341	0.126819
	ENSMUSG00000028024	Enpep	protein_coding	1	1	0.0331237	0.0297607
	ENSMUSG00000028032	Papss1	protein_coding	1	1	0.133823	0.148017
	ENSMUSG00000028033	Kcnq5	protein_coding	1	1	0.0253371	0.0387799
	ENSMUSG00000028040	Efna4	protein_coding	1	1	0.0430334	0.172968
	ENSMUSG00000028044	Cks1b	protein_coding	1	1	0.159071	0.0919325
	ENSMUSG00000028063	Lmna	protein_coding	1	1	0.0260005	0.026415
	ENSMUSG00000028068	Iqgap3	protein_coding	1	1	0.0235662	0.0962226
	ENSMUSG00000028072	Ntrk1	protein_coding	1	1	0.0545286	0.343881
	ENSMUSG00000028073	Pear1	protein_coding	1	1	0.0955387	0.0872298
	ENSMUSG00000028076	Cd1d1	protein_coding	1	1	0.24494	0.0239222
	ENSMUSG00000028078	Dclk2	protein_coding	1	1	0.0300277	0.0844526
	ENSMUSG00000028081	Rps3a1	protein_coding	1	1	0.0794957	0.0919352
	ENSMUSG00000028088	Fmo5	protein_coding	1	1	0.0864455	0.0776776
	ENSMUSG00000028111	Ctsk	protein_coding	1	1	0.145071	0.060726
	ENSMUSG00000028128	F3	protein_coding	1	1	0.00741815	0.00292414
	ENSMUSG00000028149	Rap1gds1	protein_coding	1	1	0.0646381	0.0743154
	ENSMUSG00000028150	Rorc	protein_coding	1	1	0.322344	0.128356
	ENSMUSG00000028163	Nfkb1	protein_coding	1	1	0.0359981	0.033366
	ENSMUSG00000028172	Tacr3	protein_coding	1	1	0	0.00791866
	ENSMUSG00000028173	Wls	protein_coding	1	1	0.0127744	0.01934
	ENSMUSG00000028175	Depdc1a	protein_coding	1	1	0.14542	0.0639288
	ENSMUSG00000028184	Adgrl2	protein_coding	1	1	0.0146237	0.056934
	ENSMUSG00000028191	Bcl10	protein_coding	1	1	0.059284	0.0523046
	ENSMUSG00000028195	Ccn1	protein_coding	1	1	0.0114424	0.0220482
	ENSMUSG00000028207	Asph	protein_coding	1	1	0.230757	0.185299
	ENSMUSG00000028214	Gem	protein_coding	1	1	0.227002	0.0354004
	ENSMUSG00000028221	Pip4p2	protein_coding	1	1	0.0527887	0.0201918
	ENSMUSG00000028226	Mmp16	protein_coding	1	1	0.00840022	0.0316279
	ENSMUSG00000028228	Cpne3	protein_coding	1	1	0.124047	0.132835
	ENSMUSG00000028246	Faxc	protein_coding	1	1	0.149366	0.187251
	ENSMUSG00000028262	Clca3a2	protein_coding	1	1	0.0413059	0
	ENSMUSG00000028266	Lmo4	protein_coding	1	1	0.0487291	0.0434583
	ENSMUSG00000028270	Gbp2	protein_coding	1	1	0.0659505	0.0332865
	ENSMUSG00000028334	Nans	protein_coding	1	1	0.172097	0.19415
	ENSMUSG00000028339	Col15a1	protein_coding	1	1	0.0407499	0.0343278
	ENSMUSG00000028341	Nr4a3	protein_coding	1	1	0.106617	0.126589
	ENSMUSG00000028358	Zfp618	protein_coding	1	1	0.0248602	0.019393
	ENSMUSG00000028367	Txn1	protein_coding	1	1	0.0516726	0.0478389
	ENSMUSG00000028369	Svep1	protein_coding	1	1	0.019652	0
	ENSMUSG00000028370	Pappa	protein_coding	1	1	0.000594141	0.00284698
	ENSMUSG00000028385	Snx30	protein_coding	1	1	0.127805	0.200711
	ENSMUSG00000028399	Ptprd	protein_coding	1	1	0.031406	0.0155672
	ENSMUSG00000028402	Mpdz	protein_coding	1	1	0.0349514	0.0955362
	ENSMUSG00000028412	Slc44a1	protein_coding	1	1	0.0420694	0.0570118
	ENSMUSG00000028413	B4galt1	protein_coding	1	1	0.0857918	0.0647781
	ENSMUSG00000028434	Epb41l4b	protein_coding	1	1	0.084857	0.334722
	ENSMUSG00000028455	Stoml2	protein_coding	1	1	0.195326	0.261355
	ENSMUSG00000028464	Tpm2	protein_coding	1	1	0.0545289	0.061084
	ENSMUSG00000028465	Tln1	protein_coding	1	1	0.138275	0.10926
	ENSMUSG00000028469	Npr2	protein_coding	1	1	0.0149894	0.0275481
	ENSMUSG00000028480	Glipr2	protein_coding	1	1	0.00576793	0.0122175
	ENSMUSG00000028487	Bnc2	protein_coding	1	1	0.0300772	0.049017
	ENSMUSG00000028517	Plpp3	protein_coding	1	1	0.040693	0.0304686
	ENSMUSG00000028518	Prkaa2	protein_coding	1	1	0.0260808	0.0313699
	ENSMUSG00000028530	Jak1	protein_coding	1	1	0.058275	0.0586974
	ENSMUSG00000028532	Cachd1	protein_coding	1	1	0.0232476	0.0119098
	ENSMUSG00000028542	Slc6a9	protein_coding	1	1	0.0365259	0.0497954
	ENSMUSG00000028565	Nfia	protein_coding	1	1	0.0623429	0.0282956
	ENSMUSG00000028581	Laptm5	protein_coding	1	0.505591	0.0319693	1
	ENSMUSG00000028583	Pdpn	protein_coding	1	1	0.00421663	0.0233035
	ENSMUSG00000028591	Pramef12	protein_coding	1	1	0.0138275	0.0872933
	ENSMUSG00000028597	Gpx7	protein_coding	1	1	0.0886966	0.0347811
	ENSMUSG00000028601	Echdc2	protein_coding	1	1	0.00569658	0.0166388
	ENSMUSG00000028631	Kcnq4	protein_coding	1	1	0.0474794	0.0818236
	ENSMUSG00000028633	Ctps	protein_coding	1	1	0.0716873	0.120675
	ENSMUSG00000028640	Tfap2c	protein_coding	1	1	0.088337	0.151341
	ENSMUSG00000028641	P3h1	protein_coding	1	1	0.301118	0.211021
	ENSMUSG00000028654	Mycl	protein_coding	1	1	0.0172106	0.0479262
	ENSMUSG00000028661	Epha8	protein_coding	1	1	0.0778245	0.180405
	ENSMUSG00000028664	Ephb2	protein_coding	1	1	0.007901	0.0158057
	ENSMUSG00000028680	Plk3	protein_coding	1	1	0.0387419	0.0456434
	ENSMUSG00000028691	Prdx1	protein_coding	1	1	0.127732	0.187834
	ENSMUSG00000028747	Htr6	protein_coding	1	1	0.0337807	0.0699076
	ENSMUSG00000028763	Hspg2	protein_coding	1	1	0.0312299	0.0444113
	ENSMUSG00000028766	Alpl	protein_coding	1	1	0.0509748	0.224177
	ENSMUSG00000028771	Ptpn12	protein_coding	1	1	0.0401699	0.0734655
	ENSMUSG00000028776	Tinagl1	protein_coding	1	1	0.00789956	0.00927096
	ENSMUSG00000028780	Sema3c	protein_coding	1	1	0.0142484	0.00609604
	ENSMUSG00000028782	Adgrb2	protein_coding	1	1	0.145822	0.067673
	ENSMUSG00000028794	A3galt2	protein_coding	1	1	0.244154	0.195744
	ENSMUSG00000028799	Zfp362	protein_coding	1	1	0.102696	0.0332234
	ENSMUSG00000028822	Tmem50a	protein_coding	1	1	0.094996	0.105276
	ENSMUSG00000028849	Map7d1	protein_coding	1	1	0.0330355	0.0530438
	ENSMUSG00000028864	Hgf	protein_coding	1	1	0	0.0302505
	ENSMUSG00000028871	Rspo1	protein_coding	1	1	0.108502	0.167103
	ENSMUSG00000028883	Sema3a	protein_coding	1	1	0.00791142	0
	ENSMUSG00000028885	Smpdl3b	protein_coding	1	1	0.0735522	0.0448439
	ENSMUSG00000028906	Epb41	protein_coding	1	1	0.131087	0.32588
	ENSMUSG00000028927	Padi2	protein_coding	1	1	0.262427	0.788109
	ENSMUSG00000028949	Smarcd3	protein_coding	1	1	0.0535344	0.316653
	ENSMUSG00000028967	Errfi1	protein_coding	1	1	0.0457171	0.0864281
	ENSMUSG00000028970	Abcb1b	protein_coding	1	1	0.0147695	0.0708663
	ENSMUSG00000028972	Car6	protein_coding	1	1	0	0.12597
	ENSMUSG00000028988	Ctnnbip1	protein_coding	1	1	0.207045	0.331854
	ENSMUSG00000029019	Nppb	protein_coding	1	1	0.00349031	0.0147762
	ENSMUSG00000029032	Arhgef16	protein_coding	1	1	0.0231084	0.163782
	ENSMUSG00000029050	Ski	protein_coding	1	1	0.0266561	0.047334
	ENSMUSG00000029059	Prxl2b	protein_coding	1	1	0.081609	0.101737
	ENSMUSG00000029061	Mmp23	protein_coding	1	1	0.326853	0.176394
	ENSMUSG00000029090	Adgra3	protein_coding	1	1	0.0308423	0.0394199
	ENSMUSG00000029093	Sorcs2	protein_coding	1	1	0.019622	0.0055112
	ENSMUSG00000029096	Htra3	protein_coding	1	1	0.00297193	0.0558235
	ENSMUSG00000029108	Pcdh7	protein_coding	1	1	0.00094072	0.00357578
	ENSMUSG00000029112	Nkx1-1	protein_coding	1	1	0.0599939	0.0550355
	ENSMUSG00000029122	Evc	protein_coding	1	1	0.0587636	0.192346
	ENSMUSG00000029135	Fosl2	protein_coding	1	1	0.0393781	0.0489037
	ENSMUSG00000029161	Cgref1	protein_coding	1	1	0.0210411	0.0434271
	ENSMUSG00000029162	Khk	protein_coding	1	1	0.129999	0.102683
	ENSMUSG00000029163	Emilin1	protein_coding	1	1	0.0445944	0.0594257
	ENSMUSG00000029171	Pgm2	protein_coding	1	1	0.0181183	0.00599147
	ENSMUSG00000029177	Cenpa	protein_coding	1	1	0.0700527	0.0761317
	ENSMUSG00000029178	Klf3	protein_coding	1	1	0.0158321	0.0186267
	ENSMUSG00000029185	Fam114a1	protein_coding	1	1	0.0118456	0.00637591
	ENSMUSG00000029189	Sel1l3	protein_coding	1	1	0.00189758	0
	ENSMUSG00000029201	Ugdh	protein_coding	1	1	0.0182346	0.0365537
	ENSMUSG00000029207	Apbb2	protein_coding	1	1	0.0755782	0.0395508
	ENSMUSG00000029211	Gabra4	protein_coding	1	1	0.043661	0.243545
	ENSMUSG00000029223	Uchl1	protein_coding	1	1	0.0805367	0.105842
	ENSMUSG00000029231	Pdgfra	protein_coding	1	1	0.0154005	0.0244244
	ENSMUSG00000029245	Epha5	protein_coding	1	1	0.02934	0.0197274
	ENSMUSG00000029249	Rest	protein_coding	1	1	0.294047	0.105282
	ENSMUSG00000029287	Tgfbr3	protein_coding	1	1	0.0431242	0.0609243
	ENSMUSG00000029304	Spp1	protein_coding	1	1	0.0183386	0.0384523
	ENSMUSG00000029309	Sparcl1	protein_coding	1	1	0.0908367	0.0296209
	ENSMUSG00000029311	Hsd17b11	protein_coding	1	1	0.0521962	0.0479898
	ENSMUSG00000029313	Aff1	protein_coding	1	1	0.0747305	0.0426144
	ENSMUSG00000029322	Plac8	protein_coding	1	1	0	0.0222926
	ENSMUSG00000029352	Crybb3	protein_coding	1	1	0.320383	0.0919992
	ENSMUSG00000029359	Tesc	protein_coding	1	1	0.0452023	0.0314571
	ENSMUSG00000029364	Wsb2	protein_coding	1	1	0.0520732	0.032868
	ENSMUSG00000029366	Dck	protein_coding	1	1	0.226933	0.317845
	ENSMUSG00000029373	Pf4	protein_coding	1	0.379432	0	1
	ENSMUSG00000029377	Ereg	protein_coding	1	1	0.00228117	0.0160194
	ENSMUSG00000029378	Areg	protein_coding	1	1	0.0108055	0.0542208
	ENSMUSG00000029385	Ccng2	protein_coding	1	1	0.081375	0.0782826
	ENSMUSG00000029392	Rilpl1	protein_coding	1	1	0.079871	0.0420063
	ENSMUSG00000029410	Ppef2	protein_coding	1	1	0.13808	0
	ENSMUSG00000029413	Naaa	protein_coding	1	1	0.0557132	0.0123352
	ENSMUSG00000029419	Ajm1	protein_coding	1	0.727681	1	0.982176
	ENSMUSG00000029420	Rimbp2	protein_coding	1	1	0	0
	ENSMUSG00000029436	Mmp17	protein_coding	1	1	0.0590771	0.158659
	ENSMUSG00000029438	Bcl7a	protein_coding	1	1	0.385715	0.237534
	ENSMUSG00000029449	Rhof	protein_coding	1	1	0.187456	0.188299
	ENSMUSG00000029461	Fam168a	protein_coding	1	1	0.134788	0.153284
	ENSMUSG00000029490	Mfsd7a	protein_coding	1	1	0.0507852	0.0557725
	ENSMUSG00000029521	Chek2	protein_coding	1	1	0.0746311	0.240337
	ENSMUSG00000029560	Snx8	protein_coding	1	1	0.353593	0.499787
	ENSMUSG00000029570	Lfng	protein_coding	1	1	0.0141647	0.0495414
	ENSMUSG00000029575	Mmab	protein_coding	1	1	0.410233	0.365904
	ENSMUSG00000029580	Actb	protein_coding	1	1	0.0662668	0.114935
	ENSMUSG00000029581	Fscn1	protein_coding	1	1	0.0251535	0.0551988
	ENSMUSG00000029591	Ung	protein_coding	1	1	0.218251	0.374273
	ENSMUSG00000029622	Arpc1b	protein_coding	1	1	0.0511101	0.0426416
	ENSMUSG00000029632	Ndufa4	protein_coding	1	1	0.104842	0.0979291
	ENSMUSG00000029641	Rasl11a	protein_coding	1	1	0.0180585	0.0277191
	ENSMUSG00000029659	Medag	protein_coding	1	1	0.00297559	0.015081
	ENSMUSG00000029661	Col1a2	protein_coding	1	1	0.00725679	0.0345255
	ENSMUSG00000029664	Tfpi2	protein_coding	1	1	0.0626223	0.0111735
	ENSMUSG00000029673	Auts2	protein_coding	1	1	0.0184324	0.0111969
	ENSMUSG00000029675	Eln	protein_coding	1	1	0.043529	0.162449
	ENSMUSG00000029710	Ephb4	protein_coding	1	1	0.0191331	0.0403475
	ENSMUSG00000029718	Pcolce	protein_coding	1	1	0.0297193	0.0778854
	ENSMUSG00000029761	Cald1	protein_coding	1	1	0.00569375	0.00965795
	ENSMUSG00000029765	Plxna4	protein_coding	1	1	0.00910838	0.0141936
	ENSMUSG00000029767	Calu	protein_coding	1	1	0.138462	0.107956
	ENSMUSG00000029771	Irf5	protein_coding	1	1	0.00632431	0.092788
	ENSMUSG00000029778	Adcyap1r1	protein_coding	1	1	0.026969	0.135427
	ENSMUSG00000029781	Fkbp9	protein_coding	1	1	0.0629077	0.112766
	ENSMUSG00000029804	Herc3	protein_coding	1	1	0.0652421	0.0968605
	ENSMUSG00000029816	Gpnmb	protein_coding	1	1	0.00606047	0.0459916
	ENSMUSG00000029819	Npy	protein_coding	1	1	0.017181	0.0402111
	ENSMUSG00000029822	Osbpl3	protein_coding	1	1	0.0353423	0.0266726
	ENSMUSG00000029826	Zc3hav1	protein_coding	1	1	0.0309776	0.0384456
	ENSMUSG00000029838	Ptn	protein_coding	1	1	0.0660631	0.084689
	ENSMUSG00000029848	Stra8	protein_coding	1	1	0.201742	0.542047
	ENSMUSG00000029851	Tcaf2	protein_coding	1	1	0.0357167	0.016795
	ENSMUSG00000029859	Epha1	protein_coding	1	1	0.029235	0.122987
	ENSMUSG00000029860	Zyx	protein_coding	1	1	0.0221725	0.0199697
	ENSMUSG00000029869	Ephb6	protein_coding	1	1	0.0158345	0.0449916
	ENSMUSG00000029994	Anxa4	protein_coding	1	1	0.0265685	0.028897
	ENSMUSG00000029998	Pcyox1	protein_coding	1	1	0.110142	0.104078
	ENSMUSG00000030000	Add2	protein_coding	1	1	0.0608764	0.118223
	ENSMUSG00000030020	Prickle2	protein_coding	1	0	0.205436	1
	ENSMUSG00000030022	Adamts9	protein_coding	1	1	0.024563	0.0284719
	ENSMUSG00000030029	Lrig1	protein_coding	1	1	0.0261446	0.0706187
	ENSMUSG00000030084	Plxna1	protein_coding	1	1	0.157922	0.154914
	ENSMUSG00000030091	Nup210	protein_coding	1	1	0.177112	0.448509
	ENSMUSG00000030095	Tmem43	protein_coding	1	1	0.13575	0.0959685
	ENSMUSG00000030098	Grip2	protein_coding	1	1	0	0.0628914
	ENSMUSG00000030102	Itpr1	protein_coding	1	1	0.0701439	0.0573825
	ENSMUSG00000030103	Bhlhe40	protein_coding	1	1	0.0940876	0.0284483
	ENSMUSG00000030110	Ret	protein_coding	1	1	0.0352045	0.0606797
	ENSMUSG00000030122	Ptms	protein_coding	1	1	0.0161184	0.0361831
	ENSMUSG00000030123	Plxnd1	protein_coding	1	1	0.0522325	0.103514
	ENSMUSG00000030124	Lag3	protein_coding	1	1	0.0591025	0.0525301
	ENSMUSG00000030134	Rasgef1a	protein_coding	1	1	0.00684113	0.0040977
	ENSMUSG00000030142	Clec4e	protein_coding	1	0.803284	0	1
	ENSMUSG00000030199	Etv6	protein_coding	1	1	0.0574959	0.0335073
	ENSMUSG00000030201	Lrp6	protein_coding	1	1	0.044164	0.0691916
	ENSMUSG00000030203	Dusp16	protein_coding	1	1	0.133582	0.141295
	ENSMUSG00000030208	Emp1	protein_coding	1	1	0.0258206	0.0262701
	ENSMUSG00000030217	Art4	protein_coding	1	1	0	0
	ENSMUSG00000030218	Mgp	protein_coding	1	1	0.0128212	0.0180078
	ENSMUSG00000030223	Ptpro	protein_coding	1	1	0.0237537	0.0148528
	ENSMUSG00000030255	Sspn	protein_coding	1	1	0.0772432	0.0391033
	ENSMUSG00000030256	Bhlhe41	protein_coding	1	1	0.23025	0.106421
	ENSMUSG00000030259	Rassf8	protein_coding	1	1	0.0434354	0.0424856
	ENSMUSG00000030272	Camk1	protein_coding	1	1	0.0314672	0.0317235
	ENSMUSG00000030310	Slc6a1	protein_coding	1	1	0.191115	0.630338
	ENSMUSG00000030342	Cd9	protein_coding	1	1	0.0345402	0.0478925
	ENSMUSG00000030351	Tspan11	protein_coding	1	1	0.0450977	0.0528475
	ENSMUSG00000030352	Tspan9	protein_coding	1	1	0.0425433	0.0787984
	ENSMUSG00000030353	Tead4	protein_coding	1	1	0.0208962	0.00487068
	ENSMUSG00000030402	Ppm1n	protein_coding	1	1	0.160029	0.465135
	ENSMUSG00000030431	Tmem238	protein_coding	1	1	0.0522874	0.040814
	ENSMUSG00000030443	Zfp583	protein_coding	1	1	0.0729677	0.319506
	ENSMUSG00000030447	Cyfip1	protein_coding	1	1	0.0380844	0.0259405
	ENSMUSG00000030450	Oca2	protein_coding	1	0.463353	0.316066	1
	ENSMUSG00000030499	Kctd15	protein_coding	1	1	0.0134462	0.189984
	ENSMUSG00000030519	Apba2	protein_coding	1	1	0.113785	0.460626
	ENSMUSG00000030530	Furin	protein_coding	1	1	0.0148046	0.0317037
	ENSMUSG00000030541	Idh2	protein_coding	1	1	0.0822429	0.0422934
	ENSMUSG00000030546	Plin1	protein_coding	1	1	0.874961	0.808115
	ENSMUSG00000030551	Nr2f2	protein_coding	1	1	0.152966	0.174001
	ENSMUSG00000030557	Mef2a	protein_coding	1	1	0.0926024	0.0962849
	ENSMUSG00000030560	Ctsc	protein_coding	1	1	0.0375372	0.207919
	ENSMUSG00000030562	Nox4	protein_coding	1	1	0	0.0661133
	ENSMUSG00000030600	Lrfn1	protein_coding	1	1	0.0246868	0.0493609
	ENSMUSG00000030607	Acan	protein_coding	1	1	0.00404302	0.0401939
	ENSMUSG00000030643	Rab30	protein_coding	1	1	0.206304	0.1189
	ENSMUSG00000030657	Xylt1	protein_coding	1	1	0.00423161	0.016068
	ENSMUSG00000030674	Qprt	protein_coding	1	1	0.0520455	0
	ENSMUSG00000030707	Coro1a	protein_coding	1	1	0.102585	0.146851
	ENSMUSG00000030711	Sult1a1	protein_coding	1	1	0.143042	0.0888841
	ENSMUSG00000030717	Nupr1	protein_coding	1	1	0.0250345	0.0895038
	ENSMUSG00000030739	Myh14	protein_coding	1	1	0.0387288	0.0788804
	ENSMUSG00000030742	Lat	protein_coding	1	1	0.299722	0.426592
	ENSMUSG00000030748	Il4ra	protein_coding	1	1	0.0873757	0.119574
	ENSMUSG00000030766	Arhgap17	protein_coding	1	1	0.0904395	0.106874
	ENSMUSG00000030768	Disp1	protein_coding	1	1	0.170227	0.240384
	ENSMUSG00000030770	Parva	protein_coding	1	1	0.0171104	0.0141693
	ENSMUSG00000030772	Dkk3	protein_coding	1	1	0.0225279	0.0283056
	ENSMUSG00000030782	Tgfb1i1	protein_coding	1	1	0.0207696	0.0210989
	ENSMUSG00000030786	Itgam	protein_coding	1	1	0.149313	0.130471
	ENSMUSG00000030789	Itgax	protein_coding	1	1	0.0260613	0.0465246
	ENSMUSG00000030790	Adm	protein_coding	1	1	0.121105	0.0968068
	ENSMUSG00000030796	Tead2	protein_coding	1	1	0.0438367	0.104488
	ENSMUSG00000030802	Bckdk	protein_coding	1	1	0.0344509	0.0432925
	ENSMUSG00000030806	Stx1b	protein_coding	1	1	0.0628395	0.233115
	ENSMUSG00000030823	9130019O22Rik	protein_coding	1	1	0.0639931	0.0488793
	ENSMUSG00000030852	Tacc2	protein_coding	1	1	0.0642061	0.0508301
	ENSMUSG00000030865	Chp2	protein_coding	1	1	0.052685	0.00587075
	ENSMUSG00000030872	Gga2	protein_coding	1	1	0.0908724	0.132505
	ENSMUSG00000030890	Ilk	protein_coding	1	1	0.0481612	0.0347691
	ENSMUSG00000030894	Tpp1	protein_coding	1	1	0.147538	0.0485595
	ENSMUSG00000030895	Hpx	protein_coding	1	1	0.214191	0.628387
	ENSMUSG00000030905	Crym	protein_coding	1	1	0.0238662	0.0702454
	ENSMUSG00000030946	Lhpp	protein_coding	1	1	0.481284	0.259359
	ENSMUSG00000030966	Trim21	protein_coding	1	1	0.19199	0.05418
	ENSMUSG00000031007	Atp6ap2	protein_coding	1	1	0.742539	0.355616
	ENSMUSG00000031012	Cask	protein_coding	1	1	0.0811412	0.157079
	ENSMUSG00000031015	Swap70	protein_coding	1	1	0.0777605	0.134221
	ENSMUSG00000031059	Ndufb11	protein_coding	1	1	0.210932	0.100676
	ENSMUSG00000031066	Usp11	protein_coding	1	0.546284	1	0.172133
	ENSMUSG00000031070	Mrgprf	protein_coding	1	1	0	0.0753266
	ENSMUSG00000031093	Dock11	protein_coding	1	1	0.0146801	0.0517516
	ENSMUSG00000031099	Smarca1	protein_coding	1	1	0.0685503	0.0538091
	ENSMUSG00000031103	Elf4	protein_coding	1	1	0.0425789	0.0340344
	ENSMUSG00000031107	Rbmx2	protein_coding	1	1	0.243715	0.299744
	ENSMUSG00000031109	Enox2	protein_coding	1	1	0.0267238	0.0209661
	ENSMUSG00000031134	Rbmx	protein_coding	1	1	0.422362	0.341107
	ENSMUSG00000031137	Fgf13	protein_coding	1	1	0.017802	0.0203441
	ENSMUSG00000031143	Ccdc22	protein_coding	1	1	0.0637796	0.123119
	ENSMUSG00000031145	Prickle3	protein_coding	1	1	0.0738948	0.0363897
	ENSMUSG00000031146	Plp2	protein_coding	1	1	0.015003	0.0238021
	ENSMUSG00000031149	Praf2	protein_coding	1	1	0.0257399	0.0764914
	ENSMUSG00000031154	Otud5	protein_coding	1	1	0.668321	0.469634
	ENSMUSG00000031157	Pqbp1	protein_coding	1	1	0.210898	0.236181
	ENSMUSG00000031167	Rbm3	protein_coding	1	1	0.0987601	0.0668042
	ENSMUSG00000031170	Slc38a5	protein_coding	1	1	0	0.0274682
	ENSMUSG00000031171	Ftsj1	protein_coding	1	1	0.270664	0.112267
	ENSMUSG00000031189	Aff2	protein_coding	1	1	0.012707	0.0230434
	ENSMUSG00000031197	Vbp1	protein_coding	1	1	0.395634	0.197173
	ENSMUSG00000031198	Fundc2	protein_coding	1	1	0.0991985	0.0270016
	ENSMUSG00000031201	Brcc3	protein_coding	1	1	0.0853832	0.109507
	ENSMUSG00000031202	Rab39b	protein_coding	1	1	0.0129041	0.0944409
	ENSMUSG00000031207	Msn	protein_coding	1	1	0.0255023	0.0402447
	ENSMUSG00000031209	Heph	protein_coding	1	1	0.0140222	0
	ENSMUSG00000031214	Ophn1	protein_coding	1	1	0.0194101	0.148464
	ENSMUSG00000031217	Efnb1	protein_coding	1	1	0.11785	0.100255
	ENSMUSG00000031221	Igbp1	protein_coding	1	1	0.0849891	0.0272464
	ENSMUSG00000031224	Magee2	protein_coding	1	1	0.0224013	0.0201029
	ENSMUSG00000031226	Pbdc1	protein_coding	1	1	0.858704	0.267364
	ENSMUSG00000031229	Atrx	protein_coding	1	1	0.0871375	0.0919286
	ENSMUSG00000031231	Cox7b	protein_coding	1	1	0.0899543	0.0649379
	ENSMUSG00000031232	Magt1	protein_coding	1	1	0.20837	0.176947
	ENSMUSG00000031239	Itm2a	protein_coding	1	1	0.129844	0.0665363
	ENSMUSG00000031245	Hmgn5	protein_coding	1	1	0.110961	0.0286042
	ENSMUSG00000031246	Sh3bgrl	protein_coding	1	1	0.057267	0.0466095
	ENSMUSG00000031253	Srpx2	protein_coding	1	1	0.0233823	0.0210083
	ENSMUSG00000031273	Col4a6	protein_coding	1	1	0	0.0339901
	ENSMUSG00000031274	Col4a5	protein_coding	1	1	0.0164136	0.00351934
	ENSMUSG00000031283	Chrdl1	protein_coding	1	1	0.0126461	0.150859
	ENSMUSG00000031284	Pak3	protein_coding	1	1	0.154243	0.514089
	ENSMUSG00000031290	Lrch2	protein_coding	1	1	0.155086	0.121407
	ENSMUSG00000031299	Pdha1	protein_coding	1	1	0.0867463	0.0574527
	ENSMUSG00000031302	Nlgn3	protein_coding	1	1	0.0605137	0.124948
	ENSMUSG00000031303	Map3k15	protein_coding	1	1	0.0913348	0.262398
	ENSMUSG00000031309	Rps6ka3	protein_coding	1	1	0.0612935	0.0922364
	ENSMUSG00000031311	Nono	protein_coding	1	1	0.0578199	0.0754389
	ENSMUSG00000031312	Itgb1bp2	protein_coding	1	1	0.0488854	0.0780151
	ENSMUSG00000031314	Taf1	protein_coding	1	1	0.0913484	0.113713
	ENSMUSG00000031320	Rps4x	protein_coding	1	1	0.0297382	0.0286859
	ENSMUSG00000031327	Chic1	protein_coding	1	1	0.0460468	0.123044
	ENSMUSG00000031328	Flna	protein_coding	1	1	0.0164767	0.0290749
	ENSMUSG00000031333	Abcb7	protein_coding	1	1	0.0870263	0.0777889
	ENSMUSG00000031347	Cetn2	protein_coding	1	0.569546	1	0.542359
	ENSMUSG00000031352	Hccs	protein_coding	1	1	0.0670706	0.149678
	ENSMUSG00000031353	Rbbp7	protein_coding	1	1	0.144548	0.120382
	ENSMUSG00000031355	Arhgap6	protein_coding	1	1	0	0.0157699
	ENSMUSG00000031357	Syap1	protein_coding	1	1	0.138458	0.148652
	ENSMUSG00000031360	Ctps2	protein_coding	1	1	0.0322232	0.0302939
	ENSMUSG00000031362	Xlr4c	protein_coding	1	1	0.211986	0.190854
	ENSMUSG00000031365	Zfp275	protein_coding	1	1	0.0347193	0.0509879
	ENSMUSG00000031370	Zrsr2	protein_coding	1	1	0.173385	0.114464
	ENSMUSG00000031374	Zfp92	protein_coding	1	1	0.0307576	0.374517
	ENSMUSG00000031375	Bgn	protein_coding	1	1	0.00301537	0.0159361
	ENSMUSG00000031379	Pir	protein_coding	1	1	0.0161513	0.0510145
	ENSMUSG00000031383	Dusp9	protein_coding	1	1	0.128689	0.187897
	ENSMUSG00000031385	Plxnb3	protein_coding	1	1	0	0.300133
	ENSMUSG00000031386	Hcfc1	protein_coding	1	1	0.288066	0.187498
	ENSMUSG00000031387	Renbp	protein_coding	1	1	0.153013	0.200954
	ENSMUSG00000031388	Naa10	protein_coding	1	1	0.0691779	0.0895907
	ENSMUSG00000031392	Irak1	protein_coding	1	1	0.0275101	0.0392679
	ENSMUSG00000031393	Mecp2	protein_coding	1	1	0.217832	0.161787
	ENSMUSG00000031397	Tktl1	protein_coding	1	0.840073	1	0.798279
	ENSMUSG00000031398	Plxna3	protein_coding	1	1	0.0559667	0.0484764
	ENSMUSG00000031399	Fam3a	protein_coding	1	1	0.0371889	0.031003
	ENSMUSG00000031400	G6pdx	protein_coding	1	1	0.0723393	0.0509866
	ENSMUSG00000031402	Mpp1	protein_coding	1	1	0.0485448	0.0797338
	ENSMUSG00000031403	Dkc1	protein_coding	1	1	0.0911558	0.0745281
	ENSMUSG00000031422	Morf4l2	protein_coding	1	1	0.288877	0.123774
	ENSMUSG00000031431	Tsc22d3	protein_coding	1	0.966291	0.702416	1
	ENSMUSG00000031433	Rbm41	protein_coding	1	1	0.0262846	0.0377109
	ENSMUSG00000031434	Morc4	protein_coding	1	1	0.0366433	0.0496497
	ENSMUSG00000031482	Slc25a15	protein_coding	1	1	0.0482286	0.0795651
	ENSMUSG00000031486	Adgra2	protein_coding	1	1	0.0117718	0.0336363
	ENSMUSG00000031490	Eif4ebp1	protein_coding	1	1	0.0105378	0.0238303
	ENSMUSG00000031502	Col4a1	protein_coding	1	1	0.0102358	0.0140365
	ENSMUSG00000031503	Col4a2	protein_coding	1	1	0.00996543	0.0127195
	ENSMUSG00000031523	Dlc1	protein_coding	1	1	0.0597748	0.101852
	ENSMUSG00000031548	Sfrp1	protein_coding	1	1	0.022386	0.0514853
	ENSMUSG00000031557	Plekha2	protein_coding	1	1	0.0526873	0.0280179
	ENSMUSG00000031558	Slit2	protein_coding	1	1	0.0359225	0.0741547
	ENSMUSG00000031562	Dctd	protein_coding	1	1	0.27045	0.0533201
	ENSMUSG00000031565	Fgfr1	protein_coding	1	1	0.0106936	0.0249976
	ENSMUSG00000031584	Gsr	protein_coding	1	1	0.0326891	0.0449436
	ENSMUSG00000031591	Asah1	protein_coding	1	1	0.0915996	0.0651986
	ENSMUSG00000031594	Fgl1	protein_coding	1	1	0.596662	0.633987
	ENSMUSG00000031604	Msmo1	protein_coding	1	1	0.185073	0.165326
	ENSMUSG00000031605	Klhl2	protein_coding	1	1	0.0305577	0.0330242
	ENSMUSG00000031616	Ednra	protein_coding	1	1	0.0273584	0.00574771
	ENSMUSG00000031628	Casp3	protein_coding	1	1	0.181367	0.114705
	ENSMUSG00000031636	Pdlim3	protein_coding	1	1	0.0440392	0.0901353
	ENSMUSG00000031654	Cbln1	protein_coding	1	1	0.0831913	0.201321
	ENSMUSG00000031659	Adcy7	protein_coding	1	1	0.14309	0.422119
	ENSMUSG00000031661	Nkd1	protein_coding	1	1	0.0697157	0.214902
	ENSMUSG00000031665	Sall1	protein_coding	1	1	0.0502987	0.147028
	ENSMUSG00000031668	Eif2ak3	protein_coding	1	1	0.144565	0.236562
	ENSMUSG00000031672	Got2	protein_coding	1	1	0.274875	0.153386
	ENSMUSG00000031673	Cdh11	protein_coding	1	1	0.00239008	0.00697364
	ENSMUSG00000031710	Ucp1	protein_coding	1	1	0	0.839619
	ENSMUSG00000031712	Il15	protein_coding	1	1	0.0126204	0.0116021
	ENSMUSG00000031740	Mmp2	protein_coding	1	1	0.0254494	0.0250206
	ENSMUSG00000031749	St3gal2	protein_coding	1	1	0.0256433	0.0619697
	ENSMUSG00000031760	Mt3	protein_coding	1	1	0.0606449	0.0726406
	ENSMUSG00000031778	Cx3cl1	protein_coding	1	1	0.0366057	0.0299526
	ENSMUSG00000031785	Adgrg1	protein_coding	1	1	0.0685311	0.0123244
	ENSMUSG00000031790	Mmp15	protein_coding	1	1	0.0796268	0.139621
	ENSMUSG00000031791	Tmem38a	protein_coding	1	1	0.308203	0.201913
	ENSMUSG00000031799	Tpm4	protein_coding	1	1	0.00712188	0.0137765
	ENSMUSG00000031825	Crispld2	protein_coding	1	1	0.0233163	0.144717
	ENSMUSG00000031842	Pde4c	protein_coding	1	1	0.0277151	0.0927671
	ENSMUSG00000031853	Map3k21	protein_coding	1	1	0.0606489	0.00187686
	ENSMUSG00000031870	Pgr	protein_coding	1	1	0	0.341551
	ENSMUSG00000031871	Cdh5	protein_coding	1	1	0.253156	0.0917325
	ENSMUSG00000031875	Cmtm3	protein_coding	1	1	0.0146559	0.026788
	ENSMUSG00000031880	Rrad	protein_coding	1	1	0.036869	0.0566207
	ENSMUSG00000031885	Cbfb	protein_coding	1	1	0.0795395	0.102671
	ENSMUSG00000031891	Hsd11b2	protein_coding	1	1	0.0505738	0.082127
	ENSMUSG00000031896	Ctrl	protein_coding	1	1	0.271963	0.0457837
	ENSMUSG00000031897	Psmb10	protein_coding	1	1	0.097689	0.0614561
	ENSMUSG00000031925	Maml2	protein_coding	1	1	0.034791	0.0169222
	ENSMUSG00000031934	Panx1	protein_coding	1	1	0.0415817	0.104462
	ENSMUSG00000031937	Vstm5	protein_coding	1	1	0	0.0568845
	ENSMUSG00000031963	Bmper	protein_coding	1	1	0.00700425	0.0108323
	ENSMUSG00000031965	Tbx20	protein_coding	1	1	0.021518	0.148513
	ENSMUSG00000031974	Abcb10	protein_coding	1	1	0.138751	0.0953159
	ENSMUSG00000031983	2310022B05Rik	protein_coding	1	1	0.0331495	0.0126639
	ENSMUSG00000031987	Egln1	protein_coding	1	1	0.0308449	0.0245037
	ENSMUSG00000031988	Vps26b	protein_coding	1	1	0.263474	0.204065
	ENSMUSG00000031994	Adamts8	protein_coding	1	1	0.00882096	0.0394863
	ENSMUSG00000031995	St14	protein_coding	1	1	0.258431	0.198534
	ENSMUSG00000032011	Thy1	protein_coding	1	1	0.279228	0.437244
	ENSMUSG00000032012	Nectin1	protein_coding	1	1	0.0502521	0.0436278
	ENSMUSG00000032014	Oaf	protein_coding	1	1	0.00815462	0.028535
	ENSMUSG00000032024	Clmp	protein_coding	1	1	0.00444862	0.0284086
	ENSMUSG00000032035	Ets1	protein_coding	1	1	0.0131734	0.0274126
	ENSMUSG00000032036	Kirrel3	protein_coding	1	1	0.0136445	0.00974575
	ENSMUSG00000032038	St3gal4	protein_coding	1	1	0.0511727	0.033263
	ENSMUSG00000032060	Cryab	protein_coding	1	1	0.0055248	0.0164216
	ENSMUSG00000032068	Plet1	protein_coding	1	1	0.0117922	0
	ENSMUSG00000032083	Apoa1	protein_coding	1	1	0.483327	0.648782
	ENSMUSG00000032085	Tagln	protein_coding	1	1	0.0639426	0.0615136
	ENSMUSG00000032086	Bace1	protein_coding	1	1	0.0124092	0.0120645
	ENSMUSG00000032089	Il10ra	protein_coding	1	1	0.0848493	0.0996677
	ENSMUSG00000032092	Mpzl2	protein_coding	1	1	0.00593385	0.0475775
	ENSMUSG00000032118	Fez1	protein_coding	1	1	0.140316	0.201424
	ENSMUSG00000032122	Slc37a2	protein_coding	1	1	0.0736047	0.0782493
	ENSMUSG00000032135	Mcam	protein_coding	1	1	0.0245369	0.0557971
	ENSMUSG00000032179	Bmp5	protein_coding	1	1	0.0291346	0.0726983
	ENSMUSG00000032184	Lysmd2	protein_coding	1	1	0.0333579	0.0245418
	ENSMUSG00000032192	Gnb5	protein_coding	1	1	0.0636384	0.0771437
	ENSMUSG00000032193	Ldlr	protein_coding	1	1	0.0335814	0.0247054
	ENSMUSG00000032194	Kank2	protein_coding	1	1	0.0469217	0.0433461
	ENSMUSG00000032216	Nedd4	protein_coding	1	1	0.104256	0.129691
	ENSMUSG00000032228	Tcf12	protein_coding	1	1	0.0321304	0.08184
	ENSMUSG00000032231	Anxa2	protein_coding	1	1	0.0138856	0.00543035
	ENSMUSG00000032249	Anp32a	protein_coding	1	1	0.104456	0.063162
	ENSMUSG00000032252	Glce	protein_coding	1	1	0.145871	0.178379
	ENSMUSG00000032262	Elovl4	protein_coding	1	1	0.0649289	0.111049
	ENSMUSG00000032265	Tent5a	protein_coding	1	1	0.0588262	0.0644698
	ENSMUSG00000032289	Thsd4	protein_coding	1	1	0	0.0212812
	ENSMUSG00000032291	Crabp1	protein_coding	1	1	0.0780822	0.291777
	ENSMUSG00000032298	Neil1	protein_coding	1	1	0.234758	0.181749
	ENSMUSG00000032315	Cyp1a1	protein_coding	1	1	0.0122532	0.011657
	ENSMUSG00000032327	Stra6	protein_coding	1	1	0	0
	ENSMUSG00000032332	Col12a1	protein_coding	1	1	0.00884456	0.00779494
	ENSMUSG00000032338	Hcn4	protein_coding	1	1	0.0403688	0.122839
	ENSMUSG00000032340	Neo1	protein_coding	1	1	0.0906129	0.120547
	ENSMUSG00000032344	Cgas	protein_coding	1	1	0.18584	0.0832295
	ENSMUSG00000032358	Fam83b	protein_coding	1	1	0	0.00258474
	ENSMUSG00000032360	Hcrtr2	protein_coding	1	1	0	0.0246455
	ENSMUSG00000032363	Adamts7	protein_coding	1	1	0.0405022	0.057658
	ENSMUSG00000032366	Tpm1	protein_coding	1	1	0.00709868	0.0149194
	ENSMUSG00000032369	Plscr1	protein_coding	1	1	0.0273777	0.017223
	ENSMUSG00000032372	Plscr2	protein_coding	1	1	0	0.0161241
	ENSMUSG00000032374	Plod2	protein_coding	1	1	0.00420753	0.0233762
	ENSMUSG00000032377	Plscr4	protein_coding	1	1	0.118621	0.0389288
	ENSMUSG00000032380	Dapk2	protein_coding	1	1	0.224504	0.83566
	ENSMUSG00000032383	Ppib	protein_coding	1	1	0.102744	0.0902447
	ENSMUSG00000032387	Rbpms2	protein_coding	1	1	0.0404134	0.0860127
	ENSMUSG00000032394	Igdcc3	protein_coding	1	1	0.0275962	0.0840678
	ENSMUSG00000032401	Lctl	protein_coding	1	1	0.0553295	0.176166
	ENSMUSG00000032402	Smad3	protein_coding	1	1	0.0482447	0.0300548
	ENSMUSG00000032436	Cmtm7	protein_coding	1	1	0.0332157	0.0258789
	ENSMUSG00000032440	Tgfbr2	protein_coding	1	1	0.0302402	0.0505778
	ENSMUSG00000032452	Clstn2	protein_coding	1	1	0.0345645	0.0866176
	ENSMUSG00000032470	Mras	protein_coding	1	1	0.00548581	0.00352252
	ENSMUSG00000032485	Scap	protein_coding	1	1	0.0899461	0.146282
	ENSMUSG00000032487	Ptgs2	protein_coding	1	1	0.0157125	0.0379686
	ENSMUSG00000032491	Nradd	protein_coding	1	1	0.0805904	0.207605
	ENSMUSG00000032492	Pth1r	protein_coding	1	1	0.132492	0.560026
	ENSMUSG00000032495	Lrrc2	protein_coding	1	1	0.0485741	0.0101889
	ENSMUSG00000032501	Trib1	protein_coding	1	1	0.0137298	0.026285
	ENSMUSG00000032511	Scn5a	protein_coding	1	1	0.0521854	0.185279
	ENSMUSG00000032515	Csrnp1	protein_coding	1	1	0.0496827	0.0535827
	ENSMUSG00000032518	Rpsa	protein_coding	1	1	0.0921718	0.116875
	ENSMUSG00000032527	Pccb	protein_coding	1	1	0.156208	0.189077
	ENSMUSG00000032531	Amotl2	protein_coding	1	1	0.0424061	0.0278519
	ENSMUSG00000032547	Ryk	protein_coding	1	1	0.0315828	0.0504448
	ENSMUSG00000032549	Rab6b	protein_coding	1	1	0.203073	0.16386
	ENSMUSG00000032572	Col6a4	protein_coding	1	1	0	0.00586971
	ENSMUSG00000032578	Cish	protein_coding	1	1	0.0941588	0.0226792
	ENSMUSG00000032584	Mst1r	protein_coding	1	1	0.106177	0.236111
	ENSMUSG00000032596	Uba7	protein_coding	1	1	0.101119	0.0637989
	ENSMUSG00000032640	Chsy1	protein_coding	1	1	0.0488157	0.193078
	ENSMUSG00000032643	Fhl3	protein_coding	1	1	0.027801	0.0604307
	ENSMUSG00000032714	Syde1	protein_coding	1	1	0.00625914	0.00545268
	ENSMUSG00000032715	Trib3	protein_coding	1	1	0.0199016	0.0203347
	ENSMUSG00000032717	Mdfi	protein_coding	1	1	0.00309647	0.00300501
	ENSMUSG00000032718	Mansc1	protein_coding	1	1	0.0521743	0.0549108
	ENSMUSG00000032724	Abtb2	protein_coding	1	1	0.0496593	0.0851549
	ENSMUSG00000032744	Heyl	protein_coding	1	1	0.00755377	0.00804739
	ENSMUSG00000032754	Slc8b1	protein_coding	1	1	0.125602	0.212502
	ENSMUSG00000032766	Gng11	protein_coding	1	1	0.0248857	0
	ENSMUSG00000032776	Mctp2	protein_coding	1	1	0.0519848	0.00925525
	ENSMUSG00000032788	Pdxk	protein_coding	1	1	0.27121	0.260927
	ENSMUSG00000032812	Arap1	protein_coding	1	1	0.151563	0.212804
	ENSMUSG00000032816	Igdcc4	protein_coding	1	1	0.0520638	0.0555459
	ENSMUSG00000032849	Abcc4	protein_coding	1	1	0.0627443	0.239404
	ENSMUSG00000032852	Rspo4	protein_coding	1	1	0.063489	0.218409
	ENSMUSG00000032860	P2ry2	protein_coding	1	1	0.0203656	0.00362465
	ENSMUSG00000032875	Arhgef17	protein_coding	1	1	0.0211863	0.0376978
	ENSMUSG00000032911	Cspg4	protein_coding	1	1	0.003035	0.0171369
	ENSMUSG00000032937	Fshr	protein_coding	1	1	0.0483365	0.00472158
	ENSMUSG00000032946	Rasgrp2	protein_coding	1	1	0.110577	0.302879
	ENSMUSG00000033016	Nfatc1	protein_coding	1	1	0.0202539	0.0303251
	ENSMUSG00000033059	Pygb	protein_coding	1	1	0.13451	0.128083
	ENSMUSG00000033114	Slc35d2	protein_coding	1	1	0.0988117	0.111635
	ENSMUSG00000033122	Hsd17b3	protein_coding	1	1	0.0338876	0.0123807
	ENSMUSG00000033149	Phldb2	protein_coding	1	1	0.00213656	0.00207298
	ENSMUSG00000033161	Atp1a1	protein_coding	1	1	0.073102	0.0410903
	ENSMUSG00000033192	Lpcat2	protein_coding	1	1	0.0283527	0.0476096
	ENSMUSG00000033208	S100b	protein_coding	1	1	0.029395	0.11305
	ENSMUSG00000033214	Slitrk5	protein_coding	1	1	0.254541	0.156282
	ENSMUSG00000033227	Wnt6	protein_coding	1	1	0.0329456	0.116298
	ENSMUSG00000033228	Scaf11	protein_coding	1	1	0.0644532	0.0916204
	ENSMUSG00000033287	Kctd17	protein_coding	1	1	0.0501179	0.124525
	ENSMUSG00000033295	Ptprf	protein_coding	1	1	0.0201722	0.0354209
	ENSMUSG00000033307	Mif	protein_coding	1	1	0.396682	0.968355
	ENSMUSG00000033308	Dpyd	protein_coding	1	1	0.384074	0.12981
	ENSMUSG00000033327	Tnxb	protein_coding	1	0.587156	1	0.524807
	ENSMUSG00000033350	Chst2	protein_coding	1	1	0.0552465	0.0257629
	ENSMUSG00000033352	Map2k4	protein_coding	1	1	0.0652171	0.067675
	ENSMUSG00000033361	Prrg3	protein_coding	1	1	0.0041319	0.0682317
	ENSMUSG00000033386	Frrs1	protein_coding	1	1	0.0750699	0.0601482
	ENSMUSG00000033420	Antxr1	protein_coding	1	1	0.0326134	0.0666082
	ENSMUSG00000033436	Armcx2	protein_coding	1	1	0.00446434	0.0194531
	ENSMUSG00000033446	Lpar6	protein_coding	1	1	0.049545	0.0239428
	ENSMUSG00000033453	Adamts15	protein_coding	1	1	0.0172741	0.0760529
	ENSMUSG00000033454	Zbtb1	protein_coding	1	1	0.0506356	0.0744249
	ENSMUSG00000033460	Armcx1	protein_coding	1	1	0.255521	0.0750925
	ENSMUSG00000033491	Prss35	protein_coding	1	1	0.00352492	0.00639723
	ENSMUSG00000033542	Arhgef5	protein_coding	1	1	0.018678	0.0226103
	ENSMUSG00000033544	Angptl1	protein_coding	1	1	0.0364585	0.00779622
	ENSMUSG00000033565	Rbfox2	protein_coding	1	1	0.0761599	0.100082
	ENSMUSG00000033581	Igf2bp2	protein_coding	1	1	0.0183954	0.0284177
	ENSMUSG00000033595	Lgi3	protein_coding	1	1	0	0.0443542
	ENSMUSG00000033669	Zfp7	protein_coding	1	1	0.0958986	0.141591
	ENSMUSG00000033713	Foxn3	protein_coding	1	1	0.063959	0.122684
	ENSMUSG00000033715	Akr1c14	protein_coding	1	1	0.0062167	0.0535703
	ENSMUSG00000033722	BC034090	protein_coding	1	1	0.0335473	0.0733562
	ENSMUSG00000033730	Egr3	protein_coding	1	1	0.117555	0.541664
	ENSMUSG00000033763	Mtss2	protein_coding	1	1	0.0268581	0.0696967
	ENSMUSG00000033781	Asb13	protein_coding	1	1	0.0249285	0.0275556
	ENSMUSG00000033792	Atp7a	protein_coding	1	1	0.155461	0.124984
	ENSMUSG00000033847	Pla2g4c	protein_coding	1	1	0.527622	0.314213
	ENSMUSG00000033906	Zdhhc15	protein_coding	1	1	0.0181652	0.0860153
	ENSMUSG00000033909	Usp36	protein_coding	1	1	0.0855298	0.0956704
	ENSMUSG00000033910	Gucy1a1	protein_coding	1	1	0.0303922	0.0142235
	ENSMUSG00000033953	Ppp3r1	protein_coding	1	1	0.136526	0.116223
	ENSMUSG00000033955	Tnks1bp1	protein_coding	1	1	0.0191202	0.018378
	ENSMUSG00000033965	Slc16a2	protein_coding	1	1	0.0309965	0.0257453
	ENSMUSG00000033967	Rnf225	protein_coding	1	1	0.398249	0.33032
	ENSMUSG00000033998	Kcnk1	protein_coding	1	1	0.081116	0.065519
	ENSMUSG00000034064	Poglut1	protein_coding	1	1	0.14847	0.118741
	ENSMUSG00000034071	Zfp551	protein_coding	1	1	0.0394417	0.075362
	ENSMUSG00000034109	Golim4	protein_coding	1	1	0.0434881	0.0170839
	ENSMUSG00000034160	Ogt	protein_coding	1	1	0.135635	0.103218
	ENSMUSG00000034161	Scx	protein_coding	1	1	0.0301676	0.030137
	ENSMUSG00000034168	Irf2bpl	protein_coding	1	1	0.0249985	0.0395066
	ENSMUSG00000034205	Loxl2	protein_coding	1	1	0.00801301	0.0118032
	ENSMUSG00000034209	Rasl10a	protein_coding	1	1	0.157769	0.14581
	ENSMUSG00000034220	Gpc1	protein_coding	1	1	0.0164621	0.0241329
	ENSMUSG00000034271	Jdp2	protein_coding	1	1	0.00384165	0.00689393
	ENSMUSG00000034282	Evpl	protein_coding	1	1	0.102167	0.355779
	ENSMUSG00000034285	Nipsnap1	protein_coding	1	1	0.228825	0.170517
	ENSMUSG00000034295	Fhod3	protein_coding	1	1	0.0122714	0.00295469
	ENSMUSG00000034311	Kif4	protein_coding	1	1	0.613256	0.222923
	ENSMUSG00000034324	Tmem132c	protein_coding	1	1	0.0761145	0.123098
	ENSMUSG00000034330	Plcg2	protein_coding	1	1	0.2834	0.341812
	ENSMUSG00000034336	Ina	protein_coding	1	1	0.0802786	0.296498
	ENSMUSG00000034361	Cpne2	protein_coding	1	1	0.0642322	0.107622
	ENSMUSG00000034382	AI661453	protein_coding	1	1	0.127182	0.4348
	ENSMUSG00000034394	Lif	protein_coding	1	1	0.00200475	0.00383697
	ENSMUSG00000034413	Neurl1b	protein_coding	1	1	0.0333361	0.0690231
	ENSMUSG00000034424	Gcsh	protein_coding	1	1	0.211776	0.140348
	ENSMUSG00000034435	Tmem30b	protein_coding	1	1	0.0463341	0.171416
	ENSMUSG00000034457	Eda2r	protein_coding	1	1	0.0493428	0.1242
	ENSMUSG00000034460	Six4	protein_coding	1	1	0.0264453	0.0518197
	ENSMUSG00000034471	Caskin2	protein_coding	1	1	0.0861951	0.133466
	ENSMUSG00000034472	Rasd2	protein_coding	1	1	0.160588	0.32628
	ENSMUSG00000034486	Gbx2	protein_coding	1	1	0.0898093	0.234441
	ENSMUSG00000034487	Poglut3	protein_coding	1	1	0.0901884	0.064284
	ENSMUSG00000034522	Zfp395	protein_coding	1	1	0.0425119	0.043676
	ENSMUSG00000034538	Zfp418	protein_coding	1	1	0.0441313	0.0535391
	ENSMUSG00000034551	Hdx	protein_coding	1	1	0.0960212	0.3505
	ENSMUSG00000034557	Zfyve9	protein_coding	1	1	0.0804825	0.144488
	ENSMUSG00000034575	Tent4a	protein_coding	1	1	0.0577273	0.0696535
	ENSMUSG00000034595	Ppp1r18	protein_coding	1	1	0.0352346	0.0770822
	ENSMUSG00000034612	Chst11	protein_coding	1	1	0.030639	0.116001
	ENSMUSG00000034616	Ssh3	protein_coding	1	1	0.0670069	0.127228
	ENSMUSG00000034640	Tiparp	protein_coding	1	1	0.100883	0.0776442
	ENSMUSG00000034645	Zyg11a	protein_coding	1	1	0.0850808	0.330333
	ENSMUSG00000034648	Lrrn1	protein_coding	1	1	0.0560716	0.0969508
	ENSMUSG00000034659	Tmem109	protein_coding	1	0.164592	0.157643	1
	ENSMUSG00000034673	Pbx2	protein_coding	1	1	0.0452375	0.089917
	ENSMUSG00000034674	Tdg	protein_coding	1	1	0.0712891	0.0883326
	ENSMUSG00000034685	Fam171a2	protein_coding	1	1	0.0576283	0.0960082
	ENSMUSG00000034687	Fras1	protein_coding	1	1	0.00655862	0.0476633
	ENSMUSG00000034690	Nlrp4c	protein_coding	1	1	0.0655405	0.136738
	ENSMUSG00000034708	Grn	protein_coding	1	1	0.227309	0.189221
	ENSMUSG00000034762	Glis1	protein_coding	1	1	0.0146312	0.0698541
	ENSMUSG00000034765	Dusp5	protein_coding	1	1	0.0305953	0.0576043
	ENSMUSG00000034768	Asb16	protein_coding	1	1	0.452335	0.21499
	ENSMUSG00000034786	Gpsm3	protein_coding	1	0.0581199	0.0965393	1
	ENSMUSG00000034796	Cpne7	protein_coding	1	1	0.0146731	0.389726
	ENSMUSG00000034832	Tet3	protein_coding	1	1	0.0377815	0.0328402
	ENSMUSG00000034853	Acot11	protein_coding	1	1	0.0617422	0.217509
	ENSMUSG00000034863	Ano8	protein_coding	1	1	0.0560451	0.0165829
	ENSMUSG00000034875	Nudt19	protein_coding	1	1	0.0914316	0.0685895
	ENSMUSG00000034881	Tbxa2r	protein_coding	1	1	0.688858	0.675489
	ENSMUSG00000034902	Pip5k1c	protein_coding	1	1	0.125505	0.164449
	ENSMUSG00000034903	Cobll1	protein_coding	1	1	0.025078	0.0298205
	ENSMUSG00000034910	Pygo1	protein_coding	1	1	0.0174534	0.0592226
	ENSMUSG00000034957	Cebpa	protein_coding	1	1	0.0177348	0.0428339
	ENSMUSG00000034981	Parm1	protein_coding	1	1	0.0465534	0.0129305
	ENSMUSG00000035011	Zbtb7a	protein_coding	1	1	0.0438878	0.0473489
	ENSMUSG00000035105	Egln3	protein_coding	1	1	0.0479309	0.138605
	ENSMUSG00000035107	Dcbld2	protein_coding	1	1	0.0471219	0.0584139
	ENSMUSG00000035121	Neil2	protein_coding	1	1	0.0658159	0.138317
	ENSMUSG00000035150	Eif2s3x	protein_coding	1	1	0.0361026	0.054853
	ENSMUSG00000035164	Zc3h12c	protein_coding	1	1	0.0607495	0.0578635
	ENSMUSG00000035168	Tanc1	protein_coding	1	1	0.0179498	0.0233332
	ENSMUSG00000035172	Plekhh3	protein_coding	1	1	0.0132096	0.021459
	ENSMUSG00000035183	Slc24a5	protein_coding	1	1	0	0.0101006
	ENSMUSG00000035184	Fam124a	protein_coding	1	1	0.0325016	0.0568752
	ENSMUSG00000035199	Arl6ip5	protein_coding	1	1	0.0708619	0.0438136
	ENSMUSG00000035212	Leprot	protein_coding	1	1	0.152576	0.143916
	ENSMUSG00000035226	Rims4	protein_coding	1	1	0.0306351	0.0551965
	ENSMUSG00000035237	Lcat	protein_coding	1	1	0.165061	0.342625
	ENSMUSG00000035258	Abi3bp	protein_coding	1	1	0.022424	0.0413668
	ENSMUSG00000035262	Amh	protein_coding	1	0.87502	1	0.44592
	ENSMUSG00000035274	Tpbg	protein_coding	1	1	0.00990432	0.0340015
	ENSMUSG00000035275	Raver2	protein_coding	1	1	0.0902069	0.161547
	ENSMUSG00000035277	Arx	protein_coding	1	1	0.0211931	0.0279108
	ENSMUSG00000035284	Vps13c	protein_coding	1	1	0.245028	0.24283
	ENSMUSG00000035299	Mid1	protein_coding	1	1	0.0122213	0.0124123
	ENSMUSG00000035305	Ror1	protein_coding	1	1	0.0156258	0.0241257
	ENSMUSG00000035356	Nfkbiz	protein_coding	1	1	0.0918546	0.0465387
	ENSMUSG00000035357	Pdzrn3	protein_coding	1	1	0.0622935	0.0770636
	ENSMUSG00000035373	Ccl7	protein_coding	1	1	0.00318775	0.0965728
	ENSMUSG00000035385	Ccl2	protein_coding	1	1	0.0290722	0.128649
	ENSMUSG00000035397	Klf16	protein_coding	1	1	0.0800008	0.0904457
	ENSMUSG00000035407	Kank4	protein_coding	1	1	0.0566051	0.0616931
	ENSMUSG00000035413	Tmem98	protein_coding	1	1	0.00740137	0.00122506
	ENSMUSG00000035427	Mageb4	protein_coding	1	1	0.165716	0.177057
	ENSMUSG00000035458	Tnni3	protein_coding	1	1	0.19957	0.277067
	ENSMUSG00000035493	Tgfbi	protein_coding	1	1	0.0808146	0.155941
	ENSMUSG00000035528	Npffr2	protein_coding	1	1	0	0
	ENSMUSG00000035547	Capn5	protein_coding	1	1	0.162793	0.483548
	ENSMUSG00000035551	Igfbpl1	protein_coding	1	1	0.0775892	0.245548
	ENSMUSG00000035585	Tsen34	protein_coding	1	1	0.127335	0.212347
	ENSMUSG00000035596	Mboat7	protein_coding	1	1	0.166443	0.157444
	ENSMUSG00000035620	Ric8b	protein_coding	1	1	0.0896776	0.0718581
	ENSMUSG00000035621	Midn	protein_coding	1	1	0.0328308	0.0345574
	ENSMUSG00000035637	Grhpr	protein_coding	1	1	0.270224	0.195376
	ENSMUSG00000035640	Cbarp	protein_coding	1	1	0.0333452	0.133117
	ENSMUSG00000035671	Zswim4	protein_coding	1	1	0.111141	0.195795
	ENSMUSG00000035678	Tnfsf9	protein_coding	1	1	0.0199732	0.092907
	ENSMUSG00000035683	Melk	protein_coding	1	1	0.164858	0.145238
	ENSMUSG00000035725	Prkx	protein_coding	1	1	0.0735302	0.166693
	ENSMUSG00000035775	Krt20	protein_coding	1	1	0.0533706	0.0959021
	ENSMUSG00000035778	Ggta1	protein_coding	1	1	0.150941	0.214956
	ENSMUSG00000035781	R3hdm4	protein_coding	1	1	0.0685618	0.0507935
	ENSMUSG00000035783	Acta2	protein_coding	1	1	0.0267695	0.0376541
	ENSMUSG00000035799	Twist1	protein_coding	1	1	0.0115404	0.0229438
	ENSMUSG00000035835	Plppr3	protein_coding	1	1	0.047323	0.292401
	ENSMUSG00000035847	Ids	protein_coding	1	1	0.0567477	0.112554
	ENSMUSG00000035849	Krt222	protein_coding	1	1	0.364784	0.2489
	ENSMUSG00000035873	Pawr	protein_coding	1	1	0.0246983	0.039142
	ENSMUSG00000035885	Cox8a	protein_coding	1	1	0.324578	0.178009
	ENSMUSG00000035900	Gramd4	protein_coding	1	1	0.103799	0.0467355
	ENSMUSG00000035914	Cd276	protein_coding	1	1	0.0125128	0.0447236
	ENSMUSG00000035936	Aldh5a1	protein_coding	1	1	0.0229142	0.00904596
	ENSMUSG00000035948	Acss3	protein_coding	1	1	0.25934	0
	ENSMUSG00000035954	Dock4	protein_coding	1	1	0.0770156	0.0516037
	ENSMUSG00000035967	Ints6l	protein_coding	1	1	0.0671953	0.0692486
	ENSMUSG00000036006	Ripor2	protein_coding	1	1	0.0474472	0.114257
	ENSMUSG00000036026	Tmem63b	protein_coding	1	1	0.0412076	0.0333884
	ENSMUSG00000036030	Prtg	protein_coding	1	1	0.0348826	0.160268
	ENSMUSG00000036040	Adamtsl2	protein_coding	1	1	0.0124928	0.108278
	ENSMUSG00000036067	Slc2a6	protein_coding	1	1	0.0845269	0.171645
	ENSMUSG00000036093	Arl5a	protein_coding	1	1	0.0665642	0.064755
	ENSMUSG00000036103	Colec12	protein_coding	1	1	0.0247035	0.0671005
	ENSMUSG00000036106	Prr5	protein_coding	1	1	0.0965575	0.216219
	ENSMUSG00000036109	Mbnl3	protein_coding	1	1	0.0405234	0.137198
	ENSMUSG00000036111	Lmo1	protein_coding	1	1	0.0420035	0.0834582
	ENSMUSG00000036144	Meox2	protein_coding	1	1	0.0269726	0.0752254
	ENSMUSG00000036181	H1f2	protein_coding	1	1	0.0280714	0.0505907
	ENSMUSG00000036192	Rorb	protein_coding	1	1	0.0435158	0.0461006
	ENSMUSG00000036206	Sh3bp4	protein_coding	1	1	0.043768	0.0320813
	ENSMUSG00000036242	Armh4	protein_coding	1	1	0.11445	0.118755
	ENSMUSG00000036256	Igfbp7	protein_coding	1	1	0.0494127	0.032795
	ENSMUSG00000036264	Fstl4	protein_coding	1	1	0.0486656	0.132915
	ENSMUSG00000036295	Lrrn3	protein_coding	1	1	0.0216249	0.0257596
	ENSMUSG00000036298	Slc2a13	protein_coding	1	1	0.0962791	0.093851
	ENSMUSG00000036334	Igsf10	protein_coding	1	1	0.0102466	0.0382315
	ENSMUSG00000036362	P2ry13	protein_coding	1	0	0	1
	ENSMUSG00000036390	Gadd45a	protein_coding	1	1	0.0472481	0.0553511
	ENSMUSG00000036402	Gng12	protein_coding	1	1	0.0646477	0.051124
	ENSMUSG00000036412	Arsi	protein_coding	1	1	0.0190115	0.0373916
	ENSMUSG00000036461	Elf1	protein_coding	1	1	0.0715368	0.0455521
	ENSMUSG00000036523	Greb1	protein_coding	1	1	0.00256409	0.0194376
	ENSMUSG00000036545	Adamts2	protein_coding	1	1	0.00843817	0.0139923
	ENSMUSG00000036553	Sh3tc1	protein_coding	1	1	0.289138	0.317767
	ENSMUSG00000036565	Ttyh3	protein_coding	1	1	0.255016	0.238543
	ENSMUSG00000036591	Arhgap21	protein_coding	1	1	0.0110098	0.0186822
	ENSMUSG00000036596	Cpz	protein_coding	1	1	0.130088	0.314727
	ENSMUSG00000036599	Chst12	protein_coding	1	1	0.201922	0.400656
	ENSMUSG00000036667	Tcaf1	protein_coding	1	1	0.00822387	0.0178909
	ENSMUSG00000036766	Dner	protein_coding	1	1	0.0571562	0.118552
	ENSMUSG00000036769	Wdr44	protein_coding	1	1	0.253778	0.168513
	ENSMUSG00000036782	Klhl13	protein_coding	1	1	0.0295285	0.0640636
	ENSMUSG00000036790	Slitrk2	protein_coding	1	1	0.0160487	0.0107575
	ENSMUSG00000036856	Wnt4	protein_coding	1	1	0.000900676	0.000671092
	ENSMUSG00000036863	Syde2	protein_coding	1	1	0.0175023	0.0215057
	ENSMUSG00000036880	Acaa2	protein_coding	1	1	0.26778	0.0961267
	ENSMUSG00000036885	Arhgef26	protein_coding	1	1	0.0323333	0.0999193
	ENSMUSG00000036887	C1qa	protein_coding	1	0	0.0443448	1
	ENSMUSG00000036893	Ehmt1	protein_coding	1	1	0.0816477	0.0941708
	ENSMUSG00000036902	Neto2	protein_coding	1	1	0.133343	0.285695
	ENSMUSG00000036904	Fzd8	protein_coding	1	1	0.072164	0.0378819
	ENSMUSG00000036908	Unc93b1	protein_coding	1	1	0.129877	0.337904
	ENSMUSG00000036912	Piwil4	protein_coding	1	1	0.188256	0.244081
	ENSMUSG00000036915	Kirrel2	protein_coding	1	1	0.0829087	0.106134
	ENSMUSG00000036931	Nfkbid	protein_coding	1	1	0.0412942	0.183767
	ENSMUSG00000036932	Aifm1	protein_coding	1	1	0.160347	0.11244
	ENSMUSG00000036944	Tmem71	protein_coding	1	1	0.0720439	0.0540827
	ENSMUSG00000036957	Lrfn3	protein_coding	1	1	0.0113503	0.0156735
	ENSMUSG00000036959	Bcorl1	protein_coding	1	1	0.0417724	0.0732233
	ENSMUSG00000036968	Cnpy4	protein_coding	1	1	0.237828	0.200037
	ENSMUSG00000036986	Pml	protein_coding	1	1	0.122732	0.0556373
	ENSMUSG00000036989	Trim3	protein_coding	1	1	0.0440954	0.0786933
	ENSMUSG00000036995	Asap3	protein_coding	1	1	0.11208	0.486684
	ENSMUSG00000037003	Tns2	protein_coding	1	1	0.229626	0.254088
	ENSMUSG00000037016	Frem2	protein_coding	1	1	0.00585527	0.0635662
	ENSMUSG00000037031	Tspan15	protein_coding	1	1	0.0761818	0.148417
	ENSMUSG00000037049	Smpd1	protein_coding	1	1	0.0756266	0.0796735
	ENSMUSG00000037060	Cavin3	protein_coding	1	1	0.0140896	0.0177489
	ENSMUSG00000037111	Setd7	protein_coding	1	1	0.0273305	0.0899242
	ENSMUSG00000037138	Aff3	protein_coding	1	1	0.0170352	0.0214765
	ENSMUSG00000037159	Wee2	protein_coding	1	1	0.0278026	0.328619
	ENSMUSG00000037161	Mgarp	protein_coding	1	1	0.267277	0.125644
	ENSMUSG00000037169	Mycn	protein_coding	1	1	0.0592394	0.0402832
	ENSMUSG00000037188	Grhl3	protein_coding	1	1	0.03501	0.292335
	ENSMUSG00000037206	Islr	protein_coding	1	1	0.0379986	0.117819
	ENSMUSG00000037211	Spry1	protein_coding	1	1	0.126737	0.111553
	ENSMUSG00000037224	Zfyve28	protein_coding	1	1	0.130143	0.388332
	ENSMUSG00000037225	Fgf2	protein_coding	1	1	0.0121849	0.0114352
	ENSMUSG00000037280	Galnt6	protein_coding	1	1	0.22471	0.664138
	ENSMUSG00000037295	Ldlrap1	protein_coding	1	1	0.0750996	0.0760052
	ENSMUSG00000037306	Man1c1	protein_coding	1	1	0.0852673	0.171851
	ENSMUSG00000037341	Slc9a7	protein_coding	1	1	0.00455339	0.0202811
	ENSMUSG00000037344	Slc12a9	protein_coding	1	1	0.165049	0.213553
	ENSMUSG00000037369	Kdm6a	protein_coding	1	1	0.200745	0.267695
	ENSMUSG00000037379	Spon2	protein_coding	1	1	0	0.0330898
	ENSMUSG00000037405	Icam1	protein_coding	1	1	0.283637	0.405701
	ENSMUSG00000037406	Htra4	protein_coding	1	1	0.0325567	0.280666
	ENSMUSG00000037410	Tbc1d2b	protein_coding	1	1	0.0155679	0.0261373
	ENSMUSG00000037411	Serpine1	protein_coding	1	1	0.0224963	0.0262138
	ENSMUSG00000037440	Vnn1	protein_coding	1	1	0.0186629	0.00132347
	ENSMUSG00000037446	Tulp1	protein_coding	1	1	0.657762	0.547535
	ENSMUSG00000037447	Arid5a	protein_coding	1	1	0.0481393	0.0636069
	ENSMUSG00000037455	Slc18b1	protein_coding	1	1	0.0746695	0.0342023
	ENSMUSG00000037465	Klf10	protein_coding	1	1	0.138476	0.139512
	ENSMUSG00000037492	Zmat4	protein_coding	1	1	0.0372271	0.112243
	ENSMUSG00000037499	Nenf	protein_coding	1	1	0.0148318	0.0126754
	ENSMUSG00000037503	Fam168b	protein_coding	1	1	0.101032	0.0957008
	ENSMUSG00000037509	Arhgef4	protein_coding	1	1	0.0894772	0.0832792
	ENSMUSG00000037552	Plekhg2	protein_coding	1	1	0.0496101	0.0833188
	ENSMUSG00000037553	Zdhhc18	protein_coding	1	1	0.0254291	0.0727228
	ENSMUSG00000037563	Rps16	protein_coding	1	1	0.0845345	0.071146
	ENSMUSG00000037580	Gch1	protein_coding	1	1	0.0334017	0.0338768
	ENSMUSG00000037643	Prkci	protein_coding	1	1	0.0711052	0.0646387
	ENSMUSG00000037653	Kctd8	protein_coding	1	1	0.00958978	0.0206524
	ENSMUSG00000037664	Cdkn1c	protein_coding	1	1	0.0674482	0.12534
	ENSMUSG00000037679	Inf2	protein_coding	1	1	0.0652078	0.0984704
	ENSMUSG00000037685	Atp8a1	protein_coding	1	1	0.055095	0.0415954
	ENSMUSG00000037706	Cd81	protein_coding	1	1	0.0699125	0.051632
	ENSMUSG00000037709	Fam13a	protein_coding	1	1	0.0600387	0.0338969
	ENSMUSG00000037712	Fermt2	protein_coding	1	1	0.0170189	0.0332285
	ENSMUSG00000037731	Themis2	protein_coding	1	1	0.0733846	0.242281
	ENSMUSG00000037754	Ppp1r16b	protein_coding	1	1	0.0426632	0.0323306
	ENSMUSG00000037759	Ptger2	protein_coding	1	1	0.0221627	0.038352
	ENSMUSG00000037772	Mrpl23	protein_coding	1	1	0.0759126	0.0734523
	ENSMUSG00000037784	Dzip1l	protein_coding	1	1	0.0305019	0.0939691
	ENSMUSG00000037788	Vopp1	protein_coding	1	1	0.0460239	0.0866048
	ENSMUSG00000037813	D630003M21Rik	protein_coding	1	1	0.167448	0.260738
	ENSMUSG00000037815	Ctnna1	protein_coding	1	1	0.0643948	0.0949256
	ENSMUSG00000037824	Tspan14	protein_coding	1	1	0.0736359	0.106769
	ENSMUSG00000037846	Rtkn2	protein_coding	1	1	0.0845237	0.223201
	ENSMUSG00000037852	Cpe	protein_coding	1	1	0.0364283	0.00637644
	ENSMUSG00000037855	Zfp365	protein_coding	1	1	0.018458	0.0135397
	ENSMUSG00000037860	Aim2	protein_coding	1	1	0.0556017	0.136526
	ENSMUSG00000037868	Egr2	protein_coding	1	1	0.0117612	0.0238926
	ENSMUSG00000037887	Dusp8	protein_coding	1	1	0.0183448	0.0294743
	ENSMUSG00000037892	Pcdh18	protein_coding	1	1	0.00289069	0.0105106
	ENSMUSG00000037902	Sirpa	protein_coding	1	1	0.0183598	0.372589
	ENSMUSG00000037905	Bri3bp	protein_coding	1	1	0.136683	0.305577
	ENSMUSG00000037907	Ankrd13b	protein_coding	1	1	0.0320436	0.075075
	ENSMUSG00000037962	Rflna	protein_coding	1	1	0.0568201	0.0497922
	ENSMUSG00000037994	Slc9b2	protein_coding	1	1	0.0489205	0.211171
	ENSMUSG00000037996	Slc24a2	protein_coding	1	1	0.0296754	0.176635
	ENSMUSG00000038020	Rapgefl1	protein_coding	1	1	0.181515	0.315045
	ENSMUSG00000038058	Nod1	protein_coding	1	1	0.028847	0.0144987
	ENSMUSG00000038059	Smim3	protein_coding	1	1	0.0417663	0.094195
	ENSMUSG00000038077	Kcna6	protein_coding	1	1	0.0086893	0.039309
	ENSMUSG00000038112	AW551984	protein_coding	1	1	0	0
	ENSMUSG00000038119	Cdon	protein_coding	1	1	0.0833695	0.0708417
	ENSMUSG00000038132	Rbm24	protein_coding	1	1	0.0254003	0.0454596
	ENSMUSG00000038146	Notch3	protein_coding	1	1	0.0629954	0.147136
	ENSMUSG00000038151	Prdm1	protein_coding	1	1	0.0532367	0.135173
	ENSMUSG00000038155	Gstp2	protein_coding	1	1	0.122912	0.12719
	ENSMUSG00000038160	Atg5	protein_coding	1	1	0.146613	0.164179
	ENSMUSG00000038168	P3h2	protein_coding	1	1	0.00675007	0.00963668
	ENSMUSG00000038175	Mylip	protein_coding	1	1	0.22457	0.241312
	ENSMUSG00000038208	Pgap3	protein_coding	1	1	0.0866353	0.076874
	ENSMUSG00000038212	Mfsd14b	protein_coding	1	1	0.148941	0.117941
	ENSMUSG00000038214	Bend3	protein_coding	1	1	0.0573049	0.12319
	ENSMUSG00000038217	Tlcd2	protein_coding	1	1	0.0682649	0.120156
	ENSMUSG00000038233	Gask1a	protein_coding	1	0.698672	1	0.525814
	ENSMUSG00000038235	F11r	protein_coding	1	1	0.057949	0.025831
	ENSMUSG00000038305	Spats2l	protein_coding	1	1	0.00219266	0.00983498
	ENSMUSG00000038400	Pmepa1	protein_coding	1	1	0.0242931	0.0452089
	ENSMUSG00000038418	Egr1	protein_coding	1	1	0.0280123	0.0384527
	ENSMUSG00000038437	Mllt6	protein_coding	1	1	0.0417102	0.038145
	ENSMUSG00000038456	Dennd2a	protein_coding	1	1	0.0174839	0.0384959
	ENSMUSG00000038463	Olfml2b	protein_coding	1	1	0.0281328	0.00902217
	ENSMUSG00000038496	Slc19a3	protein_coding	1	1	0.0436535	0.0252236
	ENSMUSG00000038508	Gdf15	protein_coding	1	1	0.0416022	0.0451439
	ENSMUSG00000038521	C1s1	protein_coding	1	1	0.0335277	0.241068
	ENSMUSG00000038525	Armc10	protein_coding	1	1	0.0450046	0.117355
	ENSMUSG00000038543	BC028528	protein_coding	1	1	0.108933	0
	ENSMUSG00000038545	Cul7	protein_coding	1	1	0.0530402	0.090029
	ENSMUSG00000038552	Fndc4	protein_coding	1	1	0.0306676	0.04691
	ENSMUSG00000038560	Sp6	protein_coding	1	1	0.0358021	0.12802
	ENSMUSG00000038576	Susd4	protein_coding	1	1	0.0473814	0.163695
	ENSMUSG00000038580	Sct	protein_coding	1	1	0.00483776	0.0347188
	ENSMUSG00000038604	Ripor1	protein_coding	1	1	0.0997666	0.0872452
	ENSMUSG00000038608	Dock10	protein_coding	1	1	0.00810175	0.137131
	ENSMUSG00000038612	Mcl1	protein_coding	1	1	0.111292	0.120188
	ENSMUSG00000038642	Ctss	protein_coding	1	0.482777	0.231845	1
	ENSMUSG00000038648	Creb3l2	protein_coding	1	1	0.0184679	0.0384563
	ENSMUSG00000038650	Rnh1	protein_coding	1	1	0.0190388	0.0102955
	ENSMUSG00000038665	Dgki	protein_coding	1	1	0.0639839	0.285799
	ENSMUSG00000038679	Trps1	protein_coding	1	1	0.107781	0.0661121
	ENSMUSG00000038702	Dsel	protein_coding	1	1	0.134951	0.184026
	ENSMUSG00000038729	Pakap	protein_coding	1	0.016026	0.182452	1
	ENSMUSG00000038732	Mboat1	protein_coding	1	1	0.00951606	0.0351137
	ENSMUSG00000038740	Mvb12b	protein_coding	1	1	0.0370219	0.0444064
	ENSMUSG00000038742	Angptl6	protein_coding	1	1	0.379879	0.377882
	ENSMUSG00000038764	Ptpn3	protein_coding	1	1	0.096484	0.0299297
	ENSMUSG00000038816	Ctnnal1	protein_coding	1	1	0.0674813	0.0278705
	ENSMUSG00000038845	Phb	protein_coding	1	1	0.393256	0.177202
	ENSMUSG00000038884	Shfl	protein_coding	1	1	0.0254306	0.0391279
	ENSMUSG00000038894	Irs2	protein_coding	1	1	0.0857919	0.0436501
	ENSMUSG00000038903	Ccdc68	protein_coding	1	1	0.0196614	0
	ENSMUSG00000038910	Plcl2	protein_coding	1	1	0.0506716	0.182215
	ENSMUSG00000038975	Rabggtb	protein_coding	1	1	0.13221	0.0901255
	ENSMUSG00000038991	Txndc5	protein_coding	1	1	0.0779438	0.0775151
	ENSMUSG00000039004	Bmp6	protein_coding	1	1	0.0280584	0.0361255
	ENSMUSG00000039031	Arhgap18	protein_coding	1	1	0.227898	0.0618431
	ENSMUSG00000039043	Arpin	protein_coding	1	1	0.159467	0.447052
	ENSMUSG00000039081	Zfp503	protein_coding	1	1	0.0430794	0.143262
	ENSMUSG00000039103	Nexn	protein_coding	1	0.511827	0.188557	1
	ENSMUSG00000039114	Nrn1	protein_coding	1	1	0.00842668	0.0113223
	ENSMUSG00000039115	Itga9	protein_coding	1	1	0.0197967	0.0465566
	ENSMUSG00000039116	Adgrg6	protein_coding	1	1	0.0108258	0.00251021
	ENSMUSG00000039126	Prune2	protein_coding	1	1	0.000738255	0.000267636
	ENSMUSG00000039154	Shd	protein_coding	1	1	0.308016	0.293227
	ENSMUSG00000039191	Rbpj	protein_coding	1	1	0.0797772	0.143651
	ENSMUSG00000039206	Daglb	protein_coding	1	1	0.107276	0.120697
	ENSMUSG00000039208	Metrnl	protein_coding	1	1	0.0499737	0.0421027
	ENSMUSG00000039231	Suv39h1	protein_coding	1	1	0.168545	0.384433
	ENSMUSG00000039232	Stx11	protein_coding	1	1	0.0219547	0.0599044
	ENSMUSG00000039234	Sec24d	protein_coding	1	1	0.0466045	0.0248361
	ENSMUSG00000039239	Tgfb2	protein_coding	1	1	0.0129763	0.0157621
	ENSMUSG00000039252	Lgi2	protein_coding	1	1	0.0435016	0.13989
	ENSMUSG00000039262	Prrc2b	protein_coding	1	1	0.0321249	0.0592513
	ENSMUSG00000039286	Fndc3b	protein_coding	1	1	0.0714927	0.0627802
	ENSMUSG00000039313	Minar1	protein_coding	1	1	0.0644433	0.139366
	ENSMUSG00000039316	Rftn1	protein_coding	1	1	0.0485252	0.0957114
	ENSMUSG00000039323	Igfbp2	protein_coding	1	1	0.0986062	0.2961
	ENSMUSG00000039328	Rnf122	protein_coding	1	1	0.0329377	0.0258877
	ENSMUSG00000039329	Tex19.1	protein_coding	1	1	0.165746	0.304514
	ENSMUSG00000039357	Fut11	protein_coding	1	1	0.0876742	0.0926042
	ENSMUSG00000039377	Hlx	protein_coding	1	1	0.0490688	0.0629139
	ENSMUSG00000039382	Wdr45	protein_coding	1	1	0.0625682	0.0289958
	ENSMUSG00000039384	Dusp10	protein_coding	1	1	0.105847	0.201935
	ENSMUSG00000039385	Cdh6	protein_coding	1	1	0	0
	ENSMUSG00000039431	Mtmr7	protein_coding	1	1	0.15895	0.281326
	ENSMUSG00000039457	Ppl	protein_coding	1	1	0.0228563	0.0667919
	ENSMUSG00000039470	Zdhhc2	protein_coding	1	1	0.0164354	0.0132119
	ENSMUSG00000039474	Wfs1	protein_coding	1	1	0.0809371	0.0963727
[truncated: 15,081 more rows]

## Sheet: Figure 3b
Figure 3b
	Cluster 1		Gene body PRO-seq			Promoter PRO-seq
			Mean	SD	N	Mean	SD	N
	SG	1	0.978389	0.107085	3226	0.984291	0.10794	3226
	SC	2	0.226001	0.209156	3226	0.0928257	0.139695	3226
	RS	3	0.289425	0.254174	3226	0.124656	0.170927	3226
	Cluster 2		Gene body PRO-seq			Promoter PRO-seq
			Mean	SD	N	Mean	SD	N
	SG	1	0.945579	0.1426	2645	0.983037	0.103934	2645
	SC	2	0.569155	0.286675	2645	0.206312	0.192517	2645
	RS	3	0.437407	0.244293	2645	0.174627	0.16762	2645

## Sheet: Figure 3c
Figure 3c
			Gene body PRO-seq			Promoter PRO-seq
			Mean	SD	N	Mean	SD	N
	SG	1	0.172702	0.273961	1986	0.162448	0.337928	1986
	SC	2	0.258718	0.18723	1986	0.204905	0.14692	1986
	RS	3	0.970371	0.122103	1986	0.903512	0.26242	1986

## Sheet: Figure 3d
Figure 3d
			Gene body PRO-seq			Promoter PRO-seq
			Mean	SD	N	Mean	SD	N
	SG	1	0.397177	0.318935	4024	0.686213	0.405743	4024
	SC	2	0.951272	0.148275	4024	0.624998	0.354283	4024
	RS	3	0.429255	0.234353	4024	0.29732	0.252204	4024

## Sheet: Figure 3f
Figure 3f
		Average PRO-seq reads per bin
	Distance to TSS	Cluster4_SG	Cluster4_SC	Cluster4_RS
	-2000	1.38984	1.55551	1.02745
	-1980	1.49201	1.54473	1.11847
	-1960	1.17278	1.4642	1.06224
	-1940	1.40275	1.4691	1.01695
	-1920	1.4289	1.61483	1.08173
	-1900	1.47051	1.49045	1.22717
	-1880	1.37972	1.52677	1.07918
	-1860	1.3131	1.49511	1.1101
	-1840	1.38272	1.60208	1.07944
	-1820	1.5712	1.57659	1.13124
	-1800	1.49809	1.67474	1.15858
	-1780	1.4887	1.71423	1.10502
	-1760	1.29859	1.55319	1.02701
	-1740	1.3342	1.57045	0.98308
	-1720	1.39933	1.57342	1.13679
	-1700	1.3334	1.58619	1.05357
	-1680	1.28806	1.53608	1.00314
	-1660	1.29169	1.60106	1.02236
	-1640	1.42067	1.64235	1.22107
	-1620	1.42546	1.934	1.20593
	-1600	1.42942	1.85698	1.32407
	-1580	1.76058	2.03428	1.24007
	-1560	1.78797	1.88329	1.17106
	-1540	1.44493	1.77319	1.14743
	-1520	1.53498	1.77878	1.2492
	-1500	1.83093	1.85129	1.16584
	-1480	1.54666	1.87172	1.14304
	-1460	1.56679	1.86554	1.37913
	-1440	1.3044	1.7944	1.2556
	-1420	1.35341	1.92215	1.39129
	-1400	1.50375	2.03139	1.19375
	-1380	1.65363	1.89084	1.18412
	-1360	2.61968	2.07061	1.3036
	-1340	5.785	2.33848	1.55548
	-1320	2.31404	1.90773	1.33148
	-1300	1.99895	1.96016	1.46207
	-1280	1.77911	1.9892	1.34943
	-1260	1.80476	2.08911	1.28972
	-1240	1.64631	2.09467	1.39107
	-1220	1.78378	2.02082	1.20076
	-1200	1.95648	2.29108	1.38357
	-1180	1.83389	2.13634	1.29543
	-1160	1.91364	1.94129	1.21206
	-1140	2.00021	2.7928	1.3991
	-1120	2.1965	2.22986	1.43822
	-1100	2.33673	2.10818	1.40513
	-1080	2.54804	2.20952	1.78405
	-1060	2.47858	2.05304	1.43004
	-1040	2.51786	2.33986	1.60475
	-1020	2.18339	2.19227	1.64314
	-1000	2.35468	2.4104	1.63261
	-980	2.41824	2.31873	1.5809
	-960	2.38468	2.64917	1.70624
	-940	2.64999	2.79186	1.89216
	-920	2.65192	2.60031	1.78053
	-900	2.64856	2.67755	1.70235
	-880	2.87098	2.44403	1.62375
	-860	3.17128	2.57208	1.58658
	-840	3.20809	2.63492	1.74881
	-820	3.37616	2.66149	1.88664
	-800	3.47713	2.7904	2.06364
	-780	3.41304	2.73005	1.76432
	-760	3.95968	2.7786	2.00689
	-740	3.60866	2.85014	1.86506
	-720	3.77762	3.18699	1.96133
	-700	3.77092	3.19948	1.95762
	-680	4.07129	3.32598	2.09869
	-660	5.02433	3.91855	2.55167
	-640	4.64353	3.56616	2.40496
	-620	4.61754	3.64766	2.39299
	-600	4.91372	3.54093	2.28114
	-580	4.86721	3.7491	2.41196
	-560	5.27006	3.9979	2.69043
	-540	5.21518	3.83889	2.67322
	-520	5.99711	4.03116	2.82623
	-500	5.8773	4.36884	3.02813
	-480	6.34007	4.64568	3.30408
	-460	6.90482	4.87866	3.40517
	-440	7.15513	4.94859	3.44225
	-420	8.0624	5.13571	3.53823
	-400	7.8786	4.88532	3.36768
	-380	8.19174	5.10362	3.36393
	-360	7.63889	5.10263	3.42097
	-340	8.01399	5.31119	3.73078
	-320	8.78796	6.229	4.78234
	-300	9.45472	6.6231	5.96327
	-280	9.15415	6.92475	6.26147
	-260	9.31472	6.70872	5.57635
	-240	8.76075	7.03509	5.90483
	-220	9.29593	7.25743	5.29246
	-200	9.31881	7.60721	6.06841
	-180	9.19915	7.5133	5.49479
	-160	10.5476	8.67007	6.66294
	-140	10.573	8.22555	6.28389
	-120	12.4022	9.56134	7.53754
	-100	15.3372	11.9683	9.30552
	-80	18.2121	14.6357	10.7469
	-60	24.8364	20.4123	14.5391
	-40	36.0026	29.9233	20.815
	-20	66.8212	56.0961	36.8922
	0	126.413	84.5265	52.8546
	20	452.265	244.491	149.305
	40	339.694	133.847	68.6685
	60	165.508	90.0418	42.7243
	80	102.348	66.8496	31.6165
	100	66.0534	53.1292	23.821
	120	46.0254	45.2037	19.9688
	140	33.1906	38.5244	16.69
	160	28.3231	34.9763	15.2146
	180	24.5466	32.9666	14.3008
	200	23.1022	32.8542	13.8371
	220	23.0592	31.0238	13.2314
	240	20.1413	30.349	12.9133
	260	18.2333	28.0511	11.8115
	280	17.5773	26.5962	11.4632
	300	17.0754	25.4562	11.0915
	320	15.9669	24.6621	10.6724
	340	14.0812	22.5407	10.0327
	360	13.1184	22.0851	9.60493
	380	11.7908	20.9415	8.85566
	400	11.4609	20.3726	8.69171
	420	10.991	19.7295	8.52944
	440	9.92385	18.3768	8.14708
	460	8.5902	17.4483	7.73424
	480	8.40347	16.3577	7.28654
	500	8.0579	15.9156	7.09449
	520	7.77211	15.4203	6.69563
	540	7.66466	15.7881	6.79652
	560	7.765	15.6609	6.68937
	580	7.42988	15.6484	6.48165
	600	6.8961	15.0665	6.37207
	620	6.41305	14.4624	6.05393
	640	6.24419	14.2012	5.71466
	660	6.78357	13.9157	5.6762
	680	6.07857	13.3321	5.39549
	700	5.47137	13.0888	5.25
	720	5.24951	13.0977	5.1734
	740	4.83373	12.6028	5.30795
	760	4.60834	12.2235	5.17967
	780	4.86506	12.1501	5.05654
	800	4.82408	12.1765	5.03285
	820	4.34523	11.457	4.62884
	840	4.35792	11.5141	4.55673
	860	4.02015	11.4188	4.39389
	880	4.02782	11.3264	4.37123
	900	3.97223	11.3004	4.47856
	920	3.37868	11.0063	4.1905
	940	3.26212	11.0568	4.20959
	960	3.51933	11.0468	4.34452
	980	3.56009	10.9769	4.24049
	1000	3.54407	10.5223	3.87103
	1020	3.70271	10.7851	4.01647
	1040	3.67374	10.6197	3.88406
	1060	3.44337	10.686	3.99075
	1080	3.20077	10.8002	3.95858
	1100	3.43977	10.7207	4.07191
	1120	3.16718	10.6719	3.88368
	1140	2.93064	10.4334	3.81664
	1160	2.67666	10.1777	3.66821
	1180	2.73528	10.3642	3.83882
	1200	2.70614	10.4165	3.73984
	1220	2.62446	10.1876	3.67819
	1240	2.52881	10.3022	3.71582
	1260	2.6923	10.268	3.65125
	1280	2.60307	10.2219	3.60804
	1300	2.49685	10.1943	3.57216
	1320	2.88949	10.066	3.53756
	1340	4.04313	9.98099	3.50852
	1360	3.27582	10.0045	3.53154
	1380	3.31718	9.66845	3.26648
	1400	3.28917	9.76146	3.28382
	1420	3.34762	9.80065	3.33613
	1440	3.06783	9.942	3.24182
	1460	2.62276	9.63936	3.17471
	1480	2.42133	9.70032	3.33746
	1500	2.47914	9.53453	3.2197
	1520	2.47197	9.62682	3.35613
	1540	2.5346	9.62256	3.4817
	1560	2.21177	9.28803	3.26912
	1580	2.2933	9.58631	3.17363
	1600	2.16501	9.42855	3.12375
	1620	2.21091	9.27457	3.14048
	1640	2.21323	9.19262	3.02592
	1660	2.28266	9.56181	3.27016
	1680	2.13165	9.3786	3.01899
	1700	2.16909	9.1323	3.14098
	1720	2.18158	9.03773	3.00815
	1740	2.15551	9.22071	3.09098
	1760	2.16971	9.17614	3.07213
	1780	2.06435	9.01172	3.00624
	1800	2.04155	8.81804	3.07963
	1820	1.98133	8.47182	2.95359
	1840	1.98854	8.63453	3.02124
	1860	2.01101	8.80949	3.12835
	1880	1.93238	8.64903	3.0279
	1900	2.00861	8.573	2.91889
	1920	1.94761	8.62523	2.86745
	1940	1.97027	8.39045	2.98893
	1960	1.95867	8.32857	2.78159
	1980	1.95617	8.51976	3.00112

## Sheet: Figure 3g
Figure 3g
		Average PRO-seq reads per bin
	Distance to TSS	Cluster5_SG	Cluster5_SC	Cluster5_RS
	-2000	0.81723	1.04987	1.04206
	-1980	0.933779	1.05642	1.19657
	-1960	0.822758	1.05353	1.31817
	-1940	0.881684	1.33492	1.96742
	-1920	1.35084	3.12221	5.76363
	-1900	1.16022	1.81049	2.00922
	-1880	1.06759	1.83919	1.90451
	-1860	0.995311	1.65103	1.95324
	-1840	0.975153	1.47407	1.48928
	-1820	0.875612	1.49782	1.80222
	-1800	0.91927	1.34665	1.42447
	-1780	0.882538	1.15351	1.2309
	-1760	0.955139	0.951697	1.16988
	-1740	0.961923	1.17139	1.21865
	-1720	0.865885	1.09064	1.18505
	-1700	0.787692	1.13798	1.29362
	-1680	0.882087	1.2082	1.3944
	-1660	0.837723	1.22681	1.83264
	-1640	0.913845	1.33005	1.83993
	-1620	1.05882	1.1846	1.60566
	-1600	0.930676	1.05538	1.28097
	-1580	1.20901	1.11986	1.22809
	-1560	1.18525	1.38182	1.4085
	-1540	1.00552	1.18107	1.11426
	-1520	1.02453	1.1769	1.27527
	-1500	1.11264	1.36388	1.40286
	-1480	1.05482	1.34812	1.66237
	-1460	1.08461	1.25688	1.47015
	-1440	1.15297	1.3325	1.45131
	-1420	1.27953	1.28955	1.73005
	-1400	1.9289	1.44782	1.69485
	-1380	2.42212	1.43023	2.13129
	-1360	1.36165	1.33658	1.43189
	-1340	1.80096	1.33161	1.35158
	-1320	1.2622	1.20171	1.42961
	-1300	1.29531	1.26631	1.7288
	-1280	1.56875	1.54067	2.41122
	-1260	2.74737	1.60059	2.66078
	-1240	2.12731	1.49504	2.1503
	-1220	1.64832	1.45784	1.82685
	-1200	1.59095	1.44725	1.78945
	-1180	2.00468	1.44882	1.73762
	-1160	1.71031	1.49578	2.25678
	-1140	1.51945	1.60308	2.31778
	-1120	1.82645	1.48764	1.86183
	-1100	1.94938	1.58425	1.7017
	-1080	1.68032	1.59162	1.91157
	-1060	1.87627	1.52685	1.78382
	-1040	1.58083	1.62648	1.97298
	-1020	2.15124	1.51852	1.59366
	-1000	2.18062	1.4846	1.82806
	-980	2.34491	1.72229	2.19009
	-960	2.5893	1.73408	2.23035
	-940	3.02498	1.85681	1.95263
	-920	3.17053	1.81183	1.81444
	-900	2.44665	1.92376	2.12269
	-880	2.55432	1.8527	2.30444
	-860	2.96056	2.09699	2.44547
	-840	2.75962	2.31356	2.40221
	-820	2.44316	2.34613	2.58497
	-800	2.69383	2.77806	2.65009
	-780	2.65822	2.72471	2.3907
	-760	3.02123	2.73873	2.66382
	-740	2.77486	2.54747	2.441
	-720	2.95746	2.58617	2.42446
	-700	3.46152	2.77774	3.1036
	-680	3.64887	2.89476	3.0135
	-660	3.69994	3.16795	4.60262
	-640	3.99172	3.15634	3.64963
	-620	4.86223	3.47837	3.53471
	-600	5.09364	3.7976	3.66024
	-580	4.70986	3.40952	3.3473
	-560	5.18839	3.25004	3.16578
	-540	4.65192	3.22501	3.46981
	-520	5.49075	4.14455	4.21151
	-500	5.316	3.72995	4.19098
	-480	5.27867	3.57034	3.78665
	-460	5.6159	4.24696	5.33657
	-440	5.73163	4.31646	5.75132
	-420	8.41518	3.79574	4.95715
	-400	7.3678	3.60705	3.82955
	-380	5.55949	4.16726	4.21134
	-360	6.4465	3.921	4.8913
	-340	6.59505	4.10609	5.3039
	-320	7.89099	4.57556	6.5217
	-300	8.21424	4.54742	6.75453
	-280	8.81177	4.61635	6.13755
	-260	8.43252	5.3284	6.89698
	-240	6.82245	5.49659	8.15245
	-220	7.20799	5.0467	6.36455
	-200	6.86252	4.8427	6.38468
	-180	10.7078	5.83494	8.16249
	-160	8.26275	7.42942	10.6549
	-140	9.55028	7.24311	8.35405
	-120	11.4742	9.02327	12.0684
	-100	13.0194	10.2359	12.2942
	-80	15.1074	10.9814	12.1954
	-60	18.7002	14.4586	16.0396
	-40	27.5229	20.5564	23.0351
	-20	52.8298	41.7414	51.9345
	0	98.6797	65.656	80.5295
	20	387.8	199.137	283.885
	40	290.8	94.5898	99.9727
	60	136.312	62.3901	59.8186
	80	82.6325	44.7541	38.9051
	100	56.173	35.8353	29.3485
	120	43.3653	28.5121	23.9385
	140	34.7566	24.9694	21.6254
	160	25.9216	23.3485	19.5946
	180	21.5149	22.9814	18.6512
	200	19.437	21.6303	18.1978
	220	17.1882	20.386	16.5633
	240	16.2478	19.0739	15.6004
	260	14.0269	17.7725	14.6933
	280	12.9583	17.0697	14.8005
	300	12.9176	15.5659	14.3129
	320	13.4396	16.0868	16.1707
	340	14.8072	15.4138	13.6842
	360	13.3323	13.7651	12.4208
	380	11.6528	12.9477	11.6539
	400	10.0389	12.2629	10.8548
	420	10.2235	12.8401	10.928
	440	10.4745	12.238	9.9875
	460	8.3952	11.7337	9.48048
	480	8.23538	10.9942	9.83751
	500	8.64126	10.4989	9.01486
	520	7.35137	10.0814	9.00947
	540	6.7118	10.2903	9.14551
	560	6.92601	10.2523	9.43785
	580	5.52463	9.81703	9.38372
	600	4.8131	8.85771	7.63924
	620	5.58276	9.32872	7.66409
	640	4.83805	8.80003	7.2282
	660	4.75318	9.05923	7.20281
	680	5.42298	8.49567	6.74036
	700	5.15914	8.76627	6.60147
	720	4.86428	8.80945	6.38749
	740	4.34224	8.50132	6.22468
	760	3.97112	8.53853	6.45713
	780	4.20779	8.0439	5.98885
	800	3.96652	8.0675	6.16474
	820	3.89461	8.31442	6.3329
	840	3.94729	8.01	5.53362
	860	3.62685	8.35016	6.48529
	880	3.20499	8.04936	7.04475
	900	3.01185	7.73107	6.74528
	920	3.36616	8.41318	7.58774
	940	3.67956	8.34624	7.81076
	960	3.65327	7.93106	7.11871
	980	2.99439	7.21722	5.47626
	1000	3.03268	7.23512	5.78057
	1020	2.5826	7.23864	6.06472
	1040	2.67367	7.38973	6.29515
	1060	2.80772	7.55721	5.58063
	1080	2.90925	7.29061	5.32178
	1100	3.35132	6.96583	5.24523
	1120	2.913	6.63002	5.09277
	1140	2.97557	6.85838	4.94077
	1160	2.74275	6.98693	4.77694
	1180	2.50619	6.97008	5.31805
	1200	2.57762	6.82067	5.56215
	1220	2.57335	6.7552	5.14642
	1240	2.79187	6.72124	4.99828
	1260	2.18099	6.6661	4.82895
	1280	2.3954	6.91626	5.19381
	1300	2.24555	6.81033	5.27904
	1320	2.1517	6.42514	4.73853
	1340	1.92651	6.27099	4.41597
	1360	2.12559	6.61702	4.23791
	1380	2.02487	6.53858	4.46636
	1400	2.00395	6.66824	4.14069
	1420	2.46176	6.57541	4.3698
	1440	2.11993	6.8428	4.53426
	1460	2.20661	6.37463	4.44176
	1480	2.35564	6.45038	4.65084
	1500	2.17135	6.25713	4.39028
	1520	2.02285	6.18992	4.04335
	1540	1.9565	5.99664	3.89131
	1560	2.25719	5.7888	3.79359
	1580	2.11457	5.96314	3.9578
	1600	1.87706	5.93705	4.001
	1620	1.80519	6.21156	4.27682
	1640	1.70839	5.74405	3.76621
	1660	1.69968	5.67466	3.96939
	1680	1.59353	5.37186	3.62891
	1700	1.6721	5.60682	3.86073
	1720	1.66559	5.59338	4.1024
	1740	1.61913	5.23136	3.80969
	1760	1.78757	5.33993	3.74699
	1780	1.63594	5.20127	4.09238
	1800	2.01053	5.46658	3.66802
	1820	1.9399	5.24303	3.52012
	1840	1.83028	5.26677	3.64309
	1860	1.79298	5.3325	3.39478
	1880	1.77146	5.21212	3.7826
	1900	1.54397	4.95929	3.58907
	1920	1.53657	5.24839	3.56884
	1940	1.5547	5.17828	3.55465
	1960	1.6795	5.08651	3.59318
	1980	1.64875	4.95375	3.41766
