# Supplementary material for: RNA polymerase II pausing is essential during spermatogenesis for appropriate gene expression and completion of meiosis
Source: Nat Commun. 2024 Jan 29;15:848. doi: 10.1038/s41467-024-45177-3 (PMC10824759; doi:10.1038/s41467-024-45177-3)
Supplement: Supplementary file 4 — Source Data [file 41467_2024_45177_MOESM4_ESM.zip › Source Data Fig 5.xlsx]

## Sheet: Figure 5c
Figure 5c
			Normalized cell counts
		Genotype	SG	SC	RS	Sertoli
		Control	501	983	663	331
		NELF-B cKO	755	622	221	295
		TDP-43 cKO	468	307	34	407
