# Supplementary material for: RNA polymerase II pausing is essential during spermatogenesis for appropriate gene expression and completion of meiosis
Source: Nat Commun. 2024 Jan 29;15:848. doi: 10.1038/s41467-024-45177-3 (PMC10824759; doi:10.1038/s41467-024-45177-3)
Supplement: Supplementary file 4 — Source Data [file 41467_2024_45177_MOESM4_ESM.zip › Source Data Fig 6.xlsx]

## Sheet: Figure 6a
Figure 6a
		NELF-B cKO vs Control
		Fold change (Log2)	- Log10 (P adj)
		-13.4594	13.9943
		-3.1271	4.2256
		-2.43329	3.85817
		-2.26246	3.7263
		-2.19552	7.0965
		-2.04989	3.10548
		-1.83554	5.20631
		-1.82945	2.34621
		-1.82676	5.90597
		-1.80365	7.17861
		-1.78701	2.36315
		-1.75963	3.90688
		-1.71277	4.49187
		-1.70523	4.19332
		-1.6951	2.94411
		-1.64774	2.12128
		-1.64215	4.37438
		-1.63515	3.22427
		-1.58251	6.14061
		-1.55712	2.59663
		-1.55557	2.81198
		-1.51777	2.44249
		-1.50571	2.70552
		-1.50032	2.8149
		-1.48215	4.62379
		-1.46369	3.0361
		-1.45802	2.24854
		-1.45684	2.13704
		-1.45631	2.8552
		-1.45583	3.09337
		-1.44697	2.28586
		-1.42842	3.26995
		-1.42326	4.62388
		-1.41028	4.20858
		-1.39169	1.71813
		-1.38646	4.39746
		-1.38099	2.05067
		-1.37292	2.40465
		-1.3685	17.9144
		-1.35712	2.43844
		-1.35605	3.80544
		-1.3544	2.39385
		-1.3538	4.9492
		-1.3487	5.67087
		-1.33707	1.74603
		-1.33409	10.8064
		-1.32865	10.4262
		-1.31285	4.62733
		-1.30812	4.12092
		-1.30443	7.48052
		-1.29531	2.77541
		-1.29104	2.00856
		-1.28541	3.70802
		-1.28424	5.26798
		-1.27441	1.75711
		-1.26999	1.7072
		-1.26899	4.26016
		-1.26429	5.52888
		-1.25964	8.41504
		-1.24708	7.17861
		-1.2342	3.80252
		-1.23046	1.79316
		-1.22955	2.03263
		-1.2255	1.96968
		-1.22272	8.19642
		-1.21821	1.85869
		-1.21756	4.91609
		-1.19549	3.85953
		-1.19508	2.61767
		-1.18777	1.75277
		-1.1851	1.84286
		-1.16497	2.65784
		-1.16365	4.30368
		-1.15877	8.58542
		-1.15855	4.05598
		-1.15291	2.50489
		-1.1411	5.17013
		-1.13786	1.74627
		-1.13604	3.09337
		-1.12632	6.32927
		-1.12541	3.97858
		-1.11971	2.98723
		-1.11198	3.17978
		-1.09987	5.38672
		-1.09757	3.39261
		-1.09505	4.46902
		-1.09497	3.01455
		-1.09478	9.07884
		-1.08576	6.05433
		-1.08419	7.51341
		-1.08004	1.58173
		-1.07716	6.32765
		-1.07659	7.26229
		-1.07643	3.31745
		-1.07593	1.97115
		-1.07479	4.37916
		-1.07337	2.45691
		-1.07259	4.45712
		-1.07096	4.81915
		-1.06347	4.2256
		-1.06038	2.532
		-1.0539	4.93881
		-1.05087	4.84917
		-1.04191	2.89061
		-1.03511	4.06933
		-1.03457	6.02387
		-1.03391	11.2578
		-1.0322	2.30088
		-1.02664	3.67517
		-1.02277	2.43413
		-1.01579	7.32926
		-1.01551	3.95305
		-1.01355	3.03629
		-1.00993	2.31249
		-1.00746	2.57009
		-1.00232	2.74167
		-1.00029	2.0571
		-0.997699	1.72753
		-0.996636	2.20782
		-0.995092	4.0382
		-0.994438	3.31952
		-0.993928	6.13204
		-0.993871	2.83851
		-0.991718	2.97163
		-0.991163	4.21052
		-0.990665	2.29372
		-0.982436	3.01749
		-0.981423	3.39287
		-0.980685	2.31934
		-0.979509	5.97783
		-0.979499	3.06446
		-0.970333	1.74603
		-0.969516	2.75658
		-0.966016	3.13339
		-0.965752	1.49041
		-0.965343	4.9899
		-0.965238	1.73711
		-0.963876	3.55346
		-0.962872	4.76683
		-0.960292	1.98434
		-0.958176	3.55963
		-0.956229	2.45681
		-0.955093	2.13215
		-0.953685	3.1257
		-0.948341	6.02192
		-0.948092	4.84917
		-0.947604	1.65089
		-0.947064	5.61314
		-0.94653	3.40677
		-0.943564	2.31934
		-0.934949	1.87494
		-0.93378	2.18847
		-0.93325	4.81915
		-0.932589	1.44788
		-0.930644	2.35498
		-0.922468	1.83669
		-0.921642	3.97493
		-0.918806	2.50172
		-0.918419	2.04355
		-0.914432	1.52307
		-0.913297	4.37916
		-0.912569	4.31123
		-0.912286	1.77509
		-0.906975	2.01856
		-0.905411	2.10977
		-0.902487	2.32992
		-0.896396	2.70552
		-0.89151	4.39746
		-0.890794	1.89862
		-0.89018	7.49788
		-0.886531	3.55346
		-0.886294	3.93727
		-0.885161	3.85978
		-0.879487	4.738
		-0.877863	1.5463
		-0.875405	4.0382
		-0.874843	2.59465
		-0.870743	1.81829
		-0.868022	2.39619
		-0.867349	3.31094
		-0.865512	3.78404
		-0.857496	2.89526
		-0.857102	1.76999
		-0.856989	2.50433
		-0.854828	2.02431
		-0.853876	2.1309
		-0.853365	1.96968
		-0.852653	3.85817
		-0.851819	1.77838
		-0.851743	4.24487
		-0.85113	2.49857
		-0.848431	3.55243
		-0.846924	3.22667
		-0.844995	3.15709
		-0.844917	2.83958
		-0.842382	2.33652
		-0.841123	4.37916
		-0.837756	4.21052
		-0.837395	3.09567
		-0.83701	5.26798
		-0.835873	3.31745
		-0.835669	13.9943
		-0.833491	2.21681
		-0.833319	3.26329
		-0.832128	4.02957
		-0.831811	2.4403
		-0.831713	6.63879
		-0.830862	10.8064
		-0.829618	1.8551
		-0.829297	2.44227
		-0.827783	6.37136
		-0.827234	2.66057
		-0.823201	2.97117
		-0.822083	1.98976
		-0.818342	2.2983
		-0.81826	1.97154
		-0.817766	6.13204
		-0.816822	1.47545
		-0.815667	4.05633
		-0.811055	3.30067
		-0.80755	5.25249
		-0.807445	1.64693
		-0.80544	1.41399
		-0.805204	1.92522
		-0.804615	2.18325
		-0.803412	2.19292
		-0.799022	3.98567
		-0.798962	3.13236
		-0.798214	6.03324
		-0.796246	3.42248
		-0.796074	1.603
		-0.795174	1.91953
		-0.79082	3.27677
		-0.79061	2.28575
		-0.788844	2.22963
		-0.787453	2.12689
		-0.786749	2.88408
		-0.786407	2.83018
		-0.782434	2.02323
		-0.782053	1.47352
		-0.781963	4.45712
		-0.776989	2.29782
		-0.776696	1.40303
		-0.775706	1.31742
		-0.774073	4.85463
		-0.772136	2.35868
		-0.771022	3.0908
		-0.769925	2.17016
		-0.767176	5.70557
		-0.766501	1.9236
		-0.765755	1.63166
		-0.763452	1.53051
		-0.761836	3.45743
		-0.75863	2.86921
		-0.757973	1.68727
		-0.757928	2.35
		-0.757909	1.81173
		-0.757206	2.39392
		-0.751413	1.76223
		-0.750331	2.57009
		-0.750096	7.32926
		-0.749568	2.93978
		-0.748483	1.5955
		-0.747519	3.0901
		-0.746685	1.83173
		-0.744271	3.0743
		-0.743821	1.92789
		-0.74314	1.55204
		-0.742987	1.69339
		-0.742489	3.14731
		-0.742485	1.76409
		-0.741538	1.44304
		-0.741223	3.92293
		-0.740494	5.53859
		-0.739954	3.87565
		-0.738671	1.83219
		-0.737824	2.37953
		-0.735585	1.95905
		-0.733863	4.35087
		-0.732436	5.81578
		-0.729684	5.98556
		-0.729564	4.15337
		-0.728139	3.30365
		-0.726781	5.77201
		-0.725843	1.37048
		-0.725677	2.03129
		-0.725249	2.50172
		-0.723233	2.70007
		-0.722587	1.94543
		-0.721126	2.07723
		-0.717776	2.52414
		-0.71671	2.21658
		-0.715903	4.37916
		-0.715014	3.07358
		-0.713683	2.97117
		-0.713614	1.57533
		-0.71355	1.35189
		-0.713527	2.50627
		-0.712672	3.55658
		-0.71216	2.18847
		-0.711202	3.0194
		-0.710735	2.16161
		-0.710565	1.87744
		-0.709969	2.938
		-0.708711	1.78869
		-0.708433	3.90914
		-0.707714	3.02428
		-0.707049	6.84789
		-0.704909	2.19558
		-0.703083	3.0208
		-0.702946	1.47855
		-0.70131	2.84068
		-0.701137	3.87565
		-0.701103	3.25192
		-0.699808	3.1257
		-0.696382	1.44788
		-0.695822	2.53404
		-0.693947	4.19979
		-0.693942	3.09337
		-0.692699	2.93365
		-0.692427	2.94858
		-0.691454	1.71798
		-0.691297	2.55192
		-0.690671	2.50803
		-0.689472	4.45269
		-0.688682	2.53099
		-0.688587	1.67739
		-0.685743	2.80823
		-0.685619	2.48907
		-0.685387	1.75485
		-0.684465	2.22285
		-0.683328	2.4403
		-0.68112	3.20679
		-0.67926	1.88577
		-0.678501	2.64244
		-0.677862	3.109
		-0.677437	5.39226
		-0.676643	3.08818
		-0.676557	3.41878
		-0.675924	5.49432
		-0.673497	1.58465
		-0.672107	1.35264
		-0.671559	10.661
		-0.670354	2.09048
		-0.670268	3.31487
		-0.669539	3.51821
		-0.669181	1.58334
		-0.66857	2.14719
		-0.667418	2.32643
		-0.666841	3.74419
		-0.666079	5.65612
		-0.66572	2.98786
		-0.665363	4.04682
		-0.665159	1.76223
		-0.664671	4.1144
		-0.663978	15.2829
		-0.663547	1.21919
		-0.663005	7.41403
		-0.660743	1.5448
		-0.660623	3.00345
		-0.660071	1.70536
		-0.65992	3.26129
		-0.659205	3.59735
		-0.658514	2.49159
		-0.656282	3.00037
		-0.656216	2.86921
		-0.655189	1.6119
		-0.653634	1.5337
		-0.652653	1.58569
		-0.65254	2.1151
		-0.652216	2.89526
		-0.65215	9.53858
		-0.650628	6.9155
		-0.649735	4.26945
		-0.647335	1.93182
		-0.647097	1.37795
		-0.646266	1.603
		-0.645679	2.50819
		-0.645349	5.26798
		-0.644514	5.49432
		-0.642858	3.08456
		-0.64261	5.26798
		-0.641763	3.18101
		-0.641548	2.05137
		-0.641342	3.57967
		-0.640426	1.34823
		-0.640059	1.32485
		-0.638953	6.76564
		-0.638896	3.20545
		-0.638559	2.57464
		-0.637906	5.70704
		-0.637401	1.26268
		-0.635671	2.98589
		-0.633735	2.34604
		-0.633705	7.72843
		-0.633538	2.10885
		-0.633254	1.36278
		-0.633246	2.3452
		-0.632459	3.13963
		-0.631902	2.48988
		-0.631537	2.09048
		-0.630867	2.39649
		-0.629725	2.20332
		-0.628094	3.19779
		-0.627953	1.73786
		-0.626243	3.26014
		-0.626192	2.75792
		-0.625974	3.11193
		-0.625876	1.97115
		-0.625295	1.60637
		-0.624896	3.09567
		-0.624548	2.11904
		-0.624164	2.13705
		-0.623665	1.57833
		-0.622114	1.80229
		-0.61871	1.50297
		-0.618029	2.06888
		-0.617449	1.54665
		-0.615585	4.0251
		-0.615114	3.41348
		-0.614555	6.84252
		-0.61283	4.46902
		-0.612758	5.26798
		-0.612627	1.26843
		-0.611198	1.46898
		-0.610999	2.14082
		-0.610352	1.24231
		-0.610026	2.80395
		-0.609857	1.34351
		-0.609765	2.11823
		-0.609738	1.49054
		-0.609487	2.86042
		-0.609052	1.24359
		-0.606957	1.44759
		-0.606841	2.65556
		-0.606556	2.08044
		-0.605624	1.7769
		-0.604799	1.22594
		-0.604417	1.56253
		-0.602723	6.04945
		-0.60166	3.88655
		-0.601311	3.25613
		-0.598955	2.53099
		-0.598923	1.53391
		-0.597538	3.86344
		-0.597007	2.1301
		-0.596117	2.92253
		-0.59523	1.61216
		-0.595128	1.87884
		-0.594685	2.37675
		-0.594216	1.76999
		-0.593993	1.35491
		-0.593113	2.03493
		-0.592314	3.25613
		-0.591991	2.87956
		-0.591939	1.83914
		-0.591849	3.72105
		-0.591423	1.40465
		-0.59053	3.86344
		-0.590369	1.21974
		-0.589124	1.27499
		-0.588868	2.93044
		-0.588716	1.59388
		-0.588557	1.83484
		-0.585959	4.87063
		-0.585381	1.61669
		-0.584957	1.16436
		-0.58471	2.93401
		-0.584263	3.21349
		-0.582678	2.51846
		-0.582591	4.21052
		-0.581359	5.5828
		-0.581099	1.25952
		-0.580394	2.21245
		-0.57965	1.82151
		-0.578934	1.85869
		-0.578429	2.05941
		-0.577887	1.32414
		-0.577817	2.82563
		-0.577759	3.68009
		-0.577206	2.93401
		-0.576981	2.62691
		-0.576512	1.39471
		-0.576323	3.32408
		-0.576167	2.79871
		-0.576163	2.26857
		-0.575778	5.74539
		-0.575458	2.39934
		-0.574176	1.89369
		-0.573834	1.79781
		-0.573761	3.63806
		-0.573071	1.82596
		-0.571918	1.24222
		-0.571687	1.66031
		-0.571118	1.40244
		-0.57025	3.79993
		-0.570111	2.42688
		-0.568994	2.88025
		-0.567946	6.02939
		-0.566288	1.29542
		-0.565813	1.76068
		-0.565765	1.22562
		-0.565565	4.41629
		-0.564441	3.55658
		-0.563389	2.54372
		-0.562515	2.04264
		-0.561998	1.66319
		-0.561909	2.78926
		-0.560498	3.05427
		-0.558747	1.18883
		-0.558512	2.01896
		-0.557774	3.02886
		-0.557612	1.94928
		-0.557172	1.87182
		-0.556506	2.94239
		-0.556042	2.00856
		-0.554379	1.3561
		-0.554077	2.45605
		-0.554054	2.65005
		-0.55396	3.55658
		-0.5535	1.53051
		-0.553147	1.68567
		-0.553141	1.47083
		-0.552051	2.25515
		-0.550346	3.85817
		-0.550282	1.66031
		-0.550031	3.7628
		-0.549742	1.94861
		-0.548929	2.38143
		-0.548821	1.66186
		-0.548679	2.03683
		-0.548227	6.32765
		-0.547827	4.25165
		-0.547324	2.84071
		-0.547233	1.1979
		-0.547052	1.81829
		-0.546933	2.54132
		-0.546652	3.63759
		-0.546303	6.63808
		-0.546148	1.33371
		-0.54504	3.17826
		-0.544913	1.80422
		-0.544517	2.51984
		-0.544358	1.61268
		-0.543736	2.20332
		-0.542696	1.85301
		-0.541535	2.68791
		-0.540569	1.87658
		-0.540434	1.14855
		-0.540315	4.28164
		-0.535807	2.06888
		-0.535703	2.94239
		-0.535676	2.04381
		-0.534672	1.99225
		-0.534594	1.9203
		-0.534396	1.25585
		-0.53428	2.42885
		-0.533954	2.85798
		-0.533603	2.16224
		-0.533044	2.26802
		-0.532845	1.99873
		-0.532844	1.58801
		-0.532641	1.90276
		-0.532548	1.24231
		-0.532181	1.96946
		-0.530754	3.33593
		-0.530689	1.15187
		-0.529962	2.28582
		-0.529747	2.91049
		-0.529628	1.47616
		-0.529251	2.23107
		-0.529118	2.0571
		-0.526924	1.153
		-0.526873	1.95041
		-0.526483	1.94779
		-0.526343	1.70724
		-0.526332	3.13884
		-0.524915	2.61008
		-0.524776	3.55243
		-0.524482	1.10699
		-0.524118	2.3837
		-0.523074	3.55243
		-0.523017	3.17826
		-0.521545	3.87565
		-0.521424	1.37246
		-0.521393	3.85817
		-0.521062	2.9559
		-0.521036	3.50116
		-0.520431	4.67232
		-0.520273	1.77012
		-0.520158	2.2115
		-0.519969	1.11296
		-0.519901	1.6268
		-0.519828	1.26326
		-0.518967	3.11193
		-0.518751	1.61669
		-0.518292	1.61874
		-0.517429	2.60826
		-0.517162	1.45027
		-0.516604	2.49741
		-0.515844	1.14656
		-0.514758	1.95318
		-0.514694	1.31529
		-0.513993	3.12446
		-0.513907	2.10406
		-0.513784	2.18822
		-0.513767	2.49741
		-0.513287	2.2243
		-0.512477	1.13401
		-0.511988	4.03041
		-0.511694	1.8473
		-0.511451	1.13401
		-0.511095	2.06162
		-0.510848	1.18883
		-0.510772	1.63281
		-0.509836	2.11808
		-0.509635	1.16871
		-0.509543	2.20332
		-0.509215	1.57767
		-0.507959	2.98589
		-0.507837	7.17688
		-0.507391	2.3992
		-0.507386	1.54665
		-0.506828	1.80828
		-0.504324	1.18883
		-0.503991	4.37438
		-0.503876	3.59337
		-0.503487	3.02379
		-0.50296	1.80585
		-0.502799	2.80395
		-0.502781	2.4661
		-0.50276	1.5337
		-0.502696	1.13103
		-0.501667	2.1311
		-0.501479	1.82724
		-0.500725	3.80252
		-0.500671	1.9654
		-0.500656	5.61314
		-0.500634	1.30627
		-0.500225	2.30632
		-0.499694	1.57178
		-0.499509	2.18847
		-0.498193	2.32643
		-0.497845	2.04923
		-0.4976	1.95041
		-0.497594	1.70778
		-0.497327	1.97102
		-0.496839	3.06487
		-0.495724	2.66871
		-0.495476	4.57056
		-0.495389	2.58936
		-0.494967	2.86042
		-0.494647	1.2737
		-0.492903	2.03485
		-0.492655	2.53633
		-0.492112	1.58602
		-0.492025	1.14905
		-0.491867	2.39649
		-0.491348	2.40013
		-0.491039	1.20685
		-0.490674	1.42933
		-0.490475	1.13401
		-0.490312	1.13561
		-0.490294	3.55518
		-0.490167	1.22955
		-0.486884	2.93401
		-0.48685	2.4316
		-0.486761	2.11331
		-0.486442	1.6537
		-0.486095	3.14659
		-0.486056	1.47268
		-0.48578	2.00639
		-0.485533	1.62075
		-0.48526	1.38425
		-0.484839	2.78148
		-0.484721	1.36502
		-0.484201	1.40244
		-0.484128	2.26041
		-0.483846	1.7072
		-0.483622	2.1805
		-0.483265	2.47876
		-0.483061	1.72907
		-0.482972	1.18361
		-0.482837	3.55658
		-0.482012	3.9929
		-0.480815	1.87494
		-0.480055	1.77836
		-0.479931	3.16819
		-0.47961	2.53099
		-0.478662	1.99903
		-0.477191	1.13401
		-0.47695	1.99987
		-0.476491	1.17079
		-0.475118	1.7999
		-0.47509	2.89526
		-0.475079	2.45077
		-0.474172	1.4981
		-0.473908	1.53315
		-0.473737	1.10472
		-0.47363	3.50082
		-0.471662	2.95442
		-0.471613	2.37953
		-0.471447	1.09249
		-0.470684	2.3452
		-0.470474	2.65947
		-0.468108	1.10472
		-0.468079	1.96701
		-0.468009	1.27872
		-0.467976	1.09179
		-0.467905	2.30441
		-0.467851	1.44333
		-0.467512	1.65428
		-0.467482	1.42335
		-0.466859	1.6732
		-0.466606	1.96968
		-0.465309	1.20623
		-0.464882	2.15084
		-0.464427	1.24619
		-0.464274	1.31078
		-0.463976	1.19298
		-0.462894	2.97495
		-0.462548	1.10654
		-0.462427	1.29853
		-0.46173	2.47238
		-0.461383	1.64449
		-0.461285	1.08411
		-0.461219	2.60673
		-0.460087	1.11216
		-0.459749	3.0674
		-0.458856	1.10417
		-0.458647	2.21658
		-0.458263	1.89727
		-0.458093	1.53051
		-0.457987	1.41266
		-0.457349	1.6745
		-0.457025	1.56415
		-0.457008	3.04342
		-0.456626	1.61216
		-0.456516	1.67781
		-0.456212	1.86136
		-0.456041	1.05845
		-0.455524	2.80088
		-0.455513	1.66124
		-0.455475	1.21411
		-0.455256	2.11631
		-0.454605	2.13705
		-0.4546	1.84775
		-0.454247	1.76708
		-0.453182	2.2983
		-0.452402	1.35909
		-0.452266	2.95492
		-0.452237	2.07685
		-0.452053	2.00469
		-0.451439	1.54567
		-0.451169	1.87551
		-0.451098	1.10397
		-0.450728	2.04264
		-0.450541	1.07179
		-0.450367	1.07388
		-0.449963	2.01864
		-0.449885	2.32643
		-0.44984	1.21717
		-0.449784	2.23697
		-0.449715	1.62373
		-0.449509	1.6307
		-0.448897	4.37438
		-0.448699	1.06386
		-0.44807	2.44227
		-0.448012	1.0405
		-0.447945	1.05845
		-0.44742	3.57967
		-0.447327	1.86147
		-0.44711	1.73711
		-0.446381	1.13827
		-0.446168	3.08818
		-0.445935	3.13884
		-0.445756	1.07559
		-0.445487	1.94352
		-0.444578	2.30632
		-0.444315	1.80686
		-0.443893	2.88025
		-0.443068	1.05845
		-0.442866	1.20809
		-0.442549	4.18004
		-0.442444	5.03141
		-0.441802	3.70242
		-0.441495	1.63706
		-0.441422	1.19568
		-0.440478	4.37438
		-0.440349	1.5743
		-0.44031	2.29156
		-0.440296	1.13254
		-0.440207	2.00609
		-0.439972	2.06485
		-0.43981	1.17418
		-0.438218	1.91646
		-0.438099	1.05958
		-0.437646	1.07574
		-0.436941	3.48654
		-0.436506	1.69596
		-0.436102	1.26443
		-0.435404	2.32647
		-0.435259	2.2983
		-0.435107	1.10758
		-0.434886	1.44386
		-0.434696	1.67992
		-0.434573	1.09908
		-0.434335	1.05639
		-0.434291	2.62331
		-0.434015	1.33719
		-0.433918	1.68868
		-0.432874	2.23124
		-0.432872	1.06013
		-0.432741	1.06644
		-0.432255	1.88218
		-0.432062	2.54537
		-0.431835	1.9236
		-0.431665	1.25763
		-0.431589	1.80369
		-0.431475	1.99243
		-0.430915	1.30685
		-0.430318	1.06743
		-0.42981	1.05669
		-0.429046	1.06054
		-0.429017	1.8473
		-0.429001	1.02817
		-0.428009	2.2213
		-0.427864	1.22169
		-0.427753	2.10911
		-0.427686	1.15284
		-0.427485	1.01725
		-0.427481	1.38074
		-0.427432	1.02285
		-0.427234	1.95318
		-0.427011	1.1049
		-0.42687	2.52414
		-0.426043	1.64879
		-0.425841	2.8149
		-0.425689	1.51328
		-0.425372	2.42258
		-0.425089	1.81616
		-0.424864	1.03892
		-0.424456	1.64501
		-0.423682	1.09694
		-0.422934	1.21411
		-0.42276	1.60338
		-0.422639	2.57126
		-0.422163	1.11935
		-0.421623	1.23619
		-0.421389	1.08384
		-0.420849	1.93158
		-0.42058	2.95442
		-0.420419	1.83173
		-0.420415	1.68712
		-0.4193	3.04372
		-0.418935	1.44536
		-0.418349	2.72768
		-0.418339	2.89625
		-0.417831	1.11216
		-0.416993	1.41849
		-0.41699	1.96861
		-0.416817	1.05228
		-0.416446	2.85763
		-0.41615	1.32686
		-0.415987	2.39377
		-0.415967	1.04133
		-0.415871	1.18486
		-0.415861	1.80299
		-0.415075	1.62977
		-0.414783	2.25161
		-0.414597	1.89713
		-0.41442	1.77853
		-0.414333	1.03156
		-0.414246	1.47316
		-0.413646	1.81829
		-0.413372	1.23964
		-0.413317	1.19616
		-0.413297	2.80509
		-0.413091	1.13056
		-0.413057	0.988465
		-0.412811	1.15327
		-0.412737	2.18822
		-0.412527	1.18041
		-0.412458	1.75485
		-0.412402	1.85373
		-0.411948	1.33434
		-0.41178	3.03594
		-0.411316	2.20332
		-0.411203	1.16095
		-0.411135	1.60077
		-0.411026	1.15785
		-0.410575	1.02963
		-0.41005	1.92522
		-0.409454	3.88655
		-0.409182	1.02489
		-0.408342	1.60218
		-0.408095	1.04819
		-0.407794	1.00471
		-0.407525	1.82744
		-0.407207	2.20332
		-0.407012	1.07339
		-0.40692	1.88072
		-0.406646	2.5065
		-0.406204	1.0685
		-0.4059	1.42653
		-0.405764	1.05799
		-0.405623	1.82462
		-0.405394	2.8132
		-0.40518	1.03218
		-0.405179	1.31478
		-0.404469	3.47951
		-0.404169	1.55747
		-0.403432	1.19568
		-0.403289	1.51004
		-0.402852	1.4213
		-0.402323	1.66653
		-0.402224	1.01258
		-0.401885	1.52043
		-0.40153	1.77534
		-0.401507	1.88168
		-0.401299	2.78363
		-0.401151	1.0905
		-0.401093	3.04927
		-0.400956	1.06922
		-0.400598	2.27657
		-0.400568	1.97115
		-0.400532	1.0494
		-0.400307	2.70432
		-0.39992	1.6213
		-0.399608	2.95442
		-0.398856	1.2821
		-0.398756	0.999634
		-0.398247	1.99873
		-0.397737	1.52043
		-0.397662	1.00954
		-0.397536	1.51328
		-0.397319	5.61314
		-0.396921	1.81829
		-0.396658	1.07481
		-0.396253	1.15083
		-0.396217	2.64297
		-0.396075	1.10472
		-0.396023	1.15803
		-0.39492	1.13561
		-0.39326	1.11063
		-0.393207	1.2352
		-0.393082	2.2036
		-0.392647	1.59388
		-0.391748	1.53461
		-0.391721	1.71882
		-0.390034	1.88714
		-0.389847	1.08199
		-0.389829	1.69998
		-0.389643	1.3536
		-0.389609	0.979681
		-0.389541	2.65063
		-0.389212	2.07723
		-0.389051	1.64879
		-0.389046	1.33676
		-0.388631	2.24854
		-0.387984	3.52906
		-0.387871	1.07322
		-0.387537	1.57198
		-0.386927	1.13217
		-0.386324	2.56715
		-0.386108	1.03581
		-0.385134	1.04061
		-0.384762	0.980558
		-0.384546	2.41854
		-0.384233	2.01261
		-0.38327	1.09249
		-0.38288	1.04044
		-0.382681	2.16358
		-0.382316	2.13704
		-0.38228	1.17246
		-0.38204	0.982306
		-0.381844	1.6698
		-0.381288	1.95318
		-0.380863	2.253
		-0.38059	1.78073
		-0.380567	1.13005
		-0.380468	1.6604
		-0.380388	1.16939
		-0.380154	1.9236
		-0.379845	1.01009
		-0.379738	1.50391
		-0.379623	1.07374
		-0.379524	1.63166
		-0.379001	1.39931
		-0.378957	0.994131
		-0.378558	1.00928
		-0.377887	1.8067
		-0.377741	1.20318
		-0.377738	2.62691
		-0.377319	1.70959
		-0.377043	1.64011
		-0.376882	0.944453
		-0.37613	1.5337
		-0.375939	1.18361
		-0.37509	1.50028
		-0.374514	1.49054
		-0.374279	1.01725
		-0.374275	2.58996
		-0.374171	1.10536
		-0.37355	1.53433
		-0.373025	2.77996
		-0.372994	2.09048
		-0.372802	1.08849
		-0.37224	1.31455
		-0.372005	1.41215
		-0.371823	1.93261
		-0.371772	1.82002
		-0.37176	2.62691
		-0.371638	1.67465
		-0.371509	1.73459
		-0.371207	1.19823
		-0.370997	0.932171
		-0.370539	0.957592
		-0.370417	1.04831
		-0.37037	1.44231
		-0.370349	2.31934
		-0.37006	1.19439
		-0.370028	2.20332
		-0.369769	1.01359
		-0.369523	0.943889
		-0.369437	1.00471
		-0.369409	1.01391
		-0.368643	1.82423
		-0.36855	1.50028
		-0.368209	1.25995
		-0.367656	3.39385
		-0.367625	1.05334
		-0.36717	1.49294
		-0.367132	2.07969
		-0.367066	1.77823
		-0.366832	1.33782
		-0.366288	0.934582
		-0.366209	4.25293
		-0.365964	1.50028
		-0.365915	2.25515
		-0.365718	1.27921
		-0.364513	2.96241
		-0.363916	2.11843
		-0.363885	2.12128
		-0.36385	1.12814
		-0.363584	1.07057
		-0.363529	1.59922
		-0.363308	1.00336
		-0.362859	1.16971
		-0.362704	1.6155
		-0.362346	1.16826
		-0.36215	0.91563
		-0.361876	3.0674
		-0.361585	1.18361
		-0.361064	0.947464
		-0.361034	1.0047
		-0.360929	2.02587
		-0.360703	3.14719
		-0.360488	2.5207
		-0.360471	0.993377
		-0.360181	0.922075
		-0.360124	1.40319
		-0.359802	2.938
		-0.359775	1.1732
		-0.359733	0.928195
		-0.359513	0.960923
		-0.359327	1.3721
		-0.358309	1.44231
		-0.358232	1.99614
		-0.357393	0.923194
		-0.356534	1.4409
		-0.356532	0.95218
		-0.356041	1.0388
		-0.355677	1.95317
		-0.355651	1.25814
		-0.355561	1.53937
		-0.355177	1.16069
		-0.355037	1.16951
		-0.354952	1.52043
		-0.354864	2.06068
		-0.354596	0.946119
		-0.354577	0.918831
		-0.354362	0.991908
		-0.353843	1.69868
		-0.353393	1.68371
		-0.353134	1.7999
		-0.353092	1.13944
		-0.353053	0.973632
		-0.352848	1.5857
		-0.352592	1.0003
		-0.352396	0.922266
		-0.352148	1.00433
		-0.351791	1.96386
		-0.351768	0.939606
		-0.350975	1.36947
		-0.350599	1.08199
		-0.350581	3.57171
		-0.350314	1.79952
		-0.350288	2.64125
		-0.350199	0.950265
		-0.34985	2.35126
		-0.34962	1.17943
		-0.349055	1.13773
		-0.348994	1.15803
		-0.348838	0.918305
		-0.348471	0.927994
		-0.347857	0.974464
		-0.347682	0.936798
		-0.347496	1.39318
		-0.347446	1.59802
		-0.347337	2.36348
		-0.347289	1.34448
		-0.346976	1.33719
		-0.346947	0.942991
		-0.346657	1.04831
		-0.346512	1.97114
		-0.346213	1.66632
		-0.346091	1.05228
		-0.345584	1.5337
		-0.345512	1.00987
		-0.345111	1.25495
		-0.344937	1.15187
		-0.344725	1.2802
		-0.344708	1.07476
		-0.344369	1.5667
		-0.344216	1.37946
		-0.344156	1.59694
		-0.343773	0.885656
		-0.34363	1.10917
		-0.343398	0.992501
		-0.34269	0.901243
		-0.342686	1.13217
		-0.342273	1.28631
		-0.341696	1.66535
		-0.34168	1.78987
		-0.341644	0.911697
		-0.3415	0.896883
		-0.341401	1.58328
		-0.341005	0.949243
		-0.340595	0.983141
		-0.340453	1.8656
		-0.340357	1.43926
		-0.340289	1.32485
		-0.340272	0.91283
		-0.340241	1.66653
		-0.339972	1.60505
		-0.339911	1.00177
		-0.339884	1.65297
		-0.339814	1.335
		-0.33954	2.21658
		-0.338507	2.2935
		-0.338392	1.16514
		-0.337536	0.892837
		-0.337287	0.962655
		-0.337181	1.10466
		-0.337009	1.71351
		-0.336645	1.03218
		-0.335909	1.10559
		-0.335435	0.99072
		-0.335232	1.06776
		-0.334973	1.59412
		-0.334775	1.48154
		-0.334161	1.02963
		-0.334141	1.4013
		-0.334095	1.8551
		-0.334071	1.04598
		-0.333799	1.37092
		-0.333267	2.05628
		-0.332275	1.2038
		-0.331871	0.972663
		-0.33153	1.05845
		-0.331457	1.00766
		-0.331365	1.39057
		-0.331343	0.963799
		-0.331154	1.06724
		-0.330903	1.27555
		-0.330868	0.926245
		-0.33049	0.980558
		-0.329967	1.34395
		-0.32921	1.95318
		-0.329068	1.1224
		-0.328667	1.06317
		-0.328653	2.00213
		-0.327831	1.94779
		-0.327812	0.895741
		-0.32778	3.13884
		-0.327517	1.03279
		-0.327172	1.55747
		-0.327153	1.01009
		-0.326887	0.858489
		-0.326681	0.861192
		-0.326381	2.7093
		-0.326348	0.891529
		-0.326259	0.975044
		-0.326246	1.01696
		-0.326237	0.885412
		-0.326024	1.24231
		-0.325983	1.88142
		-0.32557	1.25743
		-0.325303	0.922075
		-0.325274	1.32123
		-0.325146	0.914941
		-0.325064	0.857901
		-0.324896	0.933778
		-0.324439	1.40627
		-0.324396	0.885367
		-0.324336	1.57688
		-0.323653	0.8389
		-0.323198	1.01852
		-0.322497	1.29853
		-0.322179	1.18709
		-0.322115	1.46865
		-0.321855	1.58937
		-0.321771	0.993377
		-0.321648	1.19654
		-0.321588	1.20623
		-0.321441	2.03683
		-0.320943	0.881107
		-0.32072	1.88576
		-0.320499	0.849734
		-0.320411	1.45519
		-0.320409	1.24515
		-0.320385	1.18883
		-0.320368	1.28976
		-0.320267	0.960923
		-0.319697	0.939606
		-0.319675	1.01391
		-0.31959	1.23619
		-0.319556	2.06068
		-0.319323	1.09518
		-0.31926	1.04944
		-0.319225	1.21411
		-0.318684	0.948032
		-0.318544	1.38165
		-0.318303	1.17961
		-0.318073	1.51328
		-0.318029	3.48768
		-0.31776	0.935621
		-0.31771	0.840493
		-0.316543	0.879803
		-0.315609	0.849389
		-0.315099	0.875732
		-0.31494	1.05256
		-0.314853	1.47279
		-0.314769	1.00126
		-0.314729	1.01934
		-0.314573	1.31087
		-0.314444	0.926005
		-0.31441	0.889958
		-0.31403	1.11404
		-0.313698	1.07388
		-0.313146	1.9236
		-0.313116	0.9547
		-0.313063	2.09897
		-0.312556	1.85606
		-0.312481	0.833468
		-0.312375	0.845017
		-0.311674	1.35662
		-0.311607	1.18575
		-0.31126	1.60637
		-0.311257	0.857261
		-0.311091	1.44153
		-0.310942	1.89736
		-0.310931	1.06567
		-0.310745	0.892837
		-0.310356	1.24889
		-0.310225	1.24231
		-0.310037	1.25875
		-0.309943	1.18023
		-0.309854	1.12807
		-0.309744	1.42643
		-0.309621	0.951946
		-0.309544	0.995537
		-0.309151	0.945278
		-0.308662	0.913997
		-0.308556	1.21608
		-0.308158	1.62678
		-0.307819	0.926005
		-0.307522	0.88439
		-0.307478	0.865952
		-0.307271	0.82134
		-0.306903	0.954217
		-0.306633	0.821902
		-0.306595	0.891627
		-0.306278	3.48061
		-0.305599	1.1407
		-0.30559	1.33117
		-0.305478	0.994967
		-0.304809	1.99903
		-0.304681	0.817125
		-0.304595	1.34323
		-0.30449	0.809414
		-0.304415	0.965293
		-0.304218	2.11514
		-0.303828	1.11775
		-0.303508	0.953874
		-0.303462	0.858254
		-0.303437	0.987587
		-0.303398	0.987547
		-0.303355	0.807672
		-0.303159	1.36947
		-0.303094	0.889884
		-0.303041	1.26
		-0.302695	1.12329
		-0.302628	1.68709
		-0.301884	0.935388
		-0.301592	1.43007
		-0.301468	0.8389
		-0.301184	1.18641
		-0.301056	1.53136
		-0.301023	1.70188
		-0.300819	0.799289
		-0.300575	2.09897
		-0.300228	0.905382
		-0.300201	0.807565
		-0.300037	1.10477
		-0.29951	1.80299
		-0.299488	0.807672
		-0.299426	1.60077
		-0.299424	1.31529
		-0.29882	0.991898
		-0.298663	0.96598
		-0.298252	0.849734
		-0.297739	1.63225
		-0.297568	0.967719
		-0.297311	0.795957
		-0.297284	2.12472
		-0.297022	1.29771
		-0.296637	2.06047
		-0.296593	1.68727
		-0.296587	1.37322
		-0.29649	1.85869
		-0.296106	0.881383
		-0.296088	0.801932
		-0.295996	0.817601
		-0.295959	0.864966
		-0.295886	1.19304
		-0.295566	1.47168
		-0.295409	1.07246
		-0.295402	0.821519
		-0.295349	1.08053
		-0.295346	0.852978
		-0.295244	1.45355
		-0.295096	1.34474
		-0.294924	0.83248
		-0.294689	1.25294
		-0.294545	1.95318
		-0.294533	1.13123
		-0.294117	1.91661
		-0.293994	0.920754
		-0.293933	1.40359
		-0.293882	1.00868
		-0.293641	0.928655
		-0.293607	0.914543
		-0.293557	0.820943
		-0.293541	1.53051
		-0.293537	2.08104
		-0.293477	0.844007
		-0.293326	0.942483
		-0.29331	1.40123
		-0.293288	1.23853
		-0.292279	0.806695
		-0.292205	1.10472
		-0.292028	0.801068
		-0.291767	0.954214
		-0.291555	1.33676
		-0.291455	0.803289
		-0.291359	1.26484
		-0.291133	1.11087
		-0.290986	1.46281
		-0.290678	1.79341
		-0.2906	0.990069
		-0.290548	1.22355
		-0.290314	1.05204
		-0.29025	0.77526
		-0.290177	1.02531
		-0.289823	0.973632
		-0.289801	0.778881
		-0.289695	1.28755
		-0.289676	0.967554
		-0.289204	0.828402
		-0.288851	1.27499
		-0.288809	1.68567
		-0.288491	0.828402
		-0.288323	1.06224
		-0.287841	2.0063
		-0.287732	1.10472
		-0.287193	1.6264
		-0.287146	0.871365
		-0.287105	1.13773
		-0.286501	1.34446
		-0.286465	1.11216
		-0.286263	0.89896
		-0.286128	1.13719
		-0.286045	1.00162
		-0.286042	1.98268
		-0.285263	0.817601
		-0.285239	1.00766
		-0.28503	1.36642
		-0.284764	2.07738
		-0.284529	1.00319
		-0.283988	1.77039
		-0.283923	1.44752
		-0.283817	1.23362
		-0.283689	1.06559
		-0.283554	1.08724
		-0.282791	0.763558
		-0.282778	1.01301
		-0.282578	0.916676
		-0.282406	0.808641
		-0.282308	0.76014
		-0.282154	1.44401
		-0.282128	0.829838
		-0.282053	0.8931
		-0.281945	0.766183
		-0.281781	0.803289
		-0.28164	0.829207
		-0.281049	0.776741
		-0.280371	1.16672
		-0.280339	0.770842
		-0.280325	1.4004
		-0.280172	1.01331
		-0.280152	1.60077
		-0.279983	0.760296
		-0.279813	0.754195
		-0.279788	1.52181
		-0.279764	0.819123
		-0.279736	1.01258
		-0.279606	0.950072
		-0.279576	1.01652
		-0.27899	0.887842
		-0.278704	0.844007
		-0.27863	0.805
		-0.278629	1.27683
		-0.278111	0.806695
		-0.278053	0.7592
		-0.277931	1.02285
		-0.277875	0.81508
		-0.277559	0.75377
		-0.277557	0.755457
		-0.277119	1.20318
		-0.2771	0.806695
		-0.277063	0.885367
		-0.277053	0.918831
		-0.276909	0.83248
		-0.276728	0.770508
		-0.276367	0.748594
		-0.276004	1.64047
		-0.275747	1.28742
		-0.27574	1.20318
		-0.275529	0.96473
		-0.275523	0.759406
		-0.275283	1.08719
		-0.275076	0.748218
		-0.27483	0.81674
		-0.27475	1.26593
		-0.27474	1.52861
		-0.274373	1.14656
		-0.274332	0.959498
		-0.274272	0.926005
		-0.274154	0.881383
		-0.273426	1.27458
		-0.273237	1.13401
		-0.273223	1.67861
		-0.272861	1.07285
		-0.272299	0.939606
		-0.272227	1.29879
		-0.271682	0.738112
		-0.271577	0.809963
		-0.27117	0.798066
		-0.271058	0.729328
		-0.270932	0.845705
		-0.270807	1.91387
		-0.270765	2.27752
		-0.27073	0.814713
		-0.270729	1.40909
		-0.270292	0.734603
		-0.270228	1.40627
		-0.270196	1.13538
		-0.269394	0.871633
		-0.269216	0.881225
		-0.269151	1.21851
		-0.269046	0.801878
		-0.268926	0.752336
		-0.268836	1.61874
		-0.268705	0.863455
		-0.268685	0.849073
		-0.268475	0.78532
		-0.268251	0.782797
		-0.268058	0.868287
		-0.267816	0.73936
		-0.267105	0.729128
		-0.267098	0.7421
		-0.266786	0.74434
		-0.266532	1.03727
		-0.266475	0.746458
		-0.26646	0.96874
		-0.266394	1.30126
		-0.266274	0.878862
		-0.266144	0.748339
		-0.266081	2.59639
		-0.26607	1.14603
		-0.266028	0.804252
		-0.265706	0.809963
		-0.265691	0.770793
		-0.265625	1.1049
		-0.265478	0.719307
		-0.265086	1.1199
		-0.264934	1.28979
		-0.264933	1.16871
		-0.264104	1.47924
		-0.26387	0.80189
		-0.26384	1.03575
		-0.263802	1.20568
		-0.263311	1.0047
		-0.263251	1.1732
		-0.263231	1.25627
		-0.262966	0.860501
		-0.262702	0.712539
		-0.262608	0.734603
		-0.262567	0.820943
		-0.262272	1.85017
		-0.262217	0.757084
		-0.26221	1.02528
		-0.262053	1.17582
		-0.26194	1.03208
		-0.261906	0.714991
		-0.261591	1.48837
		-0.261588	0.719957
		-0.261473	0.7129
		-0.26138	0.879705
		-0.26131	1.14208
		-0.261248	1.0003
		-0.261235	0.813409
		-0.260948	1.55466
		-0.260625	0.763246
		-0.260441	0.794454
		-0.260438	0.720444
		-0.260332	0.879705
		-0.259702	2.39385
		-0.259655	0.715536
		-0.259572	1.13958
		-0.259443	0.789481
		-0.259374	0.991898
		-0.259272	1.19568
		-0.259181	0.851733
		-0.258519	1.59998
		-0.25845	0.796796
		-0.25796	1.53937
		-0.257898	0.695091
		-0.257881	0.82202
		-0.257867	0.748594
		-0.257822	0.780832
		-0.257791	0.851207
		-0.257643	0.888523
		-0.257619	0.7475
		-0.257605	0.878484
		-0.25754	1.66186
		-0.257399	0.78524
		-0.257387	2.34082
		-0.257322	0.949863
		-0.256906	0.705463
		-0.256738	1.12378
		-0.256672	0.766156
		-0.256554	0.943889
		-0.256383	1.19568
		-0.256167	0.953874
		-0.255998	0.742412
		-0.255733	0.966454
		-0.255722	0.897401
		-0.255696	2.23733
		-0.255381	0.991898
		-0.255363	0.799395
		-0.255306	0.732786
		-0.255102	0.732596
		-0.255022	0.860501
		-0.254892	1.47202
		-0.254697	0.972748
		-0.254507	1.35071
		-0.254367	0.72982
		-0.254358	0.737913
		-0.254026	1.18575
		-0.253931	0.71674
		-0.253827	0.708453
		-0.253728	0.885367
		-0.253478	0.984258
		-0.253473	0.983459
		-0.253078	0.693514
		-0.252772	0.967554
		-0.252605	0.898142
		-0.252537	0.682783
		-0.252228	0.972237
		-0.251932	1.17943
		-0.25188	0.832359
		-0.251782	0.804178
		-0.251769	0.923419
		-0.251734	0.693514
		-0.251412	1.09739
		-0.250825	0.807426
		-0.250675	1.46955
		-0.250486	1.54098
		-0.25035	0.891216
		-0.250318	0.680127
		-0.250108	0.688064
		-0.250018	0.765213
		-0.249935	1.38237
		-0.249815	0.975487
		-0.249662	0.713168
		-0.249598	0.776963
		-0.249307	0.797379
		-0.249248	0.888039
		-0.249063	0.715244
		-0.248958	1.61712
		-0.2489	0.726599
		-0.248795	2.29782
		-0.248776	0.757796
		-0.248714	0.967554
		-0.24864	1.14118
		-0.248514	1.69404
		-0.24831	0.701282
		-0.248285	0.79181
		-0.247966	0.885197
		-0.247924	0.970494
		-0.247887	0.865317
		-0.247745	1.19247
		-0.247684	0.6754
		-0.247622	1.24729
		-0.247454	0.678152
		-0.247325	0.964455
		-0.24728	0.920665
		-0.247183	0.667199
		-0.247108	0.703271
		-0.247102	0.712132
		-0.246697	0.793564
		-0.246522	0.943092
		-0.246428	0.886009
		-0.246393	0.908629
		-0.246328	0.880097
		-0.246123	1.02929
		-0.245956	0.919209
		-0.245818	0.860657
		-0.24543	0.66233
		-0.245333	0.837741
		-0.2453	0.663039
		-0.244979	0.730641
		-0.244878	0.674849
		-0.244758	0.959716
		-0.244725	1.07992
		-0.244688	0.862298
		-0.24453	0.916163
		-0.244504	0.724521
		-0.244436	0.860051
		-0.244381	0.72228
		-0.244358	0.729952
		-0.244325	1.14844
		-0.244315	0.718427
		-0.244098	0.78387
		-0.243624	0.782562
		-0.243438	0.68533
		-0.24325	0.918174
		-0.243191	1.07246
		-0.243152	0.688526
		-0.243126	0.78387
		-0.242957	0.664833
		-0.242613	0.938201
		-0.242497	0.910951
		-0.242487	1.30925
		-0.242461	0.703493
		-0.242448	0.713857
		-0.242442	0.728213
		-0.24226	0.720493
		-0.242257	0.946665
		-0.24213	0.827209
		-0.241602	0.660099
		-0.241597	0.677915
		-0.241547	0.79046
		-0.241363	0.657867
		-0.241138	1.08693
		-0.241096	0.848727
		-0.241088	0.929753
		-0.241073	1.93403
		-0.240947	0.807549
		-0.240906	0.6754
		-0.24022	0.901599
		-0.240145	1.04138
		-0.240046	0.717577
		-0.24001	0.771214
		-0.239857	0.729055
		-0.239771	0.88962
		-0.239655	0.668624
		-0.239435	0.693527
		-0.239273	0.773143
		-0.23919	0.722451
		-0.239096	0.687927
		-0.239078	0.768924
		-0.239007	0.729328
		-0.238709	0.826194
		-0.238645	1.25294
		-0.238621	0.83248
		-0.238464	0.879362
		-0.238324	0.6754
		-0.238278	1.04944
		-0.238262	0.804252
		-0.237914	0.746508
		-0.237669	1.09048
		-0.237624	0.665723
		-0.237181	0.766861
		-0.236995	0.675566
		-0.236886	1.21012
		-0.236791	1.40079
		-0.236785	0.973338
		-0.23675	0.640353
		-0.236684	0.991804
		-0.236663	0.646274
		-0.236524	1.07985
		-0.236237	0.66641
		-0.235855	0.646274
		-0.235631	1.09481
		-0.235562	0.645472
		-0.235526	0.644365
		-0.235518	0.639248
		-0.235457	0.698516
		-0.235329	0.765729
		-0.235207	0.914153
		-0.235187	0.646274
		-0.235084	2.13622
		-0.235061	0.653011
		-0.234908	0.778758
		-0.234798	0.882418
		-0.234707	0.743609
		-0.234595	1.14905
		-0.234357	0.721259
		-0.234254	0.874249
		-0.234246	0.805446
		-0.234114	0.641404
		-0.23394	0.646274
		-0.233851	0.891238
		-0.233844	0.866335
		-0.233687	1.0754
		-0.233656	0.801541
		-0.233624	0.680127
		-0.233479	0.64525
		-0.233425	1.05551
		-0.233188	0.893465
		-0.233149	0.7271
		-0.233127	0.693216
		-0.23291	1.23593
		-0.232777	0.628244
		-0.232762	0.719122
		-0.232598	0.654673
		-0.232485	1.24231
		-0.232316	0.720444
		-0.232277	1.05899
		-0.23222	1.13217
		-0.232219	0.692093
		-0.231725	0.732434
		-0.231574	1.01632
		-0.231551	0.668624
		-0.231451	0.951165
		-0.231437	0.969203
		-0.231239	0.79022
		-0.231216	0.72992
		-0.231178	0.65112
		-0.231032	0.876102
		-0.230983	0.649254
		-0.230977	0.858228
		-0.230588	0.821225
		-0.230583	0.639144
		-0.230546	0.656172
		-0.230519	0.834883
		-0.23034	1.51004
		-0.230171	0.826219
		-0.230098	0.624027
		-0.229881	0.807972
		-0.229678	0.951946
		-0.229514	0.899616
		-0.229391	0.683586
		-0.229182	0.69178
		-0.229127	0.847659
		-0.229071	0.878862
		-0.228915	0.783946
		-0.228854	0.680938
		-0.228812	0.661275
		-0.228738	0.637489
		-0.228682	0.778229
		-0.228581	0.711736
		-0.228563	0.735044
		-0.228535	0.81831
		-0.228493	0.64099
		-0.228446	0.626631
		-0.228411	0.770441
		-0.228406	0.740352
		-0.228395	0.635482
		-0.228286	0.685386
		-0.228187	0.629098
		-0.228081	0.73593
		-0.228012	0.719417
		-0.227994	0.626631
		-0.227731	0.702046
		-0.227727	0.634693
		-0.227638	0.838451
		-0.227637	0.639248
		-0.227575	0.793808
		-0.227522	1.44752
		-0.2275	0.836097
		-0.227206	0.81674
		-0.227075	1.17896
		-0.226996	1.49054
		-0.226963	0.631174
		-0.226962	0.618813
		-0.2269	0.584839
		-0.226873	0.70156
		-0.226846	0.905382
		-0.226683	0.934582
		-0.226519	0.620061
		-0.226502	0.654975
		-0.226418	0.663192
		-0.22639	1.16796
		-0.22638	0.814857
		-0.226269	0.61717
		-0.226236	0.63525
		-0.226188	0.702397
		-0.226181	2.05303
		-0.225939	0.646274
		-0.225924	0.620877
		-0.225858	0.894363
		-0.225792	0.729055
		-0.225761	1.49718
		-0.225374	0.963524
		-0.225103	0.609451
		-0.225067	0.855924
		-0.224882	1.30823
		-0.224797	0.618871
		-0.224784	1.06579
		-0.224685	0.616825
		-0.224417	0.957469
		-0.224112	0.604538
		-0.224049	0.773507
		-0.22402	0.793344
		-0.223703	0.783946
		-0.223699	0.614302
		-0.22359	0.735279
		-0.223405	0.603261
		-0.223326	0.625824
		-0.223227	0.6238
		-0.223221	0.614302
		-0.222948	0.80276
		-0.22273	0.669483
		-0.222424	0.60694
		-0.222406	0.685386
		-0.222379	2.07738
		-0.222313	0.629479
		-0.22225	0.609451
		-0.22213	0.650788
		-0.222042	0.961562
		-0.221549	0.64777
		-0.221461	0.63795
		-0.221408	0.967903
		-0.2214	0.692078
		-0.221393	0.601026
		-0.221131	1.21923
		-0.221115	0.731813
		-0.220826	0.628609
		-0.220793	0.728213
		-0.22072	0.783946
		-0.220675	0.769451
		-0.220577	0.718032
		-0.220455	0.604112
		-0.220442	1.20623
		-0.220437	0.759406
		-0.220326	0.618004
		-0.220275	0.847548
		-0.220267	0.613261
		-0.219622	0.599274
		-0.219524	0.640228
		-0.219514	0.663202
		-0.219412	1.30811
		-0.219298	0.786904
		-0.219264	0.680127
		-0.219185	0.613477
		-0.219175	0.605117
		-0.219114	0.696404
		-0.21911	0.590152
		-0.219071	0.842167
		-0.219	0.684197
		-0.218927	0.851166
		-0.218764	0.693618
		-0.218742	0.684077
		-0.218597	0.62443
		-0.218504	1.97787
		-0.218392	0.819282
		-0.218357	0.781129
		-0.218196	0.802732
		-0.218158	0.947464
		-0.217964	0.804252
		-0.217829	1.26078
		-0.217385	0.586588
		-0.21731	0.956865
		-0.217307	0.678336
		-0.217186	0.826303
		-0.217078	0.920665
		-0.217047	0.763179
		-0.21703	0.590088
		-0.216969	0.650788
		-0.216932	0.693816
		-0.216912	0.672697
		-0.216594	0.919784
		-0.216584	0.587011
		-0.21658	0.592603
		-0.216508	0.848727
		-0.216222	0.767988
		-0.216214	0.611063
		-0.216025	0.685386
		-0.215918	0.80276
		-0.215837	0.628003
		-0.215795	0.614302
		-0.215696	0.60051
		-0.215623	0.89761
		-0.215604	0.957469
		-0.215403	0.646274
		-0.215322	0.664335
		-0.215241	0.800806
		-0.215232	0.605174
		-0.215136	0.724663
		-0.215067	0.679007
		-0.214672	0.598731
		-0.214597	0.701493
		-0.214376	0.620481
		-0.214358	0.726599
		-0.214337	0.646274
		-0.214299	0.946742
		-0.214197	0.583732
		-0.214119	0.612124
		-0.213965	0.585279
		-0.213471	0.581999
		-0.213433	0.701506
		-0.213426	0.659045
		-0.213323	1.0003
		-0.21311	0.596194
		-0.213056	0.616825
		-0.213002	0.710685
		-0.213001	0.605804
		-0.21281	0.684197
		-0.212796	0.688074
		-0.212735	1.05124
		-0.212734	1.02732
		-0.212619	0.8389
		-0.21259	0.58171
		-0.212554	0.850428
		-0.212468	0.695627
		-0.212127	0.915803
		-0.2121	0.701533
		-0.211995	0.617629
		-0.211844	0.581914
		-0.211794	0.575668
		-0.211771	0.620061
		-0.211451	0.925778
		-0.211415	0.961562
		-0.211405	0.959498
		-0.211266	0.833468
		-0.211251	1.54608
		-0.21114	0.582628
		-0.211036	0.717319
		-0.210895	0.97866
		-0.210824	0.64099
		-0.21077	1.06024
		-0.210706	0.8143
		-0.210699	0.634411
		-0.210656	0.634658
		-0.210506	0.588843
		-0.210486	1.05443
		-0.21045	0.734603
		-0.210361	0.697727
		-0.210319	0.652043
		-0.210272	0.700344
		-0.210237	0.604011
		-0.210086	0.577021
		-0.210078	0.765334
		-0.210075	0.702756
		-0.210026	0.74033
		-0.210009	0.57432
		-0.209916	0.927564
		-0.209891	0.571868
		-0.209796	0.582628
		-0.209621	0.564371
		-0.20959	0.611063
		-0.209454	0.579948
		-0.209173	0.611078
		-0.20907	0.595627
		-0.209005	0.72419
		-0.208397	0.564371
		-0.208357	0.800806
		-0.20821	0.571701
		-0.208206	0.622056
		-0.208137	0.572221
		-0.207948	1.003
		-0.207921	0.835554
[truncated: 14,042 more rows]

## Sheet: Figure 6b
Figure 6b
		TDP-43 cKO vs Control
		Fold change (Log2)	- Log10 (P adj)
		-14.7132	23.8691
		-5.15015	4.15187
		-4.74522	3.19542
		-4.39698	3.86469
		-4.23385	2.64355
		-4.21249	3.94219
		-4.12159	4.33548
		-4.10737	4.10019
		-4.07131	4.47036
		-4.07049	3.24675
		-3.96417	4.08502
		-3.94283	3.76167
		-3.94125	4.01154
		-3.93056	4.24597
		-3.92904	4.24962
		-3.9148	3.26597
		-3.86565	4.36902
		-3.85238	3.22391
		-3.83098	4.35484
		-3.8298	10.3842
		-3.82266	2.91939
		-3.78692	2.89267
		-3.78038	3.42272
		-3.77316	4.11386
		-3.76159	3.62023
		-3.74496	3.72457
		-3.73992	3.73244
		-3.72866	4.75094
		-3.66541	2.91442
		-3.66061	3.33153
		-3.60026	4.33753
		-3.5885	3.37575
		-3.5736	3.99988
		-3.54455	3.37892
		-3.53795	4.00359
		-3.53369	3.04179
		-3.53189	4.60646
		-3.49764	4.18652
		-3.48603	2.62231
		-3.47446	4.84803
		-3.46054	4.63367
		-3.45538	3.70261
		-3.45521	3.48963
		-3.43334	4.16899
		-3.41073	3.37233
		-3.40584	2.44718
		-3.40443	2.53755
		-3.3895	3.20185
		-3.34249	3.68142
		-3.33881	3.92536
		-3.33583	7.00523
		-3.33142	3.59789
		-3.3159	3.455
		-3.3081	4.98937
		-3.2972	4.75532
		-3.28671	3.03776
		-3.27859	4.54203
		-3.27133	4.92018
		-3.26262	3.98173
		-3.23399	2.6889
		-3.23	4.45434
		-3.22976	4.63032
		-3.22814	3.08208
		-3.22565	3.20844
		-3.21497	3.11636
		-3.20307	4.36821
		-3.19605	4.22472
		-3.19111	3.92473
		-3.18597	4.47036
		-3.18498	4.77316
		-3.18222	3.33013
		-3.18107	3.48833
		-3.17635	2.91678
		-3.17233	3.53275
		-3.15892	3.5644
		-3.14924	3.23028
		-3.1468	2.9361
		-3.13397	3.30971
		-3.12721	3.08252
		-3.10743	3.6722
		-3.1026	3.71534
		-3.09567	3.33437
		-3.09527	2.68547
		-3.09006	3.5699
		-3.08684	3.85807
		-3.08657	3.40313
		-3.07492	4.65898
		-3.06868	3.75959
		-3.06673	4.52807
		-3.06163	3.52024
		-3.05759	3.83957
		-3.05455	3.07377
		-3.05058	4.51768
		-3.04782	3.3133
		-3.03993	2.11806
		-3.03351	3.26597
		-3.02701	3.95194
		-3.02424	3.54257
		-2.99576	3.42504
		-2.99269	3.14666
		-2.99163	3.7426
		-2.988	3.6904
		-2.9836	3.05578
		-2.97975	3.60889
		-2.97777	3.07021
		-2.97739	3.96213
		-2.96961	2.06859
		-2.95526	3.35843
		-2.93785	3.5422
		-2.93353	2.9629
		-2.9301	2.91678
		-2.92962	3.43806
		-2.92852	2.88752
		-2.92799	4.41699
		-2.92692	2.76244
		-2.91834	2.58269
		-2.91688	2.71425
		-2.9019	4.06091
		-2.89765	3.52564
		-2.88952	2.63602
		-2.88884	4.87296
		-2.88826	2.21985
		-2.88351	3.455
		-2.88274	3.44591
		-2.87569	2.79218
		-2.87286	3.31986
		-2.86817	4.05917
		-2.86374	4.11386
		-2.85813	2.87333
		-2.85801	3.28943
		-2.84201	3.71534
		-2.84092	3.51337
		-2.83842	6.98467
		-2.82988	4.36017
		-2.82316	4.05818
		-2.79417	2.55398
		-2.78534	3.78815
		-2.7812	2.89648
		-2.77513	3.56168
		-2.76651	1.72578
		-2.76332	2.23811
		-2.76325	3.77285
		-2.75546	3.72609
		-2.75321	3.50075
		-2.74859	2.13417
		-2.73657	2.45103
		-2.73294	3.59696
		-2.72737	3.09536
		-2.72471	3.68322
		-2.72411	2.7935
		-2.72024	4.43942
		-2.71516	3.62023
		-2.70813	3.5699
		-2.70767	3.27331
		-2.70282	2.96941
		-2.69425	1.89466
		-2.68852	3.92722
		-2.68446	2.86262
		-2.68053	2.44546
		-2.67986	3.88243
		-2.67945	3.85369
		-2.67623	2.55637
		-2.67295	3.5914
		-2.66939	4.16899
		-2.66698	2.12002
		-2.6667	3.06081
		-2.66518	3.12414
		-2.66268	3.12819
		-2.66042	3.37294
		-2.65493	4.35484
		-2.6532	2.94389
		-2.65064	2.72374
		-2.64747	4.37408
		-2.6442	2.70505
		-2.64201	2.79787
		-2.63313	2.8839
		-2.63304	3.37439
		-2.63132	2.77231
		-2.63018	4.10199
		-2.62926	3.73533
		-2.62612	2.88003
		-2.61972	3.96952
		-2.6167	2.65353
		-2.61408	3.25357
		-2.61289	5.27826
		-2.60646	3.26597
		-2.60497	2.56553
		-2.60321	3.03347
		-2.59529	3.07377
		-2.58896	3.94219
		-2.58468	3.62299
		-2.58449	2.71425
		-2.58117	2.75303
		-2.58093	2.91804
		-2.57785	2.9629
		-2.57735	2.54553
		-2.56823	3.30323
		-2.5579	7.7159
		-2.55579	2.80996
		-2.55211	3.07377
		-2.54974	3.12433
		-2.54293	2.28866
		-2.5411	2.54635
		-2.539	4.11948
		-2.5324	2.57015
		-2.53084	3.73818
		-2.52664	4.08383
		-2.5243	3.21409
		-2.51364	4.42012
		-2.51181	2.50906
		-2.51179	3.26323
		-2.51157	2.44718
		-2.50826	3.61057
		-2.50744	5.74073
		-2.50658	3.30534
		-2.4965	4.62363
		-2.49196	4.15742
		-2.48546	3.21883
		-2.48503	3.29916
		-2.48489	2.63267
		-2.48039	4.21718
		-2.47451	5.55029
		-2.46577	6.55048
		-2.46415	4.44886
		-2.46309	3.21409
		-2.45829	2.48557
		-2.45819	4.6267
		-2.4574	3.78063
		-2.45632	2.58756
		-2.45225	2.01221
		-2.44792	2.59624
		-2.44432	2.00509
		-2.44005	3.17289
		-2.43933	2.63699
		-2.43926	3.71498
		-2.43579	3.12816
		-2.43141	3.09905
		-2.42413	2.60244
		-2.42303	2.67916
		-2.42302	2.57015
		-2.42176	3.17167
		-2.42038	3.2437
		-2.41533	3.84827
		-2.4129	3.23714
		-2.41181	3.62299
		-2.4102	3.13569
		-2.40997	2.58756
		-2.40141	4.03892
		-2.39825	3.38048
		-2.39694	2.30508
		-2.39634	3.51954
		-2.38787	3.26597
		-2.38749	2.98054
		-2.38257	5.41932
		-2.37366	2.52681
		-2.37179	2.70469
		-2.37106	2.52269
		-2.36537	3.15356
		-2.36514	2.79233
		-2.36119	3.05682
		-2.36107	3.06777
		-2.3585	3.8986
		-2.35801	2.88394
		-2.34615	2.6297
		-2.34438	2.78715
		-2.34298	3.22451
		-2.341	3.20377
		-2.33786	2.68618
		-2.33405	2.95417
		-2.33031	3.11465
		-2.32687	4.02993
		-2.32646	3.29464
		-2.32321	3.86376
		-2.3214	3.85039
		-2.3167	2.59146
		-2.30293	3.49928
		-2.29803	3.10145
		-2.28834	2.94387
		-2.28088	2.85541
		-2.27827	2.96979
		-2.27683	6.76617
		-2.27359	2.23958
		-2.2725	2.80908
		-2.27034	2.63481
		-2.26969	5.63012
		-2.26829	3.39061
		-2.26525	3.71056
		-2.26382	3.92722
		-2.26378	4.54823
		-2.26344	2.4131
		-2.26081	2.60091
		-2.26065	2.89754
		-2.25475	3.07377
		-2.25323	3.88243
		-2.25293	2.38278
		-2.2494	2.96792
		-2.24749	1.89325
		-2.24474	1.98266
		-2.24123	2.34455
		-2.23925	3.49959
		-2.2385	2.67704
		-2.23834	2.32606
		-2.2355	2.39626
		-2.23244	3.34645
		-2.23177	2.17741
		-2.2286	2.89341
		-2.22626	3.12182
		-2.22487	1.87654
		-2.22341	3.90367
		-2.21781	3.5383
		-2.21734	2.92806
		-2.21389	2.5126
		-2.21342	2.75752
		-2.21197	2.50592
		-2.2112	3.18643
		-2.2112	2.73422
		-2.20968	2.32437
		-2.20891	2.41593
		-2.20816	2.17973
		-2.20596	2.82056
		-2.20556	3.01265
		-2.20491	2.49165
		-2.20027	3.4578
		-2.19834	3.95212
		-2.19506	2.76508
		-2.19416	2.326
		-2.18951	3.90777
		-2.18759	2.48319
		-2.17862	4.02804
		-2.17689	3.62808
		-2.17442	3.7927
		-2.16723	7.06381
		-2.16686	4.11708
		-2.16407	2.23727
		-2.16116	2.6407
		-2.15897	9.06762
		-2.15452	2.25381
		-2.15339	3.95963
		-2.15291	2.29509
		-2.15186	2.81178
		-2.15052	4.92373
		-2.1499	4.87778
		-2.14877	2.21393
		-2.14636	2.40602
		-2.14559	2.81366
		-2.14286	4.3178
		-2.13419	2.35173
		-2.13206	2.38597
		-2.12925	2.80813
		-2.12592	4.89721
		-2.12419	2.10192
		-2.12411	2.07143
		-2.12197	2.77657
		-2.12139	3.17289
		-2.11767	4.13656
		-2.11198	3.72457
		-2.10953	3.48719
		-2.10877	2.37919
		-2.10347	4.11386
		-2.10131	2.96979
		-2.10069	2.69125
		-2.0991	3.09905
		-2.09834	2.40492
		-2.0979	13.4717
		-2.09783	4.08425
		-2.09222	2.18129
		-2.08166	3.37575
		-2.08144	2.73228
		-2.08038	2.46789
		-2.07458	2.63481
		-2.06954	4.87296
		-2.06658	2.04186
		-2.06482	2.76667
		-2.06222	2.71484
		-2.06125	2.35354
		-2.05984	2.34551
		-2.0542	3.71056
		-2.05251	2.3109
		-2.03828	3.19678
		-2.03632	2.72064
		-2.03431	2.10712
		-2.03098	2.50775
		-2.02903	3.5514
		-2.02881	2.13146
		-2.02406	5.69999
		-2.02184	4.15821
		-2.01797	3.00826
		-2.0178	3.4052
		-2.01416	2.19812
		-2.01404	2.7013
		-2.01369	2.85576
		-2.00507	2.43098
		-2.00237	3.32471
		-2.00233	3.4202
		-2.00063	3.08252
		-1.99403	4.42037
		-1.99358	2.93414
		-1.99349	2.9361
		-1.99266	1.87093
		-1.99168	3.25902
		-1.99077	3.60799
		-1.99035	2.27695
		-1.98943	3.47107
		-1.98658	2.63699
		-1.98137	5.1812
		-1.97856	3.85838
		-1.9604	3.51337
		-1.95977	2.42947
		-1.95961	2.99893
		-1.95686	2.60471
		-1.95587	2.60471
		-1.95487	2.73274
		-1.9537	2.05694
		-1.95237	3.16314
		-1.9519	2.30951
		-1.95174	2.78305
		-1.94995	2.22844
		-1.94975	2.33817
		-1.94751	2.81208
		-1.9474	4.60646
		-1.94628	2.90706
		-1.94525	2.26882
		-1.94055	3.5699
		-1.94	2.43913
		-1.93938	2.2055
		-1.93894	2.21733
		-1.93408	2.45063
		-1.93122	2.21479
		-1.9257	3.6486
		-1.92101	3.18599
		-1.92002	2.77577
		-1.91681	1.96924
		-1.91193	2.24246
		-1.91016	8.5115
		-1.90945	2.54635
		-1.90646	2.40238
		-1.90314	3.70284
		-1.89745	2.16224
		-1.89694	3.7927
		-1.89391	4.83403
		-1.89214	2.9385
		-1.89103	2.06711
		-1.89039	2.70469
		-1.88708	3.49188
		-1.88595	2.58046
		-1.88128	2.60717
		-1.87871	2.91918
		-1.87644	5.74073
		-1.87643	1.9513
		-1.87502	4.54203
		-1.86654	2.10088
		-1.86634	2.72374
		-1.8619	2.05191
		-1.86164	2.47313
		-1.85811	3.7862
		-1.85705	2.66795
		-1.8517	2.58348
		-1.85026	2.03548
		-1.84555	2.15483
		-1.84438	2.68292
		-1.83807	3.00987
		-1.83711	2.05037
		-1.82879	2.90945
		-1.82619	4.74675
		-1.82475	4.18244
		-1.82462	3.58496
		-1.8227	2.66475
		-1.82148	4.75532
		-1.82046	2.99523
		-1.81982	2.98952
		-1.8197	3.35622
		-1.81583	1.96041
		-1.81182	2.06608
		-1.80942	1.99684
		-1.80848	3.32362
		-1.8084	2.95552
		-1.80449	3.5054
		-1.80088	3.13405
		-1.79851	2.05565
		-1.79822	3.04318
		-1.79237	7.5381
		-1.78725	2.22725
		-1.78612	4.17758
		-1.78475	3.19042
		-1.78449	12.1937
		-1.78409	3.07658
		-1.7815	2.15688
		-1.77971	2.28479
		-1.77969	3.78171
		-1.77569	2.61251
		-1.76685	3.48963
		-1.76557	1.9513
		-1.76528	2.40415
		-1.76225	3.12687
		-1.76166	1.81705
		-1.76154	2.4747
		-1.75999	2.20497
		-1.75434	3.95024
		-1.7533	1.93793
		-1.75039	2.47748
		-1.74723	5.08024
		-1.74512	4.93705
		-1.74424	3.73307
		-1.73911	4.45434
		-1.7335	2.95417
		-1.73157	4.82314
		-1.73054	2.43755
		-1.72831	2.61895
		-1.72742	3.867
		-1.72726	2.43107
		-1.72665	4.38665
		-1.72204	2.34069
		-1.72064	3.09905
		-1.71969	2.7998
		-1.71481	5.05459
		-1.71148	4.2545
		-1.70984	1.90134
		-1.70981	2.53358
		-1.70787	3.63358
		-1.70189	2.20763
		-1.69567	5.48745
		-1.69127	3.75796
		-1.6867	1.84631
		-1.68451	2.73704
		-1.68427	3.59756
		-1.68158	2.35279
		-1.68057	2.5437
		-1.6799	3.37849
		-1.67516	1.78469
		-1.67067	3.42735
		-1.67025	3.01003
		-1.67016	1.85408
		-1.66997	2.51633
		-1.66553	2.05565
		-1.66202	2.70695
		-1.661	6.98467
		-1.65887	2.6623
		-1.65669	2.38624
		-1.65614	2.29958
		-1.65302	2.78278
		-1.6502	2.02404
		-1.64592	5.0875
		-1.64267	1.99522
		-1.64259	5.1472
		-1.64219	1.76273
		-1.64154	5.06118
		-1.64067	2.35173
		-1.62503	3.53869
		-1.62305	3.5699
		-1.61617	2.29911
		-1.61406	2.4001
		-1.61373	2.44501
		-1.61026	5.1168
		-1.60906	5.64467
		-1.60716	3.09634
		-1.60641	2.46789
		-1.60593	4.57778
		-1.60511	3.3803
		-1.60277	1.82754
		-1.60233	1.78157
		-1.60131	4.54295
		-1.60107	1.76288
		-1.59307	2.99065
		-1.59056	4.02179
		-1.58885	3.73533
		-1.58279	3.14595
		-1.57849	2.33869
		-1.57387	2.54132
		-1.57229	2.50669
		-1.56748	1.89325
		-1.56459	2.3617
		-1.56178	2.01437
		-1.55883	2.64355
		-1.55314	5.27213
		-1.55292	1.78022
		-1.55246	1.6941
		-1.55131	2.79218
		-1.55128	3.16506
		-1.55096	2.50895
		-1.55062	6.98467
		-1.54923	2.09278
		-1.54491	2.04913
		-1.54106	8.18466
		-1.5399	1.71725
		-1.53936	1.66522
		-1.53568	1.79513
		-1.53469	3.12733
		-1.53414	3.58093
		-1.53235	4.97543
		-1.53224	1.68049
		-1.53032	2.04897
		-1.52713	1.92522
		-1.52599	2.40032
		-1.51731	2.23304
		-1.51151	2.55809
		-1.50836	2.10535
		-1.50517	2.48185
		-1.49764	1.63808
		-1.49685	4.97426
		-1.4951	1.69522
		-1.49378	5.55301
		-1.48598	4.36781
		-1.48262	1.92522
		-1.48012	3.49959
		-1.47693	2.61441
		-1.47671	1.91232
		-1.47371	4.07668
		-1.47348	2.7239
		-1.47293	2.29991
		-1.4723	2.60292
		-1.46645	5.01108
		-1.46322	2.27893
		-1.46066	2.48319
		-1.46046	1.71169
		-1.46024	2.44787
		-1.45567	3.30574
		-1.45565	2.89648
		-1.45384	1.86119
		-1.45155	4.16242
		-1.4488	4.44886
		-1.44492	2.30904
		-1.43777	2.52439
		-1.43751	3.55905
		-1.43599	1.76797
		-1.43312	2.5173
		-1.43241	1.98425
		-1.42961	4.21879
		-1.42693	3.36488
		-1.42234	1.58738
		-1.42233	1.9803
		-1.42214	2.07107
		-1.422	3.77002
		-1.42002	5.03168
		-1.41915	3.12433
		-1.41777	5.62571
		-1.41475	2.08983
		-1.40874	1.82754
		-1.40865	3.41488
		-1.4083	1.72452
		-1.40654	4.68648
		-1.40114	1.57836
		-1.39754	3.54487
		-1.39726	1.97318
		-1.39697	2.44501
		-1.39623	4.16242
		-1.39623	3.36281
		-1.39605	1.78157
		-1.39182	1.8707
		-1.38081	2.0287
		-1.37723	2.02519
		-1.37644	5.5369
		-1.37437	5.53117
		-1.37394	2.30508
		-1.37363	2.0332
		-1.3734	4.00319
		-1.37049	1.80428
		-1.36803	1.96721
		-1.36694	1.95067
		-1.36349	5.55029
		-1.36265	1.68459
		-1.35766	3.37294
		-1.35605	2.44576
		-1.35351	1.72578
		-1.35297	5.16472
		-1.35173	1.95483
		-1.3514	1.94298
		-1.35125	4.01558
		-1.35003	2.66209
		-1.34877	3.49637
		-1.34766	3.52778
		-1.34699	1.69779
		-1.34456	4.97769
		-1.34382	1.77799
		-1.34173	3.81565
		-1.34146	1.65719
		-1.33936	1.80285
		-1.33752	3.60799
		-1.33171	5.93019
		-1.3315	7.50542
		-1.33013	3.79784
		-1.32824	4.12642
		-1.32378	2.07607
		-1.32188	2.20527
		-1.32039	4.00359
		-1.31923	3.49188
		-1.3185	2.07991
		-1.31743	5.92988
		-1.31741	2.4562
		-1.3142	1.83878
		-1.31377	4.86074
		-1.31254	1.70106
		-1.31083	3.31843
		-1.30716	3.86469
		-1.30627	2.44419
		-1.30561	2.6297
		-1.30382	5.57043
		-1.29901	4.85805
		-1.29822	4.13205
		-1.29669	1.85408
		-1.29449	5.47332
		-1.29237	3.81426
		-1.2903	3.63366
		-1.28415	4.01593
		-1.28255	2.64017
		-1.28113	3.02143
		-1.28065	2.27458
		-1.27837	2.37369
		-1.27751	3.35843
		-1.27608	2.44155
		-1.27408	3.4707
		-1.27351	2.16202
		-1.27094	3.72014
		-1.27037	1.89386
		-1.26957	4.14687
		-1.26474	2.41479
		-1.26229	5.33229
		-1.26163	1.47764
		-1.25846	1.89608
		-1.25809	2.34069
		-1.25475	3.86826
		-1.24868	4.1096
		-1.24722	2.51491
		-1.24501	2.02607
		-1.24382	1.62662
		-1.24299	1.72171
		-1.24078	4.71617
		-1.24069	5.42621
		-1.23932	7.32922
		-1.23767	2.57219
		-1.23551	2.57024
		-1.23507	3.62006
		-1.23432	1.45271
		-1.22501	3.73307
		-1.22388	12.2267
		-1.2231	11.7293
		-1.22082	2.83817
		-1.22066	1.68912
		-1.22014	5.94148
		-1.2132	3.71246
		-1.2125	1.9027
		-1.2116	1.54057
		-1.20975	2.95265
		-1.20899	3.03904
		-1.20865	1.6209
		-1.20839	4.14687
		-1.20811	3.16096
		-1.20629	3.91039
		-1.20491	1.77269
		-1.20258	3.88243
		-1.20186	2.13146
		-1.20141	9.26501
		-1.1977	3.6038
		-1.19628	1.94972
		-1.19493	2.23811
		-1.19413	2.59758
		-1.19373	1.62276
		-1.18997	1.93592
		-1.18766	2.82023
		-1.18696	1.55788
		-1.18197	3.67246
		-1.18143	1.50139
		-1.17891	1.99522
		-1.17858	4.36604
		-1.17809	1.8507
		-1.17597	1.58723
		-1.17362	5.74073
		-1.17334	1.52572
		-1.17234	8.56694
		-1.17158	2.80291
		-1.17022	3.82051
		-1.17017	2.64355
		-1.17007	2.32437
		-1.16965	1.55151
		-1.16961	3.51558
		-1.16866	4.43449
		-1.16598	1.83631
		-1.16459	1.74342
		-1.16314	6.69082
		-1.1628	2.0698
		-1.15938	2.0523
		-1.15835	3.08961
		-1.15697	2.37712
		-1.15573	2.3873
		-1.1543	1.5069
		-1.15423	3.71534
		-1.15049	4.00319
		-1.1481	2.80995
		-1.14523	2.36136
		-1.14405	4.96486
		-1.14121	4.06365
		-1.14096	3.68678
		-1.14033	3.6048
		-1.13765	2.76508
		-1.13749	5.1253
		-1.13643	1.83914
		-1.13301	5.04019
		-1.13209	1.40294
		-1.13205	1.44905
		-1.12744	2.9361
		-1.12704	5.62327
		-1.11875	3.59321
		-1.11777	2.03586
		-1.11678	1.71062
		-1.11529	3.9806
		-1.114	4.44886
		-1.11191	4.51814
		-1.10948	2.41813
		-1.10791	4.75492
		-1.10483	6.72734
		-1.10338	4.00499
		-1.10338	2.50108
		-1.09777	1.51104
		-1.09753	1.96275
		-1.09434	1.87349
		-1.09394	2.92392
		-1.09257	4.03235
		-1.0923	6.87887
		-1.09137	4.03986
		-1.08955	1.45419
		-1.08811	8.11832
		-1.08675	8.65563
		-1.08545	4.24136
		-1.07806	5.95225
		-1.07682	6.64292
		-1.07617	2.46184
		-1.07344	2.89307
		-1.07332	2.08694
		-1.07234	4.39868
		-1.07188	2.74189
		-1.07137	2.90367
		-1.07009	2.80423
		-1.06716	3.81118
		-1.06568	2.39105
		-1.06393	2.79117
		-1.06346	1.48735
		-1.05928	4.10944
		-1.05793	1.85444
		-1.0561	3.82197
		-1.05352	3.14666
		-1.04881	3.66359
		-1.04855	1.71502
		-1.04733	3.67091
		-1.04543	1.60489
		-1.04505	7.7159
		-1.04429	4.87296
		-1.04318	6.1321
		-1.04139	3.91284
		-1.04072	2.07799
		-1.04024	1.48353
		-1.03807	6.85368
		-1.03677	3.61057
		-1.03657	3.8986
		-1.0365	1.84433
		-1.03587	3.98864
		-1.03494	7.28292
		-1.03418	3.2956
		-1.03306	7.18378
		-1.03132	1.96766
		-1.03091	1.74441
		-1.02905	2.95226
		-1.02889	3.69689
		-1.02865	5.13886
		-1.02694	1.68232
		-1.02517	1.78822
		-1.0235	3.3207
		-1.02159	1.48053
		-1.02145	3.02549
		-1.02145	2.70186
		-1.02082	4.87296
		-1.01766	1.44178
		-1.01515	15.0183
		-1.01511	2.09
		-1.01263	5.1974
		-1.01	2.27695
		-1.0077	1.63539
		-1.00646	2.16711
		-1.00637	4.5153
		-1.00318	4.87296
		-1.00176	2.59799
		-1.00171	3.3112
		-1.00032	2.57015
		-1.00021	1.96781
		-0.999663	1.95467
		-0.998099	3.34942
		-0.997148	2.28915
		-0.996753	1.62395
		-0.994737	2.41177
		-0.992181	2.51897
		-0.992122	5.09943
		-0.991911	1.44578
		-0.990802	1.74125
		-0.989736	2.93318
		-0.989369	1.77927
		-0.988043	9.77586
		-0.987163	4.36781
		-0.983057	4.87296
		-0.981554	4.6267
		-0.979349	3.78171
		-0.97917	7.30795
		-0.979018	3.83852
		-0.977289	1.95278
		-0.975762	6.29942
		-0.974206	1.44178
		-0.972098	2.14523
		-0.971956	2.19443
		-0.967434	2.35368
		-0.963466	1.88045
		-0.962378	2.12902
		-0.962111	4.54295
		-0.961138	4.71617
		-0.956642	2.06015
		-0.955508	5.5369
		-0.949544	1.79666
		-0.949528	5.27213
		-0.949196	5.8042
		-0.947713	7.32922
		-0.947473	2.98002
		-0.947234	2.92655
		-0.946905	2.78278
		-0.944371	1.57472
		-0.943235	1.76557
		-0.942446	5.60542
		-0.941666	3.42504
		-0.93995	2.06743
		-0.938457	2.02656
		-0.938235	3.56735
		-0.936963	3.39834
		-0.93611	1.57521
		-0.935708	5.96542
		-0.933158	2.98785
		-0.933123	3.36488
		-0.930042	3.65199
		-0.9298	2.67148
		-0.929642	1.35427
		-0.928053	4.99813
		-0.927792	2.42352
		-0.92724	1.44465
		-0.926791	1.72882
		-0.923946	2.82826
		-0.923747	1.7339
		-0.923702	3.93127
		-0.920987	3.95808
		-0.920602	1.58775
		-0.920596	1.34677
		-0.919769	7.61316
		-0.919696	2.7935
		-0.917973	1.58833
		-0.9175	1.65737
		-0.917487	5.38873
		-0.916752	3.85113
		-0.916549	5.74073
		-0.916183	2.21478
		-0.915848	3.76977
		-0.915093	3.18716
		-0.912863	3.00068
		-0.912452	1.49848
		-0.912021	4.01297
		-0.909747	3.51813
		-0.908706	2.53782
		-0.908379	4.52312
		-0.904182	5.75225
		-0.903357	7.27017
		-0.900801	3.44276
		-0.900432	2.00509
		-0.898	1.47251
		-0.897946	2.42812
		-0.897295	2.87212
		-0.896848	4.54203
		-0.890943	4.5153
		-0.888103	3.85305
		-0.887659	3.09878
		-0.884963	1.65104
		-0.884709	1.78664
		-0.884619	1.55788
		-0.884212	2.90706
		-0.882149	2.2161
		-0.881903	1.49015
		-0.879434	2.70021
		-0.878487	2.96503
		-0.877291	1.68373
		-0.877001	1.44708
		-0.876432	5.74073
		-0.87549	2.63465
		-0.875401	3.4202
		-0.874001	1.52868
		-0.872313	2.24246
		-0.871816	4.06184
		-0.871787	4.57887
		-0.87149	4.40526
		-0.86973	4.98807
		-0.867247	5.1168
		-0.867202	3.87269
		-0.863789	2.43994
		-0.862949	2.97905
		-0.862876	2.82286
		-0.860517	1.90695
		-0.86047	1.38127
		-0.858854	3.30284
		-0.858298	2.04897
		-0.857897	1.37958
		-0.857858	1.96721
		-0.857577	4.0185
		-0.856222	1.92276
		-0.855916	1.59141
		-0.855518	3.15181
		-0.85511	1.73953
		-0.853568	1.43958
		-0.852872	1.48595
		-0.852262	1.73334
		-0.851678	1.44708
		-0.851312	5.63012
		-0.851305	2.64355
		-0.850293	2.90767
		-0.8492	1.6209
		-0.849137	4.35484
		-0.847792	2.88852
		-0.847166	2.81914
		-0.844827	1.32793
		-0.844496	1.89005
		-0.844466	4.65898
		-0.843936	3.54973
		-0.843175	2.0808
		-0.841464	7.42071
		-0.836044	2.0075
		-0.8348	1.95983
		-0.833581	1.45989
		-0.833517	3.83957
		-0.833459	2.19344
		-0.833336	1.46452
		-0.831906	3.99513
		-0.830919	2.32021
		-0.830258	1.57049
		-0.828236	1.4888
		-0.827111	6.40622
		-0.827107	2.25157
		-0.827008	3.82354
		-0.826652	4.61326
		-0.826269	2.66475
		-0.82371	1.3819
		-0.821078	2.91678
		-0.819657	2.00718
		-0.817851	1.38423
		-0.813891	2.65479
		-0.813444	1.30571
		-0.812961	4.74675
		-0.812553	4.54768
		-0.80872	2.14186
		-0.808305	2.67916
		-0.808128	3.07087
		-0.806268	1.36327
		-0.804027	1.35027
		-0.803907	2.551
		-0.80277	2.87981
		-0.8025	2.75168
		-0.801233	3.04661
		-0.799992	3.14968
		-0.798347	2.72556
		-0.797851	2.82435
		-0.796494	2.76508
		-0.795405	3.76856
		-0.794129	1.36746
		-0.79338	2.71142
		-0.792704	1.36722
		-0.792086	2.18069
		-0.788556	3.50193
		-0.788472	2.81948
		-0.788089	3.867
		-0.788026	1.34145
		-0.787196	6.73915
		-0.786599	1.46775
		-0.786075	1.28546
		-0.786026	1.4467
		-0.785589	1.66186
		-0.783583	1.3276
		-0.782206	2.39921
		-0.781726	2.21758
		-0.780546	7.55416
		-0.779827	2.64188
		-0.778488	4.35484
		-0.775176	1.9885
		-0.774839	1.97318
		-0.774784	2.35831
		-0.774533	3.02746
		-0.773778	1.76999
		-0.773194	3.53724
		-0.772127	3.2183
		-0.771913	1.29829
		-0.771639	3.64525
		-0.771516	2.21733
		-0.769274	1.61811
		-0.768932	5.1253
		-0.76858	3.82076
		-0.767138	1.92167
		-0.766418	2.76139
		-0.761329	4.279
		-0.760791	2.31596
		-0.760107	3.05141
		-0.75978	1.31372
		-0.758923	3.1201
		-0.758592	3.36281
		-0.758058	1.78566
		-0.756123	1.32031
		-0.7561	1.26812
		-0.755209	1.31104
		-0.755019	5.38873
		-0.754995	4.62498
		-0.754788	2.38121
		-0.754196	2.98054
		-0.753669	2.56383
		-0.753591	5.74073
		-0.750818	3.51416
		-0.750479	1.51658
		-0.748776	1.33812
		-0.748231	5.83694
		-0.748156	2.09278
		-0.748068	1.33074
		-0.745975	1.3034
		-0.745612	3.95212
		-0.745299	1.93281
		-0.745175	3.53275
		-0.743875	4.02763
		-0.743203	3.24675
		-0.741246	1.65891
		-0.741005	2.01221
		-0.740111	2.25469
		-0.739334	3.1166
		-0.739259	4.11386
		-0.736376	3.6479
		-0.735369	3.06252
		-0.735253	2.98814
		-0.734105	5.5369
		-0.733883	1.33757
		-0.733238	3.82056
		-0.733077	2.88003
		-0.732882	2.93964
		-0.732137	1.30408
		-0.731848	2.4154
		-0.73077	3.27191
		-0.729097	2.82023
		-0.72861	3.33437
		-0.728053	3.3436
		-0.72761	3.56735
		-0.727263	5.63012
		-0.727086	3.27191
		-0.726867	5.99069
		-0.726355	3.91166
		-0.725628	4.08425
		-0.724674	2.09278
		-0.724026	5.86148
		-0.723592	2.80423
		-0.7234	3.31631
		-0.722991	1.44202
		-0.722237	2.55398
		-0.721903	5.94462
		-0.720354	1.44202
		-0.720295	6.13326
		-0.717722	3.04186
		-0.717409	3.96213
		-0.716995	2.38012
		-0.716909	1.25765
		-0.716837	2.03021
		-0.715961	2.46067
		-0.715517	1.4933
		-0.713145	1.91725
		-0.712999	1.57705
		-0.712749	2.74564
		-0.712705	4.33753
		-0.71183	2.38447
		-0.711075	1.3316
		-0.710934	1.6097
		-0.709873	6.90845
		-0.70796	3.5699
		-0.707365	1.33606
		-0.70672	1.71207
		-0.706629	1.95481
		-0.706078	2.04339
		-0.705447	3.09122
		-0.705419	1.88048
		-0.705359	4.75532
		-0.704894	4.41643
		-0.704677	2.43574
		-0.704665	3.92279
		-0.70364	4.22198
		-0.703598	1.71682
		-0.70309	7.00738
		-0.702482	8.15776
		-0.702268	2.15223
		-0.701769	1.27419
		-0.701542	3.37849
		-0.700261	1.69278
		-0.69971	1.93047
		-0.698917	1.29585
		-0.698392	1.32031
		-0.696655	1.28508
		-0.695958	5.00181
		-0.69575	3.2437
		-0.695499	3.52053
		-0.693976	3.44389
		-0.692112	1.42489
		-0.691856	3.74202
		-0.691202	1.7125
		-0.690876	1.29823
		-0.690306	2.66475
		-0.689097	3.23434
		-0.688622	1.48595
		-0.688586	2.41769
		-0.687713	1.67929
		-0.687024	4.26161
		-0.687023	2.08483
		-0.683533	1.47806
		-0.683465	3.55904
		-0.683023	3.76766
		-0.682456	5.525
		-0.681204	1.61331
		-0.681071	2.93761
		-0.681007	1.28042
		-0.67948	2.01434
		-0.678962	1.41736
		-0.678718	2.70723
		-0.678548	1.32985
		-0.678418	1.47251
		-0.678043	3.89632
		-0.674655	1.27896
		-0.674375	3.347
		-0.674314	4.39868
		-0.673897	2.44718
		-0.672788	5.64467
		-0.672763	1.42891
		-0.672111	2.60717
		-0.67188	5.46894
		-0.671727	3.22771
		-0.67113	4.71617
		-0.669517	5.62574
		-0.669502	2.9226
		-0.668607	2.02453
		-0.668593	4.46006
		-0.66791	1.65693
		-0.666702	2.36736
		-0.666513	2.27888
		-0.666497	3.99073
		-0.666403	3.93127
		-0.664236	3.22771
		-0.66376	1.50216
		-0.663153	1.70338
		-0.662368	3.67254
		-0.66221	1.37777
		-0.661781	1.23879
		-0.661071	3.80547
		-0.660144	1.28304
		-0.659936	1.28018
		-0.659614	2.87964
		-0.659559	4.27156
		-0.659031	5.15173
		-0.658726	1.21112
		-0.658694	4.5153
		-0.658336	3.95066
		-0.658011	3.3436
		-0.656926	1.75993
		-0.656824	5.1168
		-0.656815	1.60713
		-0.655607	3.19402
		-0.654871	1.72616
		-0.654216	3.5054
		-0.654063	2.47717
		-0.65359	3.02143
		-0.653421	1.30655
		-0.653399	4.32552
		-0.653298	1.28978
		-0.652682	2.7497
		-0.649286	4.69339
		-0.648881	2.19836
		-0.648398	3.81969
		-0.647496	2.04526
		-0.647407	1.81029
		-0.646863	1.78405
		-0.645733	1.27504
		-0.645107	2.36282
		-0.644827	1.79746
		-0.643945	2.75303
		-0.643307	2.61292
		-0.642343	1.27487
		-0.641972	1.68898
		-0.641277	2.77377
		-0.640504	3.05343
		-0.63946	4.47667
		-0.639385	1.22816
		-0.639272	4.57046
		-0.63918	1.90867
		-0.637667	3.26932
		-0.637241	3.73816
		-0.636518	3.39843
		-0.636445	3.56189
		-0.634956	1.28566
		-0.634799	1.31875
		-0.634465	4.36781
		-0.633076	2.02614
		-0.631182	2.87822
		-0.630527	5.58571
		-0.629992	2.16657
		-0.628908	1.27449
		-0.628337	3.68614
		-0.628111	1.2403
		-0.627723	1.75364
		-0.627042	2.41663
		-0.626809	1.38432
		-0.625679	1.17517
		-0.625098	6.88375
		-0.624694	1.47806
		-0.62415	1.4888
		-0.623392	4.84803
		-0.623003	1.20683
		-0.622527	3.26597
		-0.621211	5.44392
		-0.6208	1.18896
		-0.620386	1.20698
		-0.620349	2.7472
		-0.620075	1.66645
		-0.619578	2.56926
		-0.619507	1.83372
		-0.6178	1.439
		-0.617779	2.75892
		-0.617424	3.13873
		-0.617118	4.07058
		-0.61652	2.85457
		-0.616215	3.2161
		-0.614499	2.21393
		-0.614129	4.61263
		-0.611792	2.10088
		-0.610465	1.57919
		-0.609682	2.14204
		-0.608664	6.98467
		-0.608164	1.18896
		-0.60758	3.31271
		-0.607551	1.64088
		-0.607454	4.13409
		-0.607073	2.00359
		-0.606848	2.46849
		-0.606037	4.54295
		-0.604836	2.4795
		-0.604601	3.42958
		-0.604557	2.326
		-0.604541	1.73208
		-0.604365	1.64741
		-0.604105	5.25947
		-0.603561	2.13725
		-0.603322	2.19832
		-0.602814	3.08438
		-0.599197	2.46261
		-0.598286	2.66706
		-0.598132	1.37044
		-0.597709	3.09605
		-0.596973	2.98795
		-0.596741	3.12985
		-0.595756	1.87511
		-0.595169	1.73602
		-0.59505	1.19972
		-0.594177	1.55304
		-0.593822	1.7927
		-0.593809	3.61057
		-0.592892	1.19055
		-0.590736	1.95827
		-0.590682	1.15898
		-0.590527	2.42947
		-0.590458	2.19289
		-0.5904	1.57521
		-0.590289	3.60477
		-0.589885	8.64203
		-0.589584	2.16438
		-0.588087	1.73606
		-0.587459	4.15187
		-0.586728	4.43449
		-0.586687	2.53142
		-0.585884	4.00319
		-0.584868	2.28574
		-0.584105	4.68701
		-0.583455	1.55676
		-0.583447	1.92654
		-0.583147	3.16046
		-0.582009	2.5826
		-0.581861	3.5383
		-0.58155	3.89632
		-0.580976	2.40458
		-0.580917	2.53404
		-0.580658	1.87949
		-0.580115	2.42352
		-0.579847	1.56841
		-0.579403	1.89264
		-0.579302	1.19296
		-0.579052	1.95748
		-0.577816	3.61801
		-0.577305	5.35001
		-0.577083	1.72897
		-0.57707	1.71814
		-0.576947	1.1492
		-0.576164	2.00736
		-0.576054	4.18132
		-0.575869	1.49267
		-0.575798	2.05943
		-0.574702	2.226
		-0.574278	1.87349
		-0.574158	1.66297
		-0.573374	1.37292
		-0.573197	1.14916
		-0.573179	1.18685
		-0.573124	3.3436
		-0.573057	5.12978
		-0.572308	4.54295
		-0.57109	1.70208
		-0.570777	1.7991
		-0.570452	1.28594
		-0.569916	1.52046
		-0.569339	6.98467
		-0.568758	5.79064
		-0.568258	1.69522
		-0.567312	2.29525
		-0.567238	2.0787
		-0.566876	1.20671
		-0.566435	3.2437
		-0.566167	1.11617
		-0.566153	2.15483
		-0.565943	5.13886
		-0.565372	2.91677
		-0.565353	3.06659
		-0.564515	3.85109
		-0.564028	1.17926
		-0.562771	1.42578
		-0.562731	3.0887
		-0.56195	3.52578
		-0.561713	1.36521
		-0.561274	1.7393
		-0.561262	1.62167
		-0.56078	4.35484
		-0.560511	1.19766
		-0.560413	3.59293
		-0.560058	2.47527
		-0.559884	1.13812
		-0.559863	1.92306
		-0.558444	1.66443
		-0.556905	2.17868
		-0.556322	1.2594
		-0.556269	5.57043
		-0.55495	3.07377
		-0.554373	1.1336
		-0.554177	2.19487
		-0.553674	4.68987
		-0.553644	4.97769
		-0.553495	3.99688
		-0.553285	3.92756
		-0.55324	2.0698
		-0.553102	2.06608
		-0.552491	1.72
		-0.552252	1.16257
		-0.55122	3.51925
		-0.551216	3.09986
		-0.550774	1.4361
		-0.550222	1.15987
		-0.549868	2.68618
		-0.548945	1.13435
		-0.548314	2.07577
		-0.547913	1.44111
		-0.547886	3.02549
		-0.547199	4.82745
		-0.546948	1.51468
		-0.546863	2.92392
		-0.54603	3.74173
		-0.545088	2.21115
		-0.544925	1.30576
		-0.544434	2.43058
		-0.543923	4.03986
		-0.543728	2.97749
		-0.543452	2.34017
		-0.542667	1.28373
		-0.541627	1.76344
		-0.540407	3.49444
		-0.540185	1.11232
		-0.540121	3.41488
		-0.539585	3.11143
		-0.539412	1.58598
		-0.539165	2.4244
		-0.538935	2.07799
		-0.538062	2.86626
		-0.537568	1.48041
		-0.537498	6.38405
		-0.537184	3.49328
		-0.536901	1.33232
		-0.536896	1.18888
		-0.535587	1.61761
		-0.535022	4.72415
		-0.535017	4.13419
		-0.53459	6.05871
		-0.534344	2.81136
		-0.53428	1.13877
		-0.534215	2.6238
		-0.534214	1.63949
		-0.533552	1.71472
		-0.532812	5.77784
		-0.532803	1.70546
		-0.532705	2.70186
		-0.532184	1.19677
		-0.531595	2.07736
		-0.531396	3.88855
		-0.530998	2.57073
		-0.53092	4.0768
		-0.530523	4.72232
		-0.530469	2.87333
		-0.530181	2.7572
		-0.530061	2.20871
		-0.529614	1.14618
		-0.528511	6.29942
		-0.528379	1.12335
		-0.528353	2.01188
		-0.528119	2.55508
		-0.527311	3.86215
		-0.526516	1.44202
		-0.52649	2.88003
		-0.526294	2.27865
		-0.525993	3.43535
		-0.525464	1.2403
		-0.525452	3.6048
		-0.524996	1.12577
		-0.524474	2.40524
		-0.523929	3.04318
		-0.52387	1.6477
		-0.52354	1.98185
		-0.523425	2.66795
		-0.522964	2.83676
		-0.522362	2.31186
		-0.522132	1.07271
		-0.522094	1.35042
		-0.520864	2.80908
		-0.520362	1.10574
		-0.520275	1.53022
		-0.519961	5.97212
		-0.519957	3.13569
		-0.519863	2.03586
		-0.519332	1.13703
		-0.519299	5.2875
		-0.518947	2.20012
		-0.518936	5.48745
		-0.518276	2.76274
		-0.51816	1.81094
		-0.517786	5.06874
		-0.517444	2.70469
		-0.517425	1.61222
		-0.517321	2.6707
		-0.517252	3.64003
		-0.517229	1.06839
		-0.516564	3.43576
		-0.516533	1.91044
		-0.516074	1.08943
		-0.516001	2.94634
		-0.515632	2.11806
		-0.515487	1.84263
		-0.515424	1.1283
		-0.515394	1.2671
		-0.515378	1.76288
		-0.515279	1.37777
		-0.514576	1.22179
		-0.514465	1.73302
		-0.514443	1.49093
		-0.513867	1.65716
		-0.512343	3.07555
		-0.512246	1.2704
		-0.51191	1.82228
		-0.511055	3.77208
		-0.510739	1.19156
		-0.510133	1.52527
		-0.510069	2.06538
		-0.510012	1.25307
		-0.509949	3.25154
		-0.509678	1.44081
		-0.509666	2.75899
		-0.509362	2.06059
		-0.509146	3.90926
		-0.509125	2.41914
		-0.508983	1.10386
		-0.508897	2.09133
		-0.508736	2.22741
		-0.508685	2.89026
		-0.50819	1.30655
		-0.507734	1.83764
		-0.507393	1.07626
		-0.5071	1.07456
		-0.507046	2.86692
		-0.506685	2.33632
		-0.506531	1.51478
		-0.506325	1.88028
		-0.506064	3.41488
		-0.505418	3.6048
		-0.503608	1.68595
		-0.501897	1.04726
		-0.501469	2.23292
		-0.500252	3.26597
		-0.500091	2.3861
		-0.500033	1.9128
		-0.4998	3.51337
		-0.497149	1.58064
		-0.496786	2.28885
		-0.496495	1.39919
		-0.496059	2.60244
		-0.495702	2.94016
		-0.49557	1.65127
		-0.495276	1.85408
		-0.495104	1.39951
		-0.494695	2.48289
		-0.494653	2.29963
		-0.49437	1.59668
		-0.49345	1.67693
		-0.493145	2.91678
		-0.4928	1.73606
		-0.492792	2.49161
		-0.49257	2.33542
		-0.492569	4.88315
		-0.492471	2.84855
		-0.492352	4.89721
		-0.492258	1.2236
		-0.492174	2.35041
		-0.491595	1.44905
		-0.491388	2.79229
		-0.491155	1.11617
		-0.49094	1.87021
		-0.490519	2.206
		-0.490384	2.60553
		-0.490306	2.18673
		-0.490211	4.15269
		-0.489824	2.51704
		-0.489789	1.31166
		-0.489684	3.19678
		-0.489385	1.16197
		-0.489256	3.09905
		-0.489157	2.51417
		-0.489043	1.46367
		-0.488971	1.02522
		-0.48885	1.57674
		-0.488815	2.77658
		-0.488679	2.21945
		-0.488167	2.44501
		-0.487695	1.07511
		-0.487689	1.03564
		-0.487556	2.73985
		-0.487029	1.13634
		-0.486878	2.59097
		-0.486082	1.11617
		-0.485772	1.61076
		-0.485418	2.09778
		-0.485358	1.16197
		-0.485165	2.11461
		-0.484176	4.51373
		-0.483726	1.80645
		-0.483628	4.60242
		-0.48351	4.21879
		-0.483186	1.07388
		-0.482936	2.23355
		-0.482554	2.02699
		-0.482447	2.53296
		-0.482149	2.14979
		-0.481683	1.10916
		-0.480813	1.37777
		-0.480627	1.10846
		-0.48022	1.30682
		-0.479854	4.89272
		-0.479688	1.50139
		-0.479583	1.46169
		-0.4795	2.17768
		-0.479479	4.19427
		-0.478792	3.57451
		-0.478624	1.62936
		-0.478581	1.27532
		-0.478513	2.8858
		-0.477855	1.1433
		-0.47747	1.03225
		-0.477278	1.0682
		-0.476958	3.33168
		-0.47687	1.17926
		-0.476279	3.59243
		-0.476217	1.499
		-0.476213	1.67395
		-0.476188	1.15504
		-0.47599	1.79985
		-0.47571	1.05441
		-0.47552	2.24821
		-0.474947	2.88129
		-0.474378	1.61941
		-0.474127	1.03905
		-0.474031	1.07922
		-0.473672	4.2074
		-0.47326	2.08619
		-0.472898	1.75313
		-0.472552	3.72014
		-0.472078	2.56802
		-0.471185	2.03192
		-0.470316	2.05943
		-0.469847	1.20734
		-0.469276	1.11631
		-0.469238	1.19382
		-0.469207	4.12642
		-0.469168	4.15187
		-0.4691	3.08801
		-0.469019	2.32942
		-0.469008	2.2609
		-0.468702	1.95748
		-0.468465	1.03244
		-0.467519	1.50063
		-0.466873	2.9588
		-0.465972	2.85652
		-0.465841	3.05349
		-0.465683	1.04379
		-0.46552	2.18835
		-0.465103	1.11243
		-0.464978	2.83806
		-0.464655	1.25465
		-0.464584	1.07845
		-0.464403	1.01641
		-0.464101	1.34412
		-0.463978	1.17764
		-0.46319	3.09536
		-0.462349	1.1373
		-0.462325	1.34054
		-0.462059	1.56962
		-0.461896	2.24358
		-0.461364	1.19295
		-0.46117	2.45103
		-0.460516	1.11507
		-0.460371	2.80908
		-0.459851	1.63483
		-0.459655	1.04822
		-0.459114	1.64935
		-0.458528	2.41663
		-0.458109	1.01798
		-0.457689	2.16376
		-0.45766	2.25768
		-0.457628	3.09434
		-0.45736	1.00699
		-0.456102	1.66771
		-0.456054	3.00236
		-0.45592	1.24687
		-0.455086	1.02012
		-0.454147	1.33844
		-0.454134	3.70282
		-0.454037	0.987753
		-0.453158	1.72452
		-0.452841	1.84585
		-0.452164	1.95748
		-0.452076	1.08977
		-0.451808	3.96952
		-0.451528	1.77674
		-0.451401	3.80295
		-0.45133	1.92377
		-0.450234	1.61137
		-0.449736	1.22714
		-0.449688	2.65655
		-0.448896	1.04404
		-0.448825	1.65737
		-0.448469	3.99117
		-0.448439	0.995366
		-0.448396	1.2403
		-0.447903	2.20367
		-0.447892	2.40415
		-0.447472	3.09605
		-0.447305	0.999499
		-0.447292	4.02763
		-0.447084	2.37998
		-0.446988	1.77806
		-0.44653	1.22861
		-0.446272	1.08628
		-0.445241	1.29073
		-0.444861	1.03497
		-0.444634	2.23876
		-0.444465	1.6768
		-0.443795	5.48745
		-0.442451	1.53391
		-0.442309	1.06291
		-0.441799	2.43755
		-0.44062	2.13717
		-0.440041	1.86465
		-0.439831	1.41029
		-0.439553	0.983846
		-0.439472	1.02485
		-0.439426	4.54203
		-0.439137	4.32911
		-0.438725	1.42264
		-0.438638	1.37897
		-0.438425	1.00856
		-0.438166	1.16637
		-0.438036	5.52601
		-0.437859	2.62231
		-0.437443	1.11069
		-0.436906	2.8807
		-0.436764	1.83399
		-0.436728	2.24678
		-0.43634	2.18129
		-0.436097	1.50885
		-0.435991	3.83291
		-0.435846	1.05864
		-0.435821	2.03496
		-0.435439	2.87964
		-0.435336	2.85652
		-0.434691	1.0703
		-0.434601	1.27152
		-0.433815	3.81969
		-0.433192	5.35001
		-0.432945	2.28479
		-0.432734	1.26378
		-0.432193	2.02823
		-0.43211	1.95127
		-0.431894	0.973851
		-0.431856	7.59065
		-0.431497	7.23253
		-0.431388	1.05773
		-0.431367	1.67395
		-0.430658	1.1844
		-0.430576	1.49256
		-0.430004	2.70186
		-0.429867	2.54652
		-0.429819	1.6912
		-0.429729	3.17266
		-0.429602	0.960341
		-0.429522	1.24499
		-0.42898	0.958094
		-0.428643	1.80081
		-0.428522	0.965981
		-0.428489	0.994095
		-0.42839	1.06691
		-0.428361	2.83604
		-0.428071	1.79474
		-0.427943	1.90411
		-0.427837	1.23341
		-0.427732	2.15223
		-0.42752	1.66385
		-0.42723	1.01137
		-0.427048	1.23843
		-0.426703	1.58215
		-0.426004	1.59555
		-0.425862	1.14142
		-0.425461	1.0074
		-0.424245	0.942632
		-0.424134	2.92146
		-0.423983	0.997991
		-0.422942	2.24246
		-0.42251	1.3685
		-0.422376	1.47153
		-0.421599	1.03913
		-0.421405	5.38493
		-0.421287	1.42891
		-0.420919	2.89267
		-0.420738	1.15472
		-0.420335	1.02743
		-0.41997	2.73737
		-0.41985	1.02181
		-0.419325	0.968966
		-0.419307	1.40739
		-0.418381	1.07044
		-0.418378	0.999528
		-0.41826	2.72374
		-0.41823	2.67148
		-0.418069	4.90892
		-0.41786	3.16504
		-0.417859	2.08288
		-0.417777	1.03265
		-0.417508	0.931385
		-0.416919	1.30753
		-0.416759	1.55688
		-0.416607	2.92655
		-0.416221	0.947843
		-0.416106	0.993879
		-0.416039	1.76591
		-0.415975	1.73614
		-0.41591	1.13994
		-0.415561	2.19835
		-0.414939	2.20763
		-0.41477	3.50556
		-0.414618	1.54706
		-0.414316	1.8068
		-0.413724	0.953738
		-0.413408	1.01649
		-0.4133	1.7113
		-0.412784	2.99384
		-0.412672	2.03998
		-0.412622	2.2416
		-0.412517	3.5383
		-0.411937	1.41813
		-0.411858	2.44093
		-0.411766	1.63193
		-0.41112	1.33255
		-0.411	1.44465
		-0.410665	1.37397
		-0.410154	4.52951
		-0.410107	1.28348
		-0.409465	1.11176
		-0.409324	0.937463
		-0.408941	2.02855
		-0.408547	1.97576
		-0.408131	0.921291
		-0.40705	1.4615
		-0.406724	1.53903
		-0.406674	2.89518
		-0.406556	2.04897
		-0.406527	0.960942
		-0.40619	1.44383
		-0.406131	1.47422
		-0.406117	1.76227
		-0.406075	3.72457
		-0.404508	1.33438
		-0.404242	1.24247
		-0.403922	1.02842
		-0.403569	0.911517
		-0.403491	1.52347
		-0.403326	1.23667
		-0.402679	0.917403
		-0.402648	1.94362
		-0.402438	2.26658
		-0.40239	0.963001
		-0.40181	2.0239
		-0.401742	2.04526
		-0.401633	1.6941
		-0.401593	1.33492
		-0.401279	0.959744
		-0.401224	1.22319
		-0.400675	1.23667
		-0.400587	1.07051
		-0.400496	1.71103
		-0.400315	0.928263
		-0.400254	1.29585
		-0.400219	2.34621
		-0.400073	1.44178
		-0.399978	2.51746
		-0.399689	1.29915
		-0.399132	2.48569
		-0.398599	1.27308
		-0.397843	0.907237
		-0.397379	1.72897
		-0.39659	1.38785
		-0.396131	3.54366
		-0.39586	1.96086
		-0.3953	0.898782
		-0.39512	1.67831
		-0.395	1.45728
		-0.39473	1.1984
		-0.394307	1.60489
		-0.394295	1.35836
		-0.393771	2.00659
		-0.393601	1.24129
		-0.393497	0.950999
		-0.393478	1.9436
		-0.393437	2.33632
		-0.393399	2.58669
		-0.392864	1.75585
		-0.392574	1.32821
		-0.392481	1.83678
		-0.392058	1.22073
		-0.39141	2.13725
		-0.391286	2.35173
		-0.391133	1.1263
		-0.391034	1.72688
		-0.390386	1.11176
		-0.390379	2.45446
		-0.390378	2.30282
		-0.390295	2.44093
		-0.390226	1.11756
		-0.389927	1.19972
		-0.389743	2.14449
		-0.389681	1.56542
		-0.389535	2.21958
		-0.389529	2.76508
		-0.389395	2.7841
		-0.389352	2.2993
		-0.388937	0.914672
		-0.388844	0.913343
		-0.388831	1.27768
		-0.388795	2.44501
		-0.388734	3.63755
		-0.3887	0.885801
		-0.388611	2.87964
		-0.388575	0.968394
		-0.38841	5.16472
		-0.388199	2.80423
		-0.388115	2.42684
		-0.387984	0.928263
		-0.387734	2.13817
		-0.387147	1.26949
		-0.386988	1.69741
		-0.386754	1.34424
		-0.386654	2.41663
		-0.386393	1.68606
		-0.386236	1.61305
		-0.385681	1.0234
		-0.385543	1.1904
		-0.385354	1.1235
		-0.385343	0.877257
		-0.385158	1.18342
		-0.384929	0.970812
		-0.384924	0.886042
		-0.384782	2.32865
		-0.384762	0.917227
		-0.384713	2.87407
		-0.384512	0.878305
		-0.384076	0.862249
[truncated: 19,093 more rows]

## Sheet: Figure 6c
Figure 6c
		Regulation of neutrophil degranulation	Extracellular transport	Axoneme assembly	Sperm motility
	-LOG10(p-adjusted)	1.41028	3.7666	4.06917	4.4978

## Sheet: Figure 6d
Figure 6d
		Extracellular transport	Cell-cell recognition	Spermatid development	Cilium organization	Cilium movement
	-LOG10(p-adjusted)	5.79	8.15	18.33	18.59	32.47

## Sheet: Figure 6e
Figure 6e
		Cluster	Representation (normalized to cluster size)
		1	0.0513967
		2	0.125373
		3	0.184178
		4	3.13152
		5	0.519442
		6	0.417437

## Sheet: Figure 6f
Figure 6f
		Cluster	Representation (normalized to cluster size)
		1	0.00490627
		2	0
		3	0.013186
		4	1.47106
		5	1.58673
		6	1.19544

## Sheet: Figure 6g
Figure 6g
	Shown are scRNA-seq reads, Log2	Control			NELF-B cKO			TDP-43 cKO
		SG	SC	RS	SG	SC	RS	SG	SC	RS
		10.1469	12.8413	9.26092	10.7381	11.7632	8.0954	9.99294	10.0311	4.24793
		12.3075	14.9956	13.3389	13.0295	13.883	11.6613	12.4356	11.131	8.23362
		9.27205	11.7974	8.97298	9.67684	10.8158	7.70044	9.19722	8.44018	4.14296
		4.32193	8.783	6.51964	3.39232	7.67948	5.10852	3.73697	2.5025	2.22239
		7.31288	12.1273	9.97047	7.48784	10.9737	8.42836	6.63421	6.95031	4.71882
		8.67684	12.6284	9.92258	8.98299	11.0485	8.20212	8.60486	7.71653	4.96963
		8.5216	10.6578	8.72792	8.91886	9.31967	6.88874	8.51043	7.65821	3.77259
		2.75489	3.32193	1.16993	2.90689	2.70044	0	3.96963	0	0
		8.0728	10.3376	7.35755	8.69174	9.03892	5.75489	8.24951	7.05528	2
		5.5157	5.20945	3.39232	5.44294	3.64386	2.70044	5.76377	1.58496	0.415037
		9.69043	12.096	9.95383	9.96145	10.7164	8.11634	9.64145	8.25109	4.9386
		11.4791	13.8164	11.3676	11.9782	12.5298	9.62205	11.4947	10.7372	6.79442
		10.5392	12.8777	10.4404	11.0509	11.5751	8.65105	10.7276	9.06429	5.57491
		9.5377	11.3348	8.77149	10.1699	10.1408	7.12412	9.59183	7.01866	4
		6.81378	9.6808	5.5157	7.37504	8.18735		6.40372	5.61471	1.41504
		7.64926	11.1901	9.27671	7.66534	10.0084	7.69349	7.5597	6.4865	4.36923
		6.30378	10.4354	8.58214	6.49185	9.17118	6.8009	6.43185	4.9542	3.54432
		9.04097	12.2877	9.60548	9.63572	10.9166	7.85487	9.17493	8.88671	4.60486
		9.55698	11.9647	9.52405	10.1026	10.8884	8.26209	9.46761	7.2062	4.96963
		10.5231	12.8821	9.9211	11.0546	11.8825	8.4818	10.3561	10.2605	5.44846
		2.90689	1.80735	1.70044	2	1	0	2.11548	0.415037	0
		10.0654	13.9	12.0554	10.062	12.4693	10.2697	9.84497	9.27922	7.13614
		7.39446	10.7093	7.60918	8.1267	9.37395	6.09803	7.07682	6.6677	2
		8.668	10.3628	8.22159	9.39232	9.20579	6.73471	8.88671	6.52878	3.32193
		7.49985	10.0234	6.53528	7.75822	8.19967	4.61471	7.25739	5.38082	2.11548
		6.28077	12.2832	10.1319	6.10852	11.0868	8.44087	4.08746	4.80736	5.02975
		5.62205	7.87344	6.98868	5.32193	7.05528	4.93074	5.79874	4.02975	2
		7.74147	11.1149	7.97154	7.76818	9.82416	6.84549	7.6865	7.36341	3.11548
		7.78136	13.2147	11.5858	7.98299	11.6797	9.55075	7.1224	7.67242	6.32193
		8.27263	10.8152	9.95201	8.93664	9.59619	7.97441	8.24317	7.04439	5.08746
		9.32755	12.529	10.059	9.74315	11.3058	8.26444	9.35462	8.5157	5.10154
		9.99081	13.3272	10.3214	10.9363	11.9631	8.82018	10.0112	9.24317	5.27302
		9.47015	13.9275	11.0642	9.62753	12.801	9.74483	8.81912	10.0611	6.27302
		8.31515	10.3584	8.44501	8.83447	9.04576	6.71425	8.21432	8.10852	3.9386
		7.3015	10.1677	8.91439	7.47978	8.99435	7.12412	6.8413	6.26679	4.27302
		10.0711	13.7208	9.62617	10.3729	12.2864	7.90989	9.67655	8.69465	4.34577
		9.93958	12.6695	10.5684	10.3219	11.3595	8.85019	9.62875	9.24079	5.08746
		12.329	16.5132	14.2361	13.1876	15.3523	12.792	12.148	11.0894	9.43879
		9.88493	11.6259	7.31288	10.3202	10.2744	5.64386	9.83605	7.60486	2.32193
		9.27787	11.5527	8.88341	9.68475	10.3891	7.40088	9.28386	7.39518	4.11548
		11.9741	14.671	12.3874	12.5148	13.5199	10.7368	12.1063	10.6472	7.48918
		4.32193	7.84078	4.49185	3.85798	6.60733	2.32193	4	4.58496	1.73697
		4.58496	10.174	8.62571	4.12928	8.62571	6.45943	2.80735	3.54432	4.05889
		8.75739	11.2925	7.90539	8.8933	9.71339	5.87036	8.85902	7.60486	3.05889
		5.65821	10.6926	8.12799	5.45943	9.58026	6.79442	3.8413	2.87447	3.22239
		10.3883	15.6423	13.066	10.4351	14.3201	11.608	9.76598	9.59121	8.131
		5.35755	10.2402	7.88417	5.32193	8.47776	5.53916	4.82443	4.11548	3.16993
		8.40408	10.2732	6.44294	8.87344	8.77314	4.24793	8.48247	7.6677	2.5025
		1.70044	6.55842	5.17991	1.58496	4.90689	4.16993	2.73697	1.22239	1.41504
		9.12735	11.2166	7.40088	9.81938	10.0098	6.03342	9.14636	7.64386	2.66296
		8.99647	11.3725	8.7364	9.52845	10.2174	6.93664	9.01495	7.79225	3.9386
		6.633	5.62936	5.49985	7.07146	4.49185	3.32193	6.71882	5.26053	1.58496
		7.62571	10.3554	7.5411	8.32418	8.96145	5.74147	7.44294	7.17991	2.73697
		9.05799	11.6614	9.5073	9.56224	10.599	8.13443	9.03983	7.64866	4.77259
		9.10198	12.6506	9.63027	9.43359	11.4001	8.12928	8.87242	7.40088	4.54432
		7.90989	12.1261	9.93884	8.9542	11.2497	8.57175	7.7211	6.8371	5
		8.94691	11.6014	8.62114	9.22521	10.5003	7.41363	8.6594	7.58746	3.41504
		8.46659	12.7248	9.44915	8.79604	11.3737	8.09803	8.28232	9.20049	4.56478
		11.6156	14.972	13.4464	11.9584	13.8319	11.7628	11.5226	9.91986	8.1964
		7.62753	9.34041	6.9571	7.67243	7.99435	4.70044	7.82018	3.45943	2.66296
		9.65329	14.9609	12.8135	9.81538	13.6955	11.2822	8.33836	8.66888	7.88264
		8.71081	12.2263	10.1627	9	10.964	8.25974	8.72451	7.29462	5.44846
		8.38262	12.8532	8.75739	8.64386	11.5399	7.21432	7.94642	7.5597	3.41504
		6.35315	11.7959	10.101	6.35755	10.4543	8.27146	5.75489	5.01495	5.1565
		7.2854	9.87805	7.46761	7.75489	8.56605	5.97728	7.49452	5.2854	3.05889
		10.3112	12.1372	9.74609	10.9244	10.9665	8.46557	10.2332	9.24238	4.85798
		8.83605	12.1957	10.1709	9.24674	11.0144	8.35535	8.6594	7.69813	5.04439
		9.82138	13.7787	11.1235	10.1749	12.6938	9.89709	9.74987	9.34577	6.14296
		9.99258	12.1097	9.92778	10.4584	11.0451	8.3015	9.90589	7.27612	5
		7.19476	9.96867	8.29921	7.40514	8.78463	6.83289	7.32493	4.75489	3.70044
		7.3837	11.2139	9.69262	7.86728	9.86109	7.96867	7.56478	6.18322	4.75489
		8.8321	11.871	8.98655	9.33204	10.7194	7.72792	8.79225	7.21594	4.11548
		9.10787	12.0744	9.40992	9.35645	10.3576	7.49985	9.03067	7.76598	4.14296
		8.52748	13.2468	8.66	8.92481	11.8717	7.37069	8.36486	7.02606	3.54432
		7.01959	10.2955	7.11634	7.47978	9.0634	5.87036	6.86212	5.70044	2.22239
		9.48129	11.7873	9.79563	10.1105	10.796	8.33092	9.68708	8.02606	5.1964
		10.8406	12.916	11.0406	11.3329	11.8396	9.29577	10.9016	9.62327	5.83289
		8.3443	11.5784	9.31458	8.34651	10.058	7.62571	8.30986	5.35755	3.77259
		6.96578	10.6876	8.32531	7.27612	9.62845	7.25739	6.98869	5.77259	3.32193
		9.24496	10.906	9.2064	9.81057	9.78709	7.59246	8.50515	6.50779	4.14296
		8.0954	11.0208	7.36851	8.14975	9.41151	5.53916	7.9542	5.87447	2.58496
		9.30834	12.3473	9.49586	9.90238	11.1056	7.54689	9.10591	9.50779	4.45943
		9.80896	11.8829	9.86302	10.5338	10.817	8.21917	9.72962	7.81805	5
		9.37287	12.0543	9.03205	9.43463	10.7511	7.79766	9.22802	7.27302	4.43741
		8.2854	10.5563	7.65642	8.98299	9.26444	6.2384	8.43185	5.34577	3.5025
		9.06272	12.7863	10.2464	9.52258	11.5258	8.71939	8.71081	8.54689	5.29768
		8.44708	11.3776	8.41469	9.11504	10.2426	7.07682	8.52095	7.41504	3.54432
		8.75572	11.8402	7.55459	9.12283	10.0272	5.90689	8.79008	7.94252	1.73697
		10.0529	15.3826	11.2139	9.74399	14.0914	10.0238	8.17825	7.97154	6.16993
		8.43045	11.9145	7.55842	8.66711	10.5939	6.30378	8.43185	7.08392	2.73697
		8.51865	12.267	8.07815	8.84862	10.6375	6.66534	8.52095	5.99247	2.9386
		9.21856	11.8076	9.93037	9.75238	10.5765	8.2503	9.26444	7.87652	5.38082
		2.52356	4.89482	3.35755	3.16993	3	2.70044	2.9386	1.41504	0
		8.46659	11.0307	9.35094	8.97441	9.67066	7.32643	8.62693	6.22239	4.32193
		9.50631	11.9584	8.46148	9.86573	10.3772	6.89482	9.56732	7.29768	3.5025
		10.1434	12.93	11.2634	10.7834	11.5971	9.20823	10.1573	9.27535	6.24793
		8.23362	11.5622	8.96939	8.89482	10.2276	7.36194	8.16491	5.18322	4.02975
		9.90501	13.2449	11.1566	10.5196	12.0544	9.52258	9.83394	7.91289	5.88264
		7.71253	10.6832	7.57365	8.03342	9.45533	5.98868	7.55715	6.94252	3.27302
		8.86341	13.0063	10.4365	9.02375	11.4017	8.67243	8.8009	8.28386	5.41504
		8.88493	11.6603	10.2339	9.65015	10.8937	8.68475	8.95517	7.03709	5.20945
		9.49835	13.1878	11.462	9.93443	11.8238	9.66888	9.24079	7.86419	6.04439
		8.1267	11.8464	10.6865	8.66178	10.7532	9.12153	7.94056	6.27302	5.78136
		9.49536	13.8859	12.125	9.78382	12.711	10.3723	9.26444	7.25109	6.73245
		7.51373	10.3066	7.61655	7.67948	9.02514	6.27612	7.42626	5.89077	3.32193
		8.90689	12.2117	10.316	9.32867	11.0258	8.95565	8.79333	8.24634	5.63421
		10.102	12.4736	8.83763	10.3929	11.2076	7.3966	10.0173	9.00375	4.45943
		9.31515	10.7613	8.57932	9.74651	9.668	6.91886	9.19476	7.05166	3.77259
		8.85097	12.7521	10.2432	9.04029	11.4367	8.65642	8.80198	7.091	5.02975
		8.99435	12.8489	11.6912	9.15735	11.5974	9.87114	8.96675	7.96	6.82866
		8.15987	10.6582	8.78054	8.79604	9.26796	7.2854	8.22882	7.22561	3.96963
		10.0444	13.5926	10.8547	10.5498	12.4552	9.49285	10.0066	10.0521	6.02975
		9.57601	13.0471	11.0798	10.032	11.9254	9.73047	9.43324	8.9258	6.25424
		9.4168	12.9111	10.9967	9.55651	11.8222	9.44915	9.23841	8.41504	5.99247
		8.77149	13.9259	10.7181	8.58871	12.592	9.26913	8.03342	7.67007	6
		11.4504	13.8012	11.7197	12.2198	12.7706	10.0634	11.3099	10.4536	6.71882
		8.28887	12.0459	8.43983	8.78627	10.6733	7.19476	8.13443	6.96963	3.36923
		11.6352	14.964	13.294	12.1126	13.68	11.4435	11.5028	9.42627	8.06788
		7.84078	9.87728	6.39232	8.09276	8.83605	4.83289	7.82231	6.51307	1.73697
		5.62936	9.02721	6	6.35755	8.31061	4.70044	5.62449	3.58496	1
		6.42206	9.0634	5.18982	6.63662	7.3443	3.58496	6.35168	4.32193	0.736966
		7.59991	10.6227	8.78136	7.40514	9.23601	6.91886	7.40372	5.61471	3.32193
		10.5594	12.8831	8.27263	10.5493	11.3038	6.01123	10.4553	8.71539	3.11548
		9.07615	10.4375	8.44087	9.50978	9.38154	7.224	8.99152	6.59991	3.22239
		5.12928	9.49336	5.7211	5.85798	7.79766	4.78136	5.1964	4.32193	1
		7.89936	10.3035	6.6865	8.33539	9.0954	5.39232	7.99812	5.69116	2.22239
		8.3015	11.2374	7.74987	8.52552	10.03	6.43463	8.14805	7.21917	2.66296
		9.70044	12.6363	10.1991	10.196	11.5394	8.91289	9.40443	9.14466	5.38082
		8.91737	12.8032	10.9337	9.44605	11.6858	9.47978	8.67125	8.09803	6.1565
		11.1461	14.4507	12.5327	11.676	13.1885	10.7591	11.1066	9.78681	7.49719
		2.52356	5.3837	4.20945	3	5.35755	4	2.11548	0.736966	0.415037
		7.50779	9.45379	7.41996	8.08746	8.2503	5.24793	7.58496	6.44846	2
		11.431	14.5825	12.1355	11.8607	13.2795	10.5328	11.5073	9.28771	7.35755
		9.80937	12.5728	10.6071	10.2228	11.453	8.86728	9.85227	7.82231	5.57491
		7.32193	11.9167	9.02306	7.29002	10.5878	7.61471	6.96193	6.38082	4.14296
		6.02791	8.76487	7.00562	5.65821	6.09803	4.88264	6.42626	3.11548	1.22239
		7.45533	11.4149	10.0765	8.19722	10.31	8.51175	7.30985	5.36923	5.12928
		7.51767	10.5127	6.9571	7.49985	8.98442	5.06609	6.71425	6.40372	2.58496
		4.88264	7.98299	5.87036	5.39232	6.45121	5.30378	5.01495	3.80735	3.16993
		9.49885	11.474	8.21796	10.0258	10.2592	6.61471	9.44087	8.72224	3
		9.06002	12.876	8.70736	9.70304	11.477	7.71425	9.43115	6.66296	4.16993
		9.37775	12.2415	10.129	9.88341	10.8412	8.32418	9.57743	7.22561	4.89077
		8.81858	11.8741	9.81578	9.34762	10.9084	8.48985	8.76266	7.44018	5.10154
		8.69349	12.2928	9.78259	9.08082	11.2195	8.17243	8.33241	8.02422	4.71882
		8.78463	10.7087	9.06002	9.30378	9.36741	6.96	8.61348	6.75933	3.80735
		9.91252	11.8323	8.54496	10.3842	10.7818	6.91886	9.90489	9.66	4.02975
		10.9014	13.0773	9.07481	11.4305	11.5031	7.12412	11.1809	9.74931	4.02975
		9.47066	13.7264	12.4401	10.058	12.849	10.811	8.88366	8.60733	7.3159
		7.07948	9.99612	6.97441	7.88264	8.76653	5	7.13271	7.47843	2.58496
		10.3432	12.9735	10.863	10.4944	11.3261	8.8009	10.3945	9.12928	5.83289
		9.8396	14.1526	12.1021	10.527	12.9823	10.3707	9.41151	9.41504	6.87856
		9.55123	11.6832	9.28771	10.0007	10.6502	8.04985	9.34133	8.59121	4.79008
		8.04303	11.4489	9.56986	8.26444	9.64926	7.38802	7.79225	6.43185	4
		6.33092	8.85253	5.29462	6.66534	7.21432	3.9542	6.22239	4.58496	1
		7.54882	9.74693	6.19967	8.19722	8.63662	5.04439	7.6865	7.24476	2.22239
		7.62936	11.2037	8.05121	7.51175	9.61287	6.40939	7.46761	5.71882	3.36923
		9.76694	13.0621	10.2183	10.041	11.628	8.35975	9.59183	10.2507	5
		7.14466	11.9194	9.24079	7.12412	10.5821	7.67948	6.08037	7.73245	4.14296
		8.71853	12.84	9.00983	8.90839	11.4561	7.12928	8.25424	9.44915	4.08746
		6.47168	10.3548	8.27146	6.54689	8.90989	6.18982	5.85798	5.87447	3.16993
		8.97154	11.071	8.67154	9.5265	9.98014	6.87652	8.87139	7.31288	3.66296
		3.67243	4.82018	2.75489	3.9542	3.70044	2.16993	3.66296	1.41504	0
		4.12928	7.07682	3.12928	4.75489	5.83289	2	3.96963	3	0.415037
		9.51076	11.9075	9.12412	10.0741	10.6175	7.17493	9.50911	7.8806	4.14296
		6.84549	9.55411	6.3837	7.37069	8.17742	4.70044	6.78136	5.39232	1.73697
		8.60363	11.4995	9.40354	8.61287	10.1941	7.80413	8.30226	6.77259	4.66296
		10.0651	11.8499	9.49536	10.3554	10.4357	7.89785	9.96049	8.68767	5.05889
		5.49985	8.73556	5.41785	6.16993	6.92481	3.64386	5.40372	4.34577	0.736966
		10.8114	14.082	12.2664	11.1542	12.6028	10.1331	10.6912	9.98489	7.06967
		8.93443	13.0305	9.77726	9.13443	11.5498	8.17991	8.65344	7.84967	5.08746
		9.55219	11.8324	9.36632	10.1007	10.5191	7.89178	9.70159	7.87447	4.29768
		10.6946	13.3309	11.0277	11.1589	11.9281	9.62388	10.5922	9.80682	6.48113
		7.17991	6.16993	3.83289	6.94837	5.20945	2.32193	7	2.87447	0.415037
		6.2384	9.87344	6.80413	6.34873	8.10852	5.39232	5.67242	5.57491	2.9386
		10.6753	12.6165	9.53236	11.2656	11.5333	8.04166	10.474	9.23681	5.04439
		5.98868	8.21067	4.96578	5.65821	7.01681	3.64386	5.64386	4.14296	1.58496
		6.16491	9.8769	7.25267	5.93074	8.50978	6.02237	5.54432	3.87447	2.73697
		10.8999	14.4653	12.5959	11.3171	13.2484	11.0028	10.9809	7.61225	7.63904
		10.1092	13.129	9.73851	10.6225	12.1008	8.50779	9.97298	9.22561	5.04439
		6.27146	8.65821	6.07146	6.3837	7.29002	4.61471	6.58996	6.13614	2.11548
		10.4558	12.8356	9.94251	11.2306	11.856	8.57932	10.3608	9.31364	5.44846
		6.16993	8.43671	5.21917	7.45533	6.83289	3.90689	6.97346	5.58496	1
		7.98584	11.4043	8.49586	8.35094	10.2033	7.19967	7.82231	7.54689	3.58496
		6.16993	8.9542	4.93074	6.14975	6.78136	4.42626	5.97728	3.45943	1.58496
		10.983	12.577	8.11894	11.3163	11.5553	7.10329	11.1271	8.96	2.66296
		5.73471	9.09011	6.3966	6.02237	8.16742	5.18982	6.08037	4.16993	2.32193
		7.90238	10.4409	7.92481	8.3443	9.2503	6.2384	8.01866	6.10852	2.80735
		10.723	13.5289	11.7148	11.2518	12.499	10.0841	10.7841	9.80252	6.6677
		8.01123	12.3115	7.91289	7.8857	10.3112	5.88264	7.26991	5.77259	2.22239
		6.65821	9.39874	7.36194	6.82018	8.21432	5.6865	6.05166	2.73697	2.58496
		11.7374	14.615	11.2844	12.3591	13.4427	10.332	11.7112	10.4474	6.42626
		11.7793	13.5442	11.0192	12.1777	12.1299	9.05121	11.7876	9.81325	6.14975
		6.97441	10.2255	6.63662	7.80735	9.60084	5.30378	7.09803	8.62693	2.32193
		8.37504	11.9905	9.56605	8.65284	10.463	7.64746	8.37214	7.34577	4.34577
		11.2269	13.751	12.3234	11.8178	12.6624	10.6878	11.5032	10.2135	7.29155
		9.95928	13.3114	10.8549	10.3359	12.0921	9.20457	9.90087	8.8928	5.53398
		0.321928	3.42626	2.24793	0	2.32193	1	0	0	0
		8.71253	10.3132	7.39232	9.35425	9.20701	6.01123	8.84235	8.04439	2.9386
		9.67816	12.461	9.35975	9.99294	11.2177	8.15482	9.56986	8.48247	4.45943
		2	6.12928	6.09276	1.80735	5.22882	3.75489	0.415037	1.22239	1.87447
		9.28019	12.53	10.2149	9.88493	11.1969	8.41996	9.32418	8.33539	4.9542
		11.5722	14.6589	12.5988	11.9775	13.3292	10.7764	11.6428	9.90539	7.71195
		8.10066	11.827	10.3185	8.633	10.8595	8.90989	8.15819	6.78136	5.34577
		7.51373	10.3748	8.99152	7.40939	9.02929	7.17493	7.42626	5.2854	4.36923
		8.25267	9.8451	7.31061	9.03342	8.60363	5.93074	8.78027	4.73697	3.45943
		9.66489	13.7474	12.726	9.72024	12.4974	10.8309	9.49118	7.50515	7.76598
		5.99435	9.02998	4.87036	6.43463	7.60363	4.52356	6.38082	3.27302	0.415037
		7.71939	13.4395	10.6795	7.75489	11.9372	8.82177	6.30378	6.73697	5.45943
		8.51767	13.3362	11.5095	8.78136	12.0291	9.9491	7.8806	7.8392	6.63904
		10.1966	12.7639	11.2798	10.7343	11.7043	9.59526	10.2404	7.8434	6.22239
		7.66534	11.1157	8.99081	8.04439	10.2426	7.7211	7.75933	7.83078	4.39232
		8.06878	11.48	8.79604	8.5157	10.0928	6.97728	8.17659	7.07325	4.08746
		3.9542	1.32193	3.61471	4.39232	1.58496	2.32193	3.41504	0.415037	0.736966
		8.61655	12.4022	7.15228	8.46964	10.9103	5.20945	8.59121	5.26053	1.87447
		10.1558	15.6267	13.8679	10.1668	14.3807	12.1614	8.74483	9.11027	8.86934
		11.1622	14.5334	12.8896	11.7187	13.5093	11.2589	11.1461	10.0822	7.92679
		9.18239	11.5078	8.78463	9.51964	10.5948	7.2854	8.84967	8.81912	4.45943
		8.99435	11.2972	8.22882	9.52258	10.0007	6.34873	9.1565	7.8371	3.70044
		7.24079	8.57837	7.71253	7.77479	7.5812	6.17991	7.44018	5.73697	3.05889
		4.71425	5.53138	2.52356	4.52356	5	2	4.73697	1.41504	0.736966
		1.80735	4.50779	0.807355	2	3.52356	0.584963	1.58496	0.415037	0.415037
		11.7671	14.7832	12.3625	12.4338	13.6429	10.8065	11.698	10.5203	7.36923
		8.77808	12.0033	9.58214	8.97154	10.5962	7.72451	8.55715	8.3159	4.89077
		8.35094	10.2799	7.51373	8.86882	9.20701	5.47573	8.45396	8.08569	3.41504
		7.39017	11.1709	7.05528	7.89178	9.76901	5.59991	6.84967	5.49185	2.5025
		5.2854	8.7879	5.59991	5.78136	7.56986	4.67243	5.23522	3.90689	0.736966
		7.96	13.7773	10.6078	7.37938	12.2991	9.20945	5.1964	6.17659	5.86625
		7.06878	11.4289	8.34541	7.49586	10.2131	6.74147	6.76377	6.25424	3.80735
		7.36851	10.4528	8.41257	7.67243	9.09935	6.45943	7.2127	5.44846	3.27302
		9.20457	13.236	8.57932	9.66977	11.9958	7.34873	8.96193	7.85175	3.27302
		3.55459	8.11114	5.34873	3.24793	6.93074	4.2854	2.22239	2.32193	1.22239
		7.11894	10.0604	7.58496	7.46761	9.15987	6.49985	6.99624	5.18322	3
		7.3015	9.49586	7.783	7.94544	8.30378	6.02237	7.18322	6.18982	2.87447
		12.4058	13.3923	9.83249	12.4866	12.2365	8.5812	12.434	11.0899	5.20945
		8.62388	10.6843	9.41943	8.78463	9.46557	8.00562	8.62449	6.52878	4.64386
		8.93295	11.7387	8.10591	9.61195	10.6175	6.67243	8.73697	7.56732	3.54432
		8.73809	11.7633	9.81057	9.45943	10.4136	7.93074	8.5937	6.60486	4.58496
		9.77273	11.4679	8.2131	10.1874	10.2222	6.76818	9.95904	8.93958	3.36923
		3	7.34873	3.49185	3.16993	6.44294	3.24793	2.11548	1.22239	0.736966
		9.14275	11.326	9.27088	9.43567	10.1824	7.67948	9.14636	7.01866	4.45943
		10.2309	13.2319	11.0198	10.8471	11.988	9.48281	10.4301	7.89077	5.70966
		6.66178	12.07	11.0047	6.27612	10.9421	9.26913	3.16993	4.36923	6.14296
		9.3603	11.3526	8.50184	10.0348	10.2969	6.93664	9.29002	7.40939	4.02975
		6.91289	9.52405	8.59432	7.08215	8.18982	7.23362	6.82443	4.64386	4.11548
		6.35315	8.56129	7.18239	6.55459	7.16993	5.65821	6.43741	2.9386	3.36923
		3.93074	4.22882	2.64386	3.70044	2.90689	1.80735	3.87447	2	0
		9.72153	11.3329	9.08348	10.2485	10.4757	7.03342	9.58746	8.73697	3.8413
		7.57743	12.4939	10.031	7.45121	10.7891	8.26679	6.96578	8.34725	5.34577
		3.64386	8.26327	6.92184	3.39232	7.17991	5.32193	3.27302	2.5025	2.5025
		6.32193	10.183	8.5411	6.29462	8.70736	6.8392	6.06609	4.34577	3.54432
		6.74819	10.4961	7.99152	7.01123	9.49985	7.0607	5.70966	3.80735	3.62449
		7.37504	11.1853	9.03067	7.71081	10.1843	7.18488	7.091	8.32493	4.08746
		9.11829	11.5435	8.2854	9.6339	10.5798	7.32643	9.10329	7.93271	3.41504
		8.36741	13.7001	12.6398	8.04985	12.4863	10.7928	6.05166	6.27922	7.47843
		9.78586	12.4788	10.3501	10.4702	11.5003	8.88417	9.64626	8.87652	5.40372
		10.5063	13.0307	10.1392	10.9076	11.8652	8.783	10.3428	8.68883	5.68182
		8.10329	12.4207	10.4538	8.07948	11.1504	8.82018	7.88468	7.19967	5.32193
		4.47573	9.67154	7.40514	4.35755	8.64566	5.97728	2.80735	2.5025	2.80735
		7.33539	6.93369	3.70044	9.10852	5.88264	2.80735	7.835	4.71882	0.415037
		8.71167	11.8583	8.94105	9.13314	10.4979	7.28077	8.45943	6.92283	4.05889
		8.29232	12.3571	9.54882	8.46352	11.1351	7.93074	7.62693	8.24634	4.58496
		10.0258	12.9454	10.5309	9.98085	11.6445	8.98014	10.2155	8.48382	5.84967
		9.37721	11.5678	9.25562	9.78953	10.4331	7.72451	9.50911	8.3159	4.5025
		8.83999	12.3855	8.79198	9.05528	10.9491	7.35315	8.61102	6.98869	3.8413
		8.86264	11.7848	8.92555	9.36741	10.4273	7.24317	8.57365	8.02606	3.87447
		8.02237	11.8757	10.3188	8.37069	10.6198	8.60733	8.03709	6.69581	5.12928
		9.06205	11.0053	9.13507	9.668	9.72451	7.0607	9.00188	8.44156	4.70044
		10.0238	14.2392	13.0289	10.1215	12.9495	11.2926	9.55075	8.37069	7.92481
		5.87652	9.18488	7.01402	5.91886	8.10066	5.78136	5.45943	3.45943	2.87447
		10.2098	12.7588	9.98833	10.5925	11.5932	8.43463	10.3287	8.15819	4.90689
		7.85798	9.04644	7.35315	8.74819	8.19229	5.71425	7.94642	5.24793	2.58496
		12.2039	14.5453	12.2382	12.1954	13.1562	10.7121	12.2332	10.1194	7.01866
		7.63481	9.95529	6.76155	7.87958	8.60177	4.85798	7.49452	6.77259	2.22239
		9.70736	13.3334	9.224	10.258	12.1204	8.09011	9.47506	7.73019	3.80735
		7.46557	12.3731	9.40514	8.04439	10.9887	7.98299	6.82443	7.35755	4.29768
		10.6885	13.4651	11.1548	11.2935	12.177	9.44708	10.8355	10.0971	6.00749
		8.31061	14.2895	12.0435	8.70563	13.0003	10.3548	6.44846	6.48113	6.93467
		9.46352	10.9638	9.65553	10.0307	9.90011	7.85798	9.48851	6.85383	4.79008
		9.18549	11.4895	8.73894	9.58871	10.0954	7.15482	8.96963	7.1964	3.96963
		9.72537	12.269	10.3807	10.0708	11.2372	8.86728	9.68942	7.57491	5.26053
		8.56796	11.1123	8.23242	8.85798	9.74399	6.93074	8.48382	6.44294	3
		8.49185	11.7221	9.77149	9.11634	10.7474	8.36413	8.12928	7.3837	5.1565
		6.69697	9.19291	6.63662	7.06609	8.04166	5	6.53916	5.02975	2
		7.07948	8.91663	5.72792	7.31288	7.44708	3.80735	7.112	5.55459	0
		6.25267	9.90162	6.55842	6.59991	9.06474	5.44294	6.32193	6.02975	2.32193
		8.71853	13.1642	12.1194	9.30264	12.1866	10.4009	8.24	8.25739	6.88264
		10.1911	12.2531	10.2729	10.6698	11.0081	8.73978	10.1344	9.25817	5.66296
		5.62936	9.09606	6.45533	5.89482	7.9629	5.10852	5	4.75489	1.22239
		2.58496	3.67243	3.42626	3.39232	3.32193	1.58496	2.66296	1.58496	0.415037
		8.25621	13.0558	10.3979	8.31515	11.896	8.89936	7.28232	6.55459	5.48113
		8.56129	12.7409	9.395	8.84392	11.0845	7.72792	8.29615	8.46625	4.89077
		7.84392	12.5936	10.0289	8.24317	11.152	8.31288	7.64866	5.9386	5.01495
		7.91439	10.2848	7.43671	8.3837	9.13699	6.24793	8.01681	7.03709	2.87447
		11.6498	13.4906	8.7211	12.1534	12.049	6.87036	11.7357	10.8302	3.62449
		4.06609	6.50383	4.42626	4.9542	5.30378	3.16993	4.08746	3.54432	1.22239
		7.85175	11.743	8.29577	8.13955	10.3696	7.13443	8.05528	7.2854	3.5025
		10.625	13.3175	9.48784	11.2046	12.1051	8.10852	10.5045	9.94837	4.1964
		7.0954	10.9442	8.26679	7.46761	9.75572	6.98299	6.62449	6.18322	3.45943
		3	5.82655	3.04439	3	5	2.32193	3.22239	4.27302	0.415037
		6.41363	8.14975	4.71425	6.74147	6.9542	2.90689	6.50779	2.58496	1.58496
		7.8933	9.43619	6.31288	8.35755	8.15987	4.67243	8.04985	6.16993	1.58496
		7.67419	9.55938	5.98299	7.69697	8.224	4.55459	7.62205	6.33985	0.736966
		9.32924	11.5847	8.27146	10.1046	10.6193	6.96	9.13528	8.76598	3.45943
		10.8486	13.4814	9.11114	11.5058	12.218	8.02514	10.6303	9.61839	4.56478
		1.80735	2.45943	1.32193	1.32193	1	1	1.73697	0.415037	0
		7.31288	9.59898	7.29002	7.85487	7.99152	5.80735	7.36341	5.70044	2.73697
		2	3.04439	1.70044	2.90689	2	1	2.5025	0.736966	0
		4.04439	9.29232	5.49185	3.85798	8.34873	5.04439	3.05889	3	0.736966
		7.9263	10.7752	8.50482	8.27146	9.68124	7.05528	7.96771	6.46489	3.32193
		9.32249	13.0435	10.1573	9.59432	11.8043	8.64746	9.30073	8.72338	5
		7.633	11.0751	7.43254	8.08746	9.82416	6.13955	7.7211	5.87447	2.58496
		10.3292	12.8725	10.9133	10.8498	11.8148	9.00703	10.4825	9.8392	6.03709
		5.53138	3.85798	2.80735	5.14975	2.90689	1	5.51307	1.87447	0
		7.77479	13.3103	11.633	7.47978	12.181	9.90539	5.78136	5.24793	6.47573
		7.90238	12.1061	9.32924	8.31741	10.5241	7.50383	7.8928	5.89077	4.36923
		6.92184	5.43463	4.75489	6.97154	3.70044	3.52356	7.34577	2.9386	0.415037
		6.48382	12.195	9.68475	6.53138	11.3734	8.44915	3.66296	4.73697	4.79008
		6.48784	7.38154	4.72792	7.48784	6.33985	2.90689	7.12584	5.20945	0.415037
		8.39874	13.8113	12.4944	8.03067	12.568	10.8198	5.98489	6.4865	7.57491
		8.46761	10.7634	8.52356	8.68475	8.96145	6.64386	8.34725	6.60486	3.45943
		9.77767	11.4759	8.28425	10.5957	10.2992	6.76818	9.77643	7.96578	3.11548
		7.7364	9.71339	8.64476	8.11894	9.19599	7.00562	6.94252	4.41504	4.11548
		9.14593	11.3722	8.81618	9.72792	10.2336	7.27146	8.75933	7.96963	3.70044
		3.72792	4.94251	1	6.3837	3.16993	0.584963	2.80735	2.11548	0
		8.65553	11.2961	8.81538	9.23721	9.87191	6.93664	8.76929	7.2127	4.08746
		10.3171	12.9606	10.7315	10.9054	11.9556	9.47269	10.3495	8.48382	5.82443
		5.67243	9.53916	6.9571	5.89482	8.35315	5.85798	4.92283	3.87447	2.66296
		8.15102	9.94068	7.16239	8.47573	8.99294	6.12928	8.14805	5.07325	2.9386
		5.7879	10.5694	8.83526	6.06609	9.17866	7.14466	5.01495	2.87447	4.08746
		8.04303	12.5885	10.1892	8.32418	11.1618	8.49386	7.50515	7.64145	5.12928
		10.6085	13.4494	11.1317	10.7665	12.3305	9.76321	10.4277	8.85175	6.08037
		8.98228	11.6171	8.91214	9.2384	10.3987	7.60363	8.77369	7.93467	4.45943
		2.75489	4.6865	2.90689	3.39232	3.80735	2	3.16993	2.66296	1
		8.61839	11.9212	8.59246	8.82018	10.5741	7.04439	8.73584	6.9542	4.22239
		10.0861	11.9047	9.36687	10.6874	10.8474	7.69697	10.0593	8.45943	4.68182
		10.0206	12.3396	9.97047	10.545	11.2461	8.52356	9.86109	8.06788	4.85798
		4.39232	8.79847	6.86419	4.93074	8	5.6865	3.90689	3.70044	1.73697
		6.8857	9.8986	7.51964	7.36194	8.44915	5.84549	6.84549	5.36923	2.58496
		10.3437	11.9017	8.61655	10.8065	11.0678	7.16993	10.2601	9.56542	3.96963
		9.00282	11.7401	10.0293	9.54496	10.6684	8.33985	9.05979	8.13271	5.30985
		10.9035	12.8509	10.8473	11.3597	11.5416	8.93517	10.865	8.77479	5.77259
		7.92333	9.44398	6.76818	7.90087	8.60733	5.67243	7.83289	6.42626	1.73697
		10.7106	12.389	10.5637	11.2547	11.4906	9.03892	10.7114	9.63118	5.70966
		8.68475	11.388	9.79847	9.15102	10.0815	7.98868	8.69928	7.53138	4.89077
		1.70044	4.84549	2.16993	1.32193	3.85798	1	2.22239	0	0
		10.9183	15.5919	13.568	11.3151	14.4451	11.8765	10.5065	9.28309	8.3966
		11.1494	14.0815	11.5837	11.3476	12.8194	10.2143	10.9506	9.79279	6.89885
		10.1007	15.4504	12.9483	9.77561	13.8818	10.9377	8.30834	9.01309	7.71882
		10.1784	13.3735	9.93774	10.5546	11.8408	8.41574	10.2216	8.54561	4.98489
		5.53138	6.79442	2.70044	6.08746	6.02237	1.80735	5.26053	5.93074	0
		9.79076	13.0242	10.4836	10.4294	11.9177	8.92778	9.91538	9.64325	5.01495
		7.17991	10.7783	8.29577	7.65105	9.29462	6.36632	6.72792	5.99247	3.22239
		9.48029	12.4956	10.2618	9.90388	11.1558	8.71939	9.47371	7.38658	5.18322
		10.4448	14.1819	12.4658	10.703	12.9454	10.7356	10.3034	8.57491	7.3339
		10.3137	12.2338	9.68781	10.5845	10.9618	8.33539	10.4154	8.9571	4.79008
		8.04985	10.9368	7.25267	8.50184	9.81938	6.24793	7.81378	8.44294	2.11548
		7.56033	9.46862	7.7879	8.12928	8.45533	5.90689	7.43185	6.74595	3.45943
		3.85798	5.64386	3.61471	5.98868	4.70044	2.90689	5.1964	1	0
		8.20701	10.3926	7.27845	8.97011	9.71253	6.49185	8.18487	5.56478	2.5025
		7.01681	12.212	9.5651	6.88264	10.8634	8.23362	6.16993	5.39232	4.60486
		7.15228	11.1957	9.58496	7.47168	9.84627	7.66888	6.81164	6.33985	5.05889
		10.9744	14.0328	11.6379	11.3518	12.5739	9.82814	11.1703	7.33985	6.57491
		7.31061	10.2559	6.79116	7.5157	8.9571	5.14975	7.04803	7.51832	2.41504
		9.81097	13.1072	11.2123	10.2354	11.9166	9.61655	9.74483	7.90889	6.18982
		9.63163	14.2632	11.9743	10.1235	13.0122	10.3281	9.39874	9.1267	6.83289
		5.88874	10.399	8.18735	6.36632	9.24674	6.76818	5.07325	4.08746	3.16993
		2.58496	3.55459	0.807355	2.80735	3	0	2.41504	1.22239	0
		11.7748	15.9743	14.013	12.0962	14.7178	12.3663	11.5942	11.1548	8.85798
		10.4579	13.3679	10.6387	10.5522	11.6369	8.75489	10.4329	9.41645	5.61471
		7.74315	11.5039	10.3115	7.87652	10.3842	8.66356	7.7211	6.32793	5.1964
		14.129	17.7201	15.6576	14.6619	16.3559	13.7767	14.2376	13.0377	10.579
		9.11959	12.7142	10.2753	9.51175	11.4615	8.62571	8.90388	7.7211	5.20945
		10.2574	13.3867	10.3075	10.4898	11.7828	8.5216	10.4615	8.40088	5.07325
		11.0529	13.1429	11.5205	11.4622	12.0288	10.0154	11.1956	8.15144	6.30378
		7.55842	10.7341	7.49985	8.25974	9.62753	6.35755	7.61961	6.29155	3.05889
		5.53916	4.39232	2.70044	5.84549	4.08746	2.45943	6.14296	2.87447	0
		9.05664	12.3271	8.62297	9.62662	11.2615	7.30378	9.32268	9.07771	3.70044
		10.0664	8.91886	6.20945	10.7385	7.5157	4.24793	10.0562	7.20294	1.58496
		8.36741	11.4204	8.81137	8.96867	10.0775	7.19476	8.62936	7.10154	3.9386
		8.00983	9.74861	5.79442	8.37287	8.41785	4.35755	8.15819	7.13955	1.22239
		8.27612	13.5921	12.1308	7.92481	12.3998	10.3083	6.00749	5.77259	6.92283
		7.00282	8.60177	4.98868	7.01681	6.86419	3.80735	7.32493	5.54432	1.58496
		8.57648	11.0908	6.5812	9.14848	10.0147	5.42626	8.29155	7.49185	1.73697
		5.53916	9.82098	6.42626	5.85798	8.81858	4.97728	5.27302	4.89077	1.73697
		4.84549	10.5095	8.08215	4.67243	8.9542	6.14975	3.5025	4.41504	3.16993
		8.57459	11.6839	7.42836	9.0634	10.1137	5.37504	8.57238	7.75489	2.22239
		7.83763	13.8014	11.7626	7.46761	12.6141	10.2521	5	5.9542	6.54946
		2.16993	6.60363	4.14975	2.58496	5.32193	3.39232	2.66296	1	0.736966
		4.52356	9.63844	8.02929	5.2854	8.73132	6.73471	3.16993	2.87447	2.58496
		6.21432	10.7676	8.62297	5.82018	9.50283	6.94837	5.67242	3.9386	4.48113
		8.22521	14.1117	11.7548	7.68299	12.5777	10.2348	6.80736	7.21917	6.93074
		9.41574	11.7376	8.62297	9.91812	10.5488	7.45533	9.46828	7.83078	4.14296
		9.664	11.6233	9.07146	9.94691	10.5353	7.8009	9.43463	8.11374	4.41504
		9.72409	13.9152	11.6336	10.6013	12.8878	10.3842	9.55395	8.13614	6.67713
		8.46964	10.6972	8.08082	9.00703	9.48281	6.13955	8.55587	7.69813	3.11548
		9.39178	11.582	9.99152	9.64566	10.368	8.32643	9.33017	7.36632	4.9542
		6.88874	12.2257	10.3233	6.40088	10.7398	8.92184	5.80736	6.45396	6.56478
		9.32193	10.7694	7.86264	9.68912	10.0961	6.33092	9.15735	8.44294	3.11548
		10.4383	14.6275	12.9917	10.7457	13.4467	11.3273	9.86367	7.72792	7.74371
		5.61471	10.444	6.87036	5.18982	8.76818	5.44294	3.9386	6.76818	2.80735
		7.76818	11.975	10.5209	7.10329	10.4868	8.58684	6.22882	4.58496	5.96193
		8.73809	12.6426	10.3029	8.783	11.2665	8.63844	8.89178	8.50117	5.42626
		11.4602	15.2036	10.8362	12.4785	14.1953	9.91139	11.4645	13.1125	6.02237
		7.42626	8.77314	6.25739	8.41363	7.70736	4.61471	7.22239	4.60486	1.87447
		10.6268	13.777	10.3963	11.1405	12.5461	8.95274	10.338	10.4119	5.47032
		5.91289	9.1472	6.98299	6.61471	8.33092	5.52356	6.1964	6	3.11548
		9.85019	13.3757	11.9269	10.4507	12.2855	10.236	9.55651	8.72451	6.95807
		6.78136	10.1898	8.18488	7.20457	9.224	6.80735	6.75489	3.73697	3.45943
		7.34207	10.3264	6.56986	7.77479	8.75989	5.44294	7.46216	5.41504	2.5025
		9.64791	12.0986	9.70779	10.2691	11.0984	8.56986	9.4101	8.68182	5.07325
		6.64386	11.0807	9.61471	6.64386	9.84784	7.80735	5.99247	4.41504	4.64386
		4	8.4625	6.8857	4.20945	7.75154	5.56986	3.66296	2.5025	2.5025
		5.72792	5.03342	3.42626	5.75489	4.75489	2.80735	6.01495	3.58496	0.415037
		10.5805	14.3437	12.2248	11.0238	13.1352	10.6362	10.3193	8.85279	7.26991
		10.617	12.8253	10.4398	10.543	11.3326	8.74147	10.8611	8.68182	5.56478
		7.43045	9.96795	6.8857	7.9542	8.27845	5.44294	7.49719	4.96963	1.73697
		9.69	12.4227	10.7926	10.0526	11.2851	8.96723	9.76321	8.78681	5.85798
		9.19722	13.6883	12.6783	9.44398	12.5233	10.8451	8.50117	7.81592	7.67242
		9.31402	11.5367	9.33371	9.96578	10.7461	7.8392	9.11894	8.82124	4.56478
		6.98299	12.7033	8.76653	6.47573	11.1219	7.65464	5.72792	7.88468	3.96963
		8.74315	13.3021	11.6708	8.75656	12.1315	9.96434	8.49319	9.62753	6.56986
		5.67243	11.1818	8.10198	6.2384	10.5073	7.05528	4.34577	4	3.11548
		9.02445	11.6432	10.6387	9.70995	10.7723	9.04985	8.72792	6.43741	5.70044
		7.90087	10.8838	7.43463	8.34651	9.76901	6.06609	7.71653	6.65344	2.80735
		8.94837	11.419	9.3548	9.72962	10.4964	8.02237	8.71768	7.58246	4.66296
		5.11894	9.52699	6.0607	5.16993	8.23122	4.9542	4.41504	4.98489	1.87447
		8.79523	10.5736	9.01123	9.13955	9.4818	7.54689	8.60239	5.79008	4.29768
		8.23601	10.0941	5.3837	8.77643	9.41574	3.85798	8.13614	8.09628	1.41504
		8.56224	11.0077	8.45533	8.96867	10.0532	7	8.51439	7.90889	3.96963
		9.6711	13.7534	11.3327	9.88035	12.5975	9.74399	9.49052	9.07592	6.46489
		6.7039	10.9933	8.62662	6.84549	9.6248	6.90689	6.80305	6.71425	3.87447
		7.72792	10.7232	6.37504	8.41785	9.30606	4.72792	7.68182	6.44294	1.73697
		7.85019	12.7193	9.73598	7.9542	11.4375	8.03617	6.81592	8.8095	4.24793
		8.22159	11.3926	7.73978	9.05664	10.2021	6.16993	8.14466	7.56732	3.32193
		7.98014	10.8136	8.87652	9.18239	9.55842	7.30834	8.09628	5.83289	3.66296
		6.16491	9.34873	7.01402	6.35755	8.19722	5.85798	6.21594	4.41504	2.41504
		7.84549	12.3792	9.91139	8.56415	11.2174	8.43879	7.61225	9.55715	5.23522
		8.98085	12.9595	10.9535	9.13057	11.5978	9.24793	8.94837	8.34133	6.46489
		6.17991	11.2099	8.81137	6.47573	9.82177	6.79442	5.51307	6.74147	4.16993
		5.78136	10.9442	8.91663	5.82018	9.87191	7.61839	4.14296	4.56478	4.08746
		2.24793	7.43045	4.80735	2	6	3.80735	1.41504	1.73697	0.736966
		8.55555	11.2512	8.27496	9.19599	10.1724	7.16993	8.61594	7.2062	3.58496
		9.14593	12.2461	10.392	9.92481	11.4661	9.02514	9.28463	8.73358	5.40372
		9.15545	11.6545	8.80655	9.7789	10.4883	7.31741	9.28694	8.42347	4.08746
		8.9737	11.2896	8.71596	9.30035	10.0217	7.01123	8.87754	7.39518	3.87447
		9.70693	12.6948	10.5464	9.81218	11.4489	9.43671	9.59619	6.9542	5.82443
		9.0182	12.1673	7.79116	9.41045	10.6671	6.40939	9.07592	9.74427	3.41504
		6.0607	10.1969	9.37341	6.24793	9.18611	7.47573	5.70966	4.32193	4.02975
		7.85019	12.0203	8.5411	8.26679	10.757	7.09276	7.11548	5.61471	3.5025
		10.5596	12.6477	9.92073	11.2393	11.5718	8.35975	10.69	9.11287	4.41504
		8.96723	11.6488	7.77479	9.62205	10.314	6.31288	9.21675	8.40514	2.5025
		6.3837	10.7084	7.97441	6.88874	9.27496	6.2384	6.33985	5.81592	3.22239
		10.4911	15.3959	13.7605	10.8262	14.1554	12.0566	9.85071	10.2761	8.6736
		10.4252	12.8507	9.31854	11.1596	11.7084	8.01123	10.2578	8.89785	4.92283
		7.25267	11.1676	8.633	7.57743	9.93443	6.82018	7	5.74595	3.8413
		10.363	14.4494	12.1868	10.4512	13.1342	10.5319	9.23841	7.81378	7.4567
		8.25267	12.0306	8.34207	8.71253	10.6479	6.55459	7.98679	8.06429	3.11548
		3.24793	4.84549	3.64386	4.32193	4.16993	2.32193	3.87447	2.58496	0.736966
		6.56986	8.32531	6.93369	7.54689	6.93664	4.58496	6.56478	4.32193	2.73697
		10.1643	13.5653	10.6101	10.9355	12.0556	8.783	10.1824	8.22239	5.32193
		7.60548	10.9322	8.19476	7.85175	9.5812	6.53138	7.54946	5.10154	3.36923
		7.7211	10.3024	7.84862	7.94544	8.85487	6.30378	7.63904	4.24793	2.66296
		8.70995	11.151	9.7603	9.02375	9.98085	7.87036	8.67125	6.96193	4.56478
		9.31741	13.1702	10.7622	9.63118	12.1477	9.44191	9.21594	7.69116	5.47032
		8.15228	9.83566	6.20945	8.61102	8.56986	4.64386	8.01866	6.18322	2
		11.3393	14.1834	12.6275	11.9287	13.318	10.908	11.2408	10.0844	7.71195
		7.04712	10.8435	7.76818	7.35315	9.51964	6.37504	6.67242	5.8413	2.58496
		6.59246	9.67287	5.79442	6.96578	8.2738	4	6.60486	4.5025	1.41504
		9.30777	12.4225	9.61056	9.74399	11.0895	8.26913	8.97442	8.13443	5
		8.0634	10.4732	7.71425	8.2738	8.76984	5.96578	8.07146	5.86625	2.22239
		4.82018	8.92704	7.2854	5.32193	7.2854	5.79442	4.08746	3.05889	2.58496
		11.9643	14.4879	11.2783	12.4274	13.3036	10.0728	11.8339	10.7401	6.57491
		7.2384	11.194	9.10329	7.86728	10.2866	7.65105	7.1224	7.14296	4.08746
		8.68475	10.4244	8.2009	9.25385	9.17991	6.59991	8.82867	6.9386	3.70044
		7.26209	12.5554	11.7339	7.25739	11.2753	9.67243	5.52356	6.74147	6.59991
		9.80413	13.6997	11.4525	10.1793	12.5839	10.1273	9.56415	9.05799	6.51832
		7.45943	10.6106	5.80735	7.69	9.35645	3.9542	7.6677	6.54432	1.22239
		7.54303	9.30606	6.27146	8.32418	7.87036	4.83289	7.16658	4.05889	1.22239
		7.96145	11.6389	9.46659	8.27612	10.2064	7.90087	7.71882	7.42066	4.52356
		9.75405	12.0532	9.31967	10.2639	10.8361	8.38586	9.78736	8.15482	4.58496
		9.29002	11.5939	9.34374	9.84627	10.617	8.06609	9.19229	7.57238	4.32193
		10.6214	13.249	10.7149	11.3723	12.1235	9.26679	10.4143	9.24476	6.00749
		9.25621	12.1425	9.80615	9.98584	11.0577	8.40514	9.07146	8.09099	4.73697
		8.30264	13.8914	11.882	8.29921	12.6019	10.1768	6.64386	6.74595	6.74147
		8.39446	13.4317	9.12735	8.50383	12.0269	7.93664	7.36048	7.0625	4.29768
		2.64386	3.39232	1.70044	3	2.80735	0	2.58496	0.415037	0.415037
		7.32193	10.1241	9.36632	7.41785	8.4818	7.11374	7.18322	4.80736	4.41504
		11.789	15.0043	13.1693	12.354	13.8251	11.4757	11.7114	10.0371	8.01309
		9.633	13.789	11.2078	9.49486	12.2971	9.5216	8.90589	7.99624	6.26053
		7.36851	10.6904	7.90689	7.83605	9.36851	6.14975	7.58746	6.40939	2.58496
		6.99435	9.41891	6.81698	7.50383	8.28077	5.30378	6.98869	5.73697	2.58496
		5.42626	9.80735	5.13955	5.91886	8.00282	3.08746	5.99247	6.44846	1.41504
		10.5603	12.7388	9.76155	11.0792	11.3281	8.14975	10.7909	8.48516	5
		7.27845	10.3769	7.2384	7.33092	8.81218	5.76818	7.01866	5.1565	2.66296
		9.0182	11.7609	8.2854	9.74483	10.5289	7.18982	8.80735	7.12584	3.36923
		8.95783	11.0626	8.39017	9.53916	9.79928	6.61471	9.07682	7.05528	3.41504
		4.89482	10.7349	7.02791	4.70044	9.5216	5.88264	2.22239	3	1.87447
		4.30378	7.16491	7.37069	4.20945	5.84549	4.9542	3.62449	2.80735	2.58496
		8.20335	11.4149	9.76072	8.56605	10.4934	7.94837	8.18322	6.91886	4.98489
		3.16993	5.3837	2.70044	3.70044	4.20945	2	3.45943	3.22239	0
		9.87498	13.8844	11.1773	9.82416	12.5677	9.65642	9.59867	8.13443	6.14975
		6.61471	11.8274	10.3761	6.64386	10.6421	8.66178	4.34577	3.66296	5.32193
		0.807355	5.22882	3	1.58496	4.45943	1.80735	0.415037	2.11548	0.415037
		7.71425	9.69566	6.03342	8.13186	8.66356	4.93074	7.89885	7.37214	1.73697
		6.9629	12.3295	10.933	6.56224	10.983	9.17991	5.05889	4.90689	6.11548
		4.82018	6.84862	3.97728	4.9542	4.97728	2.70044	4.73697	3.22239	0
		9.69	12.489	11.036	9.85876	11.3134	9.51865	9.49852	7.58496	6.02237
		9.03273	11.3038	10.1963	9.47877	10.014	8.17742	9.06699	7.21594	4.79008
		8.21432	10.9837	8.18364	9.49386	10.2837	7.05528	8.0625	7.63178	3.62449
		5.45121	9.95019	6.97441	5.67243	9.09144	5.67243	5.22239	3.70044	1.73697
		9.29978	12.2004	9.84117	9.7211	10.8357	8.06878	9.26601	7.29155	5.1565
		7.55075	10.0341	8.23601	7.72792	9.05121	6.52356	7.26366	6.70506	3.62449
		6.15987	10.9576	9.11244	6.11894	9.65015	7.85175	5.34577	4.08746	4.48113
		9.15861	12.6344	9.00141	9.63844	11.2857	7.79442	9.08481	8.92283	4.08746
		6.75822	10.4486	7.69349	6.84549	9	6.05528	6.18322	5.75489	3.5025
		8.76072	11.5731	8.17493	9.08879	10.664	7.19476	8.82124	5.90689	4.08746
		10.9315	13.65	11.5281	11.4427	12.3794	9.53528	10.7701	9.49985	6.14975
		6.93664	10.3446	6.82655	7.25739	8.66534	5.56986	6.62936	5.34577	2.32193
		9.12153	12.3779	10.4592	9.48583	11.0348	8.69174	9.10765	7.57491	5.2854
		8.32305	11.017	9.54496	8.67948	10.0028	7.79442	8.1964	7.8413	5.56478
		9.71467	13.0808	11.5061	9.92333	11.8392	9.94398	9.76763	9.06699	6.51832
		10.097	12.8933	10.8965	10.5689	11.9669	9.33204	9.82972	9.38945	5.90689
		8.51964	11.4148	8.99435	9.01542	10.29	7.04439	8.59619	8.35609	3.41504
		8.64295	12.0129	9.31458	9.00422	10.7818	7.65464	8.44156	7.86005	4.34577
		5.41785	6.49985	3.42626	5.06609	5.16993	2.32193	5.16993	1.41504	0.736966
		0.584963	0.321928	0.584963	2	2	0.584963	1.41504	0	0
		3.52356	7.48382	6.53916	3.16993	5.78136	4.93074	2.9386	0.415037	1.58496
		10.7698	12.8555	7.93958	11.3479	12.138	6.43463	10.7982	11.4742	3.45943
		10.1507	13.6689	10.8092	10.7908	12.4651	9.5216	10.1632	10.0126	5.88264
		10.6766	13.1721	10.939	11.3578	12.1482	9.33985	10.8186	9.81111	5.96963
		10.144	11.8858	8.37829	10.4979	10.664	7.13955	9.97011	7.98109	3.73697
		9.58308	12.1324	10.0735	9.73556	10.7879	8.81378	9.30226	7.97919	5.89885
		10.4094	11.6039	8.23122	10.902	10.3821	6.82655	10.352	6.71425	3.27302
		7.38586	12.0435	10.3512	7.19476	10.6013	8.36194	6.40372	4.89077	5.49185
		4.55459	6.40088	3.75489	4.80735	5.52356	2.32193	5.54432	2.58496	0.415037
		7.5812	11.3991	9.30264	7.67596	10.2119	7.82655	7.12928	8.63421	4.77259
		2.16993	5.22882	3.52356	3.08746	4.49185	2.45943	2	1.41504	0.736966
		6.76155	10.9088	7.50978	6.76818	9.64205	6.11894	6.42066	7.10154	3.16993
		10.5299	12.7169	9.87575	11.279	11.7067	8.63118	10.4073	8.7955	5.40372
		8.34207	11.766	6.99152	8.91737	10.527	6.06609	8.29309	6.63421	2
		8.98014	10.1777	8.31402	9.48583	9.17368	6.53916	9.16155	8.40656	3
		7.87036	11.1044	9.59572	7.91289	10.0748	8.01402	7.46489	6.60979	4.87447
		9.72281	13.3424	11.1949	10.0755	12.2531	9.70477	9.28463	8.68533	6.01495
		5.10852	8.48684	5.01123	5.02237	6.91886	3.64386	4.87447	5.08746	1
		4.08746	4.35755	2.24793	4.42626	4.12928	0	3.87447	3.05889	0.415037
		14.4105	17.7014	14.8598	15.0958	16.0902	13.0826	14.4823	13.8914	9.99953
		12.385	15.1022	12.5872	12.9489	13.8663	10.7964	12.3383	11.3421	7.46761
		7.84862	11.6728	8.83999	8.24317	10.6046	7.37938	7.62936	6.84549	3.96963
		8.86419	10.5606	9.09144	9.38046	9.37395	6.91886	8.75711	7.5025	4.71882
		7.92333	12.3065	9.50879	8.39017	11.0895	8.35094	7.05889	6.6865	4.70044
		8.30264	10.7729	7.78953	8.66	9.1472	6.19967	9.05166	6.80736	3.32193
		7.71768	12.3724	8.54593	8.05528	10.9337	7.08746	7.44018	5.84967	3.36923
		11.5919	13.9235	10.5847	11.944	12.3537	9.16993	11.5432	11.4062	6.01495
		10.5606	14.5293	11.3306	10.8174	13.3077	10.098	10.2904	10.7638	6.57491
		4.88264	9.53236	7.18982	4.67243	8.27146	5.62936	3.77259	2.32193	2.80735
		10.8997	13.0379	10.7108	11.3883	11.685	8.94837	10.8925	9.18074	6.10154
		9.60223	11.2812	6.53138	10.3123	9.98371	4.39232	9.56351	7.5597	1.73697
		6.60363	11.1924	7.76321	6.77479	10.1072	6.81378	6.26053	5.23522	3.11548
		11.5683	13.5385	10.9293	12.1968	12.4459	9.67066	11.8273	9.55331	6.34577
		4.89482	8.76321	4.88264	5.32193	7.18488	3	4.41504	4.68182	0.415037
		8.25621	11.1196	9.0954	8.84549	9.78218	7.51964	8.09979	6.24793	4.14296
		10.8023	13.7424	12.1473	10.9091	12.219	10.2342	10.8549	9.18487	6.94252
		12.0971	16.6384	14.9067	12.4829	15.4359	13.2578	11.4654	10.9506	9.91039
		8.31854	12.6933	11.2216	8.56033	11.2894	9.50283	7.8095	7.4865	6.17659
		10.4651	11.8994	10.4043	11.1715	10.9207	8.73809	10.5965	8.33092	5.89885
		9.10525	12.1661	9.7752	9.82416	10.875	8.31741	9.08569	9.36559	5.66296
		10.2938	13.1009	11.3708	10.8622	11.9451	9.18859	10.5353	10.3743	6.16993
		11.1858	14.0728	11.4531	11.3633	12.6178	9.77561	11.3255	9.44294	6.40939
		9.57365	12.1806	9.51521	10.058	11.0147	7.87652	9.60239	9.3091	4.62449
		9.36249	12.9967	10.0855	9.8392	11.8942	9.03067	9.24555	8.53398	5.84967
		1.90689	4.62936	0.584963	3	4	0	3.22239	2.22239	0
		11.6085	16.5325	14.8479	11.6883	15.4706	13.2449	10.83	9.75878	9.59991
		7.57175	11.3371	8.51373	7.93958	9.98442	7.21917	7.11548	5.51307	3.90689
		11.5732	15.2993	13.6843	12.0726	14.3115	12.0449	11.5211	10.7698	8.49985
		7.42626	11.1144	8.45327	7.83289	9.78953	6.93664	7.26991	7.43463	3.22239
		8.30035	10.1539	6.38802	8.74987	9.01681	5.16993	8.29462	7.18982	2.22239
		7.94544	10.8078	8.11634	8.27612	9.65821	6.93664	7.51307	6.99624	3.54432
		10.4463	12.1556	9.99541	10.908	11.03	8.52356	10.2703	8.54045	5.05889
		10.7249	13.8814	11.9506	11.4344	12.8684	10.4969	10.5931	9.85487	6.83289
		8.668	10.628	8.69957	8.90238	9.21189	6.97154	8.4608	7.49719	4.14296
		6.97154	9.77972	8.08481	6.9542	8.48784	6.17991	6.47573	5.10154	3.41504
		8.44915	10.4795	7.6987	9.08614	9.52552	6.47573	8.42766	7.81378	2.80735
		8.28309	10.5601	6.64746	8.44708	9.42312	5.44294	8.16323	7.71425	2.32193
		6.2384	11.0199	9.69087	6.81378	9.98299	8.43045	5.69116	5.66296	4.64386
		9.0286	10.96	7.40514	9.30834	9.44294	5.98868	9.11548	4.5025	3
		10.1296	12.6787	10.3256	10.5122	11.1421	8.36851	10.0593	8.65105	5.27302
		1.70044	2.32193	1	2	2.16993	1	1.41504	0	0
		11.4762	14.3219	12.08	11.7684	12.9858	10.5048	11.408	9.94056	7.2062
		8.87191	13.0163	10.8519	9.16491	11.7292	9.17742	8.59743	7.15987	6.02975
		10.7303	13.6769	11.3703	10.9487	12.2832	9.75989	10.7748	9.59059	6.35168
		10.9353	15.1546	13.5963	11.3086	13.976	11.8568	10.5999	10.0094	8.55842
		5.49185	10.2441	8.64386	5.79442	9.26679	6.99435	4.80736	5.64386	3.70044
		8.7364	12.6762	9.26796	9.36523	11.4836	8.16742	8.67713	6.85383	4.32193
		11.4445	14.3295	11.7146	11.9551	13.098	9.97298	11.613	10.2637	6.67242
		8.88417	11.3218	8.36085	9.09144	10.1434	7.11894	8.80413	6.88264	3.90689
		2.39232	7.92184	6.11894	2.16993	7.0607	4.90689	1.22239	1.58496	2.22239
		7.48985	13.0167	10.0908	7.75154	11.9012	8.86573	6.27922	6.60486	6.10154
		7.54882	10.2402	6.71425	7.63662	8.36632	4.70044	7.51832	6.17659	2.11548
		9.20579	11.844	9.08746	10.0161	10.6961	7.53528	8.9542	7.77259	4.24793
		4.56986	8.42836	5.99435	5.47573	7.35755	4.67243	4.41504	3.62449	1.73697
		10.9058	16.3508	14.3525	11.0206	15.0632	12.7204	9.5216	9.82655	9.14551
		0.807355	2.45943	0.807355	2	1	0.584963	1.87447	0.736966	0
		7.47573	10.2482	7.52552	7.85175	8.79928	5.83289	7.54432	5.79874	2.87447
		8.7789	13.5674	11.1666	9.05121	12.2777	9.4543	8.14636	9.13699	6.38082
		8.11634	12.0988	9.22159	8.25503	10.5897	7.65105	7.61961	7.80521	4.24793
		8.74483	11.6019	9.17055	8.84078	10.6484	7.51175	8.74147	9.3053	4
		8.33985	13.464	9.03686	8.34207	11.967	7.50779	8.13785	8.25424	3.96963
		8.39446	12.2004	9.97764	8.70563	10.9163	8.41785	7.89885	7.79658	4.43741
		7.01681	12.7584	10.0144	6.97728	11.817	8.88874	5.04439	5.26053	4.71882
		5.34873	11.0276	9.48533	5.22882	10.0265	8.04166	3.36923	3.90689	4.71882
		5.98868	8.63934	6.09276	6.22882	7.41785	4.85798	6.36923	3.58496	0.415037
		9.86186	13.416	10.8156	10.4388	11.9368	9.31628	9.67184	8.55331	5.91488
		9.37613	12.8633	11.8192	9.60177	11.7863	10.0307	9.21108	7.70736	6.86212
		9.43254	13.1956	9.50333	10.1357	12.1532	9.0634	9.22641	7.48382	4.8413
		9.06811	14.3347	11.5299	9.25385	12.9068	9.91737	7.70966	7.18653	6.39232
		10.5182	12.8667	10.638	10.8707	11.4242	8.94398	10.4553	8.84549	6.52356
		9.22581	10.849	8.7879	9.65105	9.58214	7.10852	9.13357	7.43463	4.32193
		8.53333	14.5396	12.3853	8.2854	13.2574	10.6676	5.93074	6.37504	7.2062
		7.78953	11.4115	8.98797	8.36632	10.2198	7.51964	7.71653	6.05889	4.27302
		8.77972	12.6206	10.5793	9.48482	11.4921	9.04849	8.41785	8.06967	5.3339
		7.32643	11.0255	7.62753	7.64746	9.99365	6.49985	6.76818	5.36923	2.41504
		8.17991	11.313	9.95638	8.87191	10.5187	8.38802	8.08569	6.68182	5.14296
		10.9896	14.1814	12.1968	11.6182	13.0567	10.4569	10.9079	10.2578	7.17991
		8.08348	10.292	7.86728	8.39232	9.27263	6.74147	7.99435	7.26679	3.5025
		8.15355	11.7128	8.03617	8.64024	10.3939	6.78136	8.29615	7.41222	3
		4.65821	4.74147	4.65821	4.16993	3.85798	3.52356	4.34577	1	1.73697
		9.97871	13.1758	8.95492	10.4717	11.9001	7.05528	10.0131	10.9437	4.05889
		10.2565	14.5953	12.1466	10.8337	13.581	10.5836	9.97871	11.1213	7.36632
		7.06609	12.707	9.63072	6.66534	11.3562	8.11894	4.54432	4.75489	4.73697
		7.96145	10.4883	8.70477	8.34651	9.02929	7	7.77698	7.30378	4.27302
		10.9495	14.0924	13.1368	11.3473	13.0058	11.3712	11.0334	10.5456	8.29155
		10.2079	12.5459	10.5204	10.5127	11.2761	8.89482	10.2808	7.36048	5.44846
		6.45121	10.4861	9.47523	6.64386	9.28887	7.67243	6.32793	5.07325	4.48113
		6.53138	11.1185	7.73809	6.3837	9.61839	6.27612	6.43741	6.29768	2.58496
		3.90689	5.13955	3.20945	5.2854	3.9542	2.16993	3.70044	2.32193	0.415037
		3.08746	5.2854	3.52356	2.45943	4.52356	2.45943	2.80735	1.58496	0.415037
		9.49536	12.8443	10.4223	9.75989	11.567	8.5812	9.21755	6.83289	5.41504
		7.62936	10.0331	5.99435	8.01959	8.55459	4	7.56224	7.10154	1.73697
		8.74062	10.48	8.70908	9	9.27263	7.10329	8.57869	7.21917	4.36923
		12.581	16.7312	14.5598	12.6107	15.4449	12.8957	12.3086	11.9975	9.21351
		9.14083	12.0689	10.1774	9.5812	10.9951	8.50581	9.03159	8.13614	5.04439
		2.58496	5.77479	4.2854	2.90689	4.85798	2.80735	2.80735	1	0.415037
		9.5779	13.4088	10.5008	9.84706	11.7444	8.71596	9.224	6.47573	5.49185
		9.34041	12.2981	9.46301	9.64746	11.1007	8.13955	9.33017	9.36267	4.68182
		7.62753	10.4998	6.89482	8.16742	9.27496	5.78136	7.46216	7.48382	1.73697
		6.83605	11.0154	7.16491	6.76155	9.9359	5.80735	6.54432	8.24793	2.11548
		8.08082	10.9174	9.38154	8.29462	9.21917	7.59991	7.91688	7.65344	5.2854
		8.48281	10.3837	10.1173	9.24317	9.24911	7.77808	8.15313	7.41504	5.56478
		5.98868	8.94031	5.2854	6.85798	7.57743	3.70044	5.69116	5.08746	1.22239
		9.12089	11.1307	6.37938	9.64024	9.84862	4.85798	9.0616	7.51044	2.22239
		8.77561	10.6227	8.1267	9.33204	9.46761	6.40088	8.54818	7.69116	4.08746
		11.2333	14.3579	12.1311	11.7283	13.0019	10.4773	11.1701	10.264	7.10503
		8.224	10.2935	7.20701	8.67243	9.13955	5.50779	8.07503	7.38082	2.5025
		7.92926	12.1531	10.8809	8.45943	11.0974	9.23601	7.54689	6.66296	5.70966
		11.1381	14.6669	13.1722	11.7334	13.5773	11.5796	11.1972	9.97298	8.23841
		9.47168	13.0779	9.82893	9.90689	11.6502	8.41785	9.34799	7.49452	5.22239
		8.07146	11.7914	8.47978	8.59619	10.5324	6.74819	7.79008	7.38658	3.27302
		5.61471	4.59991	5.27612	6.40939	4.72792	2.90689	5.96963	2.5025	1.58496
		7.25739	10.2453	7.59059	7.49185	8.75822	5.61471	7.091	2.73697	2.73697
		4	8.99789	7.47371	4.75489	8.55459	6.49985	3	2.73697	2.5025
		10.8965	13.5529	12.1271	11.3112	12.1815	10.3859	11.0047	8.90589	6.99624
		7.52552	10.7337	7.81378	7.48784	8.91886	6.09803	6.81164	7.00749	3.90689
		5.70736	8.15102	5.2854	4.64386	7.00562	4.12928	4.77259	2.87447	0.736966
		4.78136	8.66	7.93221	4.55459	8.02791	6.59246	4	3.70044	3
		8.27146	10.5454	7.20457	8.77314	9.30492	6.19967	8.41645	5.10154	2.32193
		7.83447	10.3807	7.18239	8.53722	9.29692	5.58496	7.85383	6.6677	2.73697
		8.24198	10.9833	7.93074	8.94691	9.33874	6.20945	8.38945	6.77698	3.11548
		6.29462	10.187	8.05528	7.24317	8.99294	6.46761	5.71882	5.01495	3.32193
		7.44708	10.3796	8.05121	7.61102	9.21917	6.03342	6.67713	6.73245	3.16993
		7.24079	10.1007	8.52845	7.55842	8.44087	6.56986	7.09452	4.34577	2.9386
		8.74735	12.1827	9.03205	9.43463	11.0681	7.59991	8.57238	8.72451	3.80735
		8.54689	10.608	7.57932	8.96145	9.20457	6	8.38082	6.73697	2.80735
		6.26679	9.07347	6.45121	6.70736	7.14975	4.12928	6.26679	2.80735	1.22239
		8.58496	12.9132	11	8.84862	11.5774	9.16867	8.15819	7.88264	5.59495
		9.23721	11.8947	9.46455	10.1196	10.8424	8.03617	8.96097	7.82443	4.36923
		9.21371	11.7331	9.09803	9.68738	10.4147	7.2384	8.99247	6.44846	4.02975
		8.99365	12.5116	10.1212	9.41996	11.2983	8.55267	8.76377	6.79874	5.18322
		6.98014	9.50978	6.74819	7.04439	8.07146	4.9542	7.34873	3.90689	2
		2.75489	6.71768	4.67243	3.24793	6.10852	3.9542	2.87447	1.73697	1.41504
		7.25503	10.9989	9.87805	7.74819	9.65821	8.17742	6.80736	4.11548	4.96963
		8.27612	13.2206	10.4612	7.87652	11.9016	8.783	5.52356	5.87447	5.2854
		7.783	10.5992	6.45943	9.07012	9.20823	5.56986	7.40656	7.27612	1.73697
		7.5216	10.0063	7.13443	7.79442	8.93074	5.67243	7.20945	5.65344	2.41504
		5.94837	11.1075	8.77396	5.98868	9.9629	7.49985	5.1964	4.73697	4.43741
		6.45121	11.7651	9.77808	6.41785	10.9163	8.53138	3.41504	4.02975	4.62449
		9.78545	13.7	11.7966	10.1497	12.5729	9.99577	9.37431	8.59246	6.6677
		7.00562	10.4307	7.62571	7.61102	9.53041	6.04439	7.32193	7.14636	2.22239
		7.98157	12.7957	11.4323	7.9542	11.4479	9.65732	7.38945	5.88264	6.27922
		9.71339	12.4952	10.06	10	11.0286	8.58684	9.84601	8.98869	5.62449
		8.04166	11.3914	8.54206	8.68299	10.1984	7.13443	8.06609	6.81592	3.80735
		8.36413	11.2639	10.0708	8.64386	9.95638	8.41574	8.12928	7.71195	5.18322
		9.59432	12.837	9.03342	10.0934	11.6715	7.93369	9.1857	5.83289	4.54432
		10.3069	12.7559	10.5442	10.7611	11.6409	9.06609	10.3144	9.42696	5.39232
		7.11374	12.8325	9.47421	6.91289	11.5221	8.03617	5.62449	5.65344	4.27302
		5.31288	5.66534	4.58496	5.65821	4.45943	2.45943	5.23522	3.27302	1
		9.2246	11.9394	9.65732	9.84706	10.6303	8.09803	9.42976	6.9542	4.80736
		8.83605	10.4841	8.99718	9.45327	9.51274	7.15482	8.92184	7.03709	4.14296
		8.40833	12.9202	8.40088	8.16239	11.4727	7.00562	8.16825	8.61716	3.27302
		9.6974	11.6331	9.58731	10.0721	10.4247	7.81378	9.77259	8.112	4.71882
		9.62205	14.3259	12.4523	9.88341	13.0878	10.7768	8.90187	7.24159	7.20945
		8.46761	11.1035	7.8857	9.27961	9.76901	5.84549	8.08037	7.24793	2.87447
		8.93074	13.9991	11.6674	8.83605	12.6738	10.0941	8.41645	6.60979	6.95031
		8.23482	11.7403	10.2912	9.02791	10.8773	8.84078	8.31741	6.82443	5.67242
		11.2327	14.7518	11.6708	11.7785	13.5132	10.3918	11.1211	9.97011	6.65344
		2.32193	4.79442	3.45943	1.58496	2.80735	2.80735	2.22239	0.415037	0.415037
		10.6018	13.7933	11.7767	10.9318	12.3625	10.0795	10.673	9.10241	6.4865
		7.84862	10.0334	7.45738	8.22641	8.66888	6.14975	7.91089	6.23522	3.36923
		8.69957	10.7151	6.89178	9.09408	9.43254	5.82018	8.77369	7.62449	2.11548
		7.17991	10.375	6.67596	7.46352	9.16993	5.37504	7.08392	6.91886	2
		9.98371	12.7993	8.13955	10.3315	11.5859	6.49985	10.071	10.9858	3.27302
		10.2234	13.6663	10.6355	10.6961	12.4506	9.17368	9.80198	9.99671	5.96193
		8.75405	13.088	11.4754	8.99577	11.7983	9.6987	8.50117	8.08746	6.46489
		11.6889	14.5195	12.7145	12.2696	13.3315	11.1389	11.7852	10.5446	7.5025
		8.82337	11.4667	9.55651	9.16867	10.0861	7.67596	8.75154	7.18322	4.32193
		6.99435	11.0901	8.84941	7.45533	9.75071	6.69349	6.38082	6.77259	3.90689
		9.978	14.3361	12.532	10.1611	13.3804	11.129	9.43324	8.70159	7.58246
		8.76321	11.1383	7.84235	9.49985	10.3476	6.56986	8.5157	9.05799	3.11548
		9.34041	11.2069	7.56224	10.115	10.2662	6.33092	9.36048	8.46896	3.27302
		1.16993	5.84549	2	1.32193	4.93074	2	1.41504	1.22239	0
		8.26562	11.4647	8.04985	8.85331	10.245	6.62205	8.16658	8.09452	3.58496
		5.25739	6.94544	4.55459	6	5.90689	2.70044	5.02975	4.14296	1.22239
		7.77149	10.991	8.97871	7.98584	9.80171	7.52748	7.57994	5.23522	4
		7.39874	8.07012	6.34873	8.84078	7.633	4.08746	7.54946	5.96963	1.58496
		9.57175	12.9659	10.6133	9.86728	11.8301	9.21067	9.67243	7.93467	5.70966
		8.41469	10.5765	6.88264	8.52356	9.11764	5.44294	7.99624	6.76818	2.32193
		6.94837	12.5378	9.73302	6.53138	11.3979	8.10066	4.43741	5.11548	4.39232
		8.73725	11.5163	9.49635	9.41363	10.4257	7.84862	8.5937	8.14126	4.11548
		4.52356	7.90989	5.19967	5.35755	6.98299	3.90689	4.64386	3.77259	0.415037
		10.2222	13.6055	11.2948	10.6847	12.4082	9.72792	9.8392	9.13785	6.07325
		11.9255	14.9444	12.7703	12.3645	13.5903	10.8711	11.8452	11.2752	7.56224
		8.76238	10.9217	7.80735	9.37395	9.56796	6.2384	8.87344	7.93664	2.66296
		5.33985	6.73809	3	4.24793	5.62936	2.58496	4.32193	4.11548	0
		6.74483	10.3348	5.90689	7.15987	9.08746	4.72792	6.63904	5.35755	1.87447
		10.9867	12.7851	10.4383	11.596	11.7756	9.08879	11.0304	9.38514	5.61471
		7.76984	10.5209	6.53916	8.1267	8.82018	5.2854	8.02975	6.30985	3
		8.62845	10.9531	8.50581	8.71939	9.34873	6.56986	8.58746	6.77259	3.45943
		5.25739	7.87036	5.56224	6.32193	6.69349	4	5.39232	3.80735	1.22239
		11.0751	13.9245	9.34541	11.6902	12.6872	8.12928	11.2072	10.7068	4.39232
		0.584963	1	0	2.32193	1.80735	0	1.22239	0	0
		10.1507	12.5676	11.2485	10.363	11.4027	9.56701	9.96	7.14636	6.2854
		6.49586	10.4668	8.07682	7.01123	9.04029	6.09803	6.1964	4.79008	2.22239
		6.24793	10.7217	7.93958	6.67243	9.30948	6.76155	5.75489	6.63904	3.9386
		9.51175	13.3278	10.602	9.6027	11.9204	8.77972	9.24159	9.95031	6.53398
		2.52356	2.45943	0.321928	3.39232	1.32193	0	2.66296	1.41504	0
		6.34873	11.6668	9.0189	6.63662	10.7624	7.3966	6.05166	4.41504	4.89077
		9.0607	14.8531	13.0571	8.62571	13.3746	11.1721	6.43185	7.47032	7.98299
		5.49985	9.71853	7.1472	4.39232	8.12412	5.35755	4.29768	4.14296	2.32193
		9.4445	13.3271	11.0156	9.88035	12.088	9.31515	9.19722	8.46352	5.96963
		5.96578	9.27903	7.87805	6.14975	7.84235	6.37504	6.02975	3.8413	3
		7.41785	11.4602	8.55459	7.7879	9.93884	6.94837	7.13614	5.53398	3.32193
		6.77808	10.3748	7.31741	7.53916	9.03205	5.89482	6.80736	5.59495	1.87447
		7.37938	6.03892	9.67507	7.81378	4.61471	7.66534	7.61471	3.58496	4.96963
		9.11439	11.9003	7.59246	9.71939	10.6475	6.34873	9.24555	9.30073	3.22239
		10.899	13.9739	10.127	11.3049	12.6376	8.57175	10.7563	10.2404	6
		7.07682	12.0506	8.42522	7.44708	10.7912	6.91886	6.45943	5.1565	3.05889
		6.16491	9.45276	7.03067	6.15987	7.67243	4.88264	6.00749	3.45943	1.73697
		5.94837	10.8574	9.15228	5.62936	9.79766	7.61102	3.45943	3.96963	4.14296
		8.35204	10.2198	8.49285	8.47371	8.76818	6.37504	8.11027	6.81592	3.66296
		8.48583	11.3569	6.98014	8.99718	10.0451	5.45943	8.33241	7.68883	2.41504
		7.64386	9.8914	7.32193	8.32418	8.73302	6.09803	7.57238	5.40372	2.87447
		8.68124	12.0322	9.87728	9.17866	10.8186	8.2854	8.74371	7.77698	4.87447
		3.12928	3.58496	3	3.64386	1.80735	1.58496	2	2.11548	0
		8.2854	10.9589	7.54303	8.85798	9.5632	6.11894	8.51439	6.77259	2.5025
		7.96867	11.186	7.32643	8	9.17617	5.85798	7.91289	4.41504	1.73697
		11.1651	17.1866	14.2211	10.6821	15.5914	12.5854	8.62571	10.9501	9.2503
		5.32193	8.19967	5.36632	5.84549	7.62571	4.2854	5.32193	4.22239	1.58496
		6.91886	7.05528	4.94251	6.88874	7.25739	4.16993	6.70506	2.22239	1.22239
		9.96831	12.2943	10.0393	10.3565	11.1396	8.24555	9.81164	8.89178	5.20945
		7.91139	13.4214	11.3918	7.61839	12.1729	9.81938	5.61471	5.97728	6.3339
		9.34596	12.0821	8.80494	9.66534	10.5656	7.32643	9.32793	7.84549	3.87447
		9.34041	12.4535	8.83763	10.1176	11.2164	7.14466	9.14805	9.3837	3.96963
		9.41838	12.5489	9.75113	10.0741	11.3918	8.15228	9.06699	8.82231	4.8413
		11.1275	14.3744	12.2614	11.5548	13.1441	10.5122	11.1159	10.4023	7.16323
		9.38208	12.2352	9.57837	9.58871	10.8277	7.77479	9.31288	9.06967	5.23522
		8.06878	11.0663	8.26562	8.56415	9.90539	6.93074	7.91089	4.9386	3.27302
		5.52356	8.82416	6.0607	5.08746	7.61102	4.20945	5.53398	7.27922	1
		6.04439	11.2133	10.1013	5.83289	10.043	8.32867	3.27302	3.58496	5.01495
		7.89026	9.71853	6.96867	8.03617	8.23601	5.44294	7.91089	6.61471	2.5025
		3.52356	6.97154	3.32193	3.90689	5.70044	2	3.22239	2.73697	0.415037
		6.32193	11.5615	6.75154	6.17991	10.4707	5.20945	5.70966	9.54174	2.11548
		10.0227	14.5515	13.0885	10.1991	13.3281	11.3554	9.35902	8.61716	7.98869
		8.68387	12.0375	10.0997	9.11374	11.1341	8.71081	8.76044	6.70044	5.11548
		9.14466	12.8718	9.72153	9.17866	11.4866	8.30606	8.71996	6.44846	4.80736
		6.59246	10.4033	7.75322	7.12928	9.00703	5.93074	6.25424	5.26053	1.87447
		7.65821	11.3483	8.25974	7.99435	9.70908	6.31288	7.70506	6.30985	3.32193
		7.55267	11.8127	8.82337	7.89785	10.5661	7.73809	7.08392	5.79874	4.02975
		8.5216	12.2897	9.86302	8.64205	10.9454	8.43463	7.94252	7.22561	5.12928
		8.22038	10.3592	7.89936	8.76321	9.36741	6.52356	8.04439	6.40372	2.58496
		11.0931	13.7572	11.8923	11.6575	12.6398	10.4009	11.1952	9.46352	6.89077
		9.76984	11.848	9.42626	10.2568	10.7423	7.62571	9.89381	8.82549	4.71882
		8.60084	11.0871	7.67419	9.51767	9.71339	6.04439	8.48113	7.35462	2.41504
		7.10066	11.7118	9.96578	7.12412	10.0133	8.02791	6.52878	7.37504	4.87447
		2.45943	7.08215	4.26679	1.58496	5.93074	3.08746	2.11548	2	1
		8.39232	11.5125	7.18982	8.73132	9.91364	5.18982	8.4608	6.47032	2.11548
		7.83131	10.6891	6.9542	8.36194	9.16365	4.32193	7.78136	8.09452	2.58496
		7.99294	10.9317	8.49185	8.30834	9.5859	6.89482	7.88264	6.71882	3.58496
		8.81618	11.4435	7.24555	9.32531	10.2662	5.58496	8.77149	8.14975	2.9386
		10.0934	12.4904	10.0444	10.6316	11.2633	8.26679	10.0521	9.32268	4.85798
		9.76942	11.8015	7.97011	10.3337	10.6861	6.83289	9.48918	5.98489	2.9386
		6.88874	13.054	11.2981	6.62205	12.1636	9.78463	4.75489	5.1565	6.89482
		7.85331	11.0377	8.10591	8.29462	9.74315	6.46761	7.79225	6.29768	2.58496
		10.9482	13.8679	11.7754	10.9755	12.2116	9.86264	11.1807	8.87447	6.67713
		3.97728	5.80735	3.04439	4.42626	4.58496	2	3.9386	1.41504	0.736966
		9.95383	12.4963	10.6414	10.5859	11.4051	9.06205	9.87907	8.61961	5.9542
		10.0248	13.0643	11.0154	10.6022	11.869	9.32193	9.82761	7.99624	5.96963
		10.3387	12.7883	10.536	10.9043	11.8283	8.97441	10.122	9.29615	5.49185
		5.57743	10.128	7.22882	6.30378	8.36413	4.70044	5.40372	4.9542	1.58496
		6.97441	8.72962	5.93664	8.93517	7.74819	5.49185	6.98869	2.73697	2
		3.61471	6.66178	3.08746	3.24793	5.04439	2	2.58496	2.32193	0
		9.23542	11.445	8.68912	9.6987	10.1755	7.13955	8.96578	7.53916	3.8413
		9.70693	12.2484	10.1485	10.1415	11.1186	8.43463	9.64025	8.09979	4.89077
		3.80735	8.01402	7.33539	3.70044	7.51964	6.16993	3.70044	1.87447	3
		7.19229	11.6701	8.5068	7.42206	10.2306	6.69349	7.03709	6.3339	3.73697
		8.50184	12.5576	10.0624	8.83447	10.8638	8.24555	8.75377	8.42487	5.11548
		10.4846	13.3094	10.8736	10.8564	12.1384	9.19599	10.5511	9.72395	5.89077
		5.30378	8.7364	5.59991	6.53138	7.42626	4.52356	5.73697	2.22239	1.41504
		9.56415	11.5503	7.49386	9.90011	10.5765	6.16993	9.22802	8.30226	2.73697
		5.34873	7.8009	4.67243	5.6865	6.25739	2.90689	5.60486	2.11548	0.736966
		5.82655	7.34873	3.2854	6.34873	6.2854	2.58496	6.30985	3.45943	0
		7.09011	10.4059	8.50184	7.44294	9.02375	7.06609	6.89885	6.2854	3.41504
		9.89822	11.9317	9.59386	10.1176	10.4331	7.98299	9.92827	7.59743	4.56478
		5.52356	10.227	7.80735	6.07682	8.95565	6.56986	5.29768	4.98489	3.36923
		10.7099	16.446	14.5582	10.4681	15.1533	12.8354	8.33539	8.88874	9.26913
		4.16993	7.2384	4.58496	5.16993	7.48382	4.24793	4.36923	4.58496	1.22239
		7.57743	10.7222	8.18239	8.13443	9.2009	6.78136	7.53138	6.81164	3.70044
		7.22641	9.78504	8.93443	7.62936	8.27146	7.20945	7.37214	5.94642	4.24793
		8.87575	11.5212	8.74315	9.17617	10.2527	6.88874	8.8857	7.19311	4.05889
		10.9819	14.4171	11.8213	11.6989	13.3257	10.3734	10.9547	10.4852	6.81592
		7.21432	12.0152	8.84235	8.00562	10.7553	7.44294	6.60979	6.91089	4.1964
		1	2.24793	0.807355	1	1.32193	0	1.22239	0.415037	0
		4.47573	8.00843	9.47877	4.45943	7.11894	7.96	3	1.87447	5.58496
		11.3026	13.3888	11.6331	11.7649	12.4342	9.8857	11.2858	10.4639	6.70506
		9.75697	11.8226	8.88341	10.2306	10.584	7.35315	9.65225	8.37359	4.32193
		9.69697	12.5384	9.79604	10.1649	11.2917	8.07682	9.52552	8.71882	4.77259
		7.85643	11.4743	6.8009	8.32193	10.0355	4.9542	7.8009	8.57994	2
		7.27845	9.85097	7.32193	7.61471	8.32643	5.91886	7.37793	6.91488	2.58496
		10.4328	11.8548	8.59152	10.9031	10.9222	7.57365	10.2336	8.32793	3.54432
		9.30606	12.3737	9.664	9.70044	11.0536	8.02791	9.44294	8.3502	4.34577
		7.65284	7.78463	5.46761	8.34873	6.31288	3.08746	7.70736	4.73697	0
		5.9542	11.7659	9.47877	5.83289	10.5784	8.0607	4.02975	5.8413	4.75489
		8.29577	10.6115	7.81858	8.77972	9.4625	6.34873	8.35609	5.39232	2.73697
		4.06609	5.09803	4.04439	5.24793	4.58496	2.16993	4.24793	3.36923	0.736966
		5.76155	8.5859	5.58496	5.76818	7.43045	4.24793	5.89885	2.5025	1
		7.0607	9.15987	5.25739	7.44708	8.04439	4.2854	7.34873	5.47032	1.22239
		11.7249	14.0224	11.1386	11.8275	12.5775	9.65015	11.7661	9.43741	6.44846
		10.837	12.3746	9.41996	11.2671	11.4476	8.23601	10.7643	9.33465	4.5025
		8.10852	10.8001	7.77479	8.72622	9.60455	6.12928	8.17825	7.70506	3.05889
		9.01402	11.515	8.81137	9.59152	10.2167	7.09803	8.90187	6.40372	3.80735
		8.04029	11.6834	9.81738	8.32193	10.3581	8.06878	7.85175	6.20945	4.80736
		9.0007	11.8291	9.5812	9.49885	10.9341	7.84549	9.07236	9.67596	4.66296
		8.21067	11.5378	7.32643	8.93811	10.4078	6.57743	8.10329	7.06609	2.73697
		9.84706	12.952	10.5467	10.196	11.6996	8.93958	10.0652	8.8806	5.42626
		8.66622	14.1571	10.0855	8.29002	12.4535	8.32193	7.34873	9.96963	5.16993
		6.86419	9.55411	7.79442	6.83289	8.46148	6.09803	6.98489	5.48113	2.41504
		11.407	14.3401	12.1623	12.0551	13.0475	10.5048	11.3535	9.90639	6.96963
		8.54593	12.4888	10.2755	8.80896	11.4592	8.93958	8.08037	5.70044	5.43741
		6.09803	9.02445	6.49185	6.53138	7.91886	5.14975	6	2.58496	1.87447
		8.02791	11.5061	8.35755	8.42836	10.5098	7.21917	7.90489	6.80736	3.62449
		6.66534	10.7807	9.17493	8.64566	9.50482	7.45943	6.44846	4.56478	3.96963
		7.78463	11.6986	10.6353	8.16742	10.2143	8.75656	7.65821	5.23522	5.32193
		10.4333	12.6236	10.3069	10.9009	11.6695	9	10.2099	9.29768	5.53398
		2.9542	4.91886	2.24793	4.35755	3.45943	1.58496	0.736966	0.415037	0.415037
		11.3764	13.5567	11.0636	11.9401	12.335	9.57837	11.4236	9.09979	6.23522
		6.66888	9.76238	6.82655	6.92481	8.54689	5.58496	6.61961	5.16993	2.41504
		7.19476	11.3505	9.29117	7.55459	10.1643	7.78463	7.03709	5.76377	4.24793
		8.81137	12.4887	10.0185	9.12412	11.3912	8.64386	8.58371	6.89482	5.2854
		7.98014	12.3123	10.1023	8.07414	10.9348	8.35535	7.76155	6.80736	4.79008
		10.2408	12.7112	8.05799	10.719	11.4755	6.62205	10.1923	8.7131	3.70044
		9.16365	10.8281	7.15228	9.78382	10.0881	6.64386	8.97442	7.91089	2.5025
		8.45533	11.815	8.75906	8.56224	10.7215	7.60363	8.44432	7.24476	3.80735
		6.98014	9.43463	7.66534	6.7879	7.83289	6.01123	6.63904	4.22239	3.22239
		10.7024	14.4059	12.16	10.9726	13.1658	10.6175	10.1812	8.26991	7.14296
		8.68738	13.039	8.93664	9.11634	11.6357	7.69697	8.72679	8.12067	4.29768
		9.77066	13.1284	9.01053	9.76487	11.3109	7.08746	9.47303	6.70506	4.22239
		9.38694	11.9544	8.24436	9.80332	10.815	7.19476	9.55651	9.04622	3.16993
		7.47978	9.29806	5.54689	7.76155	7.84862	3.85798	7.64866	5.44846	1
		10.9024	14.6052	12.8255	11.4445	13.532	11.0792	10.5717	9.16071	7.66534
		6.03892	11.4025	8.47877	6.06609	10.2732	7.43463	4.82443	3.80735	3.58496
		10.2776	12.6833	10.136	10.8615	11.5145	8.46761	10.4594	8.66296	4.70044
		8.42941	11.7888	8.42312	8.64024	10.5201	6.85175	8.17825	6.46489	3.45943
		8.72366	11.6298	9.43045	9.25621	10.6782	7.9542	8.39375	7.77259	4.62449
		9.85915	12.9183	11.3171	10.2064	11.412	9.16742	9.98774	7.99812	6.03709
		9.27496	12.0825	9.61425	9.83842	10.4702	7.79766	9.39446	8.02975	4.62449
		8.22521	11.2619	8.47168	8.56796	9.96362	7.10329	7.71195	7.31288	3.54432
		9.35425	11.9556	9.53041	9.91289	10.7	7.80735	9.50117	7.64866	4.39232
		9.75739	13.3779	10.2594	10.2633	12.0231	8.71768	9.76598	8.58621	5.30985
		3.52356	4.26679	2	3.75489	3.16993	0	3.54432	1.58496	0
		5.54689	4.64386	6.38802	4.49185	3.85798	4.12928	5.66296	2.73697	1.58496
		8.9542	10.5159	7.49785	9.35535	9.45738	6.11894	8.94739	7.58496	3.5025
		8.28425	11.3669	9.66311	9.09011	10.4681	8.40939	8.08746	8.11374	4.77259
		9.02029	11.837	8.1472	9.50184	10.5527	6.34873	8.89178	7.835	3.27302
		11.8704	14.3311	12.3703	12.2734	12.9973	10.6434	11.9714	9.70563	7.22561
		10.2306	12.3551	10.0279	10.8234	11.0647	8.55651	10.456	8.76044	5.22239
		9.88532	12.5339	10.3821	10.4615	11.3625	8.57932	9.80843	8.59619	5.76377
		6.10329	10.3701	8	6.19967	9.09408	6.18982	5.5025	5.05889	3.22239
		10.2276	13.3267	10.3035	10.6147	12.1578	8.8933	10.0033	10.3294	5.76377
		5.49185	5.16993	3.90689	5.64386	4.12928	2.16993	4.80736	3.22239	0.415037
		8.48684	12.2715	9.68519	8.47776	10.927	7.97728	8.0625	7.54174	4.8413
		9.05325	11.8028	9.79969	8.99577	10.4903	7.88874	9.34577	7.67007	4.8413
		8.16867	10.3343	7.62571	8.53528	9.16113	6.40088	8.24951	6.1565	3.62449
		7.94983	11.2671	8.86728	8.16491	10.218	7.77479	7.42906	6.26679	3.87447
		10.042	13.486	12.1229	10.3393	12.3365	10.3799	9.99294	9.14551	7.33092
		5.69349	7.14466	7.01681	5.93074	6.67243	5.35755	5.39232	2.11548	2.5025
		8.99081	13.464	10.5784	9.26562	12.2078	8.89785	8.59991	7.14636	5.2854
		9.82615	11.5	9.89406	10.1319	10.4522	8.37721	9.9901	8.57743	5.26053
		9.09011	11.6215	8.5216	9.46046	10.5053	6.88874	8.76818	7.33092	3.45943
		7.95274	11.8835	9.09144	8.47776	10.5182	7.67243	7.85383	6.42626	4.05889
		9.13121	12.1097	10.3115	9.66711	11.3587	8.81057	8.89077	8.53528	5.61471
		7.76321	11.1453	7.61839	8.02237	9.57932	5.9542	7.76598	6.02237	2.80735
		6.82018	8.75989	5.87036	7.42626	7.71081	4.72792	6.89077	4.58496	2
		8.23002	10.7832	8.68299	8.66711	9.40727	6.90087	8.2854	5.75489	3.58496
		4.06609	5.96578	2.85798	5.18982	4.67243	1.58496	3.90689	1	0.415037
		5.30378	9.56081	6.51964	5.40939	8.31967	4.83289	5.11548	5.85798	1.58496
		8.0607	12.9732	10.5563	8.43671	11.692	8.98157	7.48382	7.24476	5.40372
		7.95565	10.1144	7.97585	8.59805	8.89482	6.58496	7.85383	6.91089	3.11548
		9.55219	14.1239	12.1775	9.86341	12.8281	10.3701	9.131	8.30073	6.97728
		9.36194	12.6194	10.7108	9.75071	11.3883	9.08348	9.20049	8.29309	5.82443
		8.32305	12.6729	10.6108	7.9629	11.0566	8.83447	7.8009	6.98489	5.80736
		6.44294	6.06609	4.32193	6.82655	4.88264	2.16993	6.2854	3.41504	0.415037
		7.81378	11.3274	9.34762	7.99718	9.95056	7.55842	7.84549	5.92283	4.05889
		8.95565	11.5401	9.01262	9.73132	10.5033	7.66888	8.93566	7.88874	4.1964
		10.3848	14.6574	12.7163	10.5637	13.3997	11.0331	10.0688	9.88722	7.59495
		8.45327	12.162	9.90388	8.62571	10.7326	8.36632	8.30378	7.30073	5.61471
		7.71081	7.03342	4.10852	7.24317	5.80735	4.97728	6.76377	4.68182	1.87447
		9.55698	11.4522	8.0348	9.97656	10.0634	6.36632	9.20701	8.22882	3.41504
		8.31967	13.1222	11.3325	8.34873	11.6089	9.27146	7.40656	6.39803	5.9386
		8.3298	10.9618	9.20029	8.96867	9.85175	7.27612	8.29309	8.43045	4.56478
		6.55842	11.2308	8.56605	6.91289	9.76901	7.02791	6.26679	7.82231	3.8413
		8.39017	12.4622	9.60316	8.73978	11.2972	8.15735	8.3443	7.05528	4.45943
		6.54689	10.1777	7.86573	7.03892	9.06474	6.49985	6.23522	5.59495	3.16993
		9.0546	13.3625	10.6096	9.2703	12.2802	9.224	8.28848	8.49452	5.47032
		6.29921	9.08879	5.50779	6.88264	8.07414	4.52356	6.16323	5.01495	1.41504
		9.95492	12.2195	8.55267	10.4888	10.5226	6.65821	9.99718	9.25503	4.02975
		6.48784	9.76197	5.98299	6.75489	8.15482	4.67243	6.35755	4.45943	1.58496
		10.6667	13.7364	11.594	10.6618	12.3301	9.64024	10.7194	8.76598	6.52356
		6.58871	9.5073	6.17493	7.12928	8.33539	4.55459	6.16323	4.70044	0.736966
		9.99859	12.6463	10.6618	10.4481	11.5946	9.08746	10.0485	8.63783	5.88264
		9.83052	11.79	9.45789	10.221	10.5943	7.90087	9.96338	8.83183	4.56478
		11.1193	15.5797	13.61	11.3432	14.4659	11.9805	10.5482	11.1189	8.62083
		8.07948	11.4066	10.0224	8.70563	10.1799	8.3966	8.24	8.60363	6.13614
		7.14466	11.5597	9.71853	7.16491	9.69523	7.54303	6.49185	4.92283	4.9542
		5.87036	10.2456	7.29462	6.20945	8.64566	5.70044	5.22239	3.32193	2.66296
		8.72622	11.6739	9.39285	9.28887	10.5377	7.75154	8.60856	7.24159	4.24793
		6.71425	13.4582	11.1607	6.46761	12.3502	9.31854	4.56478	5.65344	6.93074
		9.49185	12.8582	10.7177	10.2294	11.6409	9.05799	9.62144	8.86625	5.74595
		8.54303	10.1507	7.70908	8.98584	8.74987	5.90689	8.45396	6.18322	2.41504
		9.76611	11.862	10.0389	10.183	10.7603	8.55842	9.79874	8.38658	5.52356
		6.42626	10.9482	8.80977	6.85798	10.4594	7.49985	6.16323	4.05889	5.32193
		7.87498	9.58637	7.29692	8.6865	8.55459	5.33985	7.99247	6.86212	2.32193
		9.32811	12.1218	9.08813	9.85019	10.7368	7.37069	9.51898	8.68416	4.36923
		2.45943	7.24079	6.23362	3.16993	6.55459	5.30378	1.22239	1.58496	1.73697
		11.0466	14.7814	11.8886	11.4911	13.5598	10.3123	10.6909	10.3324	6.91488
		7.45327	12.2799	8.5708	8	10.9661	7.26209	6.67713	8.77479	3.73697
		10.0007	13.5826	11.4781	10.3778	12.2287	9.60733	10.1068	9.29997	6.46489
		6.08746	10.2503	8.3015	6.20945	8.91886	6.76155	5.73697	4.11548	3.96963
		9.70779	12.5699	10.4115	10.3354	11.4242	8.77149	9.54946	6.95031	5.1964
		7.03617	13.0188	10.6519	6.69349	11.5512	8.95274	4.56478	5.34577	5.58496
		9.664	11.8194	9.73598	10.3292	10.6865	7.96867	9.51043	8.60733	4.8413
		10.6466	13.6395	10.4638	11.1193	12.3219	8.9571	10.5717	10.0958	5.99247
		8.95056	12.5524	9.78586	9.43671	11.2981	8.29002	8.53787	9.16992	5.68182
		7.47371	10.9883	7.68825	8.62753	9.94398	6.42626	7.62449	6.56986	3.16993
		8.16491	12.1615	10.3343	8.25739	11.0182	8.73978	7.29768	7.40372	5.52356
		9.8986	13.4285	11.5377	10.0661	12.2857	10.1039	9.92085	8.59991	6.41504
		8.21675	10.7549	7.28077	8.62753	9.10591	5.65821	8.14466	6.85383	2
		9.9211	12.2125	8.39874	10.4838	11.0855	7.60363	9.69986	8.50383	4.05889
		11.2731	13.7479	10.1605	11.849	12.3704	8.26209	11.3253	10.6475	4.96963
		3.64386	5.70736	3.90689	3.45943	5.40939	3.58496	3.32193	0.736966	0
		4.2854	9.37123	7.10329	4.08746	8.07414	5.62936	1.73697	3.05889	2.73697
		8.41996	11.1071	8.42417	9.09803	10.0451	6.94837	8.28386	8.71425	3.9386
		7.67243	11.3772	8.49785	8.04712	10.1131	6.91886	7.81805	5.96963	3.41504
		8.96145	12.2926	8.59432	9.43463	11.0731	7.79766	8.91389	9.12067	3.58496
		9.90839	13.3565	11.8891	10.3619	12.1586	10.1624	9.79442	9	6.78573
		10.1105	12.3857	9.87958	10.7916	11.26	8.39874	10.0098	9.43254	5.22239
		9.46455	12.4171	10.602	9.77149	11.0032	8.90989	9.41855	6.84967	5.58496
		9.75864	12.2303	10.6057	10.3326	11.1312	8.92333	9.55651	8.59867	5.32193
		6.54303	11.7601	9.71339	6.35755	10.5632	8.43463	4.11548	4.24793	4.82443
		7.82018	10.7264	7.63662	8.0607	8.98868	5.70044	8.14296	6.25424	2.32193
		6.43879	10.5736	7.86573	6.14975	9.12153	6.2854	6.26053	6.37504	2.80735
		8.75405	12.3247	9.69479	9.13057	11.0701	8.13699	8.68883	8.43879	4.73697
		7.99718	13.1491	11.2922	7.50383	11.5913	9.37287	6.85798	6.27302	5.89885
		9.40248	13.2176	10.2665	9.76404	11.9003	8.49586	9.39589	9.74595	5.22239
		11.49	13.6176	11.0527	12.1594	12.8203	9.88035	11.3289	10.3076	6.53916
		3.55459	4.12928	2.45943	5.40939	2.16993	1.32193	4.58496	1.58496	0
		1.58496	2.32193	2.08746	2.45943	1.32193	1	2.41504	1.58496	0
		2.08746	6.47978	4.08746	2.16993	5.59991	3.39232	2.22239	0.415037	0.415037
		9.46097	12.9198	11.2405	9.89558	11.8494	9.5859	9.44571	9.64025	6.53398
		9.32755	11.4555	8.43879	9.6961	10.279	6.87652	9.40727	8.19312	3.58496
		3.39232	7.31515	4.90689	3.90689	5.96578	3	2.80735	0.415037	0.415037
		10.55	13.039	11.2059	11.0179	11.9835	9.64476	10.4781	8.90187	5.93074
		8.17742	13.884	11.7827	8.20945	12.726	10.1743	6.35755	6.20945	6.70966
		7.64926	10.6325	6.80735	8.02237	9.26209	5.53916	7.81592	5.89077	2.11548
		6.19476	6.99718	5.88874	6.17991	5.49185	4.04439	5.51307	3.32193	1.22239
		7.92184	11.0248	8.19967	8.47371	9.66622	6.67948	8.08392	6.72338	3.41504
		8.74651	11.1532	8.79685	9.26796	10.1542	7.48382	8.70044	7.01495	4.43741
		9.33539	12.8553	9.39232	9.783	11.7742	8.1472	9.27224	9.10939	4.62449
		8.61102	11.9519	9.47624	9.14338	10.7952	7.73132	8.49719	7.62693	4.16993
		9.45276	12.7372	10.3853	10.1567	11.6152	8.81698	9.62632	8.66652	5.27302
		7.30378	9.19722	6.3966	6.63662	8.03617	4.20945	5.96193	4.02975	1.41504
		6.03892	10.2491	6.45121	6.48382	8.92333	5.22882	5.77259	5.65344	2.58496
		7.41996	11.365	9.19722	7.86419	10.4168	7.66888	6.89482	8.12928	3.9386
		7.08481	13.1178	11.2868	6.93074	11.8692	9.67419	4.1964	5.36923	6.46489
		8.76818	11.3467	8.16239	9.22762	10.0802	7.06609	8.86419	7.53657	3.36923
		6.44708	12.4041	10.2339	5.83289	11.2366	8.6987	5.62449	4.54432	5.59495
		11.1853	13.7294	11.3942	11.6613	12.5413	9.81938	11.2501	10.6812	6.54946
		10.007	12.4601	9.14848	10.5599	11.0224	7.38802	10.0042	9.07592	4.08746
		8.03067	9.43306	8.09011	9.12024	8.64926	6.82655	8.09628	5.9542	3.77259
		6.75154	8.97943	7.51373	7.53138	7.75822	5.42626	6.57491	5.67242	2.5025
		10.0067	13.4597	8.80655	10.4993	12.2417	7.90087	9.96578	10.2858	3.54432
		9.2009	11.1296	8.61839	9.24317	9.5216	7.21432	8.95323	6.98109	4.39232
		10.1627	12.3902	9.56272	10.9553	11.3729	8.47168	9.96049	8.52356	4.5025
		9.18611	13.5829	11.9564	9.25857	12.1633	10.1254	8.3837	9.4567	6.72792
		8.49486	11.5337	9.47624	9.21189	10.5285	7.90989	8.62449	7.08392	4.68182
		8.54593	12.1174	9.80332	8.74987	10.9833	8.34207	8.33241	7.44846	5.32193
		11.6821	14.4417	12.6833	12.1687	13.4242	11.2037	11.717	10.4635	7.77479
		5.5157	9.28829	6.53138	5.83289	7.84549	5.10852	5.72792	4.22239	2.11548
		9.17243	12.4173	9.76238	9.53041	11.0681	8.33092	9.13186	8.54561	5.08746
		7.48583	10.6122	7.62205	7.75489	9.13314	6.05528	7.29768	5.43741	2.87447
		10.0546	12.5139	10.5167	10.7013	11.5016	8.7039	9.8616	9.53203	5.9542
		9.19476	12.1268	10.5703	10.5732	10.6891	8.79279	8.61471	7.2127	5.68182
		7.92184	10.7642	8.75906	8.54496	9.65821	7.33539	7.97728	7.46761	4.41504
		8.79442	13.6953	11.6036	8.9542	12.6065	10.1649	8.18322	8.42906	6.47032
		7.31741	10.5159	7.44708	8.03342	9.38694	6.19967	7.08037	6.6677	2.87447
		10.3923	14.2011	11.815	10.7283	13.0281	10.4268	10.0728	8.48516	6.90288
		9.22038	12.7916	9.88532	9.7039	11.674	8.94251	8.85175	8.14466	4.9542
		9.72451	12.5057	9.62936	10.245	11.4765	8.19967	9.46216	8.835	4.70044
		6.76155	10.88	7.3443	7.29921	9.65195	5.90689	6.96963	5.93074	1.87447
		5.59991	9.88722	7.06609	5.70044	8.26679	5.62936	5.16993	4.54432	2.66296
		8.24793	12.1024	9.64746	8.33539	10.8895	8.06609	7.9386	6.87447	4.14296
		7.16742	11.8497	10.446	7.23362	10.6022	8.67596	6.56986	6.51307	5.42626
		8.6101	11.8218	9.39017	8.98299	10.6649	7.8009	8.40372	7.72338	4.43741
		9.15861	12.0199	9.32755	9.45121	10.66	7.69	9.00936	7.91289	4.41504
		5.64386	9.7151	8.3072	5.76818	8.67772	6.59246	5.07325	4.92283	3.5025
		7.79928	9.69523	8.30035	8.25267	8.81538	7.0607	7.77698	6.26053	3.27302
		4.14975	5.08746	5.05528	5.02237	4.58496	3.58496	4.29768	2.32193	2.11548
		10.9857	13.009	8.62662	11.4775	12.0644	7.43045	10.7513	10.792	3.8413
		11.1682	15.3193	10.3462	11.6142	14.0146	8.88111	10.7874	10.5562	5.2854
		8.7879	11.643	8.35315	9.03342	10.4152	7.13443	8.55459	8.00936	4.02975
		10.793	13.6705	11.6025	11.3267	12.4717	9.94691	10.7296	9.60795	6.47573
		4.49185	6.02791	4.64386	4.2854	6.15987	4	4.24793	1.73697	1.22239
		8.07548	10.537	7.17243	8.54689	9.12153	5.2854	7.94642	7.95031	2.32193
		7.15228	10.5169	8.62114	6.93664	8.7364	6.61471	6.70044	5.29768	4.05889
		8.07815	11.8681	10.1901	8.31967	10.4435	8.47776	7.90689	6.32793	5.08746
		8.97441	11.042	8.87728	9.03617	9.65195	6.98868	8.63421	7.98299	4.08746
		8.7039	11.6392	7.86882	9.10983	10.2814	6.56224	8.49319	7.89077	3.27302
		7.66	11.2329	8.13699	8.13955	10.0014	6.8009	7.97346	6.65821	3.05889
		9.18426	11.6215	9.66	9.544	10.3292	7.99152	9.02975	6.18322	4.85798
		2.70044	3.93074	2.45943	5.10852	5.06609	3.39232	3.32193	2.41504	0
		6.44294	8.17742	5.32193	7.51175	7.0607	3.80735	6.08037	2.5025	1
		8.85798	13.8629	11.1515	8.8392	12.6788	9.60548	7.63904	7.65344	6.00749
		8.15735	10.8301	8.73809	8.38154	9.60733	6.82655	7.88264	6.42626	4.34577
		7.01681	9.23302	5.97728	7.44708	8.08746	4.49185	6.58496	5.18322	1.22239
		8.15355	11.5413	9.34096	8.28771	10.4083	7.73471	8.12412	6.10852	4.80736
		4.9542	5.49985	2.80735	5.76818	4.42626	1.58496	4.48113	3.90689	0
		6.20457	10.1696	6	6.04439	8.89785	4.49185	5.96193	6.73697	1.58496
		8.86109	14.6114	13.0192	8.56986	13.1452	11.1702	6.90288	7.90087	7.98109
		10.3137	13.1178	10.7368	10.7056	12.0118	9.22038	10.6288	8.82337	5.69116
		12.0509	14.6747	11.3112	12.6219	13.6454	9.91812	11.8512	12.0045	6.65821
		6.25739	9.4671	7.84549	6.54689	8.30834	6.2854	5.96963	4.62449	2.11548
		10.0403	12.3436	10.2076	10.6425	11.438	8.84706	9.91737	8.73019	5.10154
		7.48985	10.0314	5.7879	8.07682	9.03342	5.02237	7.5025	6.18982	1.22239
		9.30435	12.4682	11.5893	9.70995	11.2198	9.56415	9.06609	8.62327	6.58996
		10.4333	13.2894	9.45379	10.9289	12.0301	7.9571	10.5466	8.82761	4.52356
		7.48985	12.6709	11.1658	7.77808	11.6092	9.71081	6.45396	5.42626	6.06609
		6.80735	11.5462	9.46148	6.97154	10.4409	8.00562	6.32193	4.71882	4.41504
		3.16993	4.24793	2.90689	3.85798	3	1.32193	3.36923	1.22239	0.736966
		8.86496	11.5813	9.42312	9.46455	10.4315	8.20212	8.80843	8.55075	4.96963
		10.2814	13.9677	11.4404	10.5971	12.66	9.79766	9.90939	9.60053	6.3159
		9.50283	13.8518	11.7511	9.53528	12.6172	9.94544	8.835	6.71882	6.65821
		7.26913	8.9542	4.44294	7.74819	7.56986	3.08746	7.25424	5.74595	0.736966
		9.07146	14.1344	12.2758	9.4315	13.1171	10.8761	8.30682	7.8371	7.39803
		10.5169	12.5936	9.69218	11.2375	11.6486	8.32643	10.4764	9.83183	4.96963
		8.24079	10.0179	9.67331	8.93958	9.04712	8.03342	8.18653	6.47573	4.89077
		9.8952	12.3654	8.08481	10.3663	11.0934	6.76155	9.79982	8.16825	3.16993
		8.90914	12.4832	10.056	9.28309	11.2189	8.56796	8.96097	8.16155	5.34577
		11.0142	14.2035	12.5203	11.4881	13.2193	11.0375	11.1749	9.63057	7.53138
		6.41363	8.88646	7.01402	6.87036	7.83605	5.30378	6.27302	3.36923	1
		10.74	13.6217	11.3671	11.1843	12.0612	9.78709	10.8966	9.25503	6.99247
		8.21189	10.8252	6.73132	8.33985	9.33092	5.2854	8.51175	6.3159	1.41504
		8.71081	13.5283	11.8691	8.67596	12.0341	9.85643	7.85383	8.22721	6.75489
		8.53916	12.2068	7.63844	8.39874	10.268	5.75489	8.03526	8.32643	2.58496
		7.2738	11.2732	9.08414	7.49586	9.82337	7.61471	7.04439	7.44571	4.92283
		7.3837	13.3578	10.923	7.51964	12.3357	9.34651	5.56478	7.16323	6.38082
		6.49586	11.2059	6.59991	6.09803	9.98371	4.49185	4.39232	3.90689	0.736966
		8.31175	10.909	9.08414	8.79604	9.6786	7.25267	8.43879	6.69116	3.77259
		7.42417	10.1994	5.92481	7.98299	9.10983	4.58496	7.62449	8.26366	1.41504
		6.56224	9.15672	6.50779	7.06609	8.18735	5.6865	6.66296	5.8413	1.87447
		8.60177	11.4861	7.7211	8.8392	9.77643	6.14975	8.53008	6.77259	3.11548
		8.55651	10.9103	8.05934	8.89936	9.7151	6.59246	8.53787	7.12584	3.96963
		1	5.55459	3.39232	1.58496	4.35755	2.32193	0.736966	0.415037	0.415037
		3.85798	0	1.16993	4.52356	2.32193	0	3.80735	1	0
		9.48331	11.6672	8.47168	9.58402	10.3066	7.12928	9.50581	8.33836	4.45943
		10.5433	14.13	12.8293	10.8357	12.8536	10.9502	10.4034	9.73753	7.69349
		5.86419	9.73174	5.94837	6.09803	8.55651	4.08746	5.45943	6.5597	0.736966
		10.1241	11.6724	9.94361	10.5362	10.6188	8.54496	9.81485	8.64386	5.02975
		9.80292	12.0297	9.92258	10.5048	10.5887	8.21917	9.73414	8.32942	5.79874
		10.3641	12.3453	8.74987	10.9252	11.2213	7.71081	10.1224	9.5025	4.05889
		9.36741	13.3304	12.0684	9.33427	12.0614	10.1805	9.05076	7.97346	6.88264
		6.12412	10.5699	7.41785	6.84549	9.29002	6.14975	6.30378	4.22239	2.5025
		3.58496	4.49185	3.35755	3.45943	3.24793	1	2.80735	1.73697	0
		8.87652	12.5834	9.98655	9.26444	11.3407	8.66178	8.62449	8.35902	4.66296
		9.26913	11.164	7.77479	9.94618	10.0334	6.17991	9.09891	8.3339	3.22239
		5.47573	9.69218	7.92035	4.88264	8.44087	7.02237	3.36923	3.9386	3.22239
		4.91886	5.30378	5.2854	5.6865	4.90689	3	4.90689	2.9386	1.58496
		9.80292	12.9459	10.9832	10.4696	11.865	9.57175	9.56796	8.79442	5.84967
		6.89785	11.0187	9.18859	7.16993	9.73725	7.46761	6.79874	4.9542	4.08746
		3.64386	2.32193	3.55459	3.64386	3.39232	0.584963	3.45943	0.736966	0.736966
		1.32193	5.96578	4.59991	1.80735	4.70044	3.16993	1	0.736966	1.22239
		9.668	14.7533	12.7049	9.85019	13.5245	11.1322	8.54946	9.13271	7.69349
		8.82098	10.581	8.79523	9.15608	8.93664	6.2854	9.00563	8.15482	3.58496
		8.51175	12.1294	10.1548	8.93664	10.7368	8.44087	8.61102	6.98489	5.20945
		7.65464	10.9791	7.14466	7.99435	9.26327	5.6865	7.62205	7.34577	1.58496
		3.2854	2.58496	2.24793	4.97728	3.45943	2.16993	2.87447	1	0
		8.55171	11.5416	8.26444	8.96145	10.144	6.80735	8.31288	7.12584	3.8413
		8.53916	12.4244	10.2712	8.93958	11.2866	8.8933	8.18983	7.69349	5.34577
		7.50184	10.0227	6.43879	7.98299	8.70563	5.55459	7.15313	6.3159	2.22239
		9.15355	12.8803	11.0782	9.47877	11.7773	9.64476	8.68416	7.64626	6.37504
		8.33874	11.3354	9.89633	8.77314	10.1478	8.10591	8.25109	6.73697	4.96963
		9.95128	11.8288	9.78913	10.5579	10.9181	8.34873	9.91389	9.04531	4.77259
		4.93074	9.80937	7.13955	4.85798	8.46148	5.91886	4.32193	2.58496	2.5025
		7.80735	11.5728	9.48985	8.27845	10.2906	7.83289	7.49985	6.10154	4.66296
		9.30777	13.7582	11.4567	9.47675	12.5324	9.94031	8.8928	7.05528	6.40372
		9.26268	12.8001	8.54882	9.58965	11.4463	7.64024	9.24159	8.62205	3
		3	6.41785	3.97728	3.24793	6.31288	3.45943	2.73697	1.41504	0.415037
		6.37069	9.26327	7.13186	6.59991	7.72451	5.49185	6.45396	5.1565	2.41504
		9.13121	11.2403	8.11374	9.55267	10.5152	6.2854	9.06519	9.32493	3.16993
		3.64386	6.32643	3.61471	3.45943	5.2854	2.45943	3.11548	4.70044	0
		8.99435	11.2949	8.33762	9.62936	10.0607	6.75489	8.80198	7.8413	3.9386
		7.80252	10.0637	7.22882	8.1472	9.07012	5.91886	7.15987	6.57994	2.9386
		8.84784	11.7326	8.70131	9.26562	10.2894	7.01123	8.6736	7.12928	3.8413
		9.09606	11.5888	9.75489	9.7151	10.5043	7.65821	8.91389	7.76818	4.71882
		8.97728	11.2829	7.35975	9.78953	10.1978	6.43463	9.2232	8.112	2.32193
		8.44605	11.0067	7.3966	9.36851	9.65553	6.14975	8.38802	7.5157	3.54432
		10.2923	13.3787	10.5915	10.722	12.0514	8.92481	10.1824	9.52617	5.71882
		10.2342	12.5614	10.9436	10.762	11.4416	9.14975	10.2248	8.67596	5.85798
		5.32193	9.57696	6.61839	5.2854	8.15482	4.93074	4.89077	3.62449	1.73697
		8.83289	11.9897	8.49885	9.46557	11.0189	7.38802	8.72905	7.73922	3.5025
		9.14593	10.697	8.50879	9.44605	9.65015	6.8009	9.05799	8.04257	4.41504
		10.3348	12.2882	10.5658	10.9322	10.9129	8.59805	10.4639	8.46896	5.75489
		11.1219	14.5323	12.431	11.4737	13.1748	10.6952	11.1299	9.82124	7.34873
		8.21189	14.0386	11.441	8.04985	12.5322	10.1053	6.76377	7.16658	6.84967
		9.06272	11.1793	8.24911	9.40408	9.80009	6.60733	9.1224	7.85591	3.5025
		8.8009	12.7507	10.6066	8.9263	11.4671	8.96145	8.29002	8.14975	5.72792
		10.3149	14.3361	12.0684	10.7009	13.072	10.4656	10.0075	9.47776	7.05166
		9.03136	12.0185	9.14211	9.51964	10.7322	7.47573	8.69928	8.49319	4.82443
		6.94544	11.86	11.2278	6.87652	10.8727	9.6591	4.45943	5	6.42626
		6.34873	7.47168	4.79442	6.7879	6.09803	2.70044	6.64866	3.80735	0.415037
		8.93884	12.3706	10.057	9.43045	11.0011	8.32643	8.79766	8.09979	5.02975
		7.37287	11.6969	7.40939	7.71768	9.85331	5.59991	7.01495	6.59991	2.87447
		6.91588	9.62388	9.13891	7.26209	8.3837	7.01681	6.82866	6.80736	4.32193
		10.8788	13.8039	12.3832	11.4765	12.9592	10.8273	10.8387	9.47506	7.43741
		9.84471	12.389	10.0977	10.2288	10.8545	8.08481	9.8928	8.05347	5.05889
		12.6777	15.4874	11.4393	13.1574	13.9362	9.39553	12.7039	13.5572	6.89885
		8.04439	9.60455	8.12541	8.56224	8.5157	6.06609	7.91488	6.6865	3.54432
		8.57459	14.7735	12.5727	8.1472	13.4788	10.9429	5.96193	7.04439	7.77698
		4.49185	10.2447	9.04439	4.80735	9.0348	7.36632	1.73697	2.58496	3.87447
		8.71768	12.3277	9.51225	9.26209	10.638	8.25739	8.73358	7.73245	5.24793
		8.79604	11.9272	10.1354	9.2854	10.7838	8.56224	8.4023	7.32493	5.10154
		6.47573	9.33929	7.60918	6.58496	7.97154	5.84549	6.4865	3.96963	3.05889
		10.8408	14.494	12.7578	11.0227	13.211	11.1163	10.5565	10.1155	7.6865
		7.59432	13.3903	8.53625	7.16993	11.8562	6.87036	5.16993	5.65344	3.11548
		5.26679	8.98797	4.71425	5.74147	7.224	2.90689	5.56478	2.87447	0.736966
		7.97298	12.5599	8.43879	7.69349	11.3415	7.44294	7.67948	5.30985	3.45943
		4.20945	8.56986	6.70736	4.80735	6.24793	4	3.8413	2.80735	1.22239
		9.47725	11.576	9.56367	10.1325	10.0464	7.56224	9.37359	8.20457	4.48113
		4.32193	8.55459	8.41574	3.39232	7.16491	6.63662	2.5025	2.32193	3.58496
		9.22038	13.102	10.7626	9.98228	11.8323	9.17742	9.29386	7.43185	5.40372
		5.87036	7.76487	5.65821	6.9542	6.58496	4.49185	5.52356	4.32193	2
		11.111	13.7298	11.1894	11.4419	12.4298	9.61471	11.2527	9.34504	6.38082
		6.53916	7.71939	6.3443	6.26679	7.20945	5.59991	6.56986	2.87447	2.58496
		6.91886	9.36632	7.70217	7.29002	8.12412	5.80735	6.88671	5.30985	2.87447
		7.61102	11.1855	7.70217	7.99718	9.90839	6.50779	7.51044	7.56478	2.87447
		9.79198	12.1223	9.00562	10.2854	10.6595	7.43879	9.26522	6.75489	3.87447
		7.76818	10.3937	8.09408	8.73302	9.70908	6.67243	7.74371	7.55715	3.11548
		8.27612	11.1236	7.40301	8.66178	9.70995	6.05528	8.26679	6.93074	2.80735
		7.57743	11.7948	9.97118	7.7211	10.4378	8.32193	7.27302	6.64386	5.05889
		7.26209	10.4349	7.19229	7.69697	9.0348	5.74147	7.00375	6.04439	3.32193
		8.0728	10.6454	7.08746	8.47776	9.36085	5.56986	7.83289	7.40939	2.66296
		9.70001	14.0275	9.5812	10.4398	12.8844	8.36413	9.87088	11.8999	5.02975
		10.4136	13.2004	9.90501	11.0735	11.9429	8.59059	10.308	9.75767	5.18322
		10.2079	12.1839	8.52356	10.6055	10.6546	6.67243	10.1674	8.91488	4.39232
		7.20212	11.6289	8.02375	7.633	10.4686	6.7211	6.64866	6.78573	3.22239
		7.59246	10.2958	8.08082	8.2738	9.39981	7	7.82655	7.34873	3.66296
		5.79442	11.3603	9.27088	5.96578	10.3987	7.8392	4.39232	3.80735	4.08746
		9.98228	13.9447	11.2928	10.2064	12.6713	9.81778	9.7409	8.23681	6.38082
		5.94251	6.11894	5.96	7.29002	4.67243	4.90689	6.20945	1.41504	0.736966
		7.44294	12.5158	10.8039	7.73132	11.3891	9.11114	6.75043	7.35168	5.74595
		9.35645	11.5497	6.633	9.99859	10.5078	4.61471	9.29768	9.20945	1.58496
		8.36523	12.2011	10.3958	8.71081	10.703	8.64926	8.42206	7.98489	5.10154
		8.78627	10.7056	9.0921	9.20212	9.75822	7.54689	8.55587	8.01123	4.45943
		8.55555	11.8311	9.46964	8.66	10.4533	7.89785	8.41363	8.61594	5.32193
		9.15292	12.7433	10.8777	10.03	11.865	9.55842	8.89583	8.83289	6.03709
		6.88264	9.13378	5.96	7.08746	7.86419	4	6.71882	4.1964	1
		8.71253	11.1033	7.57175	9.22521	9.82972	6.33985	8.77698	8.06788	3.11548
		8.99506	13.511	11.6284	9.35094	12.2208	9.93	8.73471	9.15228	6.57491
		9.7364	15.4233	13.8219	9.36085	14.1552	12.049	6.76377	7.60239	8.61471
		9.06743	13.0028	11.4372	9.63027	11.8872	9.87498	8.98299	7.33688	6.3159
		9.62525	12.7274	10.6531	10.31	11.6402	9.11764	9.43115	7.8434	5.79008
		7.88722	10.1564	7.83605	8.46352	8.84078	6.19967	8.33985	6.65344	2.66296
		4.12928	2.64386	1.90689	3.9542	0	0.584963	4.16993	1	0
		10.5125	13.2996	11.4335	11.3117	12.1961	9.79766	10.5568	9.51307	6.14975
		8.00562	12.1304	9.46557	8.40301	10.6773	7.7039	8.14636	7.35462	4.29768
		7.89482	11.9288	8.86031	8.35315	10.5285	7.42206	7.48113	6.65344	4.64386
		8.61839	11.3919	7.90689	8.65464	10.1497	7.00562	8.57238	7.74371	3.41504
		10.5152	12.6495	10.1655	10.8834	11.535	8.75656	10.4112	8.82549	5.1964
		1.70044	4.78136	1.70044	1	2	1.58496	1	0	0
		7.96145	11.4232	10.4901	8.49386	10.5864	8.44087	7.75489	6.07325	5.30985
		9.38262	11.2968	8.94178	9.73132	10.0914	7.41363	9.31061	7.71882	4.08746
		9.61655	11.5758	8.91886	10.1536	10.2871	7.56986	9.57491	8.7955	5.1565
		8.51865	11.1624	8.73217	8.80896	9.83289	7.44708	8.18653	8.3502	3.90689
		6.99718	10.4372	6.76487	6.87652	9.11374	5.53916	6.44294	5.55459	2.5025
		6.33539	9.92333	7.49185	6.45121	8.70217	6.21917	5.96193	5.52356	3.11548
		8.48482	12.2159	8.67948	8.72451	10.8765	7.24793	8.53268	7.19311	3.80735
		6.07146	10.0828	7.57365	6.36632	8.52552	5.65821	5.60486	4.56478	2.32193
		6.0607	9.21128	5.2384	5.9542	7.99435	4.16993	5.78136	4.89077	0.736966
		2.9542	4.02237	3.97728	3.9542	3.70044	2.70044	3.87447	2.58496	1
		11.7673	15.5113	12.0322	12.1663	14.072	10.7948	11.6402	10.6187	7.46489
		9.0634	13.7434	12.0117	9.34096	12.5515	10.327	8.30834	8.70621	7.03709
		6.10329	10.2723	7.81057	6.60733	9.29462	6.49185	5.75489	5.07325	3.32193
		7.66534	12.2796	9.0175	7.86419	11.0573	7.67948	6.63904	7.14975	4.14296
		9.93185	11.8367	8.77479	10.4409	10.8657	7.43879	9.76984	9.28	3.96963
		3.64386	3.72792	3.52356	3.75489	4	2.16993	2.9386	2	0.415037
		10.5194	14.1258	12.184	11.1768	13.1135	10.8114	10.1344	8.26679	7.10852
		7.73809	11.2069	8.02098	8.29002	10.1768	6.96	7.70506	6.79874	3.41504
		7.8933	11.3379	9.33929	8.63118	10.1984	7.82337	7.73245	6.64386	4.68182
		10.5999	14.2054	12.4858	11.0647	12.9892	10.8254	10.4252	10.0521	7.64626
		8.18115	11.2306	8.72281	8.73978	10.0362	7.12928	8.38945	7.75266	4.22239
		8.43463	11.8069	9.93074	8.80574	10.7511	8.27612	8.32643	7.29462	4.82443
		10.0529	14.5988	13.142	9.98584	13.0638	10.9712	9.38514	7.57238	8.0075
		8.41045	6.98299	9.70779	8.79442	6.11894	7.57743	7.99247	4.56478	5.72792
		8.44191	11.0154	8.62297	8.94398	9.98228	7.18488	8.38514	6.75043	3.54432
		5.67948	9.05053	5.04439	5.90689	7.68299	4.08746	5.89885	4.05889	1.87447
		12.771	16.7774	14.6145	13.2828	15.3256	12.7544	12.804	11.9246	9.58308
		11.6159	14.2183	11.8608	11.9372	13.0386	10.2264	11.7895	10.2644	6.70506
		8.95347	11.5855	9.15608	9.60825	10.633	7.37504	8.78136	7.35168	4.08746
		9.07481	11.5941	9.12477	9.55171	10.1849	7.31741	9.3015	7.83078	4.1964
		7.2503	11.1381	8.2854	7.19967	9.3443	6.20945	7.091	6.26679	4
		5.87652	10.2703	7.33092	6.22882	8.82972	5.33985	5.72792	4.48113	2.22239
		13.0831	16.0713	14.0935	13.6485	14.8408	12.4644	13.1022	12.1187	9.11114
		8.38694	9.69218	6.68299	9.13443	8.75489	5.08746	7.9542	7.11894	2
		10.6636	12.1312	9.13955	11.1277	11.1677	7.53916	10.4384	9.33241	4.62449
		8.22521	10.5263	7.23601	8.66	9.53041	6.25739	8.00936	6.87447	3.05889
		7.13443	12.2679	9.87152	7.224	10.8738	8.46964	5.78136	6.00749	5.56478
		10.5184	13.3072	11.3297	11.0179	12.0929	9.6248	10.6187	8.64866	6.26679
		6.49185	11.3154	9.32249	6.93074	9.96867	7.51175	6.35168	5.2854	4.34577
		7.76653	12.5313	9.58965	7.77149	11.0851	7.88874	7.46489	7.41785	4.82443
		10.8309	13.6629	11.4173	11.8634	12.3487	9.6193	10.162	9.21026	6.59495
		8.35645	11.7101	9.48029	8.77972	10.444	8.02791	8.43602	7.26991	4.34577
		6.12928	6.67243	5.05528	6.07682	5.35755	2.80735	6.05166	1.41504	1.58496
		2.52356	3.64386	2.64386	2.58496	3.24793	0	2.80735	2.66296	0
		10.062	13.3912	11.1702	10.4231	12.1698	9.53041	10.1015	8.38082	6.3339
		10.5053	12.9598	10.9261	11.0631	11.8555	9.2396	10.3977	9.45806	6.09452
		7.15987	8.95928	7.04712	7.17493	8.6865	6.3837	7.04075	4.8413	2.87447
		6.42626	11.6674	9.25621	5.9542	10.6591	8.27612	3.27302	4.08746	4.90689
		8.50581	11.3424	8.44294	9.5411	10.2246	7.10329	8.46352	8.54045	3.96963
		2.52356	6.19967	4.33985	3.24793	5.18982	3.24793	2.73697	1	0
		9.30549	12.1941	9.59339	10.0161	10.5718	7.72792	9.48113	7.81592	4.71882
		10.2536	12.9003	10.7453	10.6856	11.6573	9.16239	10.3335	7.67478	5.70966
		11.0522	13.4093	9.43879	11.6546	12.122	8.23122	10.9816	9.66296	4.39232
		6.03892	8.40408	5.30378	6.49185	6.8009	3.85798	6.08746	2.73697	1.58496
		9.60687	10.4775	9.18239	10.1504	9.41891	7.02791	9.59308	7.81164	4.85798
		9.47421	11.8791	10.412	10.0828	10.9926	8.79442	9.61716	9.28463	6
		7.87958	11.1729	8.79442	8.05257	10.0855	7.41363	7.62693	5.71882	4
		7.45327	10.0084	6.87036	8.24793	8.77149	4.67243	7.21594	5.70044	0.736966
		9.97943	14.3022	12.3481	10.3309	12.9584	10.5732	9.45875	9.00843	7.18322
		8.76155	8.82177	7.48583	9.14848	7.72792	5.06609	8.97154	6.6865	4
		10.258	12.279	9.82098	10.6662	11.0583	8.10591	10.1459	6.90288	4.70044
		10.2784	12.3559	10.1437	10.8146	11.183	8.40301	10.3068	8.64866	5.32193
		8.94471	12.1706	9.74399	9.3015	10.6371	7.84235	8.97919	8.20131	4.77259
		3.32193	4.80735	3.2854	3.58496	4.16993	1.58496	5.43741	2.5025	0.415037
		7.50978	10.2101	5.93664	7.56224	8.2854	3.90689	7.62205	5.24793	1.41504
		7.7039	12.7401	11.3419	7.50779	11.5663	9.6101	5.18322	5.30985	6.24793
		4.64386	4.97728	7.12412	4.67243	4.35755	5.50779	5.08746	1.41504	2.87447
		9.22641	11.205	9.04166	9.64205	10.0369	7.6865	9.20539	7.90489	4.14296
		9.75572	11.5754	8.58308	10.346	10.4969	7.16491	9.59432	8.42627	3.87447
		11.8662	15.0929	13.2005	12.2925	13.8535	11.568	11.9584	10.9727	7.91488
		8.93295	14.0006	11.6014	9.06205	12.8562	10.1978	8.0786	7.04803	6.81592
		7.55459	10.2294	7.71596	7.79766	8.83131	5.96578	7.53657	4.85798	3.05889
		8.31628	10.6876	7.84549	8.46964	9.49285	6.33092	8.25896	6.99624	2.80735
		11.9637	14.5004	12.7536	12.4821	13.3789	10.9549	11.9928	10.3797	7.7211
		9.45841	13.304	10.9205	9.88798	11.9447	9.12024	9.51767	9.2232	6.04439
		8.72962	11.4735	9.43723	9.21432	10.5098	8.02514	8.5597	7.18322	4.41504
		7.70044	10.7867	8.39232	8.16491	9.31741	6.7211	7.5025	5.04439	3.22239
		9.10394	13.3244	10.9631	9.6193	12.0838	9.20945	8.83394	6.96578	5.9386
		9.11634	11.2597	9.06002	9.23002	9.82416	7.37938	9.11548	7.19311	4.85798
		6.25267	9.64611	5.78136	5.91886	7.88264	4.32193	5.88264	4.8413	0.415037
		10.9462	13.8893	12.186	11.4466	12.8004	10.4497	10.8473	10.4426	7.21917
		5.89482	10.9642	9.37178	6.45121	9.80252	7.78463	4.60486	3.90689	4.75489
		7.96867	11.8506	8.20701	8.5216	10.4691	6.58496	7.42066	7.06967	3.54432
		6.71081	8.21432	5.29462	7.29002	6.78136	3.90689	6.80736	5.34577	0.736966
		6.38802	9.63889	7.01123	6.70044	8.25739	5.62936	6.42066	3.73697	2.32193
		8.82018	11.3608	7.62388	9.1046	9.98299	6.20945	8.79442	8.26991	2.87447
		9.07481	11.1909	7.27845	9.50383	9.90011	5.9542	9.11548	7.19311	2.73697
		5.14975	9.39553	7.2384	5.20945	8.24555	5.2854	4.39232	3.9386	1.87447
		8.58026	11.9249	9.39178	8.94251	10.5488	8.11634	8.27922	8.23362	4.71882
		6.68299	11.5546	9.65642	6.67243	10.3191	8.09276	6.14975	4.41504	4.48113
		7.64386	9.9542	6.16491	8.44087	8.94251	4.49185	7.67478	6.2854	1.41504
		9.33483	12.5424	9.73302	9.83684	11.1812	8.16742	9.10066	8.59867	4.68182
		9.00773	14.2872	12.3944	9.14593	12.9964	10.7224	7.835	7.91289	7.5025
		11.4643	14.6532	12.8751	12.006	13.6454	11.3396	11.3395	10.2188	7.68416
		9.69392	11.584	9.42049	10.128	10.2871	7.67596	9.67066	7.21594	4.39232
		10.4651	13.9397	12.3912	10.9787	12.7822	10.6175	10.2428	9.57491	7.39803
		6.74147	11.6356	9.71939	6.47573	10.5632	8.19229	5.2854	4.48113	4.48113
		8.18735	10.4437	9.18797	8.65821	9.40408	7.3966	7.80736	6.80305	4.66296
		8.55171	13.0767	10.6535	8.69523	11.9558	9.27845	7.26991	6.44294	5.11548
		3.49185	7.62388	5.33092	2.70044	5.96578	3.80735	2.5025	1.22239	1
		8.20945	10.4271	8.01959	8.72281	9.33985	6.19967	8.27612	8.02052	3.32193
		9.27438	12.5497	8.78218	9.59059	11.1189	7.21917	8.56351	8.50779	3.90689
		6.55075	9.25385	5.50779	6.90689	7.97441	4.2854	6.58996	5.30985	1.41504
		4.78136	10.1228	7.93369	4.72792	9.10198	6.67948	2.32193	2.22239	2.41504
		11.5094	12.9892	10.7402	11.923	12.0885	9.59805	11.5022	8.90187	6.16993
		8.90614	10.3504	9.71982	9.29117	9.5632	7.74819	8.86005	8.31892	5.12928
		4.82018	5.46761	3.97728	4.9542	4.08746	3.08746	4.52356	2.11548	0
		7.2384	10.255	9.0007	7.94251	9.25974	7.56224	6.84549	6.40372	4.05889
		9.34651	12.1926	9.00983	9.72877	10.9333	7.69	9.33465	8.29462	4.29768
		9.04644	11.9826	7.66711	9.21067	10.5464	6.20945	8.85383	8.68533	3.16993
		9.18735	12.358	10.2155	9.6961	11.3955	8.57743	8.8371	8.11894	5.24793
		4.24793	8.25267	4.30378	4.58496	6.89482	3.16993	3.62449	1.73697	0
		9.39874	11.3511	9.14593	9.75989	10.4136	7.65821	9.59681	8.24793	4.60486
		9.41469	13.5433	10.6946	9.58778	12.3464	8.8857	9.18735	10.2103	5.88264
		7.70044	10.0192	8.09672	8.00843	8.62936	5.6865	7.60733	5.99247	3.45943
		8.7364	12.8048	11.1746	8.6865	11.6291	9.43879	8.21755	6.70044	6.17659
		8.0607	11.163	9.40035	8.42206	9.84314	7.25739	8.08746	6.1565	4.1964
		1.16993	0.321928	0	2	1	0	0.736966	0	0
		8.75989	11.1028	9.34928	8.87805	9.9993	7.66178	8.84444	6.74595	4.45943
		7.97871	11.9701	8.80735	8.71939	11.1257	7.89178	7.79658	7.04439	3.90689
		8.80494	12.9604	10.1219	8.73132	11.4661	8.47776	8.26835	8.71425	4.85798
		9.33204	12.2247	8.94544	9.87036	10.568	6.9542	9.04439	7.62936	3.54432
		6.76155	9.75781	7.49785	7.04439	8.55842	5.6865	6.54432	6.00749	2.9386
		9.15608	10.7179	6.96867	9.92704	9.34651	5.67243	9.189	7.88874	2.66296
		8.44708	10.4189	6.79116	9.42522	9.38478	6.05528	8.26366	7.1224	3.32193
		9.7686	14.8191	10.0681	9.16365	13.0908	8.15482	7.85175	7.17659	3.80735
		12.679	15.583	13.8465	13.2329	14.5111	12.317	12.7781	11.1004	8.82761
		5.16993	11.2339	8.25739	4.97728	10.0417	6.76155	2.32193	3.70044	2.87447
		10.9728	15.0023	11.4912	11.4006	13.5124	10.1144	10.81	10.383	6.64866
		9.59339	11.9066	10.1777	10.0098	10.5788	8.49185	9.63299	7.81805	5.64386
		8.29462	12.3578	10.1843	8.05528	10.9578	8.88722	7.92877	5.76377	5.9386
		8.26796	11.3673	9.31628	9.16867	10.5377	7.88264	7.98489	7.6677	4.29768
		7.48382	9.3298	5.56986	7.67948	7.72451	3.45943	7.32193	5.11548	0.736966
		9.28598	11.6953	9.87575	9.70131	10.6613	8.07682	9.11027	8.18322	4.75489
		10.1867	14.2009	11.7358	10.5755	12.9026	10.3078	10.1015	10.5141	6.93074
		9.70087	11.7374	9.91252	10.0881	10.668	8.30378	9.74147	9.51439	5.23522
		9.19106	11.3382	8.78463	9.59246	10.2527	7.02237	9.09276	8.54174	4.58496
		9.04781	12.4973	10.5073	9.24198	11.2981	9.08746	8.48382	8.22078	5.38082
		8.978	11.3136	8.19967	9.75238	10.2906	6.43463	8.86419	7.40372	3.90689
		9.02791	11.8444	8.87191	9.55075	10.7339	7.53138	8.7211	8.20783	4.02975
		3.78136	4.93074	4.79442	4.12928	3.52356	3.08746	3.5025	3.05889	0
		7.87344	10.0641	6.05528	8.36194	8.9901	5.22882	7.93664	5.90689	1.73697
		11.389	13.9404	10.6636	11.8586	12.8271	9.42101	11.2948	10.1059	5.34577
		9.22942	11.8505	7.86882	9.52356	10.6768	7	9.1404	8.30073	3.11548
		7.23122	9.40408	6.84549	7.633	8.1472	5.37504	7.18322	5.05889	1.73697
		9.62068	11.8976	8.48985	9.70477	10.2929	6.85798	9.33614	8.67007	3.87447
		8.29921	10.9616	8.19845	8.61471	9.76321	6.90689	8.09276	6.18982	3.5025
		10.265	12.2307	9.59666	10.9936	10.9848	7.72792	10.332	8.74371	4.32193
		5.94251	10.8343	6.88874	5.39232	9.30948	5.50779	4.05889	5.04439	1.73697
		7.18982	10.1858	9.11634	7.51175	9.18115	7.33985	6.89482	5.84967	4.45943
		8.85565	11.1128	9.3592	9.13186	9.7657	7.55075	8.73245	7.97919	4.1964
		6.55842	11.8735	10.0871	6.37504	10.5981	8.50779	4.32193	4.90689	5.07325
		10.6334	13.1762	10.9478	10.9733	11.9723	9.13314	10.7068	9.4608	5.83289
		9.49536	12.2168	9.77025	9.72451	10.8525	7.92778	9.13014	8.93271	4.39232
		7.23122	12.6155	11.6777	6.98299	11.5145	9.81378	4.14296	5.01495	6.51832
		7.37938	10.4494	6.64024	7.77479	9.04576	5.22882	7.31892	5.59495	1.87447
		9.54786	13.0856	8.23721	9.79847	11.6287	7.25267	9.29079	9.20131	3.5025
		11.085	14.3387	12.435	11.6513	13.2468	10.8053	11.1445	9.80359	7.22561
		7.06609	7.77643	5.2384	7.36632	7.3966	4.20945	7.45121	3.70044	1
		5.11894	10.3357	8.82177	4.78136	9.17617	7.21917	2.5025	3.41504	4
		4.16993	9.17055	6.76818	4.80735	8.32867	5.32193	2.5025	1.87447	2.32193
		9.0607	12.3124	8.36851	9.64386	10.9061	7.08215	9.07592	7.75933	3.41504
		10.2152	12.9662	10.638	10.8102	11.8655	8.9542	9.71195	9.63964	5.51307
		9.96217	13.2799	11.5897	10.2981	11.8684	9.74399	9.86882	7.35755	6.5597
		9.79076	12.5615	10.7881	10.4336	11.572	8.7039	9.53073	10.0444	6.36341
		8.57365	12.8195	9.87805	9.13314	11.4551	8.64205	8.14975	7.97154	5.16993
		8.22038	10.6355	7.57932	8.93221	9.48382	6.43463	8.31741	7.68883	3.11548
		5.66534	10.9458	9.83842	5.85798	10.0498	8.13443	4.80736	3.87447	5.44846
		6.33539	6.37938	4.06609	6.82018	5.45943	2	6.05166	4.56478	0
		10.1614	13.0116	11.1663	10.676	12.0544	9.90764	10.0066	8.6061	6.5597
		10.1836	14.4696	12.8641	10.7181	13.2745	11.1599	9.82761	9.09276	7.81805
		9.42679	12.4693	10.5531	9.85253	11.1545	8.68299	9.31061	8.90187	5.79874
		9.67021	12.5271	10.0314	10.1573	11.1802	8.31288	9.83973	7.3159	4.9542
		3.93074	8.6786	4.62936	4.61471	7.51175	3	2.22239	1.87447	0.415037
		11.8191	14.8354	12.8641	12.3735	13.6544	11.1517	11.8759	10.388	7.77917
		7.13186	9.3966	5.26679	7.49586	7.79766	3.39232	7.16658	6.00749	1.22239
		9.20945	12.1137	10.0563	9.39767	10.9622	8.5411	8.65702	7.24476	5.1565
		9.43306	13.1736	10.9618	9.90914	12.1903	9.5216	9.07236	8.76929	5.89077
		10.6344	12.8347	10.0768	10.9578	11.508	8.62936	10.4707	8.95031	5.30985
		8.2703	13.7974	9.61102	8.00843	12.1154	7.87036	7.22561	5.93074	4.11548
		5.58496	10.8663	9.28771	5.98868	9.87421	7.74483	4.80736	4.32193	4.36923
		3.24793	6.71425	3.35755	3.16993	5.32193	2.45943	2.66296	0	0.736966
		8.54882	11.9765	10.2267	9.15482	10.9564	8.62205	8.38514	7.96771	5.27302
		3.72792	2.64386	1.80735	3.75489	1.80735	0	3.54432	1	0
		6.59991	12.1335	9.55746	6.26679	10.8549	8.07414	4.48113	4.41504	4.48113
		11.5468	13.0811	10.5164	12.1701	11.971	8.58871	11.5455	10.3884	6.11548
		9.8013	13.2795	11.0083	10.2883	11.9285	9.33762	9.86934	8.51439	5.9542
		10.7	12.6003	9.58918	11.1098	11.4455	8.37721	10.2912	8.5597	4.64386
		8.85175	12.0269	7.83289	9.28077	10.8777	6.56224	8.71195	6.91886	3.22239
		11.0114	16.5092	14.4634	10.9726	15.1896	12.6833	9.57428	9.27146	9.10329
		5.09803	8.75154	5.75489	5.10852	7.35755	4.49185	5.14296	3.32193	1.41504
		10.6057	14.2819	12.3339	10.9758	13.2126	10.9296	10.4108	9.34356	7.40939
		10.6402	13.5947	11.6739	11.144	12.469	10.0941	10.584	9.79008	6.58496
		10.1815	13.438	9.82774	10.2808	12.0602	7.87036	9.96338	8.94934	5.41504
		8.48884	11.1025	8.94031	9.08082	9.9901	7.06609	8.60486	8.12756	3.9386
		10.1124	12.3369	10.0262	10.5934	10.9809	8.00562	10.007	8.90689	5.73697
		9.28887	12.4686	10.056	9.76653	11.2929	8.70736	9.3502	7.42906	5.53398
		7.57932	9.34762	6.80735	7.79766	7.74819	4.90689	7.44294	6.10154	2.32193
		9.76529	11.6128	10.0587	10.3691	10.5348	7.76487	9.66711	8.81271	4.77259
		5.09803	6.16491	5.33092	5.88264	5.16993	3.90689	5.79874	2.9386	2.41504
		7.27146	12.8051	11.0358	7.07682	11.6854	9.20823	4.87447	5.16993	6.06609
		10.7127	12.32	8.3966	10.7419	10.9076	6.74819	10.5078	7.36048	2.80735
		8.30378	10.7266	8.38694	8.94544	9.55746	6.74147	8.16323	6.53398	3.41504
		8.82098	12.768	10.0519	9.16365	11.3923	8.58496	8.52095	8.27457	5.10154
		3.55459	6.47978	3.72792	3.90689	5.55459	2.58496	3.41504	3.16993	0.736966
		10.6656	14.0627	12.4949	10.7997	12.7854	10.69	10.7712	9.93418	7.36048
		9.19967	11.5512	8.31741	9.87652	10.5967	7.09276	9.22721	8.26522	3.66296
		11.8374	14.7186	12.5013	12.235	13.1992	10.6087	11.9344	8.71768	7.39803
		3.35755	2.64386	0.321928	2.90689	1.58496	1.32193	5.90689	1.22239	0
		9.46913	11.7869	8.86419	9.74651	10.5435	7.19967	9.21189	7.4865	3.58496
		6.3837	10.4286	7.04985	6.52356	9.05664	5.72792	6.2854	5.59495	2.41504
		6.5157	8.66356	6.37504	6.74819	7.32643	5.44294	6.39803	3.36923	2.22239
		7.47371	9.65732	5.97728	7.74147	8.43879	4.20945	7.26991	5.72792	1.22239
		9.34485	12.8972	8.98157	9.82972	11.4089	7.57743	9.34207	8.63057	4.14296
		7.05257	9.6101	6.8392	7.29462	8.35094	5.44294	7.22561	4.92283	2.66296
		6.62936	12.1374	7.54689	6.40088	10.6676	5.93074	5.07325	6.75933	2.41504
		3.9542	8.08614	5.97728	4.39232	6.49185	3.9542	4.11548	2.5025	1.87447
		10.3273	13.3407	11.3403	10.7859	12.0054	9.62936	10.4405	8.33241	6.1565
		6.24793	9.38424	4.52356	6.7879	7.80413	3.32193	6.54946	4.05889	0
		8.66622	14.5524	12.043	8.46557	13.2179	10.5416	6.22882	6.54432	6.67242
		8.28771	9.49685	8.80896	8.79442	8.10329	6.93074	8.41222	6.25424	4.14296
		5.35755	9.86457	8.21553	5.33985	8.83447	6.89482	4.05889	4.32193	3.41504
		8.18115	11.3741	8.83526	8.48985	9.66089	6.97728	8.03526	5.89885	4.52356
		8.82177	13.9627	12.4686	8.40088	12.6231	10.6564	7.52617	7.05889	7.35168
		10.9368	14.0559	12.0729	11.3205	12.7987	10.3089	10.9758	9.45464	6.89482
		6.09803	9.76777	8.38802	6.60733	8.5157	5.78136	5.91488	5.16993	3.70044
		7.83289	13.4828	12.169	7.45943	12.2225	10.4589	4.85798	5.70966	7.14296
		5.15987	9.4732	7.57175	5.79442	8.05799	5.65821	5.18322	2.32193	2.32193
		8.81618	13.0678	11.0415	8.98584	11.5875	9.09803	8.23362	6.62449	6.33985
		8.40301	10.986	9.18611	8.69523	10.1706	7.79766	8.17991	6.74595	4.58496
		11.6921	14.6156	10.0637	11.9757	13.3325	9.01542	11.6402	11.5603	5.3339
		2.16993	5.89482	4.70044	3.32193	6.01123	3.85798	1.87447	1	1
		5.86419	8.87958	4.88264	6.56986	7.24317	3.52356	6.1565	5.60486	1
		9.87421	12.5324	8.89558	10.3371	11.4663	7.42206	9.42206	9.08126	3.62449
		5.65105	8.27961	4.59991	6.16993	7.29921	4	5.54432	5	0
		8.74735	11.192	9.89216	9.42522	10.2592	8.06609	8.88976	8.18983	4.89077
		9.12218	11.7449	9.27671	9.59339	10.8021	7.93664	9.27302	7.51044	4.80736
		4.52356	5.56986	5.03342	5.02237	4.85798	1.80735	4	3.54432	0.736966
		10.0133	15.6388	14.0255	9.74231	14.1885	12.1713	7.11548	8.19967	8.76818
		8.75405	12.4842	10.683	8.89936	11.1504	8.79442	8.68416	7.44294	5.51307
		8.5216	10.8564	8.66267	9.1267	9.74987	7.27146	8.20945	5.88264	4.11548
		8.05257	11.1199	7.67243	8.67066	9.71853	6.22882	7.84967	6.89885	2.9386
		8.80655	11.0124	7.37938	9.34762	9.92333	6.05528	8.82549	7.71882	2.41504
		7.79928	11.8062	9.86109	7.77149	10.5358	8.11894	7.35462	4.27302	4.52356
		9.35975	11.7493	10.097	9.94325	10.6257	8.38586	9.36341	8.42906	5.16993
		12.3504	18.0169	16.3298	12.0173	16.5004	14.3926	9.47167	10.3402	11.0546
		7.93369	10.848	7.40514	8.50184	9.36194	5.98868	7.93074	6.99624	2.41504
		8.81858	10.8821	8.85876	9.11114	9.79604	7.13443	8.68533	7.76818	4.66296
		7.14975	12.6054	8.73556	7.08215	11.4049	7.46352	5.49185	5.88264	3.87447
		10.3587	13.2381	9.52405	10.9248	11.8937	7.88264	10.5114	9.73189	4.60486
		7.45327	12.9433	11.6512	7.10852	11.5948	9.95855	4.52356	5.47032	6.70966
		8.0954	12.2538	10.3633	8.82972	11.0911	8.97298	7.92877	7.94837	5.9542
		8.63118	12.5975	9.58449	9.12541	11.407	8.00282	8.4108	10.4481	4.9542
		8.95274	10.6823	9.23482	9.30378	9.59526	7.82337	9.01216	7	4.34577
		7.45738	9.83408	6.67596	8.00562	8.53333	5.14975	7.37793	5.71882	2.22239
		10.101	12.8405	9.08945	10.3886	11.5495	7.88264	9.96819	9.73189	4.62449
		8.20823	10.4305	9.11374	8.73471	9.3298	7.03892	8.17159	7.78136	4.48113
		8.69	14.335	11.9386	8.57365	13.1862	10.6684	7.67478	9.34725	7.11548
		11.5072	14.7618	12.8072	11.8617	13.3698	10.9118	11.5007	9.8009	7.71653
		8.08348	10.058	8.97298	8.70908	8.89026	7.26209	8.20945	6.33985	3.27302
		2.85798	4.18982	3.39232	3.52356	3.39232	1.32193	3	1.58496	0.415037
		5.39232	5.62936	4.04439	6.35755	3.64386	2.32193	5.80736	2.73697	1
		5.53138	4.53916	3.12928	5.70044	4.83289	1.32193	5.61471	2.66296	0
		2.45943	3.75489	2.64386	3.39232	3.58496	1	2.87447	3.32193	0.415037
		5.19967	6.27146	6.23362	6.08746	5.42626	4.35755	5.36923	4.68182	1.87447
		6.5812	7.51964	6.53916	7.58871	6.97154	4.2854	6.5597	5.48113	2
		2.45943	2.24793	0.807355	3	0.584963	0	2.80735	0	0
		3.52356	3.93074	2.9542	4.20945	3.24793	1.58496	4	2.5025	0.736966
		9.87075	12.3374	8.5632	10.2952	10.8376	6.8009	9.72849	8.26522	4.02975
		11.3981	14.2463	11.7331	11.9155	12.9693	10.0231	11.4596	10.5284	6.87036
		10.5524	13.1619	9.66534	10.8696	11.6771	8.26913	10.7048	7.92877	4.75489
		8.41785	11.3267	8.04712	8.83763	10.0478	6.67948	8.24	7.03342	3.11548
		8.00562	10.5058	8.5708	8.46761	9.37938	6.87652	8.16491	6.82443	3.41504
		1.70044	5.8392	3.32193	2.45943	4.39232	2.16993	1.58496	1.22239	0
		7.3966	12.4389	10.4919	6.9542	11.4278	8.97298	4.16993	4.9542	5.32193
		7.93221	11.7723	9.0182	8.48784	10.6782	7.59619	7.77698	7.74819	3.70044
		8.3298	11.4059	9.70908	8.61287	9.93737	8.05528	8.42066	7.59495	4.9386
		9.93369	15.709	13.7637	9.63662	14.4169	12.0037	6.68182	7.90689	8.42906
		9.64024	11.7777	10.0841	10.294	10.6425	8.43045	9.3966	8.49052	6.05889
		8.72195	12.2166	9.54978	9.02791	10.9114	7.88264	8.51307	7.99247	4.36923
		3.58496	4.62936	1	2	3.64386	1	3.11548	0.415037	0
		6.56986	12.6075	10.1542	5.96578	11.1319	8.13955	3.62449	4.39232	4.90689
		8.70217	14.2649	12.3997	8.44087	13.0101	10.6119	5.53398	6.49185	7.06967
		8.50283	12.8618	10.2482	8.51964	11.4205	8.42206	8.44018	8.93369	5.14296
		10.0471	12.8464	9.11048	10.1273	11.3796	7.7039	9.88315	8.37359	4.41504
		8.17243	12.2543	11.1646	8.47776	11.0705	9.34096	7.87447	7.58246	6.17659
		10.5018	13.085	10.764	11.1212	11.8603	8.98299	10.4454	8.27768	5.85798
		8.7151	11.0966	8.60918	9.02929	10.2538	7.58496	8.51439	7.32493	3.96963
		10.6755	13.1124	11.5831	11.188	11.941	9.93517	10.561	9.20049	6.8413
		11.4021	14.1699	10.6472	11.816	12.813	9.31175	11.2992	10.6534	5.90689
		9.46913	12.1178	10.014	9.89406	11.1196	8.50383	9.49519	8.77259	5.1964
		5.44294	8.38154	6.73471	6.04439	7.67243	5.83289	4.98489	2.9386	2.41504
		7.19967	11.5584	6.3443	7.32643	10.1548	5.6865	7.02237	5.65344	2
		6.9629	5.89482	5.7211	7.54689	4.70044	3	6.99624	3.05889	2.32193
		8.69	12.2902	10.3998	8.94983	11.0461	8.68475	8.72792	6.64386	5.29768
		9.67287	14.5237	12.2723	10.1046	13.3063	10.9919	9.18322	8.89583	7.57743
		9.17617	12.0043	8.16239	9.53528	10.4538	6.82655	9.33092	7.91886	3.62449
		7.41151	10.9127	7.59991	7.633	9.34207	6.25739	7.54432	6.36341	3.27302
		9.30663	12.6575	9.49235	9.98584	11.6163	7.99152	9.36705	9.15903	4.73697
		6.24317	9.65866	6.98868	6.13955	8.31515	5.59991	5.79008	4.34577	1.87447
		7.03892	11.1575	9.20701	6.54689	9.73556	7.61471	6.27922	6.39803	4.36923
		3.88264	7.66178	5.01123	4.32193	7.19476	3.9542	3.45943	3.32193	0
		8.2854	12.5306	8.97226	8.52552	11.1408	7.34873	7.69581	6.1565	3.36923
		6.08746	6.2854	5.24793	7.10329	5.87036	3.58496	6.49719	3.22239	0.736966
		9.33092	11.8152	9.04849	9.80896	10.4969	7.33985	9.40017	7.85175	4.36923
		7.55459	10.4236	8.17991	7.91886	8.80896	6.69349	7.45943	6.61471	3.80735
		8.87958	12.6065	10.7192	9.27612	11.2639	8.83289	8.80521	7.89885	5.86625
		13.0793	15.6276	14.2247	13.6171	14.4696	12.4815	13.2747	9.75989	9.00469
		10.3035	12.745	10.9041	10.8978	11.5974	9.12412	10.2388	8.2062	5.96963
		8.30035	11.1485	8.33316	8.96723	10.0802	7.02237	8.33539	6.82866	3.73697
		6.03342	11.0686	9.25089	5.65821	9.69349	7.69349	4.27302	3.54432	4.79008
		6.45943	9.80453	7.88111	6.18982	8.28309	6.19967	5.84967	3.05889	2.66296
		10.1545	13.3922	11.2892	10.4949	12.213	9.76653	10.1029	9.18405	6.48113
		3.45943	7.58871	5.93664	2.90689	5.50779	3.90689	2.9386	1.87447	1.22239
		10.3177	13.0703	10.6891	10.794	11.66	8.94691	10.6039	7.47573	5.54432
		6.224	10.1839	7.92333	6.42626	8.73302	6.40088	6.11548	3.73697	2.66296
		6.70044	8.87958	5.98299	7.46761	7.98014	5	6.36341	5.2854	1.41504
		7.32867	7.15228	4.55459	7.64746	7.44294	1.80735	7.1224	6.42066	0
		5.53138	5.55459	3.75489	6.49185	5.06609	1.58496	6.16323	5.05889	1
		9.23002	14.7781	13.0601	8.89633	13.4444	11.1827	6.77698	7.7211	8.07325
		6.32193	9.56843	8.19229	6.65105	8.73809	6.86419	6.36341	3.58496	3.36923
		11.9271	15.6922	14.5631	12.6926	14.8395	13.0761	11.6542	9.82124	9.4567
		6.90087	11.5103	9.47826	6.70736	10.0901	7.53528	5.71882	4.24793	3.58496
		7.63844	12.9194	10.3663	7.66888	11.6221	8.85331	6.95031	6.20945	5.26053
		8.79523	13.6283	10.7015	9.24793	12.1092	9.04712	8.03892	7.52878	5.84967
		9.544	12.5228	10.8859	9.90087	11.3359	9.21189	9.42906	6.79008	5.94642
		10.0481	12.3814	7.98584	10.5043	11.0931	6.84549	10.0857	8.89077	3.66296
		5.76155	6.28077	3.64386	6.11894	5.2854	2.70044	5.61471	5.12928	1
		9.74357	14.1475	11.7613	9.65821	12.599	9.78218	9.32718	10.273	6.6677
		7.13443	9.99683	7.35094	7.90388	8.55651	5.61471	7.21917	5.18322	2.73697
		8.65105	12.3964	10.3465	9.20335	11.1699	8.7039	8.36486	7.92679	5.40372
		8.70995	11.0678	9.7936	9.48079	9.97154	7.83605	8.70621	7.50779	4.9542
		9.3603	10.6542	8.74735	9.62936	9.56033	7.16491	9.51307	8.04075	4.16993
		8.46046	10.8126	8.13314	9.23002	10.0203	7.01681	8.46896	7.34873	3.11548
		8.57932	10.6738	7.63844	8.84706	9.20212	6	8.61961	6.63421	2.80735
		7.16993	10.3157	6.56605	7.52356	8.74987	5.22882	7.65821	5.27302	2
		6.633	3.78136	1.90689	8.04712	2.16993	2	6.12928	1.22239	0.736966
		7.7039	10.4422	7.18982	8.21432	8.87805	5.47573	7.67242	5.9542	1.87447
		2.64386	4.61471	2.9542	3.80735	4.72792	2.16993	2.9386	1.58496	0.415037
		5.49185	6.50779	8.73894	6.15987	5.40939	5.76818	5.55459	4.02975	3.66296
		8.09011	11.5996	7.6987	8.45533	10.4126	6.07682	7.94056	8.3443	3.16993
		2.39232	3.72792	2.45943	5.50779	4.70044	2.45943	4.02975	2.32193	0
		8.64746	13.2394	9.16805	8.9901	11.9602	8.01123	7.81805	7.66296	4.14296
		6.48784	10.5699	6.88264	6.96	9.29692	5.89482	6.38082	6.72338	2.41504
		8.82496	12.1765	8.13443	8.79604	10.8665	6.89482	8.4023	8.29768	3.5025
		6.0607	11.1995	8.08215	5.55459	9.92258	6.78136	4.64386	3.80735	3.58496
		10.3518	12.8636	10.5345	10.9654	11.8347	9.33539	10.6718	7.13271	5.73697
		8.96939	11.1497	8.43671	9.48784	10.1948	6.67948	8.78027	8.28386	3.16993
		7.83289	9.98939	7.58308	8.16239	8.90238	6.25739	7.35168	5.30985	2.41504
		7.49185	10.7097	8.49785	7.46761	9.29462	7.20457	7.34873	5.54432	3.96963
		9.75656	12.5327	7.84235	10.0868	11.0855	6.05528	10.2248	10.5343	3
		3.08746	6.61471	3.67243	3.90689	5.08746	3.16993	3.11548	3.70044	0.736966
		9.36359	11.9097	9.82058	9.92852	10.6582	8.15735	9.47506	6.75043	4.75489
		9.91961	14.0617	12.4083	10.0396	12.7604	10.6506	9.69407	8.11548	7.32493
		10.1935	12.7116	9.00422	10.5147	11.3026	7.49985	10.3076	8.90388	3.80735
		9.05325	11.0429	7.45533	9.4168	9.84235	5.75489	8.77589	7.58246	2.32193
		7.44294	11.0634	8.37178	7.58871	9.44087	6.62205	7.73245	5.51307	3.27302
		6.33092	7.60918	4.87036	6.45943	6.5157	4.04439	6.71882	3.80735	0.736966
		4.04439	7.40088	5.87036	3.75489	5.90689	4.35755	3.45943	1.58496	1.22239
		3.04439	3.2854	3	3.70044	3.24793	1.32193	3.54432	2.32193	0
		6.99435	10.1302	7.55459	7.23362	9.0348	6.08746	6.94252	6.51307	2.87447
		6.43463	9.53479	7.84549	6.21917	8.7879	6.50779	6.07325	3.32193	3.54432
		6.41363	12.627	9.84588	5.78136	11.2706	8.39232	3.70044	5	5.48113
		11.2239	14.0346	12.2691	11.4255	12.7681	10.2697	11.0068	10.3399	7.30682
		9.93627	13.022	11.769	10.2003	11.9398	10.2052	9.68708	8.35755	6.76377
		10.7396	15.0165	13.2108	11.0556	13.837	11.5541	10.2479	8.38226	8.2854
		3.64386	8.27845	6.49985	3.08746	7.26209	4.72792	1.22239	1.87447	1.87447
		11.0751	14.9134	12.5364	11.4891	13.7721	10.9133	10.9708	9.79279	7.59495
		5.97728	10.5546	7.44294	6.41785	9.23002	5.72792	5.48113	5.18322	2.11548
		9.23002	13.5889	11.5146	9.5708	12.2386	9.99294	8.91687	7.09803	6.44294
		6.79442	10.2738	8.50383	7.17991	8.74315	6.96	6.62936	5.34577	4.16993
		5.77479	7.28077	4.89482	6.2384	6.01123	3.39232	5.92283	4.05889	1.58496
		6.43463	10.4424	7.89178	6.67948	9.0348	6.21917	5.89077	5.01495	3.77259
		7.70563	12.8198	10.4102	7.61471	11.4393	8.66	6.75933	5.75489	5.49185
		12.554	15.5211	13.647	13.0543	14.2022	11.976	12.599	11.1894	8.46352
		4.59991	7.67243	3.83289	5.53916	6.76155	2.45943	5.02975	3.66296	0.415037
		8.19967	10.5613	7.54689	9.23482	8.94398	5.6865	7.73019	6.2854	2.32193
		8.47472	11.7015	7.79928	9.00843	10.445	6.44294	8.65344	7.57743	3.11548
		8.50581	12.7053	10.4041	9.00843	11.4979	8.93811	8.06967	7.95031	5.63421
		9.35975	12.0393	9.63118	9.84078	10.7022	8.20701	8.92679	8.59619	5.40372
		7.73809	11.9922	8.61839	8.50779	10.8723	7.3966	6.90288	7.76155	3.41504
		7.21432	12.5918	9.51767	7.13443	11.1849	7.94544	6.47573	6.89077	4.66296
		9.08746	11.7226	8.82098	9.86419	10.3783	7.27146	9.3916	7.14975	3.58496
		9.4315	11.6779	7.51373	10.041	10.3886	6.17991	9.45943	8.16491	3.66296
		10.0821	13.6884	9.51175	10.638	12.5267	8.36632	9.80036	10.5193	4.48113
		2.08746	1.32193	0.321928	2.32193	3.16993	0	1.87447	2.66296	0
		9.07548	10.841	8.0954	9.81618	9.86728	6.88874	9.05347	7.41222	3.54432
		7.54496	9.51422	8.97871	7.82972	8.42417	6.9542	7.5597	5.66296	3.54432
		10.2476	13.1246	11.1033	10.5435	12.117	9.50283	9.92085	9.46557	6.03709
		8.64115	10.6202	9.43775	9.16993	10.5962	7.81698	8.74147	8.56986	5.43741
		9.88226	12.7283	8.84392	10.3756	11.6589	7.90388	9.761	9.03434	3.8413
		8.49386	12.4352	10.2076	8.69523	11.0234	8.49185	8.17493	6.91886	5.05889
		9.83447	12.4526	9.56129	10.3174	11.1904	8.10066	9.76763	8.34577	4.32193
		8.49685	13.0074	11.2231	8.58684	11.745	9.3966	7.70736	7.5597	6.65344
		5.55459	11.0746	7.73132	5.35755	9.92407	6.62936	4.27302	5	2.9386
		4.02237	5.30378	1.45943	3.52356	3.16993	0	3.8413	0.415037	0
		5.91289	9.01332	4.84549	6.56224	7.66534	3.58496	5.72792	3.16993	0.736966
		9.71982	13.3609	10.7964	10.2222	12.3684	9.55938	9.41926	8.29309	5.8413
		6.11894	9.60918	6.5812	6.13955	8.01681	4.70044	6.12928	3.27302	2.22239
		6.94544	10.2189	9.33427	7.38802	8.88111	7.18982	6.80736	6.29768	5.04439
		3.78136	8.03342	6.13955	3.85798	6.70044	4.67243	2.41504	1.58496	1.73697
		9.2929	14.0451	12.1025	9.72537	12.7468	10.3663	8.46761	8.58996	7
		5.7879	4.89482	3.72792	7.66888	6.18982	3.24793	6.57491	3.05889	1
		6.70736	6.90388	3.04439	7.56224	5	1.58496	6.49185	4.8413	0.415037
		6.18982	8.76321	4.49185	7.03892	7.24793	3.24793	6.25424	3.58496	0
		6.33092	10.0116	5.94837	6.32193	8.33316	4.04439	5.88264	5.27302	1
		10.1981	12.5801	8.62388	10.6147	11.1399	6.85798	10.1107	8.91488	4
		7.46557	9.39124	6.15482	7.40514	8.03892	4.12928	7.26053	5.79008	1.87447
		7.47978	8.10983	7.49185	7.64746	6.70044	5.49185	6.73245	4.66296	2.9386
		10.2037	11.6336	11.004	10.7254	10.3437	8.86264	10.1666	8.11548	5.88264
		7.65464	10.3551	7.58871	8.39874	9.09803	6.25739	7.81164	6.40372	3.32193
		6.19476	10.6168	7.96434	6.17991	9.18364	6.40939	5.79008	4.45943	3.27302
		3.49185	6.55842	4.65821	3.85798	4.75489	3.24793	3.11548	2.80735	1
		7.67948	13.5007	9.78994	7.79116	12.0548	8.32193	6.1964	8.25424	4.9386
		8.44087	11.3212	9.12089	8.95274	10.0189	7.38802	8.0786	7.12584	4.56478
		8.27146	12.2899	9.38208	9.11504	11.1046	7.8009	8.03526	7.26991	4.14296
		10.0206	13.6621	11.478	10.5328	12.5907	10.0921	9.68942	8.92975	6.25424
		7.03067	10.7887	8.03892	7.29002	9.74987	6.82018	7.07325	7.42626	3.05889
		7.55459	9.31118	6.24317	7.71425	8.28309	4.67243	7.70275	7.56478	2.11548
		5.49185	10.9482	9.06002	5.82018	9.71768	7.31288	4.54432	3.32193	3.77259
		4.2854	3.85798	2.16993	4.85798	3.80735	1.32193	4.36923	0	0.415037
		8.22159	11.2547	7.60548	9.10722	10.3842	6.55459	8.21432	8.11027	3.05889
		8.35425	11.4539	8.52258	9.00703	10.2767	7.25267	8.09276	6.88264	3.36923
		11.5733	13.7761	11.3975	12.1517	12.8696	10.056	10.8655	9.98157	6.65344
		9.49386	12.0239	10.1209	10.0161	10.9222	8.57175	9.43393	8.32942	6.06609
		8.30606	10.2747	5.76818	8.72451	8.43254	3.08746	8.24634	6.20945	0.415037
		6.83605	8.93517	6.52356	7.30834	7.56605	4.93074	6.79442	4.8413	2.11548
		8.65642	9.85798	6.46352	8.79928	8.84392	5.18982	8.4108	8.44846	2.41504
		4.37504	5.09803	2.80735	4.35755	5.44294	2.80735	5.30985	2.66296	0.415037
		9.47117	11.6853	9.16176	9.94325	10.6746	7.82655	9.28771	8.54303	4.36923
		9.91326	14.9546	12.8531	9.71768	13.4992	11.0637	9.62449	8.86419	7.67242
		9.88188	11.7823	10.6546	10.3896	10.7964	8.37938	9.74987	8.31288	5.67242
		7.16993	10.4851	5.64386	7.57365	8.66534	3.39232	6.95807	2.9386	0.415037
		6.99435	12.1047	10.8986	6.52356	10.7903	9.00703	3.70044	4.68182	5.8413
		6.90388	10.5658	7.44501	7.30378	9.07414	6.09803	6.88671	6.08746	2.58496
		2.64386	5.91886	3.58496	4.35755	3.70044	1.80735	4.02975	2.73697	0
		6.90087	10.4489	8.44605	7.29002	9.06474	6.54689	6.76818	7.28848	3.62449
		6.75489	9.68168	7.76653	6.69349	8.55842	6.13955	6.78136	3.66296	2.80735
		8.07815	12.3841	10.4589	8.30834	10.9196	8.87036	7.37214	6.70966	5.64386
		9.32755	14.49	10.9366	9.31741	13.1622	9.69174	8.4023	8.06429	5.85798
		6.59246	11.2522	9.3526	6.49185	10.0788	7.71768	5.45943	5.82443	4.62449
		9.03067	11.9498	8.67154	9.31515	10.7826	7.56605	8.8371	6.18982	3.54432
		9.11309	11.7482	8.9263	9.76487	10.7232	7.67948	8.93566	8.64746	4.22239
		7.98726	12.3216	10.0158	8.56415	11.1193	8.37069	7.76598	8.06609	5.11548
		8.12928	11.1822	8.70563	8.70908	9.52454	6.72792	8.12067	6.57994	3.58496
		7.94983	11.2946	9.00913	8.21432	10.2871	7.61471	8.02052	6.5597	3.96963
		9.59059	13.5685	8.37395	9.96506	12.0301	6.72792	9.54303	5.85798	2.5025
		4.70044	8.21553	7.05528	5.47573	8.44708	6.30378	4.36923	3.9386	2.73697
		6.71425	12.5308	10.007	6.19967	11.3069	8.55459	3.45943	4.75489	4.82443
		9.8009	15.5064	13.8473	9.69262	14.2196	12.2994	7.29155	8.60239	8.76377
		9.70563	12.0414	8.94691	10.2276	10.8435	7.45533	9.44846	8.69465	3.8413
		9.33148	13.3917	9.87805	9.89178	12.1359	8.41363	8.89785	9.33166	4.43741
		6.82018	11.1782	7.10852	7.05528	9.67507	5.9542	6.69116	4.9386	2.58496
		8.39446	10.7814	9.34207	8.82177	9.61195	7.7039	8.23362	7.53657	4.5025
		7.77314	13.2151	9.35865	7.75154	11.962	7.68299	6.85798	6.65821	4.34577
		10.0358	12.2427	10.5372	10.5613	11.0372	8.41785	9.83605	8.25109	5.66296
		2.85798	3.70044	2.70044	2.80735	3.16993	0	2.73697	1.41504	0
		7.64024	10.674	8.43983	8.21675	9.74987	7.08746	7.1964	6.57994	2.66296
		7.35094	12.8217	11.3855	7.41363	11.5796	9.53236	5.47032	5.98489	6.29155
		7.22882	11.6481	10.0664	7.37938	10.6555	8.66	6.79008	4.68182	5.04439
		7.58684	9.62617	7.72962	7.96867	8.42206	6.42626	7.29155	6.26053	2.87447
		6.34873	7.30834	4.12928	6.94251	6.77479	3.39232	6.66296	3.11548	0.736966
		7.64205	10.8539	8.66977	8.07682	9.40833	6.92481	7.70275	7.41785	3.66296
		6.74483	10.6667	8.18115	7.33985	9.77726	7.19967	6.27302	5.79008	3.54432
		8.7039	13.1518	11.4942	9.32418	11.9569	9.83842	8.23202	7.74819	6.27922
		10.695	12.7127	10.6396	11.2868	11.5767	8.93074	10.4168	9.5025	6.04439
		9.53964	10.7912	7.42417	10.1836	8.67419	5.12928	9.3159	5.20945	3.41504
		8.31854	11.2735	7.48985	9.06205	9.97082	6.16993	8.00936	6.99247	2.41504
		8.43359	11.0192	7.37504	8.88264	9.99365	6.2384	8.27302	7.6865	2.80735
		8.33316	11.8706	10.1755	8.82655	10.7009	8.61839	8.17159	5.63421	5.39232
		10.4362	13.1639	11.1547	11.0351	11.7402	9.12541	10.2554	9.48314	7.14975
		10.4853	13.0754	8.86728	10.8142	11.2883	7.07682	10.5456	9.23202	4.22239
		9.27088	12.5701	9.71382	9.54013	10.8514	7.61102	9.0625	7.82443	4.77259
		9.84549	12.3108	10.0841	10.7343	11.3518	8.67596	9.45738	8.18653	5
		7.68475	10.8404	8.17866	7.99718	9.82018	6.87652	7.30682	6.2854	3.16993
		6.93074	10.8502	8.39017	7.93074	10.3337	7.29002	6.59495	7.26991	4.32193
		11.0343	14.4743	12.1806	11.3796	13.3169	10.5694	10.6909	9.24951	6.87036
		6.59246	10.1367	6.48382	6.47573	8.58871	4.58496	5.55459	6.30985	2.32193
		8.62662	10.7834	8.55075	8.80252	9.31628	6.79442	8.8095	7.74595	3.5025
		8.20823	10.2309	8.3298	8.65821	8.96578	6.55459	8.02791	7.091	3.73697
		9.87728	15.6325	11.8788	9.70477	14.467	10.7087	8.09628	8.43463	7.07682
		0	2.32193	1.90689	0	1.32193	0.584963	0	0.736966	0
		3.90689	6.26679	5.70044	4.78136	5.40939	4.49185	3.77259	3.54432	2
		4.67243	7.17991	3.58496	5.39232	5.82018	2.90689	4.85798	2.41504	0
		8.18488	10.8916	7.52748	8.68124	9.51767	5.98868	8.08215	6.25424	3.05889
		10.8394	13.1163	8.69174	11.4271	11.9298	7.51964	10.9813	10.0866	3.87447
		8.95201	11.8825	8.40301	9.47472	10.5309	6.96578	8.67243	8.00375	3.62449
		9.76487	13.4408	8.77149	10.1098	12	7.16993	9.46693	9.56224	3.58496
		10.8648	13.0849	11.3796	11.4668	11.8868	9.6865	11.0453	9.33911	6.45943
		8.73047	11.5895	9.43098	8.9542	10.4136	7.92778	9.01681	7.98679	4.39232
		7.39232	10.7349	7.19722	7.91886	9.61379	5.71425	7.38082	6.14296	2.11548
		6.16993	8.74231	5.67243	6.58496	7.28077	4.24793	6.14975	4.98489	2
		6.55842	11.3708	9.42364	5.88264	9.75071	8.10591	6.20945	4.41504	5.1964
		8.02375	10.0112	8.39017	8.38154	8.86109	6.85175	8.04439	6.2854	3.80735
		8.95128	11.3695	8.34319	9.37287	9.74735	6.49985	8.91389	6.76818	3
		7.5157	12.8987	9.78749	7.61102	11.7901	8.52748	5.63421	5.52356	5.11548
		8.99789	10.462	6.91886	9.5708	9.15987	5.52356	8.98299	7.01866	2.87447
		8.67772	11.6331	9.87728	9.36085	10.7838	8.42836	8.53138	7.30378	4.73697
		9.26913	11.8347	9.92741	9.80574	11.0276	8.64926	9.46352	8.81592	4.98489
		5.08746	8.10329	4.45943	5.06609	6.58496	3.24793	5.27302	2.66296	0.736966
		8.85253	11.3768	10.6865	9.24079	10.1542	8.73302	8.75933	6.24159	5.79008
		6.03342	10.8065	6.79116	5.93074	9.28309	4.88264	5.04439	4.90689	1.73697
		4.53916	10.2691	7.89936	5.10852	9.51373	6.71425	2.32193	3.11548	2.58496
		6.29462	9.71768	6.31741	6.3837	7.79766	4.52356	6.24793	4.43741	1.87447
		7.86419	10.7183	9.5073	8.11114	9.66	7.66534	7.63178	7.45121	4.60486
		4.10852	6.75822	4.50779	4.78136	5.35755	3.16993	3.32193	3.16993	1
		7.50978	10.5302	8.38694	8.02237	9.5859	7.22882	7.34577	6.65344	4.02975
		5.97728	8.1046	6.21432	6.04439	6.87036	5.02237	5.81592	2.80735	1
		7.81378	10.7534	7.52943	8.09011	9.47978	6.10852	7.53657	3.45943	2.41504
		8.0954	12.0034	10.1092	8.57554	10.8094	8.53916	7.77698	7.20294	5.22239
		6.45121	8.95492	5.44294	7.15987	7.76155	5.02237	6.44294	5	2
		8.79685	10.2357	5.45121	9.42522	8.85953	3.80735	8.82867	7.78136	0.415037
		5.01123	9.84745	8.4315	4.90689	8.4818	6.63662	3.32193	2	3.54432
		6.01123	9.59059	7.63844	6.41785	8.48784	5.83289	5.76377	6.3159	3.54432
		7.84392	11.2745	9.18239	8.11114	10.0063	7.43463	7.13614	6.70506	3.96963
		7.67243	10.4838	7.30378	8.23122	9.45018	6.11894	7.38945	7.07325	2.87447
		8.44191	11.8405	9.42574	9.13443	10.628	7.74819	8.45396	7.32493	4.36923
		8.62022	11.6765	10.4707	9.11504	10.6188	8.96723	8.40514	7.50779	5.92283
		3.72792	7.70908	3.20945	3.58496	6.17991	1.58496	3.41504	4.79008	0
		7.42417	8.74819	6.58496	7.99152	7.64386	5.16993	7.37793	5.3339	1.73697
		7.9629	10.8029	8.3208	8.66888	10.0014	7.37069	7.70275	7.8371	4.02975
		8.9211	12.476	10.0881	9.24079	11.2195	8.73302	8.61594	7.01495	5.1964
		9.81418	12.9295	9.12928	10.3619	11.6089	7.54303	9.45533	8.74259	3.62449
		12.1258	15.7536	12.3613	12.6683	14.497	10.8634	11.6748	11.8759	7.47032
		4.93074	6.9571	3.9542	5.06609	6.14975	1.80735	5.32193	2.58496	0
		8.17368	13.1718	9.3559	8.13955	11.6755	8.02514	7.10852	6.87447	4.22239
		10.5847	12.3985	10.463	11.1466	11.2636	8.55267	10.5226	9.18074	5.45943
		6.18982	9.75322	6.23362	6.58496	8.21675	4.88264	6.1964	6.65344	1.22239
		5.36632	7.03892	5.02237	6.39232	6.56224	4.35755	5.05889	1.87447	0.736966
		7.3443	9.53722	7.20701	7.82655	8.44294	5.87036	7.67242	5.87447	2.41504
		6.55842	9.3208	6.29002	7.09276	7.90388	4.42626	6.59495	5.42626	1.73697
		6.03892	9.28077	6.09803	6.45943	8.00562	4.2854	6.30985	5.04439	1.73697
		1.16993	0.321928	0	2.32193	1.80735	0.584963	1.58496	0	0
		9.05189	12.0378	8.29347	9.76238	10.9979	7.09276	8.94544	7.96386	3.9386
		5.8009	8.78709	7.86573	5.94251	7.56605	6.22882	6.06609	5.11548	3.54432
		10.5875	13.6458	11.5517	10.8029	12.2662	9.98655	10.534	10.0683	7.27302
		4.33985	8.58684	5.75489	6.29462	7.96	5.56986	4.16993	2.11548	1.87447
		7.92778	9.84078	8.1046	8.41363	8.45533	6.59991	7.92877	6.03709	3.96963
		8.14466	7.46557	7.60918	8.56415	6.13955	5.08746	8.16491	4.60486	3.66296
		9.0348	12.6382	9.99258	9.31741	11.481	8.69523	8.73922	7.89885	5.41504
		7.65642	12.6788	10.4546	8.05799	11.6952	9	6.98869	6.32793	5.65344
		7.98299	10.6983	7.96434	8.49785	8.98442	6.61471	8.24317	4.29768	3.5025
		5.97154	10.6863	9.29059	6.62936	9.40514	7.84235	6.97728	3.96963	4.62449
		8.26444	12.2967	8.91737	8.64024	10.819	7.13955	8.15987	8.38226	3.73697
		8.37829	13.9764	11.1131	7.88264	12.5576	9.44605	6.74595	6.88264	5.81592
		8.48684	9.86341	6.91886	8.65642	8.55075	5.10852	8.71539	6.76377	2.32193
		5.88264	9.02029	6.15987	5.64386	7.24317	4.20945	5.62449	5.74595	2
		7.27845	12.2412	10.3788	7.45533	11.0888	8.83131	6.68182	6.38658	5.23522
		5.5157	8.7789	4.71425	5.90689	7.56605	3.24793	5.34577	2.66296	0
		3.55459	7.92333	6.90087	3.64386	6.76155	5.24793	3.5025	0.736966	2
		8.09935	13.735	11.7957	7.89785	12.315	10.0647	6.30985	6.51307	6.77259
		9.2402	12.6107	9.57507	9.62753	11.1526	8.13699	9.07771	7.30985	4.80736
		7.59805	10.3061	7.50383	8.2503	9.4315	6.46761	7.55203	6.00749	2.73697
		6.89785	10.6266	7.80735	7.18488	9.53916	6.55459	6.1565	5.77259	3.45943
		3.88264	3.80735	1.32193	5	3.45943	0.584963	4.1964	2	0
		8.39981	11.5046	8.56224	9.11764	9.95565	6.81378	8.39518	7.52356	3.5025
		6.65821	7.67243	6.85798	6.50779	6.13955	4.70044	6.63904	4.34577	2.58496
		7.11894	8.97226	6.27612	7.29462	7.00562	4.93074	7.09803	5.36923	2
		8.40195	11.0009	8.49586	8.82655	9.82416	6.99435	8.43324	7.01495	3.54432
		4.2854	3.97728	2.58496	3.64386	2.80735	1.32193	4	0.736966	0
		8.39874	11.2435	7.44294	9.10722	10.23	6.45121	8.13271	8.43741	2.58496
		10.2282	14.259	9.48734	10.6425	12.8712	7.78136	9.86367	9.37576	4.16993
		7.32418	11.4544	10.1501	7.87344	10.2621	8.83131	6.99247	6.62449	6.27302
		7.93958	10.55	6.06609	8.26913	9.34319	4.90689	7.81805	6.55459	1.58496
		11.3139	13.036	10.795	11.8899	11.7877	9.18611	11.355	8.89482	5.79008
		6.50779	12.4453	9.70563	6.15987	11.3024	8.3015	3.96963	4.60486	4.29768
		9.62022	10.6841	8.64115	10.0539	9.5216	7.07146	9.58183	7.8434	3.8413
		8.53722	11.0706	8.79847	8.99577	9.85953	7.3966	8.15313	6.98489	3.90689
		9.79604	12.1307	9.82734	10.3089	10.9766	7.9542	9.75489	8.70275	4.64386
		5.92481	7.62936	6.08215	6.96	7.17991	4.70044	5.87447	4.70044	1.58496
		4.72792	5.52356	3.88264	5.20945	4.16993	1	4.58496	2.66296	0.736966
		8.18735	11.6981	10.0021	8.90388	10.7211	8.66	7.60979	5.91488	5.60486
		11.1291	13.5454	10.5001	11.8396	12.5023	9.15102	11.0173	10.3859	5.73697
		2.75489	6.40088	6.53916	2.90689	6.05528	5.9542	1.87447	3.54432	3
		6.92184	11.1989	9.04303	7.27146	9.94983	7.49985	6.30378	5.27302	4.36923
		7.49985	9.85448	6.71425	8.36632	8.40088	4.49185	7.7879	5.24793	2.22239
		6.76818	10.7084	8.71939	7.24793	9.81458	7.35315	6.79874	5.61471	3.87447
		9.96867	13.7623	11.9839	10.3493	12.4573	10.1189	9.6251	9.27612	7.05528
		4.16993	5.94251	5.13955	3.58496	5.35755	4.04439	4	0.415037	0.736966
		3.72792	9.01542	5.45121	3.90689	8.14975	4.32193	3.27302	1.41504	0.736966
		10.1573	13.4406	11.4962	10.3674	12.1734	9.73047	10.1695	8.46352	6.49719
		5.70044	6.84862	4.97728	5.35755	5.16993	3.08746	5.64386	1.22239	0.736966
		9.06272	11.6735	9.37829	9.4625	10.3247	7.90989	9.31817	7.48382	4.70044
		8.62662	13.5348	9.97621	9.05257	12.1186	8.6987	8.30073	7.67948	5.32193
		8.55267	11.3574	8.72537	9.18488	10.3337	7.36194	8.49586	7.42066	4.36923
		4.37504	5.67243	3.35755	4.39232	4.55459	2.58496	4.11548	3.22239	0.736966
		8.13057	11.3818	9.20945	8.78627	10.137	7.67596	7.94252	6.64866	4.1964
		6.21917	8.60733	7.19967	6.21917	7.19967	5.35755	6.20945	3.58496	2.5025
		7.97441	12.9127	11.8054	7.90087	11.5918	10.2186	7.19967	5.68182	6.90288
		6.98868	12.4818	10.8874	6.81378	11.4027	9.31061	3.5025	4.66296	5.73697
		8.06205	11.8574	7.99435	8.92333	10.8094	6.61471	7.53138	5.68182	3
		8.60548	11.9609	7.58496	9.13057	10.623	5.84549	8.67713	8.38802	1.87447
		4.61471	9.37395	7.89936	4.97728	8.93811	7.03342	4	2.5025	2.73697
		6.19476	11.3999	7.05528	6.09803	9.90313	5.83289	5.43741	5.84967	2.66296
		10.0977	13.3654	10.2158	10.7202	11.8425	8.25974	10.0892	8.74034	4.98489
		9.2503	12.3078	10.9357	9.64386	11.3149	9.2503	8.98489	8.29002	6.07325
		7.63118	11.4397	9.57884	7.50383	10.1092	8.33762	7.25424	4.34577	5.16993
		8.01402	11.6666	9.06878	8.29232	10.5211	7.3443	7.77039	8.12584	4.14296
		6.38802	12.0234	10.0063	6.10852	10.7283	8.44915	3.9386	5.30985	4.80736
		6.51964	6.71081	4.83289	6.59246	5.47573	3.16993	6.47573	4.24793	1.41504
		7.37504	12.8472	10.4732	7.42206	11.5814	9.03892	6.16323	7.16658	5.76377
		7.31288	11.9324	7.79279	8.41996	10.783	6.70736	7.17326	7.86212	3.05889
		8.0348	11.1716	8.8392	8.01959	9.88493	7.35755	8.17326	5.85798	3.96963
		8.75071	11.3933	9.09869	9.04029	10.6216	7.78463	8.77808	7.02606	4.14296
		7.80896	10.8368	7.60548	8.31515	10.041	6.64386	7.58746	6.68182	3.32193
		1.32193	5.10852	4.16993	3.39232	4.78136	3.45943	1	0.736966	0
		4.37504	9.18797	8.47776	3.39232	7.52356	7.02237	2.41504	3.11548	4.41504
		7.62936	10.4964	7.41151	7.82337	9.08348	5.94251	7.55203	6.89482	2.66296
		5.91289	9.42574	5.61471	6.53138	7.58871	3.85798	5.88264	4.9542	1.58496
		6.04985	9.54978	6.65105	6.45943	8.37721	5.6865	6.01495	5.45943	2.58496
		8.77561	10.96	8.17866	9.24555	9.5157	6.31288	8.7131	7.62693	2.9386
		9.63753	11.9362	8.96	10.0987	10.6239	7.52748	9.73527	7.8806	4.27302
		9.87152	12.501	10.7387	10.4067	11.2333	9.02237	9.73132	7.56732	5.85798
		9.59386	15.3294	13.7436	9.19599	14.0295	11.9226	6.25424	7.44846	8.55075
		6.87652	11.2172	6.91289	6.63662	9.87498	5.16993	5.68182	6.87856	1.58496
		6.71081	9.42206	5.65821	6.7879	8.00562	4.52356	6.2854	5.3339	1
		6.07146	7.8933	5.19967	6.97728	6.94251	4.35755	6.12928	3.22239	0.415037
		8.43254	10.144	6.04985	8.90839	8.75822	4.52356	8.16825	5.34577	1.58496
		9.95092	14.0955	11.895	10.3443	12.5706	9.74651	9.72281	7.94056	6.5597
		6.89785	10.9337	8.85175	7.13955	9.81778	7.15482	6.42066	4.82443	3.90689
		6.90388	10.8642	9.5651	7.48382	9.24198	8.15735	6.89885	5.72792	4.77259
		9.59572	12.8593	9.12541	9.75906	11.4773	7.52748	9.51898	8.60979	4.02975
		0.321928	4.61471	3.80735	1.32193	4.24793	2.32193	0.736966	0	0.415037
		7.40727	10.1731	6.72451	8.04985	8.59432	4.61471	7.30378	6.46489	1.41504
		7.45327	9.97118	7.3837	7.76155	8.79442	5.97728	7.27302	5.39232	2.80735
		9.97154	12.953	9.80937	10.0147	11.69	8.33985	9.67889	10.0494	5.49185
		4.04439	7.12412	5.87036	5.04439	5.6865	4.49185	3.77259	2.73697	1
		9.33929	13.228	10.6275	9.73978	12.0504	9.13955	8.97823	8.71882	5.51307
		8.71682	10.8138	8.13827	8.85487	9.44915	7.04985	8.65583	7.61961	4.16993
		9.40514	12.3216	10.8702	9.90614	11.2553	9.30492	9.07236	8.68065	5.79874
		9.15228	11.2699	9.11569	9.66356	10.2095	7.66178	9.38514	7.05166	4.5025
		6.55075	9.09869	7.50383	6.79442	7.55075	5.67243	6.48113	3.8413	2.41504
		2.85798	5.2384	2.90689	3.24793	4.39232	1.80735	2.9386	1.41504	0.415037
		3.85798	7.19967	5.5157	4.52356	6.13955	4.35755	3.77259	3.16993	1
		9.00141	11.5644	7.44294	9.29692	9.5812	5.39232	8.89684	6.38082	2.32193
		8.36523	14.1586	12.203	8.31967	13.0168	10.8692	5.58496	6.70506	7.3159
		8.34762	12.4557	9.12283	9.40621	11.3737	7.76818	6.90689	6.57994	3.90689
		11.3425	13.7501	9.39928	11.9625	12.6275	8.0954	11.1519	10.2054	4.64386
		8.6101	11.0873	9.58778	9.07146	9.90914	7.9571	8.44571	5.02975	4.73697
		8.56605	11.3146	7.59432	8.99152	10.2726	6.89482	8.18487	7.51307	2.9386
		6.87652	11.6915	10.1991	7.02237	10.4635	8.49185	6.10154	5.10154	6
		7.57365	10.8607	6.74147	8.13699	9.12928	5.20945	7.26991	7.71195	2.80735
		4.72792	7.00282	2.9542	6.41785	6.37504	1.80735	5.68182	5.64386	1
		10.1827	12.064	9.68738	10.7981	11.1437	8.26209	10.238	8.87652	4.60486
		11.3833	14.1542	11.5402	11.8327	12.7591	9.90839	11.4696	10.2664	6.22239
		8.44915	12.9044	11.5189	8.04985	11.672	9.82655	7.67242	5.93074	7.04439
		8.21796	10.8001	9.07414	8.82814	9.5708	7.52356	7.90288	7.47573	4.89077
		8.91737	12.4358	10.1836	8.81057	11.0755	8.61839	8.70736	6.69581	5.58496
		12.8269	16.4689	11.7088	13.3792	15.0875	10.5608	12.6442	11.7891	6.48113
		7.94837	13.4804	12.4163	7.67596	12.3472	10.605	5.01495	5.84967	7.44294
		5.91886	11.3946	9.75656	5.80735	10.3454	8.18239	3.66296	4	4.79008
		4.82018	5.48382	5.05528	5.02237	3.70044	2.90689	4.32193	3.16993	1.41504
		7.91886	11.4921	9.37341	7.96867	10.0063	7.58871	6.91886	5	3.9386
		7.37069	9.11959	6.79116	7.2384	8.25739	5.6865	7.73245	4.43741	2.9386
		8.34319	10.8954	7.50184	8.72281	9.50779	5.72792	8.04985	7.24476	2
		8.89178	15.0272	10.722	8.45121	13.5191	9.33874	7.36048	7.54689	5.04439
		10.7764	13.1672	9.92778	11.3869	12.1273	8.58871	10.5186	9.37214	4.89077
		9.09077	14.8958	13.2729	8.85643	13.7357	11.5725	6.69581	7.04075	8.112
		8.80735	14.3077	12.9665	8.65642	13.1061	11.2461	7.32793	6.70044	7.73471
		5.55459	11.3393	8.9993	5.10852	10.1978	7.74483	3.54432	5.10154	4.11548
		8.66	10.6755	8.02375	8.95128	9.6591	6.96578	8.67596	7.42906	3.77259
		10.006	11.958	7.07414	10.5732	10.5162	5.44294	10.0544	8.57491	2.58496
		6.7879	11.8747	9.87229	6.50779	10.3641	8.63662	6.09452	6.08746	5.59495
		8.668	10.919	7.24317	9.11374	9.69784	5.94251	8.56859	6.52356	2.73697
		5.21917	6.47978	2.75489	5	5.6865	2	5.42626	4.64386	0.415037
		9.01402	13.7299	9.67066	9.04166	12.1464	8.11894	8.64025	8.65464	4.56478
		9.99612	11.8304	7.79279	10.6334	10.8013	6.30378	9.7409	8.39803	2.9386
		8.11504	12.0411	10.1219	8.45533	10.9531	8.50383	8.22721	5.2854	5.08746
		7.12153	6.19476	5	7.53528	4.88264	2.90689	7.49185	4.16993	1
		8.30834	11.3494	8.23601	8.91289	10.0701	6.92481	8.13443	6.4865	2.73697
		3.2854	6.2384	4.06609	3.16993	4.67243	2.58496	3.36923	1	0
		7.67419	11.7074	8.2384	8.12153	10.5661	6.7211	7.41504	8.14126	3.27302
		8.25739	10.0792	9.14211	8.49785	9.26913	7.43879	8.66059	6.04439	4.60486
		9.61425	12.4661	10.1472	10.0375	11.1592	8.47168	9.6594	7.82231	4.85798
		5.76818	10.572	7.89026	6.12928	9.37938	6.3837	5.07325	5.05889	3.22239
		10.2333	12.8713	10.2589	10.7809	11.6287	8.49785	10.5421	8.78354	5.1964
		6.71768	9.7719	7.35755	7.15482	8.62753	6.2384	6.2854	5.22239	3.36923
		6.94544	12.4255	9.16742	6.82018	11.0593	7.82655	5.48113	5.14296	4.11548
		6.51175	10.4828	7.99577	6.43463	8.93664	6.02237	6.05889	7.89077	3.66296
		3.35755	3.2854	0.807355	3.85798	2.16993	0	4.16993	1.22239	0
		9.96073	12.8683	10.1655	10.4105	11.664	8.57743	9.8392	9.61041	5.12928
		8.86186	12.6578	9.58073	9.24317	11.0891	7.85175	8.64986	8.79982	4.8413
		8.5859	11.3276	7.95855	8.56033	10.058	6.80735	8.32942	7.85591	2.9386
		7.55267	9.58214	7.30378	7.73809	8.18488	5.87036	7.49719	5.76377	2.9386
		4.90689	9.93811	9.02167	4.90689	8.38586	7.74483	5.23522	1.87447	4.89077
		9.41891	11.1165	8.56129	10.1079	9.96506	6.76818	9.35535	8.03526	3.73697
		9.82337	14.066	11.8747	10.3123	13.0103	10.5779	9.62936	8.95807	7.29155
		7.75154	11.4269	10.0485	8.31967	10.4424	8.62571	7.37793	6.71425	5.14296
		5.85175	9.38802	5.53138	6.49185	8	4.16993	5.53398	6.42626	1
		8.97943	11.5882	9.91252	9.36085	10.5285	8.20457	8.93467	7.65344	5.20945
		8.92035	13.0252	9.91663	8.73132	11.8041	8.58308	8.45396	7.99812	5.01495
		0.584963	2.64386	2.16993	0.584963	2.58496	1.80735	0	0	0.415037
		9.59945	9.81057	6.79442	9.93221	8.64386	4.93074	9.61716	6.98489	2.66296
		7.58496	12.5534	10.9688	7.28077	11.0151	9.30264	6.32793	4.9386	6.16323
		8.62022	11.3821	8.90689	9.06743	10.041	7.49185	8.36486	7.10154	4.1964
		10.5551	13.3538	11.007	10.6398	12.0196	9.47573	10.0923	9.39232	5.73697
		11.3809	15.3014	13.3039	11.6264	13.9795	11.6707	11.2748	10.4495	8.0786
		9.82536	13.2818	10.1405	10.1573	11.9757	8.6865	9.53203	8.20945	5.01495
		7.70908	10.0161	7.40514	8.27612	9.01123	6.27612	7.69349	4.80736	2.58496
		8.83447	11.6788	9.40833	9.38586	10.3923	7.62936	8.81057	7.36632	4.36923
		11.0163	13.2167	10.3818	11.6298	12.1755	8.9263	11.0512	9.98963	5.72792
		10.7213	13.2758	9.66489	11.1759	11.9748	8.20212	10.3891	10.2228	5.34577
		9.63617	11.0145	8.45327	10.3078	9.8572	6.49185	9.69813	8.10678	3.11548
		10.1684	15.0043	13.0256	10.4273	13.7726	11.4435	9.78736	9.13271	8.11548
		7.18735	11.921	10.363	7.23362	10.6046	8.5411	6.17659	4.68182	5.27302
		8.33427	11.1743	8.33874	8.85798	9.78463	6.88874	8.24476	7.21594	3.5025
		10.1677	11.5043	9.28077	10.7377	10.576	7.76155	10.098	8.51833	4.77259
		7.82655	11.7307	9.81057	7.78136	10.4528	8.14211	7.65583	8.06967	5.18322
		10.8196	13.7346	10.9376	11.2512	12.6413	9.53722	10.6839	9.17576	5.58496
		9.67992	11.7361	7.74483	10.0993	10.2697	6	9.1565	7.99435	2.87447
		6.27612	7.70563	6.90087	6.22882	7.20457	5.10852	6.01495	3.54432	1.87447
		6.44294	9.22942	5.77479	6.7879	8.09803	4.42626	6.30378	5.45943	1.58496
		8.05528	10.9748	8.15102	8.73302	9.78872	6.34873	8.06429	8.09276	3.70044
		10.127	12.8269	8.80574	10.7095	11.4909	7.42206	10.0108	8.86109	3.73697
		6.90388	10.3437	6.61102	6.67948	9.27845	5.9542	6.6677	5.12928	2.22239
		8.668	12.6837	8.98371	9.18859	11.5255	7.01123	8.19147	9.8806	4.77259
		6.74819	12.1086	9.70174	6.39232	10.6676	7.79116	5.42626	5.72792	4.1964
		7.61287	9.74189	6.10329	8.11374	8.5411	5.33985	7.47303	5.75489	2.32193
		9.84862	10.8388	8.37938	10.0553	9.64926	7.04985	9.90639	7.27302	3.66296
		8.6027	14.0572	11.8619	8.19229	12.7172	10.188	6.62936	6.65821	6.57994
		10.7541	13.2563	8.60084	11.2961	11.9882	6.90689	10.5937	10.0557	3.80735
		2.24793	3.55459	2.58496	3.70044	2.16993	2.32193	2.66296	2	0.736966
		7.63118	10.2776	6.87344	7.98868	9.09011	5.65821	7.67478	6.02975	2.22239
		9.82297	11.7597	7.94398	10.5474	10.7867	6.88264	10.0187	9.27922	3.41504
		9.90689	12.6334	8.12928	10.3493	11.2644	6.54689	9.76377	9.03892	3.22239
		10.5762	13.4735	10.841	10.8525	12.254	9.41785	10.2364	9.38514	6.08746
		5.19967	6.85798	3.16993	5.24793	5.04439	1.58496	5.18322	3	0.415037
		9.54593	11.3486	9.74357	10.2336	10.375	8.24555	9.69291	8.47573	4.9542
		6.57743	9.99117	7.21189	7.08215	8.63481	6	6.64386	5.35755	2.80735
		4.72792	8.27845	5.27612	5.37504	6.80735	3.52356	5.12928	3.41504	0.415037
		9.44346	12.1842	9.9805	9.87114	10.7973	8.26209	9.52748	8.75489	5.05889
		8.7936	12.4026	10.6268	8.86882	11.1196	9.2384	8.64265	7.97919	6.05166
		8.85487	11.8959	9.82257	8.9901	10.7964	8.27845	8.54174	6.37504	4.60486
		7.62753	10.3278	8.80655	8.04712	9.0182	7.10329	7.36632	5.92283	3.62449
		5.05528	9.85604	6.43463	5.20945	8.99577	5.55459	4.16993	2.11548	1.87447
		7.59805	12.815	9.97441	7.83605	11.8337	8.82655	6.69581	7.24159	5.27302
		6.02237	5.78136	5.49985	6.56224	4.93074	3	6.11548	3.45943	1
		8.07146	11.2663	7.90839	8.36413	10.1573	6.55459	7.62693	5.87447	3.05889
		10.6211	13.5066	10.4328	11.2735	12.3925	9.11894	10.7065	9.24872	5.36923
		4.47573	8.24911	5.36632	4.04439	7.80735	5	3.96963	1.87447	1
		6.59246	11.3407	9.79969	6.3837	10.1351	7.99435	5.70044	4.62449	5
		8.06205	10.2315	5.56224	8.23122	8.60363	3.52356	7.99624	6.12928	1.22239
		6.80413	9.72409	6.40088	7.2384	8.41363	5.53916	6.58496	5.79874	1.87447
		10.332	12.8754	11.5275	10.9809	11.7584	9.95928	10.341	8.52225	6.6677
		5.53916	10.8657	9.60223	5.22882	9.83763	7.79766	2.32193	3.5025	4.96963
		6.90087	10.5108	8.40939	7.42626	9.10329	6.93664	6.71882	6.03709	3.90689
		10.1415	14.6266	12.8013	10.4813	13.3382	11.1424	9.88111	8.131	7.61961
		3.90689	7.74987	5.59246	5.22882	6.54689	3.16993	4.24793	2.22239	1.22239
		10.9287	14.4332	10.5821	11.3542	13.0258	9.14593	10.5186	10.3696	5.54432
		6.97441	10.0461	6.20945	7.60363	8.71425	4.93074	7.17991	5.02975	2.22239
		8.58402	11.2925	8.06878	9.41045	9.83052	6.69349	8.37649	7.55203	2.32193
		9.79604	13.891	11.5895	10.0451	12.6622	9.73386	9.29997	8.82337	6.43741
		7.25974	9.93369	9.43983	7.43045	8.59432	7.45121	7.2127	6.3159	4.36923
		7.31967	8.81298	7.55842	7.84862	7.67243	6.37504	7.37214	4.39232	3
		7.85953	10.6384	9.61471	8.94105	9.34319	8.23122	7.30378	5.18322	5.3339
		6.90989	11.7607	9.21371	6.67948	10.2958	7.633	6.62936	6.05889	4.77259
		6.32193	11.2174	6.54689	6.27612	10.0334	5.59991	5.55459	6.50779	2
		5.98868	12.0035	8.77066	5.35755	10.4189	7.11374	3.32193	4.11548	3.58496
		9.82575	11.9483	9.80695	10.3707	10.6904	8.37504	9.80413	9.02975	5.93074
		8.16113	12.8054	10.4998	8.58308	11.7867	9.15102	7.46489	7.99247	5.61471
		5.03342	7.31967	3.55459	5.12928	6.27612	1.80735	5.56478	4.22239	0.736966
		6.37938	10.0701	7.46148	6.13955	8.53722	6.12928	5.76377	2.66296	2.58496
		6.49185	11.0728	6.86109	6.50779	10.1668	5.80735	5.90689	4.66296	2.41504
		9.52062	12.9493	9.33539	10.5299	11.4873	7.82337	9.25582	7.74819	4.48113
		2.52356	3.20945	4.67243	2	2.16993	2.58496	2.5025	0.736966	1.22239
		9.47624	11.5088	8.85253	9.9737	9.84314	6.85798	9.39089	8.46625	4.16993
		8.45121	10.6954	7.31288	8.77972	9.24436	5.64386	8.4023	7.72565	2.41504
		8.42312	10.3115	7.633	8.71596	8.94544	6.46761	8.37069	6.62449	3.32193
		4.37504	10.4367	8.00983	3.80735	8.81378	6.33092	2.11548	2.11548	2.32193
		3.52356	4.98868	2.90689	4.08746	4.12928	2.45943	3.70044	2.41504	0.415037
		8.16993	11.3446	9.15482	8.5216	9.86728	7.73471	8.16825	7.82231	5.10154
		3.80735	6.83289	5.14975	4.55459	6.04439	4.35755	3.73697	1.87447	0.736966
		7.88111	6.75154	9.04576	7.87958	6.65105	6.34873	7.29462	3.54432	3.70044
		6.88264	10.7599	7.26209	7.07682	9.64115	5.85798	6.61961	6.01495	2.66296
		9.08215	11.2049	7.70908	9.39232	9.80977	5.74147	8.78245	8.11894	2.9386
		7.64024	12.363	9.84078	7.9542	11.0475	8.20945	7.09803	8.35462	4.82443
		7.32418	10.5713	9.48734	7.87958	9.41151	7.91289	7.19311	5.51307	4.68182
		9.2503	11.9434	8.38154	9.64746	10.8944	7.41785	9.05438	8.35462	3.96963
		5.96578	8.49085	4.06609	6.62936	6.59246	3	5.61471	5.1565	1
		8.77066	13.6035	11.4089	8.90839	12.2572	9.53722	7.87652	6.71882	6.24793
		9.19845	11.4829	7.66178	9.90313	10.242	6.44294	8.92184	8.49852	2.80735
		10.2796	13.2118	10.0423	10.6847	11.7343	8.43879	10.2463	9.09276	5.67242
		9.55267	11.1964	8.18611	9.87114	9.96723	6.80735	9.44708	7.01495	3
		6.32643	10.174	7.77479	6.79442	9.31515	6.8392	6.1224	4.87447	2.87447
		11.0676	13.7109	11.2143	11.6883	12.4426	9.54206	11.0991	9.59557	6.21594
		3.04439	5.99435	4.64386	4.20945	4.88264	3.45943	3.27302	1.22239	1.22239
		9.94178	14.3137	12.3007	10.0126	12.8505	10.4969	9.50117	8.32643	7.18322
		7.49586	9.71467	6.93369	7.59619	8.64926	6.18982	7.35168	6.79008	2.87447
		3.85798	7.39446	5.65821	5.06609	6.42626	4.45943	3.66296	2	1.22239
		9.63254	12.6747	11.6208	10.1662	11.6316	9.79035	9.60239	8.62083	6.79442
		9.77314	12.1884	8.86031	10.0464	11.0509	7.66178	9.54561	8.09979	3.73697
		8.97154	11.8622	9.11048	9.41469	10.4878	7.38802	8.68065	8.16491	3.22239
[truncated: 1,919 more rows]
