# Supplementary material for: RNA polymerase II pausing is essential during spermatogenesis for appropriate gene expression and completion of meiosis
Source: Nat Commun. 2024 Jan 29;15:848. doi: 10.1038/s41467-024-45177-3 (PMC10824759; doi:10.1038/s41467-024-45177-3)
Supplement: Supplementary file 4 — Source Data [file 41467_2024_45177_MOESM4_ESM.zip › Source Data Fig 7.xlsx]

## Sheet: Figure 7a
Figure 7a
	Distance to TSS	Spo11 reads
	-2000	5.05536
	-1950	4.75484
	-1900	4.34827
	-1850	3.83053
	-1800	3.78046
	-1750	3.86577
	-1700	4.16539
	-1650	4.41903
	-1600	4.32522
	-1550	3.88233
	-1500	3.51345
	-1450	3.44565
	-1400	3.48568
	-1350	2.96319
	-1300	2.6071
	-1250	2.47528
	-1200	2.76909
	-1150	2.96364
	-1100	3.48154
	-1050	3.62568
	-1000	3.54487
	-950	3.45621
	-900	3.23834
	-850	3.17434
	-800	3.55453
	-750	3.71603
	-700	3.80058
	-650	3.78505
	-600	3.5832
	-550	3.92185
	-500	4.23143
	-450	4.62162
	-400	4.94092
	-350	5.16509
	-300	5.42957
	-250	5.82139
	-200	6.34442
	-150	6.906
	-100	7.45382
	-50	7.83494
	0	7.81277
	50	7.97255
	100	8.10519
	150	8.15172
	200	8.29184
	250	8.01832
	300	7.52823
	350	7.32687
	400	7.02163
	450	6.60775
	500	6.09361
	550	5.5295
	600	5.20126
	650	4.90747
	700	4.78507
	750	4.68856
	800	4.51721
	850	4.36635
	900	4.35615
	950	4.35911
	1000	4.33335
	1050	4.03401
	1100	3.67135
	1150	3.27395
	1200	3.33368
	1250	3.51257
	1300	3.97138
	1350	4.15082
	1400	4.21165
	1450	3.97744
	1500	3.94034
	1550	3.75021
	1600	3.81037
	1650	4.04796
	1700	4.38234
	1750	4.56543
	1800	4.53314
	1850	4.58518
	1900	4.56101
	1950	4.7716

## Sheet: Figure 7b
Figure 7b
	SG PRO-seq data
	GeneID	TSS location	Chromosome	Strand	-2000:-1981	-1980:-1961	-1960:-1941	-1940:-1921	-1920:-1901	-1900:-1881	-1880:-1861	-1860:-1841	-1840:-1821	-1820:-1801	-1800:-1781	-1780:-1761	-1760:-1741	-1740:-1721	-1720:-1701	-1700:-1681	-1680:-1661	-1660:-1641	-1640:-1621	-1620:-1601	-1600:-1581	-1580:-1561	-1560:-1541	-1540:-1521	-1520:-1501	-1500:-1481	-1480:-1461	-1460:-1441	-1440:-1421	-1420:-1401	-1400:-1381	-1380:-1361	-1360:-1341	-1340:-1321	-1320:-1301	-1300:-1281	-1280:-1261	-1260:-1241	-1240:-1221	-1220:-1201	-1200:-1181	-1180:-1161	-1160:-1141	-1140:-1121	-1120:-1101
	ENSMUSG00000034765	53529145	chr19	plus	0	0	0	0	0	0	0	0	0	0	0	0	0	0	0	0	0	0	0	0.596951	0	0	0	0	0.596951	2.4683	0	0	0	0	0	0	0	0	0	0	0	1	1.1939	0	0	0	0	0	0
	ENSMUSG00000028967	150855073	chr4	plus	25.5192	19.5988	14.7613	15.5183	6.40398	9.05001	22.0366	37.9418	14.9061	15.1805	25.2144	6.17866	14.1805	0.596951	3.12958	5	5.79085	18.7436	17.8265	12.2439	26.4226	36.201	24.1171	36.0547	22.5345	5.87135	21.5836	10.5336	17.211	30.0195	27.4878	26.9885	15.8732	2.12958	23.1324	7.00093	20.7784	27.2772	12.8418	14.454	6.19483	20.8427	0	6.25916	1.87135
	ENSMUSG00000020719	106788494	chr11	minus	0	0	0	0	0	0.596951	0	0.596951	1	0	0	0	0	0	0	0	1.87135	0	0	0	0	2.87135	1.79085	0	0	0	1.93568	1.93568	1	3.93568	1.59695	6.85611	0.596951	0	5.72653	4.06525	0	0	0	1.1939	1.1939	0.596951	1.79085	1.1939	1.87135
	ENSMUSG00000034120	116853094	chr11	minus	0	0	0	0	0	0	0	0	0	0	0	0	0	0	0	0	0	0	0	0	0	0	0	1	0	0	0	0	0	0	0	0	0	0	0	0	0	0	0	0	1	0	3	1.53263	10.1305
	ENSMUSG00000003032	55532475	chr4	minus	0	2	0	0	0	0	0	1	0	0	1.87135	0	0	0.935676	0	4.51738	6.53356	7.46923	3.92043	1.53263	9.19483	16.8427	16.1324	9.7427	14.5497	5.32348	1.79085	15.5183	14.5183	16.9866	3.7427	0	2.1939	22.2296	106.696	4.53263	9.32441	0	2	2.3878	8.42108	18.7622	3.7427	4.3878	0.935676
	ENSMUSG00000038418	34861208	chr18	plus	2.93568	6.59788	1.93568	23.3586	5.67838	5.3878	2.59695	7.67838	4	0	0	4.72653	2.59695	0	0	7.58171	1	11.1796	2.1939	0.935676	0	1.93568	3.7427	15.7131	14.1958	23.858	4.80703	5.25916	0	7.33965	1.79085	14.3735	49.573	66.0111	19.8089	16.9061	9.40398	23.2119	17.5988	13.9375	18.0833	6.27533	7.38873	61.9756	41.3452
	ENSMUSG00000022507	8830136	chr16	plus	0	1	0.596951	0	1	0	0	0	0	0	1.1939	0	0	0	0	0	0	0	0	2.12958	0	0	0	0	0	0	0	0	0	0	1.1939	0	2	0	0.935676	0	2.87135	0.596951	1.87135	1	0.935676	0	0	0	0
	ENSMUSG00000004798	61855089	chr11	minus	0	0	0.596951	0	0	0	0.596951	0	0	0	1.87135	1.1939	3	0	0	3	1.1939	0	0.596951	0	0.935676	0.596951	0	0	0	0	1	0	0	0	3.7427	0	0	0.935676	0	1.87135	0	0	0	0	0.596951	0	0	0.935676	2
	ENSMUSG00000052837	84978718	chr8	minus	0	6.211	1.1939	2.87135	1.87135	4.85611	1	3	2.4683	0.596951	0.935676	2.80703	8.51738	0	1	25.4702	2.59695	8.05001	4.3878	6.46923	10.0019	1.1939	2.12958	3.06525	4.59788	4.3878	7.58171	1.93568	3.4683	9.27533	0.935676	10.808	12.0028	4.7427	7.06525	4.25916	6.7427	11.8723	26.5864	2.72653	46.169	53.8464	38.7312	23.5687	21.3263
	ENSMUSG00000092341	5802671	chr19	minus	2.4683	1.53263	3.32348	0	6.17866	39.8436	6.51738	5.12958	15.9714	2.53263	7.51738	16.858	1.59695	1.53263	16.6631	3.59695	6.7427	4.1939	3.32348	3.53263	0	3	5.93568	2.53263	0	1.53263	12.5345	5.80703	14.8418	20.7455	11.8561	25.5988	11.615	19.5021	30.1342	14.4692	2.1939	0.935676	0	0.935676	2.93568	7.87228	9.32441	2.80703	8.46923
	ENSMUSG00000029860	42350057	chr6	plus	0	0	0	0	1.1939	0	0	0	0	0	0	0	0	0	0	0	0	1.1939	1.1939	12.5345	0.935676	0	0	0	0	0	4	0.935676	1.1939	0	0	0	0	0.596951	0.596951	0	0	0	1.87135	0	4.53263	6.05001	2.1939	4	0.935676
	ENSMUSG00000039782	43233253	chr5	plus	0	0	0	0	0	0	0	0	0	0	0	0	0	0	0	0	0	0	0	0	0	0	0	0	0	0	0	0	0	0	0	0	0	0	0	0	0	0	0	0	0	0	0	0	0
	ENSMUSG00000028195	145649981	chr3	minus	8.06525	10.808	20.3415	8.85611	1.53263	9.35676	2.4683	25.2958	121.195	162.187	242.039	127.697	87.659	58.9788	55.9927	31.0385	125.003	30.6497	24.697	9.06618	35.1019	64.865	43.361	39.0232	25.665	38.5711	114.149	28.7141	132.874	49.4439	106.391	7.11433	10.9375	1.1939	24.1976	21.343	18.5192	7.72746	13.5345	64.9455	36.3601	21.4711	36.4906	48.6373	14.7284
	ENSMUSG00000054364	8500009	chr12	minus	0	0	0	0	1.87135	0	0	0	0	0	0	0	0	0	1.1939	7.79085	0	0	0	0	0	1	0	0	1.1939	0	0.596951	0.935676	0	0	2	0	0	1	3.59695	0	0	0	1	0	1.53263	0	0	0	5.53263
	ENSMUSG00000071076	70698937	chr8	plus	0.596951	0.935676	2.12958	2.93568	0.935676	0.935676	5.7427	3.06525	1	1	0.935676	0	2	4.1939	4.06525	0	0	2.80703	2.59695	0	1.1939	0	0	0	0	0	0	2	0	0	0	0	0.596951	0	0.596951	0	0.596951	0	0	0.596951	0	0	0.935676	0.596951	0
	ENSMUSG00000032231	69453696	chr9	plus	0	0	0	0	0	0	0.935676	0	0	0	0	0	0.935676	0	0	0	0	0	1.1939	0	0	0	0	0	0	0	0	0	0	0	0	0	0	0	0	0	0	0	0	0	0	0	1.87135	0	0
	ENSMUSG00000024335	34119331	chr17	minus	18.4549	6.19483	9.38873	24.8589	39.2486	255.75	1289.23	317.533	296.998	80.6282	35.8427	108.986	87.4172	191.726	173.422	98.3385	276.091	504.06	532.843	965.771	391.526	264.8	412.49	91.8254	102.115	90.8858	30.2458	99.5824	33.2491	50.1394	24.2619	61.7193	48.4925	83.4791	56.976	88.0641	136.57	85.8849	40.3925	26.7955	100.55	30.0699	66.704	82.4358	26.9723
	ENSMUSG00000024097	80207303	chr17	minus	0	0	0	0	0	0	0	0	0	0	0	0	0	0	0	0	0	0	0	0	0	0	0	0	0	0	0	0	0	0.935676	0	0	0	0	0	0	0	0	0	0	0	0	0	0	0
	ENSMUSG00000035530	100319986	chr11	plus	0	0	0	0	0	0	0	0	0	0	0	0	0	0.596951	0	0	1.53263	0.935676	0	0	0	0	0	0	0	0	0	0	0	0	0.935676	0	0	0	0	0	0	0	0	0	0	0	0	0	0
	ENSMUSG00000063954	96240293	chr3	minus	0	0	3.53263	3.1939	0	0	0	0	0	0	0	3.4683	0	0	0	0	1.1939	0	4.93568	1	0	8.1939	1.1939	0	2.3878	0	1.1939	0.935676	0.596951	0	2.12958	1	0	0	0	0.935676	0	0	0	0	0	0	0	0	4.32348
	ENSMUSG00000028234	3835599	chr4	minus	0	0	0	0	0	0	0	0	0	0	0	0	0	0	0	0	0	0	0	0.935676	0	0	0	0.935676	0	0	0	0	0	0	0	0	0	0	0	0	0	0.935676	0	1.1939	2.3878	0	0	2	0
	ENSMUSG00000022884	23107758	chr16	plus	0	0	0	0	0	0	0	0	0	0	0	0	0	0	0	0	0	0	0	0	0	0	0	0	0	0	0	0	0	0	0	0	0.596951	1	1.59695	7.06525	0.596951	6.06525	3	0	1	2	1	3	0
	ENSMUSG00000022283	36608973	chr15	minus	0	0	0	0	0	0	0	0	0	2.80703	0	0	0	0	0	0	0	0.935676	0.935676	0	1	0	0	0	0	0	0	0	0	0	0	0	0	0	4	0.596951	1.87135	0	0	0	0	0	0	0	0
	ENSMUSG00000026103	52233224	chr1	minus	0	0	0	0	0	0	0	0	0	0	0	0	0	0	1.1939	0	0	0	0.596951	0	1.79085	0	0	0	0	0	0	0	0	0	0	0	0	0	0	0	0	0	0	0	0	0	0	0	0
	ENSMUSG00000037447	36307754	chr1	plus	6.00093	0	0.935676	1.1939	0	0	0	0	0	0	0	0	0	0	2	0	0.935676	1.1939	0	0	0	0	0	0	0	0	0	0	2	0	0	4.00093	0	0	0	0	1.87135	0	0	0	0	0	0	0	0
	ENSMUSG00000023951	46032374	chr17	minus	0	0	0	0	0	0	0	0	0	0	0	0	0	0	0	0	0	0	0	0	0	0	0	0	0	0	0	0	0	0	1	0	0.935676	0	0	0	0	0	0	0	0	0	0	0	0
	ENSMUSG00000023905	23677445	chr17	minus	0	0	0	0	0.935676	0	1	0	0.596951	0.935676	0	3.93568	3	0	4	6.13051	1.93568	0	0	0	0	1	1.1939	0	0.596951	0	0	0	0	0	1.87135	0.935676	0	0	0	0	0	0	0	0	1	0	1	0	0
	ENSMUSG00000006932	120933488	chr9	plus	0	0	0	0	0	0	0	0	0	0	0	0	0	0	0	0	0	0	0	0	0	0	0	0	0	0	0	0	0	0	0	0	0	0	0	0	0	0	0	0	0	1.1939	0	0	0
	ENSMUSG00000026728	13574311	chr2	plus	26.4235	15.293	13.3082	16.7775	3.12958	14.0019	1.93568	3.32348	4.59695	4.06525	6.58171	16.2601	7.211	2.72653	1.1939	7.19483	10.4692	0.935676	3.3878	3.7427	4.1939	4.06525	3.59695	0	15.5507	3.7427	7.46923	3.7427	6.13051	8.9366	7.24391	7.32441	0	3.92043	0	1.53263	3.53263	0.935676	2.4683	0	0.935676	4.59788	0.596951	0.596951	0.596951
	ENSMUSG00000037573	94211439	chr11	plus	0	0	0	0	0	0	0	0	0	0	0	0	1.79085	0	0	0	0	0	0	2.72653	3.06525	1	0.596951	8.32348	6.33965	6.00093	0	1.79085	0.935676	10.7918	25.0046	2.98476	0.596951	4.1939	0.596951	1	3.6622	2.1939	0.935676	0	1	0	0.935676	1.93568	0
	ENSMUSG00000027829	65958181	chr3	minus	1.87135	0	0	0	0	0	0	0	0	0	0	0	0	2.79085	0	0	0	0	0	2.1939	0	0	2.98476	6.85611	0.935676	1	0.596951	0	0	0	0	0	0	1.53263	0	0.596951	0	0	0.935676	1	5.3878	0	0	1	0.935676
	ENSMUSG00000024750	21272289	chr19	plus	0	0	2.80703	0	0	0	0	0	0	0.596951	0	0	0	0	0	0	0	0.935676	0	0	0	0	0	0	0	0	0	0	0	0	0	0	0	0	0	0	3.79085	0	0	0	0	0	0	0	0
	ENSMUSG00000032540	122351732	chr9	plus	0	0	0	0	0	0	0	0	0	0	0	0	0	0	0.935676	0	0	0	0	1	0	0	0	0	0	0	0	0	0	0	0	0	1	0.596951	0	0	0	0	0	0	0	0	0	0	0
	ENSMUSG00000064220	96245538	chr3	plus	0	0	0	0.596951	0	0.596951	1	0.596951	0	0	3.58171	0	0	1	0	0	8.61405	0	1	2	0	0.935676	0	0	0	0	0	0	3.06525	2.1939	3.93568	0	0	0.935676	0	0	3.32348	1	0	0	0	0.596951	3.1939	5.1939	0.935676
	ENSMUSG00000037742	78481671	chr9	minus	0	0	0	0	0.596951	0.935676	0	0.596951	0	0	0	0	0	0	0	0	0	6	0	0	0	0	0	0	0	0	0	0	0	0	0	0	0.935676	0	0	0	0	0	0	3	0	0	0	0	0
	ENSMUSG00000026107	51478399	chr1	minus	0	0	0	0	0	0	0	0	0	0	0	0	0	0	0	0	0	0	0	0	0	0	0	0	0	0	0	0	0	0	0	0	0	0	0	0	0	0	0	0	0	0	0	0	0
	ENSMUSG00000030122	124917946	chr6	minus	1.53263	7.76036	0	2.4683	1.53263	0.596951	1.93568	0	0	0	2.79085	4.32348	26.1324	10.6622	11.9857	6.45306	9.00186	1.1939	0	1.59695	2.79085	2.87135	2.80703	5.19483	0	0	0.935676	0	1	1.93568	2.93568	2.80703	0	0	0	0	0	1.87135	2.80703	0	0	1.1939	0	0	0
	ENSMUSG00000005198	69758633	chr11	minus	1.87135	0	0	0	0	0	0	0	0	0	0	0.935676	0	0	0	0	0	0	0	1	0	0	0	0	0	0	0	0	0	0	0	0	0	0	0	0	0	0	0	0	5.93568	0	0	4.25916	2
	ENSMUSG00000019132	24801203	chr13	plus	0	0	0	0	0	0	0	0	0	0	0	0	0	0	2.4683	0	0	0	8.6622	9.06618	0.935676	11.7909	6.06525	11.1948	18.454	2	11.7122	0	0	0	0	0.596951	2.4683	3.06525	12.5665	1.79085	0	1	0	17.4692	21.665	8.50214	59.8159	151.089	131.847
	ENSMUSG00000020962	91589960	chr12	minus	0	1.87135	0	0	0	0	0	0	0	0	0	0	0	0	0	0.935676	0	0.596951	0	0	0	0	0	0	0	0	0	0	1.87135	0	0	1.87135	0.596951	0	0	1.87135	0	0.596951	0	0	1.87135	2.87135	0	0	0.935676
	ENSMUSG00000057738	29965680	chr2	plus	0.935676	9.08236	1.79085	1.53263	0	1.93568	0	0	1.79085	0	0	1.87135	0.596951	1	0	0	1	2.80703	1.53263	0	5.3878	0	0	0.596951	0.596951	2	0	4.67838	4.00093	0	0	0	0	9.08236	2.79085	5.59695	3.59695	7.38873	9.61405	0	1.1939	12.1143	11.1948	45.2342	7.19483
	ENSMUSG00000022893	85803113	chr16	minus	3.7427	0.935676	0	0	0	0.935676	1.1939	0	0	0	0	0	0	0	0	1	0	0	0	0	0	0	0	0	0	0	0	0	0	0	0	7.85611	80.4629	196.998	241.291	88.8221	236.134	10.3244	19.4564	12.7113	13.1787	30.4729	9.93753	25.2619	9.17959
	ENSMUSG00000041329	69605963	chr11	minus	0.935676	1.1939	1.87135	0	1.1939	0	3.87135	2.87135	1.1939	0	0	1.1939	4	0	1.93568	4.80703	1	0	8.14668	2	0	0	0	1	0	0	0.596951	1	3.59695	4.59788	1.53263	1.59695	0	0	2.80703	0.935676	2	3.93568	0	0	0	0.935676	9.17959	8.67931	3
	ENSMUSG00000071637	15887286	chr16	plus	0	0	0	0	0	0	0	0	0	0	0	0	0	0	0	0	7.30824	0	0	0	1.87135	0.596951	0	0	0	0	0	0	0	0	0	0	0	0	0	0	0	0	0	0	0	0	0	0	0
	ENSMUSG00000101355	21717628	chr13	plus	0	4.33965	1	0	0.596951	2.93568	10.6479	10.0824	87.8212	34.5391	47.362	27.6669	19.9875	4.12958	13.4058	5.92043	9.19576	12.8089	9.32348	0.935676	5.93568	11.1305	3.32348	3.12958	9.05001	6.00093	1.87135	2	5.37256	5.58171	15.4378	3.06525	6.54973	3.72653	0	1.79085	1	4.00093	7.74363	3967.44	5656.23	1913.93	1217.38	1032.18	1025.33
	ENSMUSG00000053931	121426519	chr3	plus	0	0	0	0	0	0	0	0	0	0	0	0	0	0	0	0	0	0	0	0	0	0	0	0	0	2	0	0	0	0	0	0	1.1939	0	0.935676	0	0.596951	0	0	0	0	0.935676	0.935676	0	0
	ENSMUSG00000025130	120572873	chr11	minus	12.3887	16.0028	17.5345	23.9232	0.596951	8.42108	33.312	18.7284	3.06525	15.3406	19.1485	11.7436	26.3582	3.6622	12.7918	15.9385	9.32441	20.0519	17.0671	22.1643	12.2924	14.0009	10.454	17.2119	9.92136	27.068	8.64696	28.4235	25.0046	6.7427	24.6336	7.9366	3.53263	3.12958	2.98476	13.9061	2.72653	1.1939	9.9366	9.00186	9.32441	13.454	34.0547	34.1519	11.7927
	ENSMUSG00000047945	129513634	chr4	plus	0	0	0	0	0.596951	0	0	0.935676	0	0	0	0	0	0	0	0	0	0	1.79085	0	4	0	0	2	0	0	0	0	1.87135	0	0	0	0	0	0	0	0	0	0.596951	0	0.935676	0	0	0	0
	ENSMUSG00000030309	148896182	chr6	minus	0	0	0	0	0	0	0	0	0	0	0	0	0	0	0	1.1939	1	0	0.596951	0	1	0	0	0	0	0	0	0	0	0	0	0	0	0	0	0	4.32348	0	0	3.40398	0	0	0	1.87135	0
	ENSMUSG00000027593	154791352	chr2	plus	0	2	0	0	0	0	0	0	0	4.67838	0	0	1	0	0	0	0	0	0	0	0	0	0	0	0	0	0	1.87135	0	0	0	0	0	0	0	0	11.7918	10.6622	13.3244	3.4683	11.5174	4.3878	0	3.58171	0
	ENSMUSG00000034118	130079486	chr5	plus	0	0	0	0	0	0	0	0	0	0	0	0	1.59695	0	0.935676	0	0	0	0	0	0	0	0.596951	0	0	0.596951	0	0	0	0	0	0	0	0	0	0	0	0	0	0	0	0	0	0	3
	ENSMUSG00000023944	45573266	chr17	minus	0	0	0	0	0	0.935676	0	0	0	0.596951	0	0.935676	0	0	0	0	0	0	0	0	0	2	2.12958	0	1.87135	0	0	1	3	0	2.1939	17.5988	24.5997	13.1143	29.3925	14.1634	3.06525	1.79085	1.59695	0	0.596951	5.98476	14.8409	15.2296	8.38873
	ENSMUSG00000022010	76504514	chr14	plus	6.7427	1.79085	5	4.6622	0	5.61405	0	0	3.12958	1	1.87135	0	1.87135	5.11433	0	1.87135	0	5.51738	4.06525	1.87135	4.40398	0	0	3.80703	0	2	0.935676	0.596951	0	6.12958	4.9366	8.59788	1.53263	1.87135	0	0.935676	4.4683	5.9366	1.87135	3.53263	3.40398	5.87228	2.53263	2.80703	2.1939
	ENSMUSG00000021025	55492595	chr12	minus	0	0	0	0	0	0	0	0	0	0	0	0	0	0	0	0	0	0	0	0	0	0	0	0	0	0	0	0	0	0	0	0	0	0	0	0	0	0	1.87135	3	9	0.596951	0	0	0
	ENSMUSG00000060733	71347836	chr10	plus	0	0	0	1.87135	0	0	0	0	0	1.1939	0	0	0	0.596951	0	0	0	0	0	0	0	0	0	0	0	0	0	1.87135	0	2.80703	0	0	0	0	0	0	0	0	0	0	1.87135	0	0	0.935676	0
	ENSMUSG00000022951	92400075	chr16	minus	0	0	1.93568	0	0	1.87135	0.935676	0	0	0	2.4683	1	1.53263	0	0	0	0	2.53263	1	0	0	0	2.4683	1	0.596951	0	2.79085	1	0	0	1	0	0	0	1.93568	0.596951	0	0	0	0	0	0	0	0	0.596951
	ENSMUSG00000020423	134079117	chr1	minus	0	0	0	0	1	0	1	0	0.935676	0.935676	1	0	1	0	1	0	0	0	0	0.935676	0	0	0	0	0	0	0	0	0	0	0	0	0	0	0	0.935676	0.935676	0	0	0	0	0	0.596951	0	0
	ENSMUSG00000060678	23698458	chr13	minus	0	0	0	0	0	0	0	0	0	0	0	0	0	0	0	0	0	0	0	0	0	0	0.596951	0	0	0	0	0	0	0	0	0	0	0.935676	0	0	0	0	0	0	0	0	0	0	0
	ENSMUSG00000028982	149774224	chr4	minus	0	2	0	9.64696	11.9704	17.7765	14.0348	9.79271	7.13051	8.3878	4.72653	23.9561	6.4683	6.51738	0	5.93568	2	0	0	0	0	0.596951	26.0695	36.7632	47.0409	3.12958	9.03476	3.12958	21.907	1.1939	2.3878	0	0.596951	0	0.596951	0	5.85611	1.1939	0.596951	0	0	1.1939	1.1939	0	0
	ENSMUSG00000037242	135272763	chr4	minus	0	0	0	0	0	0	0	0	0.935676	0	0	0	0	0	0	0	0	0	0	0	0	0	0.935676	0.935676	0	0	0	0	0	0	0	0	0	0	0	0	0	0	0	0	0	0	0.935676	0.935676	0
	ENSMUSG00000036181	23738807	chr13	plus	0	0	0	0	0	0	0	0	0	0	1	0	0.596951	0	0	0	0	0	0	0	0	0	0	0	2.3878	0	0	0	0	0	0	0	0	0	0	0	1.79085	0	0	0	0	0	0	0	0
	ENSMUSG00000003545	19310045	chr7	minus	0	0	0	0.935676	0	0	1.53263	3.7427	0	0	0	3	0.935676	0	0	0	0	0	0	5.58171	0	0	1.53263	0	0	0.935676	0	0	0	0.596951	0.935676	0	0	0	0	0	0	0	0.935676	2.3878	0	2.80703	0	0	0
	ENSMUSG00000052656	71493910	chr6	plus	0	0	0	0	0	0	0	1	0	0	0	0	0	0	0	0	0	0	0	0	0	0	0	0	0	0	0	0	0	0	0	0	0	0	0	0	0	0	0	0	0	0	0	0	0
	ENSMUSG00000056749	52981042	chr13	minus	0	0	0	0	0	0.596951	3.80703	8.13051	6.27533	5.59788	2.3878	3.6622	13.8418	1.79085	45.5583	0	0	0	2.98476	0.596951	1.1939	4.4683	0.935676	0	0	2	1.1939	0	0	0	0	0	1.59695	1.93568	0	0.596951	0	7.25916	16.3887	0	0	0	0	4.7427	7.25916
	ENSMUSG00000028820	127021321	chr4	plus	0.596951	1.1939	1	0	0	0	0	0	0	0	0	0	0	0	2	0.596951	0	0	0	0	0	0	0.596951	0	0	0	0	0	2.4683	3.06525	0	0	0	0	0.935676	0	0	0	0	0	2.80703	0	0	0	0
	ENSMUSG00000024063	72918307	chr17	plus	0	0	0	0.935676	0	0	1.79085	0	0	0	0	0	0.935676	0	0	0	0	0	0	0	0	1	0	0	0	0	0	0	0	0	0	3	0	0	0	0	0	0	6.7427	0	0	0	0	1.79085	0
	ENSMUSG00000026628	191183252	chr1	minus	5.27533	0	8.79085	1.53263	1	0	12.7436	8.42108	0	0	5	12.1958	13.0671	20.7765	102.74	117.42	96.7572	54.7663	26.633	20.6802	3.7427	5.45306	0	1.53263	5.7427	10.0662	11.211	6.211	2	4.25916	1.87135	5.9366	3.12958	10.0662	12.615	3.7427	4.67838	2.80703	10.1796	5.61405	4	0.935676	2.59695	5.06525	3.7427
	ENSMUSG00000071172	29032673	chr17	plus	0	0	1.1939	0	0	0	1	0	0	0	0	0.596951	0.935676	0	0.596951	0	0	0	0	0	0	0	0	0	0	0.596951	0	0	0	0	4.00093	1	0	2	0	0	0	1	0	0	0	1.59695	0	0	0
	ENSMUSG00000070871	64690923	chr1	plus	0	0	0	0	0	0	0	0	0	0	0	0	0	0	0	0	0	0	0	0	0	0	0	0	2.4683	0	0.596951	0	0	0	0	0	0	0	0	0	0	0	0	0.596951	0	0	0.596951	0	0
	ENSMUSG00000069273	23562386	chr13	minus	0	2.80703	0	0	0.935676	0	0	0	0	0.596951	0	0	0	0	0	0	0	0	0.596951	0	1	0	0	0.935676	0	0	0	0	0	0	0	0	0	3.1939	0	0	2	0	0	0	0	0	0	0	0
	ENSMUSG00000017009	164443186	chr2	minus	3.53263	0.935676	4.80703	5.45306	1.87135	2.4683	0	3.06525	2.80703	5.87228	2.72653	2.4683	1.87135	8.08236	2	0	1.87135	0	10.0009	2.79085	0.596951	6.72746	0	1.53263	1.53263	1.53263	4.80703	1.93568	3	4.4683	1.79085	1.79085	0	5.59788	5.1939	4.40398	20.8104	1.59695	1.53263	1.53263	0	7.54973	1.53263	0	1.53263
	ENSMUSG00000044636	100495261	chr15	minus	0	0	0	0.935676	0	0	0	0	0	0	1	0.935676	0	0	0	0	0	0	0	0	7.48541	0	0	1.87135	0	0	0	0.596951	0	0	0	0	0	0	0	0	0	0	0	0	0	0	2.87135	2	0
	ENSMUSG00000005610	111083003	chr7	minus	0	0	0	0	1.93568	0	0	0	0	0	0	0	0	0	0	0	0	0	0.935676	0	0	0	0	0	0	0	0	0	0	0.596951	0	0	0	0	0	1.1939	0	0	0	0	0	0	0	0	0
	ENSMUSG00000001473	67390717	chr18	plus	0	0	0	0	0	0	1.1939	4	4.67838	1.1939	18.8409	12.4378	1.87135	5.93568	2.3878	3.58171	1.1939	0	0	0	0	1.59695	0	0	0.596951	0	0.596951	0	0	0.596951	1.1939	1	0.596951	0	0	0	4	0	0	2.80703	1.79085	0	1	0	0
	ENSMUSG00000069833	8989285	chr19	plus	6.67838	4.6622	0	6.211	7.48541	1	0.935676	4.59788	10.1787	0.935676	4.59788	10.5988	0.935676	4.9366	3.40398	7	0	4.9366	2.3878	10.1305	9.19483	1.87135	0	1.79085	3.80703	5.6622	2.12958	0	5	4.59788	7.40491	1.1939	2.59695	5.87228	1.59695	3.58171	14.2934	0.596951	0	11.7436	4.25916	21.9385	22.7302	22.3744	21.3406
	ENSMUSG00000040152	118111893	chr2	plus	0	1.87135	1.87135	4.67838	12.5183	8.85611	12.1796	6.59788	6.37256	0	0	1.1939	1	3.06525	0	0	4.06525	3.92043	4.32348	4	7.4683	4.25916	1.1939	0	6.79085	13.1958	19.5836	14.0833	0	20.0204	5.6622	4.7427	0.596951	10.9204	6.06525	10.2601	11.5826	7.84086	7.6622	5.59695	4	26.9241	159.852	91.3212	16.6631
	ENSMUSG00000017144	51149107	chr2	minus	0	0	0	0	0	0	0	0	0	0	0	0	0	0	0	2	0	0	0	0	0	0	0	0	0	0.935676	0	0	0	0	0	0	0	0	0	0	0	0	0	0	0	0	0	1.53263	0
	ENSMUSG00000021453	51846678	chr13	plus	0	0	1	0	0	0	0	0	0	0	0	0	2.80703	0	0	8.87135	8.48541	0.935676	0.935676	0	0	0	0	0	0	0	1	1.1939	0	0.935676	8.67838	7.6622	8.32441	5.87228	3	0.596951	0	0	0	1.87135	51.926	13.9204	7.46923	7.6622	3.80703
	ENSMUSG00000071516	21716395	chr13	plus	0	0	0	0	0	0	0	0	0	0	0	0	0	0	0	0	0	2.80703	0	0	0	0	0	0	0	0	0	0	0	1	5.19483	14.5345	1.79085	5.67838	2	1	0	0	0	2.98476	0	0	0	0	0
	ENSMUSG00000001175	100199532	chr12	plus	0	0	0	0	0	0	0	0	0	0	0	0	3	0	0	0	0	1.79085	0	0	0	0	0	0	0	0	0	0	0	0	0	0	0	0	0	1.87135	0	0	0	0	0	0	0	0	0
	ENSMUSG00000032515	119983741	chr9	minus	0	0	0	0	1.87135	1.87135	0	0	0.596951	0	0	0	0	0	0	0	0	0	0	0.596951	0	0	0.935676	0	0	0	0	0.935676	0	0.935676	0	0	0	0	0	0	0	0	0	0	0	0	0	0	1
	ENSMUSG00000004936	64253579	chr9	minus	0	0	0	0	0	0	0	0	0	0	0	0	0	0	0	0	0	0	0	0	0	0	0	0	0	0	0	0	0	0	0	0	0	0	0	0	0	0	0	0.596951	1.87135	1	0.596951	0	0
	ENSMUSG00000039646	4639967	chr16	plus	4.6622	5.87228	0	1.87135	4.53263	5.53356	0.596951	1.1939	1.87135	0	0.596951	1.87135	4.1939	0	0	0.935676	0.935676	2	0	6.51738	2.1939	0.596951	7.80796	3.7427	1.93568	16.0833	2.98476	5.53356	3.53263	0	1.53263	1.53263	3.92043	0	10.0824	5.71128	2.72653	11.4702	4.00093	4.25916	19.5034	5.19483	3.40398	1.87135	5.19483
	ENSMUSG00000024661	9982704	chr19	plus	0	0	0	0	0	0	0	0	0.596951	0	0	0	0	0	0	0	0	0	0	0	0	0	0	0	0	0	0	0	0	0	0	0	0	0	0	0	0	0	0	0	0	0	0	0	0
	ENSMUSG00000021270	110696309	chr12	minus	0	0	0	0	0	0	0	0	0	0	0	0	0	0	0	0	0	0	0	0.596951	0	0	0	0	0	0	0	0	0	0	0	0	0	0	0	0	0	0	0	0	0	0	0	0	0
	ENSMUSG00000001300	8661239	chr8	minus	5.67838	1.87135	6.6622	3.40398	4.4683	14.9204	1.93568	18.8912	21.9223	13.5507	9.71128	3.6622	10.1948	7.79085	2.59695	7.3878	6.64696	8.61405	2.12958	5.53263	0	0.596951	14.9375	2.3878	7.32348	5.7427	10.696	5.79178	5.67838	3.1939	1.87135	1	2.98476	5.9366	6.67838	4.67838	4.06525	11.5345	3.79085	1.1939	10.4531	3.4683	0	3.72653	5.06525
	ENSMUSG00000085704	179976882	chr2	plus	0	0	0	0	0	0	0	0	0	0	0	0	0	0.935676	0	0.596951	0	0	0	0.935676	0.935676	1	3.59695	2.98476	23.2458	21.9232	2.1939	6.85611	15.9537	8.12958	9	6.87228	6.59788	22.8427	2.53263	8.59788	0	4.87135	19.0009	0.596951	2.12958	0	5.96951	4.59788	0
	ENSMUSG00000003541	35821686	chr17	plus	0	0	0	0	0	0	3	0	0	6.33965	0	0.596951	0	0	0	1.79085	8.05001	0	0.935676	42.3592	40.311	17.0662	11.9695	3.98476	9.58264	6.3878	0.596951	0	1	4.79085	1	4.3878	8.6622	1.79085	2.1939	0	0	0	0	0	2.3878	1	0.596951	1.1939	2
	ENSMUSG00000028793	129058142	chr4	plus	0	0	0	0	0	0	0	2.87135	0	0	0	0	0	10.6141	0.596951	0	0	0	0	0	0	0	0	0	0	0	0	0	0	0	0	0	0	0	0	0	0	0.935676	0	1.87135	0	0	0	0.935676	0
	ENSMUSG00000019817	13090838	chr10	plus	0	0	0	0	1.1939	0	0	0	0	0	0	0	0	1.87135	0	0	0	0	0	0	0.935676	0	0	0	0	0	0	0	0	0	0	0	0	0.935676	0	0	0	2	0	0	0	0	0	0	0
	ENSMUSG00000037857	77686172	chr11	plus	0.596951	0	0	0	0	0	0	0	0	0	0	0	0	0	0	0	0	0	0	0	0	0	0	0	0	0	0	0	0	0	0	0	0	0.596951	0	0	0	0	0	0	0	0	0	0	0
	ENSMUSG00000035828	88862477	chr15	plus	0	0	0	0	0	0	0	0	0	0	0	0	0	0	0	0	0	0	0	0	0	0	0	0	0.935676	0	0	0	0	0	0	0	0	0	0	0	0.935676	0	0	0	0	0	0.935676	0	3
	ENSMUSG00000055148	72319062	chr8	plus	1.93568	0	0	0	0	0	0	0	0	0	0	5	1.93568	0	0	0	2.12958	0	0	0	0	0	0	0	0	0	1.87135	0	0	0	0	0	0	0	0	0	0.935676	0	0	0	0	0	0	0	0
	ENSMUSG00000015165	28810940	chr7	plus	41.4244	33.7141	26.8589	18.4711	15.0019	12.9695	10.05	14.858	0.596951	0	10.2592	3.06525	2.80703	4.12958	42.8442	127.39	379.155	113.583	62.1857	23.8122	29.7479	30.7141	29.1982	16.2448	7.61405	20.0357	11.1143	33.0366	22.7936	62.0431	20.4531	32.7793	8.19483	10.3092	18.0357	10.696	66.0099	54.3473	15.857	22.3092	14.8732	13.7113	22.5997	5.96951	28.1985
	ENSMUSG00000036752	25224657	chr2	minus	0	0	0	0	0	0	0	0	0	0.596951	0	0	0	0	0	0	0	0	0	0	0	0	0	0.935676	0	0	0	0	0	0	0	0	0	0	0	0	0	0	0.935676	4.98476	0	0	0	0	0
	ENSMUSG00000044533	24720110	chr17	plus	0	0	0	0	0	0	0	0	1.87135	0	0	0	0	0	0	0	6.9366	0.935676	0	0	0	0	0	0	0	0	0	0	0	0	0	0	1	0	0	0	1.87135	0	0	0	0	0	0	0	0
	ENSMUSG00000086429	113077189	chr6	minus	0	0	0	0	0	4.32348	3.1939	0	0	0	1	0	0	0	0	0	0	0	0	0	0	1	0.596951	0	0.596951	3.80703	1.79085	6.33965	7.06525	7.53356	5.3878	17.1314	2.4683	1.79085	8.32348	19.5512	42.3925	114.716	14.4378	34.8446	28.6336	3.12958	7.30824	6.87135	14.3253
	ENSMUSG00000016559	116024502	chr11	minus	0	0	6.7427	0	0.596951	0	1	0	0	0.935676	2	0.596951	1.53263	0	0	0	0	1.1939	0	1.87135	0.596951	2.12958	0	0	0	2	0	0.935676	0	0.935676	0	5.12958	1.87135	0	0	0	0	0	0	0.596951	0	0	0	0.935676	0
	ENSMUSG00000021109	73908008	chr12	plus	0	0	0	0	0.596951	0	1	1	0.596951	0	0	0	0	0	0	0	0	0	0	0	0	0	0	0	1	0	0	0	0	0	1	0	0	0	0	0	0	0	0	0	0	0	0	0	0
	ENSMUSG00000056501	167688967	chr2	plus	0	0.935676	1.59695	0	0	0	0	0	0	0	0	0	0	0	1.79085	0	0	0	1.87135	0	0	1.79085	1.87135	0	0	0	0	0	0	0	0	0	0	0	0	0	0	0	0	0	0	0	0	0	0
	ENSMUSG00000015243	53159892	chr4	minus	0	0	0	0	0	0	0	0	0	0	0	0	0	0	0	0	0	0	0	0	0	0	0	0	0	0	0	0	0	0	0	0	0	0	0	0	0	0	0	0	0	0	0	1.1939	0
	ENSMUSG00000006699	137357677	chr4	minus	0	0	0	0.596951	0	3.6622	4	0.596951	6.9366	7.38873	1.1939	1.79085	0	0	0	1.87135	0	0	0.935676	0	0	0	2.4683	0	0	0	0	0	0	0	0	0	1	0	0	1.1939	0	0	0	0	0.596951	0	0.935676	2	0
	ENSMUSG00000030795	127967491	chr7	plus	0	0	0	0	0	0	0	0	0	0	0	0	0	0	1.87135	0	0	0	0	0	0	0	0	0	0	0	0	1	1	0	1	1.53263	0.935676	0	0	0	0	0	0	0	0	0	1	0	0
	ENSMUSG00000004980	51469845	chr6	minus	0	0	0	0	0	0.935676	1.87135	0	0	0	0	0	0	0	0	0	0	0	0.935676	0	1.87135	0	1.53263	0	8.19483	5.72653	18.6817	40.5378	78.1214	22.7946	39.1352	55.2828	18.0671	18.7131	19.3101	12.5183	11.4692	19.5183	20.4702	83.5772	48.7169	196.833	130.873	114.552	37.472
	ENSMUSG00000043998	69184196	chr12	plus	0	2.3878	0	0.596951	0	0	0	0	0	0	0	0	0	0	0	0	1.87135	0	0.596951	0.935676	0.935676	0	0	0	0	0	0.596951	0	0	0	0.935676	0	0	0	0	0	0	0	0	0	0	0	0	0	0
	ENSMUSG00000020358	51606847	chr11	minus	0	1.87135	0	0	0	0	0	0.596951	0	6	0	0	0	0	0	0	0	0	0	0	0	0	0	2.1939	0	0	0	1.1939	0	0	2	3	1	0	0	0.935676	0	0.935676	0	0	0	0	0	0	0
	ENSMUSG00000020044	86300555	chr10	plus	0	0	0	0	0	0	0	0	0	0	0	0	0	0	1	0	0	0	0	0	0	0	0	0	0	0.596951	0	0	2.72653	0	0	0	0	0	1.93568	3.7427	0	1.79085	0	0	0	0	0	0	0.596951
	ENSMUSG00000036461	79481179	chr14	plus	0	0	0	0	0	0	0	0	0	0	0	0	0	0	1.87135	0	0	0	0	0	0	0	0	0	0	0	0	0	0	2.80703	1.87135	0	0	0	0	0	0	0	0.935676	0	0	0	0	0	0
	ENSMUSG00000029580	142906725	chr5	minus	0	0	0	0	1.87135	0	0	0	0	0	0	0.935676	0	0	0	0	0	0	0	0	0	0	3.87135	27.0204	46.2315	32.5059	0	0.935676	0	0	8.87228	3.80703	8.51738	2.3878	0	3.32348	0	0	0	0	0	0	0.935676	0.935676	0
	ENSMUSG00000098557	102982637	chr14	minus	0	0	0	0.935676	0	0	0	0	0	0	0	0	0	0	0	0	0	0	0	0	0	0	0	0	0	0	0	0	0	0	0	0	0	0	0	0	0	0	0	0	0	0	0	0	0.935676
	ENSMUSG00000053560	84662852	chr8	minus	28.6016	24.0204	35.312	15.9214	11.0824	17.261	31.4729	16.454	13.858	18.454	4.12958	8.59788	8.67838	8.06525	0	4.59695	6.40398	29.8275	16.019	22.6479	27.9394	24.5211	33.0385	19.7946	26.3272	22.1958	29.876	28.7141	5.12958	18.9223	18.2601	35.6364	14.3406	21.5336	26.1019	37.1047	14.454	15.7936	35.8922	56.2495	32.7483	65.9307	92.5322	101.5	168.426
	ENSMUSG00000035161	62761138	chr14	minus	0	0	0	0	0	0	0	0	0	0	0	0	0	0	0	0	1.1939	0	0	0	0	0	0	0	0	0	0	0	0	0	0	0	0	0	0	0	0.596951	0	0	0	0	0	3.1939	3.3878	21.2939
	ENSMUSG00000021493	55513434	chr13	minus	0	0	0	1.1939	0	0	0	0.596951	0	0.935676	0	0	0	3	0	0	0	0	0	0	1.79085	0	0	0	0	0	0	0	2	0	0	0	1.1939	1.87135	0	0	0	0	0	0	0	0	0	0.935676	1
	ENSMUSG00000000567	112782226	chr11	plus	0	0.596951	0	0	0	0.596951	0	1	0	0	0	0	0	0	0	0	0	0	0	0	0	2	0	0	0	1.1939	1.1939	0	0	0	0	0	0	0	2.80703	1.87135	0	0.935676	5.17866	0.935676	1.1939	0	0	2.98476	0
	ENSMUSG00000060126	75845331	chr14	plus	0.596951	0	0	0	0	0	0	0	0	0	0	0	0	0	0	0	0	0	0	0	0	1.87135	0	0	0	0	0	1.1939	0	1.1939	0.596951	1	0	0.935676	0	0	0	0	0	0	0	0	0	7.32348	1.93568
	ENSMUSG00000035569	123042254	chr8	minus	0	0	0	0	0	1	0	0	0.935676	2.87135	0	1	0.935676	2	0.596951	9.4683	0.596951	2.93568	0	0	0	2.3878	1.79085	0	0	0	0	0	0	0	1	2	1.1939	0	0	1	7.32441	0.596951	0	6.54973	5.87135	7.67838	0	0	0
	ENSMUSG00000034957	35119293	chr7	plus	0	1.93568	0.596951	1.93568	0	0	1	0	0	0	0	0	0	1.87135	0.935676	0	0	0	0	0	0.935676	0	0	0	1.93568	3.59695	0	3.80703	4.80703	5.17866	1	3.79085	0	4.00093	0	1.1939	0.935676	0	0	1.93568	10.1467	6.80703	23.3595	25.8589	7.9366
	ENSMUSG00000061689	156721077	chr2	plus	0.935676	3	0	3	8.19483	6.92043	2.72653	0.935676	2.87135	0	0.596951	0	0.596951	0	0	0	0	0	0	0	0	0	0	0.596951	0.596951	0	0.935676	0	0	0	0	0	0	0	0.935676	0	0	1.53263	0	0	7.38873	1.53263	0	0	0
	ENSMUSG00000038894	11008922	chr8	minus	0	0	0	0	1.1939	0	1	0	0	1.1939	0	1	0	0	6.80796	0	0	0.935676	0	0.596951	0	0.935676	0	0	0	1.87135	0	0	0	0	0	0.935676	0.935676	0	0	0.935676	1	0	0.935676	0	0.935676	0	10.8409	17.1805	33.8937
	ENSMUSG00000053907	72439556	chr6	minus	0	0	0	0	0	0	0	0	0	0	0	0	0	0	0	0	0	0	0	0	8	1	0	0	0	5.06525	0	1	0	0	0	0.596951	1	3	0	4	56.5882	10.5979	10.9857	25.454	0.596951	2.72653	5.1939	8.53263	0.596951
	ENSMUSG00000059796	69672315	chr11	minus	1	9.26008	15.5979	10.7927	11.9204	6	5.40398	9.51831	2.4683	4.06525	0	12.857	8.13051	4.3878	5.32348	9.59788	1.93568	4.06525	3	16.1958	0	5.58171	3.6622	0.596951	1.87135	3.7427	10.4211	1.59695	1	0.596951	0	9.6622	4.17866	6.64696	6.4683	4.4683	4.9366	9.27533	3.80703	0	2.3878	7.06618	0	0.935676	0.596951
	ENSMUSG00000042305	134361941	chr1	minus	0	0	3	0	0	0	0	0	0	0	0	0	0	0	0	0	0	0	0	0	0	0	0	0	0	0	0	0	0	0	0	0	0	0.935676	0	0	0	1	0	0	0	0	0	0.935676	0
	ENSMUSG00000041959	93555163	chr3	plus	1.59695	0	0	0	0.935676	0	0	0	0	0.935676	0	0	0	0	0	2	0	0	0	0	0	1	0	0	0	0	0	0	0	0	0	0	2.3878	0	0	1	0.935676	0	0	1.1939	0	0.596951	1.1939	0.935676	0
	ENSMUSG00000025316	121950765	chr8	plus	0.935676	0.935676	0	0.596951	0.935676	4.6622	0	6.3878	0	0	1.1939	0	0	0	0	0.935676	2.80703	2.80703	0	1	0.596951	6.25916	0	0	0	0	0	0	0	0	0.935676	0	0	0	0	0	1.87135	0	0.935676	0.935676	0	0.596951	0.935676	0.935676	0.935676
	ENSMUSG00000022462	96699707	chr15	minus	0	0	0	0	0	0	0	0	0	0	0	1	0	0	0	1.1939	0	0	0	0	0	0	0	0	0.596951	0	0	6	0.935676	5.61405	0	0	0	0	0.596951	0	0	2	1	0	0	5.72653	1.1939	0	1.1939
	ENSMUSG00000040010	121907686	chr8	minus	0	3.59695	5.58171	0	0	0	0	0	1	0	0	0	0	0	0.596951	0	0	0	0	0	0	0	0	0	0	0	0	0	0	0.596951	0	0	0	0	0	0	0	0	0	0	0	1.1939	0	0	0
	ENSMUSG00000032656	56925515	chr18	minus	0	0	0	0	0	0	0	0	0	0	0	0	0	0	0	0	0	0	0	0	0	0	0	0	0	0	0	0	0	0	0	0	0	0	0	0	0	0	0	0	0	0	0	0	0
	ENSMUSG00000007850	50377768	chr11	plus	0	0	0	0	0	0	0	0	0	0	0	0	0	0	0	0	0	0	0	0	0	2.3878	0	0	0	0	0	0	0	0	0	0	0	0.596951	0	0	0	0	0.935676	0	0.596951	0	0	0	0
	ENSMUSG00000038393	96557960	chr3	plus	0	0	0	0	0	0	0	0	1.1939	0	0	0	0	0.596951	0.935676	0	0	0	0.596951	0	2.87135	0	1	1	1.79085	5.59695	0	0	4.85611	0	1.1939	7.80796	2.1939	0	3.87135	0	0	0	0	0	4.33965	7.211	4.33965	4.32348	5.11433
	ENSMUSG00000039910	17723226	chr10	plus	1.93568	0	1	4.00093	0	0	0	0	0	0	0	0.596951	1.1939	1.1939	0	0.596951	0	1.79085	0	0	0	0	2.12958	2	2.4683	5.93568	1.59695	0	2.79085	0	0	0.596951	0	0	1.87135	1.87135	1.53263	1.1939	0	4.1939	7.12958	4.53263	0	0	0
	ENSMUSG00000028128	121723609	chr3	plus	0	4.3878	0.935676	9.19483	4.17866	0	1.1939	1	0	3.93568	1.1939	1.1939	1.93568	4.3878	2.72653	1.53263	3.7427	0.596951	0	3.59695	2.98476	0	1.79085	0	0.596951	3.32348	0.596951	5.58171	3.40398	4.3878	1	4.53263	4.3878	3	0	7.6622	1.87135	0	0	0	0	0	0	0	0
	ENSMUSG00000093674	128549112	chr10	minus	0	0	0	0	0	0	0	0	0	1	0	0	0.596951	0.935676	0	1.1939	12.1634	0	0	1	2.93568	0.935676	3.7427	0.596951	1	0	0	3.7427	0.935676	0	0	2.12958	0	0	0	0	0	4.80703	0	0	0	0	0	0.935676	0.596951
	ENSMUSG00000056851	102470539	chr15	plus	4	0.935676	2.53263	3.87135	0.596951	0	0	0.596951	0.935676	5.19483	1	0	0	1.1939	1.93568	2.4683	0	1.87135	3.40398	1.79085	0	0	1	8.1939	0.935676	0	2.93568	0	2	3	2	3.7427	2	0	5.93568	2	2.3878	2	0	5.98476	1.87135	2.3878	0	4.06525	0.596951
	ENSMUSG00000052684	95052196	chr4	minus	0	0	0	0	0	0	0	0	0	0	0	0	0	2.80703	5.72653	2.1939	2.72653	0	9.13051	5.93568	0.596951	0	4.53263	1.53263	0	0	0	1	0	0.935676	0	0.596951	2.4683	2.12958	0	0.935676	2.72653	8.08236	7.80703	2.4683	0	1.53263	4.9366	1.59695	5.92043
	ENSMUSG00000001089	136469764	chr4	plus	0	0	0	0	0	0	1	0	0	0	0	0	0	1.1939	0	0	0	0	0	0	0	0	0	0	0	1.79085	0	0	1	0	0	0	0	0	0	0	0	0	0.935676	0	0	0	0	0	0
	ENSMUSG00000040128	33248509	chr4	minus	0	1.87135	0	0	0	0	0	0	0	0	0	0	0	0	0	0	0	0	0	0	0	0	2	0	1.53263	0	0	0	0	0	0	0	0	0	0	0	0	0.935676	0	0	0	0	0	0	0
	ENSMUSG00000101972	21783397	chr13	minus	0	5.06525	11.5836	14.8723	8.80703	0.935676	2.59695	3	2.87135	0	0.596951	5.72653	0	0	3	1	0	1	0	4.4683	2	3.80703	7.11433	4	0	0.596951	0	2.80703	1.53263	1.79085	4.53263	0.596951	1.1939	0.935676	0	13.6964	0	0	2.53263	0.935676	0	0	0.596951	2	0.935676
	ENSMUSG00000055723	114117781	chr7	minus	0	0	0	0	0	0	0	1.53263	0	0	0	0	0	0	0	0	0	0	0	0	0	0	0	0	0	0	0	0	0	0	0	0	0	0	0	0	0	0	0	0	0	0	0	0	0
	ENSMUSG00000041930	114567412	chr5	plus	0	0	0	0	0	0.596951	0	1	6.19483	0.935676	0.935676	0	0	0	0	0.935676	0	0	0	0	0	0	0	0	0	0	0	0	0	0	0	0	0.596951	0	0	0	0	0	0	0	0	1	0	0	0.935676
	ENSMUSG00000020644	25096090	chr12	minus	2.53263	12.6793	4.32348	10.3887	5.6622	0	5.6622	25.0366	18.1976	19.7918	5.32348	14.7436	15.1948	16.3092	3.59695	9.48541	0.935676	1.1939	0	2.53263	0	5.27533	6.46923	5.27533	0	2.93568	0	2.98476	0	6.11433	18.5192	7.79178	2.12958	4	5.59788	14.4549	6.53263	2.1939	4.7427	3.06525	0	2.80703	0	3.1939	2.3878
	ENSMUSG00000030557	67372829	chr7	minus	0	0	0	0	0	0	0	0	0	0	0	0	0	0	0	1.1939	0	0.596951	1	0	0	0	0.596951	0	0.596951	1	0	0	0	0	0	0.596951	10.9366	74.5605	7.38873	5.92043	6.6622	0	2.3878	16.5512	32.7632	9.51738	3	0.596951	0
	ENSMUSG00000027087	83724496	chr2	plus	0	0	0	0	0	0	0	0	0	0	1	0	0	0	0	0	0	0	0	0	1	0	0	0	0	0.596951	1	3	0	0	0	0	0	0	0	0	0.596951	0.596951	5.61405	0.935676	0	0.596951	0	0	0
	ENSMUSG00000033161	101604663	chr3	minus	0	0	0	0	0	0	0	0	0	0	0	0	0	0	0	0	0	0	0	0	0	0	0	0	0	0	0	0	0.935676	0	0	0	0	0	0	0	0	0	0	0	0	0	0	0	1.1939
	ENSMUSG00000098234	9944118	chr1	minus	0	0	0	0	0	0	1.79085	0	0	0	0	0	0	0.596951	0	0	1.79085	0	0	0	0	0	1	0	0	0	0.596951	0	0	0	0.596951	2.80703	0	2	0	0	0	0	0	1.87135	0	0	0	0	0
	ENSMUSG00000014905	44210071	chr12	minus	0	0	0	0	0	0	0	0	0	0	0	0.596951	0	1	0	0	0	0	0	0	0	0	0	0	0	0	0	0	0	0	0	0	0	0	0	0	0	0	0	0	0	0	0	0	0
	ENSMUSG00000026864	34772092	chr2	plus	0	0	0	0	0	0	0	0	0	0	0	0	0	0	1	0	1	7.79085	5.80703	0	2.1939	1.59695	0	1.1939	2.3878	0	2.87135	0	0	0	0	2.3878	0	0	0	0	0	0	0	0	0	0	0	0	0
	ENSMUSG00000043183	54503793	chr13	plus	0	0	0.935676	0	0	0	0	0	0	0	0	0	0	0	0	0	0	0	0	0	0	0	0	0.596951	0	0	0	0	0	0	0	0	0	0	0	0	1	0	0	0	0	0	0	0	0
	ENSMUSG00000089762	30474217	chr2	minus	0	0	0	0	0	0	0	0	0	0	0	0	0	0	0	0	0	0	0	0	0	0	0	0	0	0	0	0	0	0	0	0	0	0	0	0	0	0	0	0	0	0	0	0	0
	ENSMUSG00000021127	80113010	chr12	minus	9.51831	13.1958	15.6964	4.59788	16.068	13.2448	30.0214	42.3471	6.11433	0.935676	22.4397	24.2467	16.3415	5.9366	4.85611	1.87135	12.1314	31.9413	0	2.53263	33.6812	27.6183	20.858	31.7141	21.1976	202.826	67.2218	207.649	287.689	248.942	93.3504	169.498	141.168	40.5077	21.3915	29.4086	18.5363	32.0394	20.1814	59.2223	30.0376	11.2119	12.3244	10.4692	47.7196
	ENSMUSG00000015312	80930074	chr10	plus	0	0	0	0	0	0	0	0	0	0	0	0	0	0	0	0	0	0	0	0	0	0.596951	0	0	1.59695	0	0	0	0	0	2.12958	0	7.53356	13.8732	8.38873	28.118	171.141	131.391	72.9132	74.5776	13.1958	21.4549	88.7068	54.8135	63.7163
	ENSMUSG00000086841	62602877	chr11	plus	0	0	2	0	0	1	0	0	0	0	0	0	0	2.59695	0	0	0	0.935676	0	0	0	0	1	0	0.596951	2	0.596951	0	0	0	0	0	0	0	0	0	0	0	0	0	0	1	3.59695	1	0
	ENSMUSG00000048076	59228216	chr11	minus	0	0	0	0	0	0	0	0	0	0	0	0	0	0	0	0	0	0	0	0	0	0	0	0	0	0	0	0	0	0	0	0	0	0	0	0.935676	0	0	0	0	0	0	0	0	0
	ENSMUSG00000037266	134923625	chr4	plus	0	0	2.93568	0	0	0	0	0	0	0	1	0	0	1.87135	0	0	1.1939	0	0	0	0	0	0	0	2.80703	0	0	0	0	0	0.935676	0.596951	2.72653	1.79085	0	0	0.596951	0	0.596951	2.59695	0	0	3.1939	0	0
	ENSMUSG00000016921	162931528	chr2	plus	0	0	0	0	0	0	0	0	0	0	0	0	0	0	0	0	0	0	0	0	1	0	0	0	0	0	0	0	0	0	0	0	0	0	0	0	0	0	1.1939	0	0	0	0	0	0
	ENSMUSG00000057113	33163077	chr11	minus	0	0	0	0	0	1.79085	0	0	1.87135	0	0	0	0	0	0	0	0	0	0	0	0	0	0	0	0.935676	0	0	0.935676	0	0.935676	0	0.596951	0.935676	0	0	0	0	0	0	0	0	0	0.596951	0.935676	0
	ENSMUSG00000038612	95658780	chr3	plus	0.935676	3.06525	5.40398	0	0	1.87135	5.27533	4	5.53356	0.935676	0	2.72653	1	0.596951	2.79085	4.93568	2.3878	1.87135	1.53263	2.4683	0	1.53263	0.935676	5.72653	2	0	0	2.80703	7.25916	8.17959	6.211	0	0.935676	0.596951	2.80703	1	0	0	7.00093	1.1939	1.87135	0	0	0	1.53263
	ENSMUSG00000045193	80167839	chr10	plus	7.6622	0.935676	3.32348	7.98568	14.7775	18.504	7.80796	12.8732	12.9385	14.4702	36.1681	51.0437	18.504	29.0223	26.6979	102.55	55.9461	34.6827	8.25916	27.6336	33.9894	11.7122	17.9857	20.6979	10.6631	10.05	4.9366	0.935676	15.0833	2.12958	3.80703	2.80703	2.98476	8.3878	8.64696	0.935676	7.06525	8.06618	6.00093	8.98568	14.6631	12.5183	7.79178	5.51738	8.34058
	ENSMUSG00000033396	122118336	chr2	minus	0	0	0	0	0	0	0	0	0	0	0	0	0	0	0	0	0	0	0	0	0.935676	0	0	0.935676	0	0	0	0	0	0	0	0	0	0	0	0	0	0	0	0	0	1.1939	0	0.935676	0
	ENSMUSG00000040565	36926169	chr19	plus	1.1939	2.80703	0	3.72653	7.46923	5.72653	19.3586	2.72653	11.6479	1.79085	1.79085	1.79085	3.1939	3.06525	2.79085	2.12958	2.59695	3.92043	7.90519	1.1939	2.87135	0.596951	0.935676	2.1939	1.1939	0	0	0	0	1.1939	6.4683	4.85611	0	0.935676	3.3878	0	2	0	4.92043	5.61405	0	1.1939	1	6.72653	2
	ENSMUSG00000074129	45128736	chr7	minus	1.1939	0	0	0.935676	1.1939	2.12958	0	0	0.935676	0	0	0	0	0.596951	0.596951	2.12958	0	0	3.59695	0.596951	2	3.53263	0.935676	2.3878	2.4683	0	0	0	2.80703	1.87135	3.32348	0	0	0	1	1.87135	5.06525	10.8089	19.1314	12.211	7.53356	0	3.93568	5.96951	3.87135
	ENSMUSG00000085148	75461674	chr11	plus	0	2.80703	0	0	0.935676	1.1939	2	0	0	0.935676	2.80703	0.935676	2.1939	1.87135	2.4683	0	1	6.93568	1.87135	6.61405	2	0.935676	0	0	2.59695	1.1939	0	2.72653	10.4211	7.66313	2.93568	2.80703	8.13051	15.4049	7.17866	5.61405	1.93568	0	1.93568	4	0	1.59695	1	0	1
	ENSMUSG00000045078	143112980	chr5	minus	0	0	0	0	0	0	0	0	0	0	0	0	0	0	0	0	0	0	0.935676	0	0	0	1	0	0	0	0	0	0	0	0	0	0	0	0	0	0	0	0	0	0	0	0	0	0
	ENSMUSG00000047714	31275228	chr16	minus	0	0	1	1.1939	0	0	9.37256	5.51738	2.59695	2.93568	5.4683	0.935676	0	4.00093	5.06525	0	0	4	0	0.935676	5.61405	1.1939	0.935676	6.80703	1.53263	1.87135	3	0.596951	1.1939	3.06525	0	0	2.93568	1	3.87135	2.3878	2.4683	0	0	0	1.1939	1.87135	1	0	0
	ENSMUSG00000012848	12922318	chr7	plus	0.596951	0	0	0	0	3.7427	0	1	0	0	0	0	0	1.93568	0	0	0	2.12958	0.935676	0.935676	0.596951	0	0	0	0	0	0	0	0.596951	0	0	0	0	0	0.935676	0	0	0	0.596951	1.87135	0.596951	1	0	1	0.935676
	ENSMUSG00000041740	115272892	chr5	minus	31.2	81.047	21.8256	14.0348	0.935676	3.87135	5.59788	0	8.00186	0	2.98476	0	1.1939	0	0	0	0	0.935676	0	5	0	0	1.1939	0	3.06525	0	0	0.596951	0	0	0	0	0	5.93568	0	1.79085	1.87135	0	0	0	0	1.53263	0	0	0
	ENSMUSG00000037966	49187529	chr13	plus	0	0	0	0	0	0	0	0	0	0	0	0	0	0	0	0	0	0	0	0	0	0	0	0	0	0	0.935676	0	0	0	0	0	0	0	0.596951	0	0	0	0	0	0	1.87135	0	0	0
	ENSMUSG00000028063	88503307	chr3	minus	0	3.93568	1	2.3878	0	1.53263	0	1	0	0	4.80703	0	0	0	0	0.596951	2.93568	0	1.79085	2	0	0.935676	1.79085	0	1.87135	0.935676	0.935676	3.40398	0	0	0	1	0	0	0	0	0	0	0	0	0	0.596951	0	1	3.92043
	ENSMUSG00000063889	3337354	chr18	minus	0	0	0	0	0	0	0	0	0	0	0	0	0	0	0	0	0	0	0	0	0	0	0	1.87135	0	0	0	0	0	0	0	0	0	0	0	0	0	0	0	2	0	0	4	0	1.87135
	ENSMUSG00000019966	100015827	chr10	plus	0	0	0	0	0	0	1.59695	0.596951	1.59695	1.79085	0	0	0	0	0	0	0	0	0	0	0	0	0	0	0	1	0	0	0	0	0	0	4.33965	0	0	0	0	0	0	0	0	0	0	0	0
	ENSMUSG00000005417	59662510	chr11	plus	0.935676	0	0	0	0	0.935676	0	0	0	0	0	0	0	0	0	0	0	0	0	0	0	0	0	0	0	0	0	0	0	0	0	0.935676	0	0	0	0	0.935676	0	0	0	0	0	0	0	1.79085
	ENSMUSG00000025981	55052869	chr1	plus	0	0	0	0	0	1	0	0	0	0	0	0	0	0	0	0	0	0	0.596951	0	0	1	0	0	0	0	0	1.1939	0	0	0	0	0	5	1	7.06525	0	3.53263	2.3878	2.12958	0	0	1.79085	0	0
	ENSMUSG00000000126	59306928	chr11	plus	0	0	0	0	0	0	0	0	0	0	0	0	0	0	1.1939	0	0	0	0	0	0	0	0	0	0	0	0	0	0	1.79085	0	0	0	0	0	0	0	0	0	0	0	0	0	0	0
	ENSMUSG00000061731	53346129	chr15	minus	0	0	0	0	0	0	0	0	0	0	0	0	0	0	0	0	0	0	0	0	0	0	0	0.935676	0	0	0	0	0	0	0	0	0	0	0	0	0	0	0	1	1	1.53263	0.935676	0.935676	3.32348
	ENSMUSG00000036438	87446863	chr17	minus	0	0	0	0	0	0	0	0	0	0	0	0	0	0	0	0	0	0	0	0	0	0	0	0	0	0	0	4	0	0	0	0	0	0	0	0	2	0	0	0	0	0	0	0	1.79085
	ENSMUSG00000024091	65613496	chr17	minus	0	0.935676	0	0	0	2.80703	0	0	0	0	0	0	0.935676	0	0	0	0	0	0	0	0	0	1.53263	0	0	0	0	0	0	0	0	0	0.935676	0	0	0	0.935676	2.12958	0	0	0	12.1305	10.3878	1.53263	0
	ENSMUSG00000060743	180813561	chr1	minus	0	0	0	0	0	0	0	0	0	0.935676	0	0	0	0	0	0.596951	0	0	0	0	0	0	0	0	0	0	0	0	0	0	0	0	0	0	0	1.1939	3	0	0	0	0	0	0	0	0
	ENSMUSG00000051391	135934597	chr5	minus	0	0	0	0	0	0	0	0	0	0	0	0	0	0.596951	0	0	0	0	0	0	0	0.596951	1.87135	0	0	0	0	1	0	0	0	0	0	0	0	2.12958	9.53356	0	0.596951	0	0	3.80703	3.06525	3.93568	1.1939
	ENSMUSG00000018932	60932057	chr11	plus	0	0	0	0	0	0	0	0	0	0	0	0	0	0	0	0	0	0	0.935676	0	0.596951	2.12958	0	0	0	0	0.935676	0	0	1.1939	1.1939	0	0	0	4	0	0	0	0	0	0.596951	0.596951	6.98568	3.32348	13.1305
	ENSMUSG00000035027	81105998	chr10	plus	2	0	0	0	0	0.935676	0.935676	0	0	0	0	0.935676	0	0	0	0	0	0.596951	0	0	0.935676	0	0	0	0	0	1.1939	0.935676	0.935676	0	0	0	3.40398	0	0	0	2.80703	0	0	1.59695	0	0	0	0	0
	ENSMUSG00000007836	58128550	chr13	minus	0	0	0	0	0	0	0	0	0	0	0	0	0	0	3.87135	0.596951	3	0.596951	2.93568	0.935676	0	2.12958	2.80703	0.935676	5	4.87135	5.45306	5.7427	0	3.87135	0.935676	0	0.935676	0	0	0	0.935676	0	0.935676	0.596951	0.596951	1	3.6622	1.79085	13.4692
	ENSMUSG00000027878	98013541	chr3	plus	0	0	0	0	0	0	0	0	0	0	0	0	0	1	0	0	0	0	0	0	0	0	0	0	0	0	0	0	0	0	0	0	0	0	0	0	0	0	0	0	0	0	0	0	0.935676
	ENSMUSG00000040850	30771779	chr11	plus	0	0	0	0	0	0	0	0	0	0	0	0	0	0.596951	0	0	0	0	0	0	0	0	0	0	0	0	0	0	0	0	0	0	0	0	0	0	0	0	0	0	0	0	0	0	0
	ENSMUSG00000034640	65528447	chr3	plus	0	0	0	0	0	0	0	0.935676	1	0	0	0	0	0	0	0	0	0	0	0	0	0	0	0	0	0	0	0	0	0	0	0	0	0	0.935676	0	0	0	0.596951	0	0	0	0	0	0
	ENSMUSG00000032285	54699559	chr9	plus	0	0	0	0	0	0	0	0	0	0	0	1	0	0	0	0	0	0	0	0	0	0	0	0	0	0	0	0	0	0	0	0	0	0	0	0	0	0	0	0	0	0	1	0	0
	ENSMUSG00000068855	96220893	chr3	minus	0.935676	0	0	0	0	0	0	0	0	0	0	1.87135	0	0	0	0	0	0	0	0	0	0	0	0.596951	0	1	0	0	0	0.935676	0	0	1	3.7427	0.935676	0	0	0.935676	0	0	2.3878	1	0	0	1.59695
	ENSMUSG00000049932	44334695	chr9	plus	0	0	0	0	0	0	1	5.1939	1.87135	0	0	0.596951	1.87135	0.596951	0	0	1	1.93568	0.596951	0	0	0	2.1939	1	0	0	0	2	0.596951	0	0	2	0.596951	0	2.72653	0	0.596951	0.596951	0	0	0	1.1939	5.00093	1.87135	3.80703
	ENSMUSG00000016239	36328409	chrX	plus	0	0	0	0	0	0	0	0	0	0	0	0	0	0	0	0	0	0	0	0	0	0	0	0	0	0	0	0	0	0	0	0	0	0	0	0	0	0	0	0	0	0	0	3.7427	0
	ENSMUSG00000026360	144004149	chr1	minus	0	0	0	1.1939	0	0	0	0	0	0	0	0	0	0	0	0	0	2	2.59695	0	0	0	0	0	0	0	0.935676	0.935676	0	0	0	0	0	0	0	0	0	0.935676	0	0	0	0	0	3	0
	ENSMUSG00000024556	73815438	chr18	minus	0	0	0	0	0	0	0	0	0	0	0	0	0	0	0	0	0	0	0	0	0	0	0	0	0	0	0	0	0	0	0	0	0	0	0	0	0	0	0	0	0	1.93568	0.596951	1	3.32348
	ENSMUSG00000021733	14703067	chr14	plus	0	0	0	0	0	0	0	0	0	0.596951	0	0.596951	0	0.935676	0	0	0	0	0	0	0	0	0	0	0	0	0	0	0	0	0	0	0	0	0	0	0	0	0	0	0	0	0	0	0
	ENSMUSG00000025809	128685776	chr8	plus	0	0	0	0	0	0	0	0	0	0	0	0	0	0.935676	0	0	0	0	0	0.935676	1	0	0	0	0	0	0	0	0	0	0	0	0	0	0	0	0.596951	0	0	0	0	0	4.77561	0	0
	ENSMUSG00000029422	123749381	chr5	minus	0	0	0	0.935676	0	0	0	0	0	0	0	0	0	0	0	0	0	0	0	0	0	0	0	0	0	0	0.935676	0	0	0	0	0	0	0	0	0	0	0	0	0	0	0	0	1	0.935676
	ENSMUSG00000028284	31964128	chr4	plus	1	0	0	0	0	0	0	0	0	0	0	0	0	0	0	0	0	0	0	0	0	0	0	0	0	0	0	0	0	0	0	0	0	0	0	0	0.935676	0	0.596951	0	0	0	0	0	2
	ENSMUSG00000052539	104220372	chr3	minus	0	0	0	0	0.596951	0	0	0	0	0	0	0	0	0	0	0	0	0	0	0	0	0	0	0	0	1.1939	0	0	2.98476	0.596951	1	0	0	0	0	0	0	0	0.596951	1	0.596951	3.98476	1.59695	0.935676	0
	ENSMUSG00000018965	33018878	chr5	plus	0	0.596951	0.596951	3	0	6.54973	1.1939	2	0.935676	0	0	1.59695	0	2.72653	0	2	0.596951	0	0	0	2.80703	1.87135	0.935676	1.1939	0	2.87135	0	1	0.596951	0	0	0	0	0	1.1939	0	0	0.596951	0	0	0	0	0	3.87135	0
	ENSMUSG00000019970	21994683	chr10	plus	3.98476	1.59695	2.72653	7.98568	4.98476	3.1939	0.935676	4.67838	7.58171	3.4683	7.32348	2.98476	0	4.87135	2.53263	6.06525	5.80703	1.1939	4.59788	7.24391	3.6622	2.3878	4.79085	1.1939	3.87135	2.93568	0	1.59695	0	5.40398	4.6622	29.8927	4.98476	0	0.935676	0	0	0.596951	0.596951	4	1.59695	4.92043	0	3.79085	5.3878
	ENSMUSG00000032413	96631510	chr9	minus	0	0	0	0	0	0	0	0	0	0	0	0	0	0	0	0	0	0	0	0	0	0	0	0	0	0	0	0.935676	0	0	1	0	0	0	0	0	0	0	0	0	0	0	0	0	0
	ENSMUSG00000035621	80148272	chr10	plus	8.32441	1.87135	1.1939	0.935676	8.24391	20.9385	14.0509	6.80796	8.59881	16.8089	18.5507	5.6622	16.7927	12.1796	7.13051	7.25916	8.66313	21.8756	16.1305	16.2772	31.8107	29.3763	27.312	11.5345	5.19483	4.85611	18.3906	19.1814	45.7983	11.5345	27.665	32.312	15.9223	27.9723	5.12958	26.1985	21.6479	12.7765	9.80796	33.5211	20.2138	16.858	19.5354	5.9366	5.25916
	ENSMUSG00000021823	20929425	chr14	plus	0	0	0	0	0	0	0	0	0	0	0	0	0	0	0	0	0	0	0	0	0	0	0	0	0	0	0	0	0	0	0	0	0	0	0	0	0	0	0	0	0	0	0.596951	0	0
	ENSMUSG00000019838	40142254	chr10	minus	0	0	0	0	0	0	0	0	0	0	0	0	0	0	0	0	0	0	0	0	0	0	0	0	0	0	0	0	0	0	0	0	0	0	0	0	0	0	0	0	0	1.87135	0	0	0
	ENSMUSG00000027620	156180149	chr2	minus	0	0	0	0	0	0	0	0	0	0	0	0	0	0	0	0	0	0	1	0	0	0.935676	0	0	0	1.79085	0	0	1.87135	0	0	0	0	0	0	0	1.79085	0	3.3878	5.32348	2.98476	0.935676	0	0.935676	0
	ENSMUSG00000028832	134468399	chr4	plus	0	0	0	0	0.596951	0	0	0	0	0	0.596951	0	0	0	0	0	0	0	0	0	0.935676	0	0	0	0	0	0	0	0	0	0	0	0	2.4683	0	0	0	0	0	0	0	0	0	0	0
	ENSMUSG00000001995	125569826	chr8	minus	0.935676	0.935676	0	0	0	0	0	0	0	0	0	0	0	0	0	0	0	0	0	0	0	0	0	0	0	0	0	0	0	0	0	0	0	0	0	2.80703	0	0	0	0	0	0	0.596951	0	0
	ENSMUSG00000024190	26508472	chr17	minus	0	0	0	0	0	0	0	0.935676	0	0	1	1.1939	0	2.79085	0	1.59695	0	1	0	0	0	0.935676	0	0	0	0	0	0.935676	0	1.1939	0.596951	0	0	1.87135	0.596951	0	4.12958	3.98476	4.00093	1.87135	0	7.84086	10.2601	1	12.0671
	ENSMUSG00000063021	21753861	chr13	minus	0	0	0	0	2.79085	0	1	0	0	0	1	2.72653	0	1	0	0	0	0	0	0	0	0	0	0.935676	0.935676	1	0.935676	0	1.79085	4.87135	1	0	0.596951	2.98476	0	4.33965	0	0	0	0	0.935676	0	0.935676	6.98476	10.404
	ENSMUSG00000029328	100038910	chr5	minus	3	0	0	0	0	0.935676	9.00093	0	1.53263	0	9.7427	5.79178	2.93568	4	11.3082	7.12958	0	0	0	0	53.8617	70.7183	21.9714	8.58264	7.67838	23.4235	4.72653	0	0.596951	8.7427	0.935676	0	12.1476	9.72746	6.00093	4.40398	2.12958	2.4683	2.72653	2.80703	1	3.32348	8.00093	36.733	2.87135
	ENSMUSG00000014959	70661628	chr2	plus	0	0	0	0	0	0	0	0	0	0	0	0	0	0	0	0	0	0	0	0	0	0	0	0	0	0	0	0	0	0	0	0	0	0	0	0	0	0	1	0	0	0	0	0	0
	ENSMUSG00000026234	86359364	chr1	minus	0	0	0	0	0	0	0	0	0	0	0	0	0	0	0	0	0	0	0	0	0	0	0	0	0	0	0	0	0	0	0	0	0	0	0	0	7.59695	0	1	0.935676	1.1939	0	0	0	0.935676
	ENSMUSG00000053332	161035166	chr1	plus	0	2.80703	0	2.80703	1	0	0.935676	0	1.87135	0	2.53263	3.58171	1	5.79085	1	1.87135	4.59695	3.7427	0	0	0.596951	0	0.935676	0.935676	0.935676	2	0	4.00093	1.79085	0	0	1.87135	1.93568	0.935676	5.00093	3	0	2.53263	6.53263	0.596951	13.9366	7.53263	0	5.61405	4.7427
	ENSMUSG00000028382	59549288	chr4	minus	0	0	0	0	0	0	0	0	0	0	0	0	0	0	0	0	2.93568	0.935676	0	0	0	0	0	0	0.596951	0	0	0.935676	0	0	0	0	0	0	0	0	0	0	0	0	0	0	0	0	0
	ENSMUSG00000092274	5845478	chr19	minus	17.9546	31.99	48.3153	241.129	54.2342	34.1028	17.1	11.2119	5.19483	12.4702	6.25916	4.79085	12.0509	7.66313	12.2287	11.2601	4.25916	8.45306	21.697	99.3056	208.402	43.9927	18.0671	10.9857	15.3744	3.92043	5.00093	6.11433	10.3244	10.1958	20.8089	11.05	33.3443	15.7936	39.2976	49.312	95.0941	73.6748	42.0056	43.0251	5.79178	39.4915	51.9117	24.0695	163.491
	ENSMUSG00000030451	56050205	chr7	plus	0	0	1.87135	0	0	0	0	0	0	0	0	0	0	0	0	0	0	0	0	0	0	1	0	0	0	0	0	0	0	0	0	0	0	0	0	0	0	0	0	0	0	0	0	0	0.596951
	ENSMUSG00000024393	35164877	chr17	minus	0	0	0	0	0	0	0	1.1939	0	0	0	0	0	0	0	0	0	0	0	0	0	0	0	0	0	0	0	0	0	0	0	0	0	0	1.79085	0	0	0	0	0	0	0	0	0	0
	ENSMUSG00000028249	6365713	chr4	plus	0	0	0	0	0	0	0	0	0	0	0	0	0	0	0	0	0	0	0	0	0	0	0	0	0	0	0	0	0	0	0	0	0	0	0	0	0.935676	0	0.596951	0.596951	0	0	0	0	0.596951
	ENSMUSG00000037458	38519266	chr15	minus	0	0	0	0	0	0	0	0	0	0	0	0	0	0	0	0	0	0	0	0	0.596951	0	0	0	0	0	0	0	2.80703	0	0	0	0.596951	0	0	0	0.935676	0	0	0	0	0	0.935676	0	1.93568
	ENSMUSG00000004642	33652320	chr5	minus	3	1.53263	3.80703	0	0	0	4.59695	4.67838	1.1939	0.596951	3.53263	0	0	1.87135	1.87135	1.1939	3.7427	0.935676	0.935676	0.935676	4.33965	1.87135	1	3.12958	1	0	6.87228	1.1939	7.7427	5.92043	0.935676	7.211	2.1939	3.4683	1.53263	3	2	2.4683	0.935676	4.9366	0	1.53263	0	3.59695	2.98476
	ENSMUSG00000034994	81176646	chr10	plus	0	0	0.935676	1.87135	5.17866	1	2	13.7275	12.5979	34.6659	44.5864	4.72653	2.12958	24.4387	8.19483	6.85611	1	1.93568	0	0	5.59788	1.1939	0	0	2	2.12958	12.9537	2.53263	3.7427	1	0	9.74363	17.4549	12.7275	0	0	0.596951	0	0	6.27533	0.935676	0	1.53263	6.211	2.3878
	ENSMUSG00000034088	93445652	chr1	minus	3.32348	3.1939	2.12958	0	1	6.54973	2.80703	0	1.87135	0.935676	4.17866	1.79085	10.1305	0	0.935676	0	0	0.935676	0	6.80796	3.72653	1.53263	4.12958	4.92043	2.87135	5.67838	0	1.87135	2.53263	2.93568	1	5.61405	1	3.92043	2.53263	0.935676	2.93568	0	1.87135	0	1	0.596951	2	0.935676	3
	ENSMUSG00000063410	121379248	chr14	minus	0	0	0	0	0	2.3878	4.77561	1.87135	0.935676	0	0	0	0.935676	5.79085	0	0.935676	0	0	0	0	0	0	0	1.1939	0	2	0	0	0	0	3	0	0	0	0	0	0	0	0	0	0	0	0	0	0
	ENSMUSG00000064289	61593152	chr2	plus	0	0	0	0	0	0	0	0	0	0	0	0	0	0	0	0	0	0	0	0	0	0	0	0	0	0	0	0	0	0	0	0	0	0	0	0	0	0	0	0	0	0	1.1939	0	0
	ENSMUSG00000007411	111574529	chr12	plus	0.935676	0	0.935676	5.27533	2.4683	2.98476	0	10.1143	8.59788	3.40398	6.06525	6.79178	0	1.87135	0.596951	2.3878	3.80703	0	6.80703	0.596951	0	0	0	1	2.72653	2.3878	0	0	2.87135	0	0	0	0.596951	0.935676	0	1.93568	1.59695	0.596951	1.87135	1.79085	2.79085	0.935676	1.87135	0.596951	2.80703
	ENSMUSG00000061665	42876627	chr17	minus	0	0	0	0	0	0	0	0	0.596951	0	0	0	0	0	0	0	0	0	0	0	0	2.3878	0	0	0	0	0.935676	0	0	0	0	0	0	0	0	0	0	0	0	0	1	0	0	0	0
	ENSMUSG00000022602	74672568	chr15	minus	0	0	0	0	0	0	0	0	0	0	0	0	0	0	0	0	0	0	0	0	0	0	0	0	0.935676	0	0	0	0	0	0	0	0	0	0	0	0	0	0	0	0	0	0.596951	0.596951	0
	ENSMUSG00000057666	125165605	chr6	minus	1.1939	4.32348	11.7436	5.7427	16.7765	6.27533	11.4692	11.7122	3.72653	12.5336	6.12958	4.93568	5.51738	3.32348	5.67838	0	4.9366	4.6622	13.1787	0.935676	10.3887	3.53263	2.3878	3.06525	4.93568	0.935676	4.6622	6.87228	15.0019	8.00186	0	1.1939	3.6622	4.4683	0.596951	10.6622	8.00186	7.12958	2.1939	3.6622	0	7.92136	3.3878	0	0
	ENSMUSG00000026927	26389288	chr2	minus	1.87135	1.79085	1.87135	0.596951	6.51738	3.87135	11.7122	15.2119	5.53263	7.96951	5.06525	5.79178	7.72653	5.00093	7.14668	3.06525	9.53448	6.51738	4.12958	4.6622	7.13051	8.67931	10.4531	3.40398	2.80703	17.019	0	5.59695	10.9537	9.211	3.93568	0.596951	8.08236	10.2763	9.4683	3.80703	2.53263	2	3.92043	1.87135	0	0	0	0	2.3878
	ENSMUSG00000024222	28486093	chr17	minus	0	0	0	0	0.596951	0	0.596951	0	0	0	0	1.1939	0	0	0	0	0	0	0	0	0	0	0	0	0	0	0	0	2.3878	0	0	0	0	0	2	0	0	0	1.1939	1.53263	0	0	1.53263	0	0
	ENSMUSG00000029686	47454416	chr6	plus	0	0	0	0	0	0	0	0	0	0	0	0	0	0	0	0	0	0	0	0	0	0	0	0	0	0	0	0	0	0	0	0	0	2.80703	0.596951	0	0	0	0	0	0	0	0	0	0
	ENSMUSG00000019960	99263235	chr10	plus	6.64696	0.596951	1.87135	0	24.4549	23.3253	2.12958	40.715	24.6336	25.4888	2.4683	7.51738	0.935676	12.5183	52.4272	54.1714	40.7974	340.633	703.935	291.285	104.419	224.631	162.786	115.053	19.1805	34.6211	26.7793	23.5836	60.1361	38.797	32.9251	187.027	86.7845	281.51	316.974	194.045	184.145	65.3675	28.4568	12.2119	26.9394	83.3523	34.2476	129.906	96.3367
	ENSMUSG00000032846	107890064	chr13	minus	15.4531	11.857	4.7427	1.1939	0	4.33965	1.53263	5.96951	5.72653	9.16341	2.12958	0.596951	2.59695	1.1939	7.64696	4.9366	14.261	7.61405	1	9.77654	7.9366	3.87135	6.19483	19.454	2.12958	1.1939	3.93568	4.58171	4.4683	32.4568	58.6516	12.0348	12.2439	19.8418	8.08236	19.7613	8.40398	134.502	84.6235	82.9955	101.902	63.5906	47.7641	33.151	13.1143
	ENSMUSG00000031996	31211815	chr9	minus	0	0	0	0	0	0	0	0	0	0	0	0	0	0	0	0	0	0	1	0	0	0	0	0	0	0	0	0	0	0	0	0	0	0	0	0	0	0	0	0	0.596951	0	3	0	0
	ENSMUSG00000032076	47530352	chr9	plus	0	0	0	0	0	0	0	0	0	0	0	0	0	0	0	0	0	0	0	1.59695	2.59695	0	0	0	0	0	0	0	0	0	0	1.1939	0	0	0	0	0	0	0	0	0	0	0	0	0
	ENSMUSG00000039218	23803227	chr17	plus	0	0	0	0	0	0	0	0	0	0	0	0	0	0	0	0	0	0	0	0	0	0	0	0.935676	0	0	0	0	0	0	0	0	0	0	0	0	0	0	0	0	0	1.93568	0	0.935676	0
	ENSMUSG00000054648	69716836	chr8	minus	2.80703	2.3878	0.935676	1	0	0	1.87135	0	0	0	2.1939	2.80703	0	0	0	0.935676	0	2	2.4683	0.935676	0	0	0	0	2.80703	0	1.93568	0.935676	0	1	1.87135	0	1	0	0	0	0	0.596951	0	0	0	0.596951	0	0	0
	ENSMUSG00000005483	83608273	chr8	plus	0	0	0	0	0	0	0	0	0	0	0	0	0	0	0	0	0	0	0	0	0	0	0	0	0	0	0	0	2.12958	0.935676	0	1	0.596951	0	0	0	0	1	0	0	0	0	0	0	1.59695
	ENSMUSG00000017776	75679275	chr11	plus	0	1.93568	0	0	1.87135	0	0	0.935676	0	0	0	0.596951	0	0	0	4.72653	0	0.935676	1	0.596951	0	0	1.93568	0.596951	1.53263	8.00186	2	0	0.935676	0	1.87135	0	0	2.87135	1	3.40398	0	2.72653	3.92043	3.40398	5.37256	10.0824	79.5278	24.2939	1.1939
	ENSMUSG00000074221	29983957	chr7	plus	0.596951	0	0	0	0	0	3.32348	0.596951	4.59695	0	10.2287	0	0.596951	0	0.596951	2.4683	0	0	0	0	0	0	0	0	0	1.79085	2.80703	0.596951	1.1939	0	0	0.596951	0	0	2.98476	0	0	0.935676	0	0	0	0	0	0	0
	ENSMUSG00000040435	45526224	chr7	minus	0	4.67838	0	0	0	0	0	0	0	2.80703	0	0	0	0	0	0	0	0	0	0	0	0	0	0	0	0	0	0	0	0	0	0	0	0	0.596951	0	1.93568	0	0	0	0	0	0	0	0
	ENSMUSG00000041870	114774948	chr5	plus	38.6035	7.38873	16.5836	14.0662	73.237	14.1314	56.7321	35.3753	6.59695	6.72653	6.71128	5.00093	7.7427	5.71128	9.79085	13.4378	13.7446	16.8427	14.3897	19.472	0.596951	6.59788	0.935676	1.53263	3.7427	9.01803	0	0	4.87135	3.58171	0	0	26.7946	37.7793	136.665	65.573	11.5826	2.1939	15.3887	0	0	4.00093	1.79085	12.1305	1.1939
	ENSMUSG00000028849	126256302	chr4	minus	0	0	0	0	0	0	0.596951	0	0	0	0	0	0	0.935676	0	0	0	0	0	0	0.596951	0	0	0	0	0	4	0.596951	0	0	1.87135	3.80703	0	1.1939	0	1.1939	0	0.935676	0	0	0	0.935676	0	0	2.53263
	ENSMUSG00000025287	155262538	chrX	plus	0	0	0	0	0	0	0	0	0	0	0	0	0	0	0	0	0	0	0	0	0	0	0	0	0	0	0	0	0	0	0	0	0	3	0	0	0	0	0	0	0	0	0	0	0
	ENSMUSG00000024597	57878631	chr18	plus	0	0	0	0	0	1.87135	0	0	0	0	0	0	0	0	0	0	0	0	0	0	0	0	0	0	0	0	0	0	0	0	0	0	0	0	0	0.596951	0	0	0	0	0	0	0	0	0
	ENSMUSG00000027782	69127078	chr3	minus	0	0	0	0	0	0	0	0	0	0	0	0	0	0	0	0	0	0	0	0	0	0	0	0	0.935676	0	0	0	0	0	0	2	0	0	0	0	0	0	0	0	0	0	0	0	0
	ENSMUSG00000066232	110018315	chr7	plus	0	0	0	0	0	0	0	0.596951	0	0	0	0	0	0	0	0	0	0	0	0	0	0	0.935676	0	0	0	0	0	0	0.596951	0	0.935676	0	0.935676	0	0.596951	0	0	0	1.87135	0.935676	0	0	0	0
	ENSMUSG00000024014	29490759	chr17	plus	0	1.87135	0.935676	0	0	0	2.12958	2.80703	0	0	1.87135	0	2.87135	0	0	1.93568	0.935676	0	3.98476	0	0	3	0	18.454	60.0409	17.808	8.72653	33.504	31.8766	6.51738	58.3958	93.098	10.2592	28.0357	12.647	16.5674	11.1643	28.0528	14.857	5.59788	19.8899	10.2439	0.596951	18.8265	39.7011
	ENSMUSG00000039680	92058322	chr16	plus	0	0	0	0	0	0	0	0	0	0	0	0	0	0	1.87135	0	0	1	0	0	0	2	0	1.87135	12.1796	4.33965	0	0	0	0	0	0	0	0	3.7427	8.27533	0	0	0	0	3.4683	0	0	0.935676	0
	ENSMUSG00000059923	115708561	chr11	minus	0	0	0	0	0	0	0	0	1.87135	0	0	0	0	0	0	0	0	0	0	0	0	0	0	0	0	0	0	0	0	0	0	0	0	1.87135	0	0	2.59695	0	0	0	0	0	0	0	0
	ENSMUSG00000023034	101266847	chr15	plus	5.33965	1	1.53263	0	2.12958	6.54973	5.51738	0	3.06525	2.80703	11.1787	0.935676	4.72653	2.72653	5.67838	5.1939	0	4.9366	3.79085	5.32348	0	0	5.93568	5.33965	0.596951	0.596951	3.06525	4.17866	10.7427	1.87135	2.53263	7.80796	8.17959	11.5979	1.1939	5.61405	10.647	0.596951	2	1.93568	1.87135	2.4683	4.3878	5.06525	9.32348
	ENSMUSG00000020458	29692963	chr11	plus	0	0	0	0	0	0	0	0	0	0	0	0	0	0	0	0	0	0	0	0	0	0	0	0	0	0	0	0	0	0	1.1939	0	0	0	0	1.87135	0.935676	0.596951	4.80703	3.59695	0	2	0	1	0
	ENSMUSG00000021756	112464130	chr13	plus	0	0	0	0	0	0	0	0	0	0	0	0	0	0	0	0	0	0	0	0	0	0	0	0	0	0	0	0	0	0.596951	0	0	0	0.596951	0	0	0	0.935676	0	0	0	0	0	0	0
	ENSMUSG00000076432	21417532	chr12	minus	0.596951	0	0	0	0	0	0	0	0	0	0	0	0	0	0	1.87135	0	0	0	0	0	0	1	0	3.79085	6.51738	0	1.1939	0.935676	2.79085	0	5.61405	1.1939	0.596951	0	0	3.1939	0.935676	1	1.87135	0.596951	0	0	3.93568	1.1939
	ENSMUSG00000036707	85793440	chr1	plus	0.935676	1.87135	0	0	0	0	0	0	0	0	0	0	0	0	0	0	0	0	0	0	0	0	0	0	0	0	0	0	0	0	0	0	0	0	1.1939	0	0	0	0	0	0	0.596951	0	0	0
	ENSMUSG00000017929	167349178	chr2	minus	1.59695	1.87135	0	0	1.87135	4	0	1.1939	0	0	1	1	0	0	0	0	0	0	2.59695	0	0	0.935676	2.72653	2.3878	0.596951	3.12958	2.1939	2	0	2	0	1.1939	0	1	0	0	0	1	1	4	1	1.1939	1	0	0.935676
	ENSMUSG00000037013	14682766	chr18	minus	0	0	0	0	0	0	0	0	0	0	0	0	0	0.935676	0	0	0	0	1	0	0	0	0	0	0	0	0	3.7427	0	1.79085	1.1939	0	0	0	0	0	0	0	0	0	0	0.935676	0	0	0
	ENSMUSG00000020063	63339032	chr10	minus	0	0	0	0	0	0	0	0	0	0	0	0	0	0	0	0	0	0	0	0	0	0	0	0	0	0	0	0	0	0	0	0	0	0	0	0	0	0	0	0	0	0.935676	0	0	0
	ENSMUSG00000004044	100970615	chr11	minus	0	0	0	0	0	0	0	0	0	0	0	0	0	0	0	0	0	0	0	0	0	0	0	0	0	0	0	0	0	0	0	0	0	0	0	0	0	0	0	0	0	0	0	0	0
	ENSMUSG00000014349	96065361	chr11	minus	5.00093	1.87135	0.935676	1.1939	0	0	0	1	0.935676	0	0	2.93568	0	0	0	0	0	0	0	0	0	1.53263	0	0	2.87135	0.935676	0	0	0	0.935676	0	0	0	0	0	0	0	0	1.87135	3.6622	0	2.80703	0	0	2
	ENSMUSG00000049539	23763666	chr13	plus	68.9946	80.5934	40.9546	64.9769	22.1153	11.6641	10.9857	8.211	7.25916	12.0019	2.79085	10.9695	6.87135	10.3887	3.6622	11.5674	61.3791	29.2162	5.4683	12.5345	11.1482	20.3744	13.4049	9.00186	17.5836	7.19483	16.7446	19.2772	13.0662	10.5183	3.06525	12.454	9.69604	5.59788	10.615	3.4683	11.6631	0	2	0	1.87135	0	5.53356	1.79085	1.1939
	ENSMUSG00000028277	33031518	chr4	plus	0	1.87135	2.80703	1.87135	0	2.93568	1.59695	0.935676	1.53263	1	2.93568	2.98476	7.00093	3.32348	0	1.1939	1	4.17866	0.596951	1.87135	0	0	0	0	2.80703	1.87135	2.80703	0.596951	0	0	2.4683	0	0.596951	1	0	0.596951	0	0.935676	3.7427	0	6.6622	0.935676	1.93568	3.4683	10.5979
	ENSMUSG00000032366	67049209	chr9	minus	0	0	0	0	0	0	0	0	0	0	0	0	0	0	0	0	0	0	0	0	0	0	0	0	0	0	0	0	0	0	0	0	0	0	0	0	0	0	0	0	0.596951	0.596951	1.87135	1.53263	2.53263
	ENSMUSG00000018102	23684202	chr13	plus	0	0	0	1.79085	0	0	0	0	3.40398	5.25916	0	0	2	9.32441	0.596951	0	0	0	0	2.3878	0	0	0	0.596951	0	0	0	0	2.12958	0.596951	0.596951	0	0	0	0.596951	1	0	1	3.40398	1	0.596951	0.596951	0	0	0
	ENSMUSG00000022037	65968644	chr14	plus	0.935676	0.935676	0	0	0	0	0	0	0	4.77561	1.1939	0	10.4378	45.4272	8.71128	30.3134	10.1482	7.06525	0.596951	7.53356	4.59695	0.596951	4.17866	0	0	3.58171	0	1.1939	7.56646	0	0	0	2.59695	0	0.935676	0	17.9232	0	0	0	0	0	0.935676	2.80703	0
	ENSMUSG00000022443	77842115	chr15	minus	0	0	0	0	0	0	0.935676	1	0	2.72653	3	2.59695	0	0	0	1	0	0	0	0	1.87135	0	0	0	0	0	0	0	0.935676	0	0	1	0	0	0	0	0	0	0	0	0	0	0	0	0
	ENSMUSG00000051627	23622557	chr13	minus	0	0	0	0	0	0	0	0	0	0	0	0	0	0	0	0	0	0	0	0	0	0	0	0	0	0	0	0	0	0	0	0	0	0	0	0	0	0	0	0	0	0	0	0	0
	ENSMUSG00000045216	36068381	chr1	plus	0	0	0	0	0	0	0	0	0	0	0	0	0	0	0	0	0	0	0	0	0	0	0	0.596951	0	0	0	0	0	0	0	0	0	1	0.596951	0	0	0	1	0	0	0	0	0	0
	ENSMUSG00000028273	142395634	chr3	minus	0	0	0	0	0	0	0	0	0	0	0	0	0	0	0	0	0	0	0	0	0	0	0	0	0	0	0	0	0	0	0	0	0	0	0	0	1	0	0	0	0	0	0	0	0
	ENSMUSG00000030447	55842290	chr7	plus	0	0	0	0	0	0	0	0.596951	0	0.935676	0	0	0	0	0	0.596951	0	0	0	0	0	0	0	0	0	2.80703	0	0	0	0	0	0	0	0	0	0	0	0	0	0	1.87135	0	0	0	0
	ENSMUSG00000095217	21754076	chr13	plus	0.596951	3.3878	0	0	0	0	0	2.12958	2	0	0.935676	0	0	0	0	3.7427	0	1.87135	0	0	0	3.59695	0	3.32348	0.596951	1.59695	0.596951	0	0	0	0	0	0.596951	0	0.596951	1.59695	0	5.77561	0.596951	0	0	0	0	3.59695	0
	ENSMUSG00000020737	115514384	chr11	minus	3.7427	0	0	0	0.935676	1	0.935676	1.87135	0	2.12958	1.87135	0	0	0.596951	0	1.87135	0	1	1	1.87135	1.87135	1.87135	0	3.4683	2	3.6622	1.79085	0	0	0	0	0	0	0	1.87135	2.80703	5.33965	1	2.1939	2.72653	9.19576	0.596951	0	2.80703	0.935676
	ENSMUSG00000054808	28962242	chr7	minus	0	0	0	0	0	0	0	0	1	0	0.596951	0	0	1.59695	3	0	0	0.596951	0	0.935676	0	0	0.596951	0	0	0	0	0	0	0	0	0	0	0	0	0	0	0	0	0	0	0	0	1.87135	0
	ENSMUSG00000026576	164458356	chr1	minus	0	0.935676	0	0	0	0	0	1	0	0	0	0	0	0	0	1.87135	3.1939	0	0	0.596951	0	0	0	0.596951	0	0	0	0	0.935676	1	0.596951	0.935676	0	0	0	0	0	0	0	0	0	0	5.51738	0	0
	ENSMUSG00000025041	46962308	chr19	minus	0	0.935676	0.935676	0	0	0	0	0	0	0	0	0	0	0	0	0.596951	0	0	1	0	0.935676	0	0	0	0	0	0	0	0.935676	0	0	0	0	0	0	0	0	0	0	0	0	0.935676	0	0	0
	ENSMUSG00000028530	101265223	chr4	minus	0	0	0	0	0	0	0	0	0	0	0	0	0	0	0	0	0	0	0	0	0	0	0	0	0	0	0	0.596951	1	0	0	0	0.935676	0	0	0	0	0	0	0	0	0	0	0	0
	ENSMUSG00000042406	80255500	chr15	plus	8.79178	1	1.93568	10.7909	1.93568	6.00093	7.00093	2.59695	2.80703	17.261	6.33965	8.92136	16.6641	4.40398	8.66313	19.261	6.46923	11.3887	3.7427	3.7427	4.4683	5.53263	24.0037	5.12958	11.3568	20.3397	5.06525	3.12958	5.9366	9.53356	5.53263	10.7756	7.27533	7.40491	12.5336	10.7113	2.79085	8.9366	9.92136	10.2592	8.92136	4.53263	7.92136	0.596951	9.92136
	ENSMUSG00000015656	40801276	chr9	plus	1.87135	2.12958	5.06525	1	3.3878	0	1.1939	0	0	1.79085	0	1.59695	2.12958	0	0	2.3878	0.596951	0	1	0	0	0	0	0	1.53263	1	10.9866	2.3878	0	4.59695	146.326	133.586	30.5363	11.696	6.85611	10.8409	19.0043	62.108	109.197	74.4614	77.1748	125.683	284.561	313.519	127.454
	ENSMUSG00000026014	60566713	chr1	minus	0	0	0	0	0	0	0	0	0	0	0	0	0	0	0	0	0	0	0	0	0	0	0	0	0	0	0	0	0	0	0	0	0	0	0	0	0	0	0	0	0	0	0	0	0
	ENSMUSG00000040242	146577935	chr6	plus	0	0	0	0	0	0	0	1	0	0	0	0	0	0	0	0	0	0	0	0	0	0	0	0	0	0	0	0	0	0	0	0	0	0	0	0	0	0	0	0	0	0	0	0	0
	ENSMUSG00000032518	120127788	chr9	plus	4.6622	1	4.58171	3	0	13.6479	6.80703	0	1.93568	4.72653	0.596951	2.93568	0.596951	0	1	0.596951	0.935676	0	0	0	1	0	0	0	0	0.935676	1.87135	2	4.87135	0.935676	0	1	0.935676	0	1	1.93568	12.4378	1.53263	0.935676	0	0	4.7427	2.72653	2.80703	0.596951
	ENSMUSG00000028266	144205519	chr3	minus	0	0	0	0	0	0	0	0	0	0	0	0	0	0	0	0	0	0	0	0	0	0	0	0	0	0	0	0	0	0	0	0	0	0	0	0	0	0	0.935676	0	0	0	0	0	0
	ENSMUSG00000028893	132510468	chr4	minus	1	0	0	1.53263	0	2	0	0	0	0	2	0	0	0	0	0	1.79085	0	0	0	0	0	0	0	0	0	0	0	0	3.1939	0	0	0	0	0	0	0	0	0	0	0	0	0	0	0
	ENSMUSG00000063229	46845843	chr7	plus	0	0	0.596951	0	0	0	0	0	0	0	0	0	0	0	0	0	0	0	0	0	0	0	0.935676	0	0	0	0	0	0	0	0	2.80703	1.87135	0.935676	0	0	0	0	0	0	0	0	0	0	0
	ENSMUSG00000021171	116281251	chr12	plus	0	0	0	0	0	0	0	0.596951	0	0	0	0	0	0	0	0	0	0	0	0	0	0	0	0	0	0	0	0	0	0	0	0	0	0	0	0	0	0	0	0	0	0	1	1	0
	ENSMUSG00000051223	58393136	chr1	plus	0	0	0	0	0	0	2.79085	0	1.79085	0	0	0	0.935676	0	0	0	0	0	0.596951	0	0	0	1	7.98476	18.404	16.3897	3.87135	0	3	9.06525	1.1939	7.06525	0	0	1	0	0	0.596951	0	1.53263	0.596951	0	3.6622	9.01803	9.87228
	ENSMUSG00000006740	6241493	chr18	minus	0	0	0	0	0	0	0	0	0	0	0	1.79085	4.4683	0.935676	0	0	0	0	0	0	0	0	0	0	0	0	0.596951	0	2.1939	0	0	0	0	0	0	0	0	0	0	0	0	0	0	0	0
	ENSMUSG00000060938	68901589	chr11	plus	0	0	0	0	0	0	0	0	0	0.935676	0	0	0.596951	0.935676	0	0	0	0	0	0	0	0	0	0	0	0	0	0	0	0	0	0	0	0	0	0	0	0	0	0	0	0	0	0	0
	ENSMUSG00000009013	115300934	chr5	minus	0	0	0	0	0	0	0	0	0	0	0	0	0	0	0	0	0	0	0	0	0	0	0	0	3.12958	0	0.596951	0	0	0	0.935676	0	0	0	0	0	0	0	0	0	0	0	0	0	0
	ENSMUSG00000017707	163645088	chr2	minus	0	0	0	0	0	0	0	0	0	0	0	0	0	0	0	0	0	0	0	0	0	0	0	0	0	5.80703	0	0	0	0.935676	0.935676	0.596951	0.935676	0	0	0	0	0	0	0	2.3878	0	0	0	0
	ENSMUSG00000022280	36283134	chr15	minus	0	0	0	0	0	0	0	0.935676	0	0	0	0	0	0	0	0	0	0	0	0	0	0	0	0	0	0.596951	0	0	0	0	0	0	0	0	0	0	0	0	0	0	0	0	0.596951	0	0
	ENSMUSG00000025340	130171866	chr5	plus	0	0	0	0	0	0	0	0	0	0	0	1.53263	0	0	0	2.3878	0.935676	0	0	0.596951	0	0	0	0	0	0	0	0	0	0.935676	0	0	0	0	0	0.935676	2.59695	0	0	0	0	0	3	0	0
	ENSMUSG00000007812	145231742	chr5	plus	0	0.935676	0	2.80703	0	0.935676	0	0	0	0	2.80703	0	0.596951	1.87135	2.80703	3.7427	0	1	0	0	0	0	0	4.67838	0	0	1	0	2.80703	0	0	0	0	0	0.935676	0	0.935676	0	0	0	0	0	0	0	0.935676
	ENSMUSG00000117098	71002179	chr17	minus	4.80703	1	0	0	0.596951	0	0	0	0.935676	0	0	0	0	0	0	0	0	1.1939	0	0	0	0	0	0	0	0	3	0.935676	1	0.596951	3.53263	14.8409	26.2448	7.71128	0.596951	0	2.98476	3.7427	5.53263	3	12.2753	11.7284	15.7275	5.59788	0.596951
	ENSMUSG00000078786	27195908	chr7	plus	0	1	0	0	0	0	0	0	0	0	1.87135	12.3887	6.98568	5.67838	2	0	0	0	0	0	0	0	0	0	0	0	0	0	0.935676	0	0	0	0	0	2.80703	0	0	0	0	0	0	0	0.935676	0	0
	ENSMUSG00000020134	21091324	chr11	plus	0	0	0	0	0	0	0	0	0	0	0	0	0	0	0	0	0	0	0	0	0	0	0	0	0	0	0	0	0	3.92043	0	0	0	0	0	0	0	0	0	0	0	0	0	0	0
	ENSMUSG00000104784	44226802	chr5	plus	0	0	0	0	0	0	0	0	0	0	0	0	0	0	0	0.596951	0	0	0	0	0	0.935676	0	0	0	0	0	0	0	0	0	0	0	0	0.935676	0	0.935676	0	0	0	3.87135	0.596951	0.596951	0	0
	ENSMUSG00000045767	55693129	chr13	plus	0	0.596951	0	2	0	0	0	0	0	2.87135	2.59695	1.93568	0	0	0	0	0	0	0	1.87135	0	1	0	0	0	0.596951	0	1	0	0	0.935676	1.59695	0	0	0	0	0.935676	1	0.596951	1.87135	0	0	0	0	0
	ENSMUSG00000073664	60180613	chr1	plus	0.596951	0	0	0	0	0	0	0	0	0	0	1.87135	0	0	1.1939	2.80703	0	0	0	0	0	0	0	0.935676	0	1	0	0	0	0	0	0	0	0	0	0	0	4.1939	0	0	0	0	0	0	2
	ENSMUSG00000040651	27428867	chr14	plus	0	0	0	0	0	0	0	0	0	0	0	0	0	0	0	0	2.4683	0	0	0	0	0	0	0	0	0	0	0	0	0	2.3878	0	0	0	0	0	0	0	0	0	0	0	0	0	0
	ENSMUSG00000019916	59323368	chr10	plus	0	0	0	0.935676	0	0	0	0	0	1	0	0	0	0	0	0	0	0	0	0	0	0	0	0	0	0	0.935676	0	0	1.87135	0	0	0	1.79085	0.596951	0	0	0	0	0	0	0	0	0	0
	ENSMUSG00000021944	63245238	chr14	minus	4.6622	5.92043	3.12958	4.6622	12.7451	6.72653	0	0	0	7.12958	0.596951	14.5826	5.06525	3.1939	4.3878	4.32348	21.7122	5.79178	7.84086	3.72653	1.59695	7.6622	6.3878	6.13051	1.53263	2.3878	2.3878	4.59695	4.4683	7.71128	12.7284	7.32348	6.51738	7.06525	2.1939	6.17866	7.30824	2.98476	26.858	31.9723	30.0385	70.3495	133.019	162.609	16.1314
	ENSMUSG00000022018	79301632	chr14	minus	0	0	0	0	0	0	0	0	0	0	0	0	0	0	0	0	0	0	0	0	0	0	0	0	0	1.1939	0.596951	0	0	0	0	0	0	0	0	0	0.596951	0	0	1	0	0	0	0	0
	ENSMUSG00000031818	120668290	chr8	plus	0	0	0	0	0	0	0	0	0	0	0	0	0	0	0	0	0	0	0	0	0	0	0	0	0	0	0	0	0	0	0	0	4.67838	0	2.59695	0.935676	1.79085	0	0.935676	1.87135	0	0	0	4.00093	0
	ENSMUSG00000020361	53300419	chr11	minus	0	0	0	0	0	0	0	2.3878	0	0	0	0	0	0	0.935676	0	0	0	0	0	0	0	0	0	0	0	0	0	0	0	0	0	3.1939	2.72653	4.87135	0	1.79085	2.3878	1.1939	0.596951	0.935676	1	0	0	1
	ENSMUSG00000028458	43443085	chr4	plus	0	0	0	0	3.06525	2.80703	0.935676	2.1939	0.935676	0	0	0	0	0	0	0	1	0	0	1.93568	0	0	0	0.935676	1	1.87135	1.87135	0	0	1.79085	0	1	0	0	1.87135	0	2.3878	0	0	0	0	0	1	0	1.87135
	ENSMUSG00000001627	40223185	chr12	minus	0	0	0	0	0	0	0	0	0	2	0	0	0	0	0	0	0	0	0	0	0	0	0	0	0	0	0	0	0	0	0	0	0	0	0	0	1	0	0	0	0	0	0	0	0.596951
	ENSMUSG00000048546	81858273	chr15	minus	0	4.7427	1.59695	0	4.3878	13.1958	1.59695	0.935676	3.12958	13.3082	0	2.53263	11.2287	4.12958	4.32348	16.7122	17.1485	38.5549	100.193	128.328	91.7702	279.36	80.3172	63.3638	10.6631	13.2439	10.2601	9.38873	6.11433	15.5988	17.1314	7.25916	31.9714	65.462	34.6031	21.5192	26.3263	21.6479	16.7146	9.87228	0	3.40398	4.00093	10.7265	29.9875
	ENSMUSG00000006673	108517087	chr9	plus	0.596951	2.72653	0.935676	1	0	1.59695	6.12958	0.596951	1	0	0.935676	3.06525	3.87135	2.98476	1	0.596951	0	4.59695	2	0	0	0.935676	2.93568	3.1939	0	1.1939	0	1	8.08236	4.77561	0.596951	4.59695	6.80796	1.1939	0	0.596951	1.1939	2.4683	3.3878	0.596951	2.79085	3.59695	0.596951	0	1.79085
	ENSMUSG00000006498	79854668	chr10	plus	0	0	0	0	0	0	0	0	0	0.596951	0	0	0	0	0	0	0	1	3	0.596951	0	26.5674	1.59695	3.4683	0	0	0	0	0	1.1939	1.1939	0	7.53356	4.1939	5.93568	1	0.935676	0	7.12958	5.45306	1	31.6665	3.1939	0	0.935676
	ENSMUSG00000045411	44246787	chr7	plus	0	0	0	0	0	0	0	0	0	0	0	0	0	0	0	0	0	0	0	0	0	0	0	0	0	0	0	0	0	0	0	0	0	0	0	0	0	0	0	0	0	0.935676	0	1	0
	ENSMUSG00000090101	24719965	chr17	minus	4.6622	1	0	0	2.80703	1.1939	0	0.935676	1.59695	2.87135	2.80703	0.935676	3.79085	3.7427	5.67838	2	1.53263	1.79085	3.7427	3.6622	5.33965	3.06525	15.7436	6.7427	6.61405	0.596951	5.19483	2.1939	10.2753	6.00093	9.72653	5.59788	8.74363	3.7427	4.40398	0	1.59695	4.33965	0	2.59695	1.87135	1.1939	0	0	1
	ENSMUSG00000036309	52232037	chr11	plus	0	0	0	0	0.935676	0	0	0	0	0	0	0	0	0	0	0	0	0	0	0	0	0	0	0	0	0	0	0	0	0	0	0	0	0	0	0.935676	0.935676	1	0	0	1.87135	0	0	0.596951	0
	ENSMUSG00000087213	64690628	chr1	minus	0	0	0	0	0	0	0	0	0	0	0	1.1939	0	0.596951	0.596951	1	0	2	0	0	0	1.59695	0	0	0	0	0	0.596951	0.935676	0	0	0	0	0	0	3	0	0	0	14.1939	0	1.1939	0.935676	1.59695	0
	ENSMUSG00000017404	98026962	chr11	plus	0	0	0	0	0	0	0	1	0	0	0	0	0.596951	2.80703	0	0	0	1	0	0	0	0	0	0	0	0.935676	0	0	0	0	0	0	0	0	0	0	0	0.935676	0	0	0	2	0	0	0
	ENSMUSG00000094870	119791122	chr13	minus	0	0	0	0	0	0	0	0	0	0	0	0	0	0	0	0	0	0	0	0	0	0	0	0	0	0	0	0	0	0	0	0	0	0	0	0	0	0	1	0	0	0	0	0	0
	ENSMUSG00000032051	51963556	chr9	minus	0	0	0	0	0	0	0	0	0	0	0	0	0	0	0	0	0	0	0	0	0	0	0	0	0	0	0	0	0	0	0	0	0	0	0	0	0	0	0	4.93568	0	0	0	0.935676	0
	ENSMUSG00000056201	5490525	chr19	plus	16.9385	96.1907	230.072	80.7721	20.4869	82.2528	13.5826	34.7165	7.17866	124.09	36.9089	18.6979	4.12958	4.12958	16.2601	5.9366	22.1796	16.7927	21.0662	17.9232	12.697	18.1805	8.96951	13.9214	12.0509	9.64696	20.6979	7.12958	2.1939	28.2144	9.03476	16.1314	4.4683	24.7784	24.5363	17.7122	14.0028	18.7622	12.1314	55.9608	157.93	105.096	263.331	227.441	265.201
	ENSMUSG00000021794	34310823	chr14	plus	0	0	0	0	0	0	0	0	0	0	0	0	0	0	0	0	0	0	0	0	0	0	0	0	0	0	0	0	0	0	0	0	0	0	0	0	0	0	0	0	0	0	0	0	0
	ENSMUSG00000085037	33031288	chr4	minus	0	0	0.596951	0	0	0	0	0	0	0	0	1.87135	0	1.87135	0.596951	0.935676	0	1	1.87135	10.454	29.8427	9.17959	4.06525	2.59695	0	0	0	0	0.935676	2.59695	0	2	0	1.1939	0	0	30.8751	8.37256	0	0	0	2	0	0.935676	5.19483
	ENSMUSG00000029767	29348154	chr6	plus	0	0	0	0	0	0	0	0	0	0	0	0	0	0	0	0	0	0	0	0	0	0	0	0	0	0	0	0	0	0	2	1	1.87135	0.935676	3.4683	3.7427	0	0	1.87135	0	0	0	14.3906	0	0.935676
	ENSMUSG00000018707	110601471	chr12	plus	0	0	0	0	0	0.596951	0	0	0	1	0.596951	1	0	0	0	0	1.87135	0	0	0	0	0	0.935676	0	1.93568	0.935676	1.1939	0.935676	0	1.79085	0	2.59695	2.79085	0	1.1939	0	0	0.935676	0	0.935676	0	0	0	0	0
	ENSMUSG00000024098	65951135	chr17	minus	3	0	0.935676	0	0	0	1	1.79085	1.53263	0.596951	0	0	0	0	0	0	1.87135	0	0	2.12958	0.596951	0	0	2.80703	0	0	0	0	0	0	0	0	0	0	0	0	0	0	0	0	0	0	0	0	0
	ENSMUSG00000024566	80933994	chr18	minus	0	0	0	0	0	0	0	0	0	0	0	1.87135	0	0	0	0	0	0	0	0	0	0	0	0	0	0	0	0	0.935676	0	0	0	0	0	0	0	0	0	0	0	0	0	0	0	0
	ENSMUSG00000043336	57549212	chr16	plus	2	0	0	0	0	0	0	1.93568	1.1939	1.79085	0	1.1939	1.79085	0	0	0.935676	2.3878	2	0.596951	0	0	0	0	0	1.79085	0	0	0	0	0	0	0	0	0	0	1.1939	0	0	0	0	0	0	1.79085	2.98476	0
	ENSMUSG00000044786	28379255	chr7	minus	150.673	60.237	13.4049	29.119	43.9431	63.2513	70.9307	96.8425	50.219	40.8141	107.34	36.0556	295.401	44.6687	18.5354	32.7321	9.06618	5.79178	39.5882	28.8927	85.1288	51.623	35.4086	26.0037	7.79178	15.3253	17.4873	22.8436	16.3263	5.25916	14.1958	20.6817	21.6988	19.1814	31.9089	30.0227	9.05001	9.00186	4.67838	14.3897	14.7284	5.27533	5.27533	3.06525	20.4077
	ENSMUSG00000063358	16983405	chr16	plus	0	0	0	0	0	0	0	0	0	0	0	0	0	0	0	0	0	0	0	0	0	0	0	0	0	0	0	0	0	0	0	0	4.72653	1	3.87135	2	0	0	0	0	0	0	0	0	0
	ENSMUSG00000027654	158768093	chr2	plus	0.596951	1	0	0	0	3.59695	0	10.7927	1.53263	2.98476	0	0	0	6.85611	0.596951	3.59695	11.0662	4.72653	8.3878	12.6165	0	6.06525	1.93568	0	1.53263	3.79085	6.19483	0	2.53263	6.3878	5.87135	0	2.4683	2.98476	0.935676	1.79085	3.92043	1	0.596951	1	1.1939	0.596951	13.05	0	5
	ENSMUSG00000071256	23564129	chr17	minus	0	0	2.79085	0	0	0	0	0.935676	0	1.93568	0	3.59695	0.935676	0	0	0	0	1	0	1	0	0.596951	0	0	2	0	0	0	0.935676	2.3878	0	0	2.4683	0	0	0	1.93568	1.59695	0.596951	0	0	0	0	0	0
	ENSMUSG00000024074	78200248	chr17	plus	0.935676	3.7427	0	0	16.9223	45.1523	13.7284	17.1948	3.92043	15.5683	8.77561	0	1	0	0.935676	6.7427	2.12958	4.67838	4.25916	3.53263	0	4.33965	0	0	1.87135	1.59695	0	0	0	0	0.596951	0	0	0.596951	0.935676	2	6.1939	10.3878	4.3878	0	2	1	4.33965	0.935676	3.79085
	ENSMUSG00000004951	135888002	chr5	plus	0	0	0	0	0	0	0	0	0	0	0	0	0	0	0.935676	0	0.596951	0	0	0	0	0	0	0	0	0	0	0	0	0	0	0	3.06525	0.596951	0	2	0	0	0	1	0	0	0	0	0
	ENSMUSG00000025220	45783542	chr19	minus	2.79085	0	1.87135	0.596951	0	0.935676	0	0	0	0	0	2.80703	0	0	3.7427	0	2.3878	0.596951	0	0	0	0	0	0.596951	0	0	0	0	0	0	0	0	0	0	0	0	0	2.98476	3.7427	0	2.80703	0	0	0	0
	ENSMUSG00000037416	49832673	chr18	plus	0	0	0	0	0	0	0	0	0	0	0	0	0	0	0	0	0	0	0	0	0	0	0.935676	0	0	2	2	0	0	0	0	0	0	0	0	0	0	0	1.93568	0	0	0	0	0	0
	ENSMUSG00000029447	129787403	chr5	plus	0	0	0	0	0	0	0	0	0	0	0	0	0	0	0	0	0	0	0	0	0	0	0	0	0	0	0	0	0	0	0	0	0	0	0	0	0	0	1.87135	0	0	0	0	0	0.935676
	ENSMUSG00000021250	85473890	chr12	plus	0	0	0	0	0	1	6.1939	1	1	15.6622	1.87135	31.0204	65.4638	39.6025	72.0941	69.9312	154.784	37.3305	135.072	41.4263	25.6659	21.8909	9.13051	228.646	153.862	92.9645	29.4077	3.12958	33.2147	12.6793	50.2023	24.5988	7.80796	18.4711	20.6641	37.9418	9.08236	25.6497	2.12958	9.85704	34.7473	28.4729	18.5354	15.8098	17.9537
	ENSMUSG00000027007	79635310	chr2	plus	0	0	0	0	0	0	0	0	0	0	0	0	0	0	0	1	0	0.596951	0	0	0	0	0	0	0	0	0	0	0	0	0	0	0	0	0.935676	0	0	0	0	0	0	0	0	0	0
	ENSMUSG00000028796	128727611	chr4	plus	0	0	0	0	2	0	0	0	0.935676	0	0	0	0	0	0	0	1	0	0.935676	0	0	0	0.935676	0	1.87135	0	0	0	0	0.935676	0	0	0.935676	0	0	0	0	1.1939	0	0	0	0	0	0	0
	ENSMUSG00000069265	23762386	chr13	minus	0.596951	0	1.79085	2.87135	0	6.13051	4.25916	0	0.935676	0	0	0	0	0	1.53263	0.596951	4.00093	0	5.4683	0	4.17866	2.3878	4.67838	1.79085	14.6141	2.12958	8	7.32441	4.00093	1	1	3.4683	4.53263	0	2	0.935676	0	0	0	0	0	0.935676	4.7427	48.8135	58.361
	ENSMUSG00000035614	64965799	chr12	plus	0	0	0	0	0	0	0	0	0	0	0	0	0	0	0	0	0	0	0	0	0	0	0	0	0	0	0	0	0	0	0	0	0	0	0	0	1.1939	0	0	0	0	0	0	3.79085	0
	ENSMUSG00000062328	75000522	chr18	plus	0	0	0	0	0	0	1.1939	0	0	0	0	0	0	0	0	0	0	0	0	0	0	0	0	0	0	0	0	0	0	0	0	0	0	0	0	0	0	0	0	0	0	0	0	0	1.79085
	ENSMUSG00000089911	116662615	chr3	minus	3.58171	0	1.87135	3.40398	0	1.93568	2	0.596951	11.5665	10.4531	1.79085	1	2	1.87135	0	1	0	0	0	0.935676	0	0	6.64696	0	0	2	2.80703	1.93568	1.87135	0	0	0.935676	1.87135	1.93568	3.98476	2.59695	1.87135	1.59695	0	0	0.935676	7.50214	6.00093	10.5817	2.72653
	ENSMUSG00000035441	80779975	chr11	minus	0	0	0	0	0	0	0	0	0	0	0	0	0	1.87135	0	0	0	0	0	0	0	0	0	0	0	0	0	1	1	0	1	0	0	0	0	0	0	1	0	2.12958	0.596951	0	0	0	0
	ENSMUSG00000042042	118139141	chr6	minus	0.596951	0	0	0	0	1.87135	0	0	2.98476	0	0.596951	0	0	0	0	0	0	0	0	0	1.1939	0	0	0	0	0	0	2.98476	0	0	0	0	0	0	0	0	0	0	1.87135	0	0	0	0	0	0
	ENSMUSG00000073147	23433874	chr5	minus	2	0	4.32348	0	7.19483	0.596951	4	0	0	0	0	0	3.1939	14.8409	4.72653	8.30824	9.80703	39.0552	8.77561	117.789	27.3601	16.6641	16.0671	30.8918	10.5174	11.018	1.93568	7.51738	137.163	228.941	72.4486	56.2028	29.5854	25.8275	9.24391	11.7927	22.7784	3.6622	20.9714	33.3772	32.1339	57.2662	12.2439	2	16.9232
	ENSMUSG00000020427	7213923	chr11	minus	0	0	0	0	0	0	1	0	0	2.53263	3.79085	0	0	4.4683	0.596951	0	1.87135	0.935676	0	15.697	21.6817	23.5988	52.765	14.5674	301.064	50.9931	12.9704	8.79178	1.87135	0.935676	0	1.1939	0.935676	0.935676	8.34058	7.05001	0.935676	11.5345	7.11433	5.53356	0	5.06525	9.53356	7.25916	4.25916
	ENSMUSG00000062825	120348492	chr11	minus	50.2181	31.5059	29.6025	92.5142	148.897	81.852	9.45306	65.0589	220.278	95.5501	55.5086	58.4772	40.4267	42.3629	35.4586	60.14	257.845	247.242	285.863	135.183	126.453	222.923	192.142	126.101	120.506	77.3685	82.6096	123.28	122.069	102.775	64.8349	54.5711	23.4397	148.764	143.945	66.1703	19.3744	48.151	18.4702	34.6516	20.3253	79.9821	44.8946	31.7312	60.8007
	ENSMUSG00000036902	85700892	chr8	minus	0	0	0	0	0	0	0	0	0	0	0	0	0	0	0	0	0	1	0	1	0	0	0	0	0	0	0	0	0	0	0	0	0	0	0	0	0	0	0	0	0	0	0	0	2.80703
	ENSMUSG00000037697	45658044	chr14	minus	0	0	0	0	0	0	0	0	0	0	0	1.93568	0	0	0	3.59695	4.25916	0	0	0	0	0	0	0	0	0	0	0.935676	0	1	0	1	0	0	0.935676	1	2.4683	1.1939	0.596951	2.93568	0.935676	2.72653	2.98476	0	0
	ENSMUSG00000000078	5861539	chr13	plus	0	0	0	0	0	1	0	0	0	0	0	0	0	2.1939	0	0	0	0	1.87135	2	0	1.87135	0	4.67838	1.87135	4.87135	6	2.3878	0	0	0	0	0	0	0.935676	0	0	0	0	0	0	0	0	0	0
	ENSMUSG00000054321	14783248	chr18	plus	0	0	0	0.596951	0.596951	0	1.1939	0.935676	0	0	0	1.1939	0	0.935676	0	0	0	0	0	0	0	0	0	0.596951	0	0	2.1939	0	2	0	0	0	0	0	0	0	0	0	0.596951	0	1.79085	0	0	0	0
	ENSMUSG00000018326	163995203	chr2	plus	0	0	0	0	0	0	0	0	0	0	0	0	0	0	0	0	0	0	0	0	0	0	0	0	0	0	0	0	0	0	0	0	0	0	0	0	0	0	0	0	0	0	0.935676	0	2.1939
	ENSMUSG00000066571	34313547	chr7	minus	1	1	0	1.93568	0	1	4.1939	0	1.53263	0	2.79085	2.4683	1.79085	2.4683	0	0	0	1.53263	4.67838	0	1	2.80703	0	2.80703	2.93568	0	0	0	0	0	1.87135	0.596951	2.53263	0	0	0	0	0	0	1	1	0	1.87135	0	1
	ENSMUSG00000024991	60790658	chr19	minus	0	0	0	0	0	0	0	0	0	0	0	0	0	0	0	0	0	0	0	0	0	0	0	0	0	0	0	0	0	0	0	0	0	0	0	0	0	0	0	0	0	0	0	0	0
	ENSMUSG00000018899	53770051	chr11	plus	0.935676	0	0	0	0	0	0	0	0	1.53263	0	0	0	0	0	0	0	0	1.87135	0	0	0	0	0	0	0	3.4683	1.53263	2.12958	0	0	0	4.67838	1	1.87135	9.27626	3.7427	0	0	0.935676	5.27533	1.87135	1.79085	0	0.596951
	ENSMUSG00000026826	57124140	chr2	minus	0	0	0	0	0	0	0	0	0	0	0	0	0	0	0	0	0	0	0	0	0	0	0	0	0	0	0	0	0	0	0	0	0	0	0	0	0	0	0	0	0	0	0	0	0
	ENSMUSG00000024240	6516076	chr18	minus	0	0	0	0	0	0	0	0	0	0	0	0	0	0	0	0	0	0	0	0	0	0	0	0	0	0	0	0.935676	0	0	0	0	0	0	0	0	0	0	0	0	0	0	0	0	0
	ENSMUSG00000058773	21780625	chr13	minus	311.956	28.4726	315.167	65.7684	124.365	54.866	158.058	103.535	28.6827	113.989	89.4676	34.3772	294.083	181.309	55.2528	58.673	145.156	82.7877	22.1162	63.2519	75.1264	33.3772	40.0037	43.362	24.0366	7.11433	12.9866	18.1967	35.1028	39.0385	16.1314	4.4683	8.79178	26.2129	11.7284	45.6983	33.1352	24.0848	33.2958	18.068	16.4049	10.7918	19.7936	6.53263	3.12958
	ENSMUSG00000053293	135394506	chr5	minus	0	1	1.87135	0	1.87135	1.1939	1	0	0	0	1	0	0	0.935676	0	0	0	0	0	0.935676	0	0	0	0.935676	1	0	0.596951	0	0.935676	0	0	2	0	0.596951	0	0	0	0	1.1939	0	0	0	0	0	0
	ENSMUSG00000079523	72958399	chr6	minus	0	0	0	0	0	0	0	0	0	0	0	0	0	0	0	0	0	0	0	0	0	0.935676	0	0	0	0	0	0	0	0	0	0	0	0	0	0	0	0	0	0	0	0	0	0	0
	ENSMUSG00000005125	66969639	chr15	minus	0	0	0	0	0	0	0	0	0	0	0	0	0	0	0	0	0	0	0	0	0	0	0	0	0	0	0	0	0	2.98476	1	0	0	0	0	0	0.935676	0	0	0	0	0	0	0	0
	ENSMUSG00000028410	40722533	chr4	plus	0	0	1.87135	0	0	0	0	0	0	4.67838	0	0	0	0	0	0	0	0	1.87135	0	1.87135	0	0	0	0	0	0	0	1.53263	0	0	0.935676	0	2	0	0	0	0	0	1.93568	0.596951	0	1.1939	4	0.596951
	ENSMUSG00000040952	24884633	chr7	plus	0	0	0.596951	0	0	0.596951	2.87135	1.1939	0	0	0	0	0	0	0	0	0	1.59695	0	0	0	0	0	0	0	0	0	0	0	0	0	0	0	0	0	0	0	0	0	0	3.7427	0	0	0	0
	ENSMUSG00000020484	5520980	chr11	plus	0	0	0	0	0	0	0	0	0	0	0	0	0	0	0	0	0	0	0	0	0	0.935676	0	0	0	0	0	0	0	0	0	0	0	0	0	0	0	0	0	0	0	0	0	0	0
	ENSMUSG00000045969	11556065	chr8	plus	0	0	0	0	0	0	0	0	0	0	0	0	0	0.596951	0	0	0	0	0	0	0	0	0	0	0	0	0	0	0	0	0	0	0	0	0	0	0	3	0.935676	0	0	0	1	1	0
	ENSMUSG00000029614	121204534	chr5	plus	0	0	0	0	1	0	0	0	0.596951	0	0	0	1.1939	0	0	0	0	0	0	0	0	0	0	0	0	0	0	0.935676	0	0	0	0	1	0	0	0	0	0	0	0	0	0	0	0	0
	ENSMUSG00000022905	35983341	chr16	plus	4.12958	2.80703	0	3.80703	3.06525	3.72653	14.8732	24.8098	39.119	39.2157	5.7427	10.7122	27.2958	37.1208	1477.94	1015.63	103.436	4.51738	4.4683	5.58171	3.53263	4.7427	4.00093	5.80703	12.211	8.08236	3.7427	0	0	0	0	0	0	0	0.935676	0.596951	4.9366	1.79085	0	0	0.596951	1.1939	2	0.935676	2.59695
	ENSMUSG00000072872	100287458	chr6	minus	0	0	0	0.935676	0	0	0	0.596951	0	0	1	0	0.596951	0	0	0	0	0	0.596951	0	0	0	0	0	0	0	0	0	0	0	0	1.79085	0.935676	0	0	0	5.87135	13.2439	7.37256	2.1939	0.596951	0	2.80703	0.596951	2.59695
	ENSMUSG00000062647	26910806	chr2	plus	0	0	0	0	0	0	0	0	0	0	0	0	0.596951	0	0	0	0	9.80703	0	0	0	0	0	0	0	0	0	0	5.27533	0	0	0	0	0	0	0	0	1.87135	0	0.596951	2	2	0	0	0
	ENSMUSG00000020653	24651386	chr12	plus	0	0	0	0.935676	1	0	0	0	0	0	0.935676	0	0	0	0	0	0	0	0	0	0	0	0	0	0	0	0	0	0	0	0	0	0	0	0	0	0	0	0	0	0	0	0	0	0
	ENSMUSG00000024430	12741347	chr18	plus	0	1.59695	0	0.935676	0	0	3.59695	1.87135	2.1939	8.06525	0.596951	0	6.13051	0	7.12958	3.79085	0	1.87135	0	5.19483	0	0	0	3.06525	2.1939	10.0653	11.9848	16.0009	7.58171	14.3244	13.9857	7.45306	4.72653	0	2.79085	0	2.93568	0.935676	10.1143	12.2439	2	4	13.8409	4.67838	6.53356
	ENSMUSG00000028211	11156446	chr4	plus	0	0.596951	1	3.7427	0	0.935676	0	0	0	0	0	0	0	0	0	0	0	0	0	0	0	0.935676	0	0	0	0	0	0	0	0	0	0	0	0	0	0	0	0	1.59695	0	1.87135	0	0.596951	0.596951	0
	ENSMUSG00000078578	135438741	chr3	plus	1.1939	2	4.93568	4	0	1.1939	0	0	0.935676	2.53263	0	1	1	5.59695	0.935676	1.87135	2	1.53263	0.935676	3.80703	3.6622	6	2.53263	0	0	0	0	1.1939	2.93568	2.12958	6.54973	0	0	1.87135	0	3.7427	0.935676	0	0	0	0	0	3.79085	4.67838	4.40398
	ENSMUSG00000008384	27486953	chr7	plus	0.596951	1.93568	0	0	0	0	0	0	1.1939	0.596951	0	0	0	0	0	0	0	0	0	0	0	0	0	0	0	0	0	0	0	0	0	0	0	0	0	0	1.59695	0	0	0	0	0	0	0	0
	ENSMUSG00000037563	28350749	chr7	plus	0	0	0	0	0	0	1	0	0	0	0	0	0	0	0	0	0	0	0	0	0	0	0	0	0	0	0	0	0	0	0	0	0	0	0	0	0.596951	0	0	0	0	0	0	0	0
	ENSMUSG00000070934	86575709	chr4	plus	0	0	0	0	0	0	0	0	0	0	0	0	0	0	0	0	0	0	0	0	0	0	0	0	0	0	0	0	0	0	0	0	1.1939	0	0	0	0	0	0	0	0	0	0	1	0
	ENSMUSG00000026491	179803631	chr1	minus	0	0	0	0	0	0	0	0	0	0	0	0	0	0	0	0	0	0	0	0	0	0	0	0	3.87135	0	0	0	0	0	0	0	0	0	0	0	0	0	0	0	0	0	0	0	0
	ENSMUSG00000037805	28328583	chr17	plus	0	0.596951	1.53263	1.53263	5.67838	0	0.596951	2.12958	0.596951	3.58171	4.93568	0	0	0	0	0	0.596951	0	0	0.596951	0	0	0.935676	3.7427	0	3.06525	0	1	0	0	0	0.596951	0	0	4.33965	0	1.79085	2.80703	0	3.93568	0	1.93568	1	3	0
	ENSMUSG00000026547	172500279	chr1	plus	1	0	2.12958	0	3.87135	7.59788	0	1.1939	0	2.87135	2.93568	0	1.87135	0	0	1.87135	0	0	1.53263	0.935676	1	2	0.935676	0	0.596951	0.596951	0	4.00093	0	0	0.596951	1.1939	0	1	2.93568	0.935676	3.40398	0.935676	0.596951	2.80703	9.54973	0	0	0	3.87135
	ENSMUSG00000076431	28953697	chr13	minus	0	0	0	0	0	0	0	0	0	0	0	0.596951	0	0.935676	0	1.1939	2	1.53263	0.596951	0.596951	0	0	1.53263	1.53263	0	0	1.87135	0	0	0	0	0	0	0	0	0	0.935676	0.935676	0	4.67838	1.1939	0	0	0	0.596951
	ENSMUSG00000027423	144270793	chr2	minus	0.935676	0	0	0	0	0	0	0	0	0	0	0	0	0	0	0	0	0	0	0	0	0	0	0	0	0	0	0	0	0	0	0	1.59695	0.596951	0	0	0	0	0	0	0	0	0	0	0
	ENSMUSG00000039568	4879816	chr16	minus	1.87135	0	0	0	2.3878	0	11.6784	5.85611	1	0	0	5.7427	0	9.35676	1.79085	1.79085	2.4683	2.12958	1.87135	5.00093	5.9366	4.67838	0	0	0	2.87135	2	5.71128	1.87135	27.5202	12.2753	3	25.7464	2.59695	2	2.72653	29.3582	44.1842	26.9714	11.3897	11.808	10.1467	15.229	33.7302	13.0509
	ENSMUSG00000034271	85599399	chr12	plus	0	1	0	0.935676	0	0	0	0	0	0	0	0	0	0	0	0	0	0	0	0	0	0	0	0	0	2.80703	0	0	0	0	0	0	0	0	0	0	0	0.596951	0	0	0	0	0	0	11.454
	ENSMUSG00000025986	46853431	chr1	minus	0	0	0	0	0	0	0	0	0	0	0	0	0	0	0	0	0	0	0	0	0	0	0.596951	0	0	0	0	1.79085	0	1.79085	0.596951	0	0	0	0	0	0	0	0	10.7927	2.98476	0.596951	2	4.3878	0
	ENSMUSG00000025613	87495870	chr16	minus	0	0	0	0	0	0	0	0	0	0	0	0	0	0	0	0	0	0	0	0	0	0	0	0	0	0	0	0	0	0	0	0	0	0	0	0	0	0	0	0	0	0	0	0	0
	ENSMUSG00000033319	46525859	chr18	minus	0	0	0	0	0	0	0	0	0	0	0	0	0	0	0	0	0	0	4.33965	0	0	0	0	1.1939	0	0	0	0	0	0	0	0	0	0	0	0	0	0	0	0	0	0	0	2.80703	13.8089
	ENSMUSG00000054027	86779037	chr10	plus	0	2.3878	0.935676	5.3878	1	1.93568	4.4683	0	0.935676	1	0.596951	3	0	0.935676	4.93568	2	0	0	0	0	0	0	0	0.596951	2.3878	0	0	0	1.87135	0	1.93568	0	0	0	2.59695	3.53263	0	0	1.87135	1	4.93568	2.3878	4.12958	11.05	4.92043
	ENSMUSG00000003970	76904085	chr15	plus	2.80703	4.9366	2.87135	3.79085	3.92043	1.87135	0	0	2.59695	1.87135	0	2.4683	0.596951	0	2.98476	0	0.935676	2.87135	0	0	2.12958	0	0	0.596951	0	0.935676	0	0	0	0	0	4.00093	0	0	2.3878	1.87135	2.79085	0.935676	0	0	0.596951	1.1939	0.935676	1.93568	0
	ENSMUSG00000038975	153912952	chr3	minus	1.87135	0	0	0	0	0	0	0	0	0	0	0	0	0	0	0	0.596951	0	0	0	0	0	0	0	0	0	0	0	0	0.935676	0	0	3.53263	4.53263	24.94	12.5345	8.95427	0.596951	9.54973	17.8089	1.1939	0	4.72653	7.25916	7.53356
	ENSMUSG00000020272	32533327	chr11	plus	0.935676	3.80703	1	0	2.3878	0	1	0	2.3878	2.87135	5.25916	3.4683	1.59695	3.4683	3.72653	4.77561	9.4683	6.77561	4.1939	0.596951	2.4683	1.53263	2.3878	0	4.72653	1	3.12958	4.59695	2.59695	9.24391	12.3253	5.58171	11.3244	10.7427	13.9061	3.58171	0	10.9543	4.59788	7.24391	8.14668	13.7275	5	2.79085	4
	ENSMUSG00000024843	3851832	chr19	plus	0	0	0	0	0	0	0	0	0	0	0	0	0	0	0	0	0	1.1939	0	4	4.67838	0	0.596951	0	8.40491	1.1939	4.17866	2.53263	0	0	1	0	0	0	0	0	0	0.596951	0	0	0	0	0	0	0
	ENSMUSG00000019818	41519501	chr10	plus	0	0	0	0	0	1	0	0	0	0	1.87135	0	0	0	0	0	0.596951	0.935676	0	1	1.87135	0	0	2.80703	0.935676	0	0	0	5.7427	2.79085	0	0	0	0	3	1	0	0	0	1.87135	0	0	0.935676	0	0
	ENSMUSG00000029050	155223079	chr4	minus	0	0	0	0	0	0	0	0	0	0	0	0	0	0	0	0	0	0	0	0	0	1.79085	0	0	0	0	0	0	0	0	0	0	0	0	0	1	2.80703	0	0	0	0	0	0	0	0
	ENSMUSG00000032883	78657883	chr1	plus	0	0	0	0	0	0	0	0	0	0.935676	0	0	0	0	0	0	0	0	0	0	0	0	0	0	0	0	0	0	0	0	0	0.596951	0	0	0	0	0	3	2	3.87135	3	3.1939	1.87135	3.6622	0
	ENSMUSG00000032300	57262601	chr9	minus	0	0	0	0	0	0	0	1.1939	0	0	0	0	0	0	0	0	0	0	1.1939	0	0	0	1.87135	0	0	0	0	0	1.87135	0	0	0	0	0	0	0	0	0	0	0.935676	0	0.596951	0	0	1
	ENSMUSG00000028889	124850747	chr4	plus	1	5.06525	1.87135	0	4.67838	0	1.87135	2.72653	1.1939	1.93568	0	0	1	0	1	0	0	0	1.59695	4.51738	0	0	0	0	0	0	0	2.93568	0	0	0	0	6.30824	0	1.1939	1.87135	1.79085	2.80703	0	3	3.7427	0	1.87135	1.53263	0
	ENSMUSG00000055320	112679356	chr7	plus	0	0.935676	0	0	0	0	0	0	0	0	0	0	0	0	0	0	0	0	0	0	0	0	0	0	0	0	0	0.935676	0.935676	1.1939	0	0	0	0	0	0	0	0	0	0	0	0	0	2.80703	0
	ENSMUSG00000024975	53903396	chr19	plus	0	0	0	0	0	0	0	0	0	0	0	0	0	0	0	0	0	0.935676	0	0	0	0	0	0	0	3.3878	0	3	0	2.12958	0	1	0.935676	0	0	0	0	0	0	0	0	0	1	0	0
	ENSMUSG00000019794	7726076	chr10	plus	3	0	0	1	0	0.935676	2.80703	0	3.32348	2	1.87135	1.87135	6.06525	5.53356	1.53263	3.80703	9.40398	1.1939	2.12958	6.13051	7.50214	11.2439	1.87135	0	2.87135	5.7427	0	0	8.61405	3.12958	3.40398	2.72653	1	1.87135	1.1939	0.935676	1.1939	0	4.80703	3.53263	0.596951	0.935676	0.935676	1	5.25916
	ENSMUSG00000032531	102717808	chr9	plus	0	0.935676	0	0	0	0	0	0	0	0	0	0	0	0	0	0	0	0	0	0	0	0	0	0	0.596951	0	0	0	0	0	0	0	0	0	0	0	0	0	0	1.93568	1.87135	0	0	0	0
	ENSMUSG00000021785	16249325	chr14	plus	0	0	0	1.87135	0	5.61405	0.596951	2.98476	0	2.12958	2.12958	0	1.87135	2	2	0	0.935676	0	0	0	0	0	0.596951	0	0	0	0	0	0	0	0	1.87135	0	0	0	0	0	0	0	0	0	0	0	0	0.596951
	ENSMUSG00000020917	100527869	chr11	minus	0	0	0	0	0	0	0	1	0	1.87135	0	0	0	0	0.935676	0	2.80703	0.935676	0	1.53263	0	0.935676	0	0.935676	0	0	0	0	0	3.1939	2.93568	0	3.59695	0	0	0	0	0	0.935676	0	3.93568	0	2.80703	4.67838	2.53263
	ENSMUSG00000027405	130274446	chr2	plus	0	0	0	0	0	0	0	0	0	0	0	0	0	0	0	0	0	0	0	0	0	0	0	0	0	0	0	0	0	0	0	0	0	0	0	0	0	0	0	0	1	0	2.12958	0	0
	ENSMUSG00000087590	33794891	chr18	plus	0	0	0	0	0	0	0	0	0	0	0	0	0	0	0	0	0	0	0	0	0	0	0	0	0	0	0	0	0	0	0	0	0	0	0	0	0	0	0	0	0	0	0	1.1939	1
	ENSMUSG00000042198	3938914	chr4	plus	1.79085	1.79085	6	0	0	1.53263	0.596951	0	0	0	2.98476	2.80703	0	0	1	9.77561	0.596951	0	0	1.1939	2.53263	5.59695	0.935676	0	0	0.596951	1.59695	2.98476	0	0	13.1143	11.8899	25.1491	16.0348	2	0	0.596951	0	2	6	5.79085	0.596951	0	0	0
	ENSMUSG00000108414	8723487	chr19	plus	0	0	0	0	0	0	0	0	0	0	0	0	0	0	0	0	0	0	0	0	0.935676	0.596951	0.935676	0	0.596951	0	0	0	0	0	0	0	0	0	0	0	0	0	0	0	0	0	0	0	0
	ENSMUSG00000020250	82859206	chr10	plus	0	0	0	0	0	0	0	0	0.596951	0	0	0	0	0	0	0	0	0.596951	0	0	0	0	0	0	0	0	0	0	2.53263	0	0	0	0	0	0	0	0	0	0	0	0	0	0	0	0
	ENSMUSG00000047793	93235841	chr1	plus	0	0	0	0	0	0	0	0	0	0	0	0	0	0	0	0	0	1	0	0	0	0	0	0	0	0	0	0	0	0	0	0	0	0	0	0	0	0	0	0	0	0	0	0	0
	ENSMUSG00000021701	110395048	chr13	plus	0	0	0	0	0	0	0.596951	0	0	0	0	0	0	0	0	0	0	0	0	0	0	0	0	0	0	0	0	0	0	0	0	1.87135	0.935676	0	0.596951	0	0	0	0	0	2	0	0	0	0
	ENSMUSG00000029616	121452350	chr5	minus	0	0	0	0	0	0	0	0	1.79085	0	0	0.935676	1.1939	0	0	0	0	0	0	0	0	2.87135	0	0	2.59695	0	0	0	0	0	0	0	0	0	0.596951	0	0.935676	0	0	0	0	0.596951	0	0	0
	ENSMUSG00000058135	108017818	chr3	minus	0	0	0	0	0	0	0	0	0	0	1	0	0	0	0	0.596951	0	0.935676	0	0	0	0	0.935676	0	1.87135	0	1.1939	0	0	0	0	0	0	0	0	0	0	0	0	1.87135	0	0	0	0	0
	ENSMUSG00000060036	80083352	chr15	minus	0	0	0	0	0	0	0	0	0	0.596951	0	0	0	0	0	0	0	0	0	0	0	0	0	1	0	0	0	0	0	0	0.596951	0	0	0	0	0	0	0	0	0	0	0	0	0	0
	ENSMUSG00000026568	165461260	chr1	plus	0	0	0	0	4	0.935676	11.7765	24.8589	16.7927	5.25916	0	0.596951	3	0	0	4.7427	13.5031	2.4683	74.4123	129.276	70.512	72.2038	9.05001	41.1348	28.1671	4.32348	9.19483	2.3878	6.3878	5.45306	27.3753	9.59788	38.3458	12.808	11.7765	21.7927	27.311	4.1939	15.6802	6.53356	13.2119	5.67838	6.79085	33.1342	30.1967
	ENSMUSG00000085795	26977145	chr8	plus	0	0	0	0	0	0	0	0	0	0	0	0	0	0	0	0	0	0	0	0	1.79085	0	0	0.935676	0	1	0	1.1939	0	1	1	0	5.87135	0.596951	3.1939	0.596951	2	1	2.98476	39.0861	83.0785	42.9918	66.7864	22.8756	87.7568
	ENSMUSG00000058672	34078006	chr13	minus	39.6665	19.0991	0.935676	6.53356	7.77561	0	1.59695	22.0848	6.58171	15.2448	2.98476	2.12958	0	0	0.596951	0	0	0.935676	1.87135	1.53263	0	1.79085	1.1939	0	0.935676	3.7427	1.1939	7.06618	0	0	0	0	0	1	0	0	0	0.596951	0	0.596951	0	0	0	3	0.935676
	ENSMUSG00000015143	80260363	chr12	minus	0	0	0	0	0	0	0	0	0.935676	0	0	0	0	0	1.79085	0	0	0	0	0	0.596951	0	0	0.935676	0	0	0	0	0	0	0	0	1.87135	0	0	0	0	0	0	0	0	1.87135	0	0	1.87135
	ENSMUSG00000044783	88277518	chr1	minus	0	0	0	0	0	0	0	0	0	0	0	0	0	0	0	0	0	0	0	0	0	0	0	0	0	0	0	0	0	0	0	0	0	0	0	0	0	0	3	0	0	0	0	0	0
	ENSMUSG00000022914	96082419	chr16	minus	0	0	0	0	0	0	0	0	0	0	0	0	0	0	0	0	0	0	0	0	0	0	0	1	0	0	0	0	0	0	0	0	0	0	0	0	0	0	6.96951	0	0	0.596951	1.1939	1.53263	6.32348
	ENSMUSG00000049517	90923165	chr13	plus	0	0	0	0	0	0	0	0	0	0	0	0	1	0	0	0	0	0	0	0	0	0	0	0	0	0	0.596951	0	0	2.80703	0	0	2.12958	0	0	0	0	0	0	0	0	0	0	0	0
	ENSMUSG00000030744	99483651	chr7	minus	0	0	0	2.98476	0	0.596951	0	0	0	0	0	0	0	0	0	0	0	0	0	0	0	0	0	0	0	0	0	0	0	0	0	0	0	0	0	0	0	0	0	0	0	0	0	0	0
	ENSMUSG00000079659	9100747	chr5	plus	0	0	0	0	0	0	0	0	0	0	0	0	0	0	0.935676	0	0	0	0	0	0	0	0	0	0	0	0	0	0	0	0	0	0	0	0	0	0	0	0	0	0	0	0	0	0
	ENSMUSG00000105827	96269700	chr3	plus	0.935676	0.935676	1	0.596951	1	0.935676	0	5.61405	0	2.98476	0	0	0.596951	0	0	0	0	0	1.1939	0	1.1939	2.79085	2.3878	0	2.12958	0	2.3878	0	4.77561	5.98476	0	6.32348	0	7.56646	0.596951	0	2.72653	0	13.5507	3.1939	1.87135	2.72653	0	1.1939	0
	ENSMUSG00000020076	62651176	chr10	minus	0	0	0	0	0	0	0	0.596951	0	0.935676	0.935676	0	0	0	0	0	0	2	0	1.93568	0	0	0	0	4.67838	0.935676	0	0	0	0.596951	0	3.7427	0.935676	0	0	0	2.80703	1	3.79085	0	0	1.93568	0	0	1.93568
	ENSMUSG00000031633	46211027	chr8	minus	0	0	0	0	0	0	0	0	0	0	0	0	0	0	0	0	0	0	0	0	0	0	0	0	0	0	0	0	0	0	0	0	0	0	0	0	0	0	0	0	0	0	0	0	0
	ENSMUSG00000045409	36271360	chr17	minus	0	0	0	0	0	0	0	0	0	0	2.98476	0	0	0	0	0	0	0	0	2.80703	0	0	0	0	0	0	0	0.935676	0	0	0	0	0	0	0	0	0	0	0	0.935676	0	0	0	0	1.1939
	ENSMUSG00000081058	96238984	chr3	minus	1.93568	4.12958	0.596951	0	0.935676	0	0	0	0	0.935676	0	0	0	0	0	0	0	0.935676	0	1.1939	0.596951	16.5192	23.4549	14.2296	2.80703	1.53263	0.596951	6.27533	3.40398	4.25916	2.79085	4.17866	6.38873	10.7275	53.5711	5805.37	8791.08	3007.85	2688.53	1222.22	1216.06	1100.54	877.531	1097.61	544.464
	ENSMUSG00000022961	91647868	chr16	plus	0	0	0	0	0	0	0	0	0	0	0	3.80703	0	4.12958	0	3.58171	2.98476	6.87135	0	0	0	0	1.87135	0	2.87135	2.3878	4	1	1.87135	0	0.596951	0	1.93568	0	0	0	0	0.935676	0	1.87135	2	0.935676	0	4.87135	5.06525
	ENSMUSG00000033767	84040134	chr3	minus	0	0	0	0	0	0	0	0	0	0	0	0.596951	0	0	0	0	0	0	0	0	0	0	0	0	0	0	0	0	0	0	0	0.596951	0	0	0	0	0	0	0	0	0	0	0	0	0
	ENSMUSG00000042608	126103967	chr4	plus	4.00093	0.935676	1	8.42108	0.596951	0.935676	0	0	0	0.596951	0	0	0.935676	0.935676	0	0.935676	5.4683	0.935676	0	1.59695	0	0.935676	0	1.93568	0.596951	5.80703	0	1.87135	2.79085	8.79178	76.9617	48.3642	14.3244	17.2763	26.472	102.18	168.396	65.0751	49.0561	44.5421	16.4549	20.7131	6.25916	14.1162	3.98476
	ENSMUSG00000052395	30654393	chr14	plus	0	0	0	0	0	0	0	0	0	0	0	0	1.1939	0	0	0	0	0	0	0	0	0	0	0	0	0	0	0	0	0	0	0	0	0	0	0	1.87135	0	0	0	0	0	0	0	0
	ENSMUSG00000039630	178337725	chr1	minus	6	0.596951	0	0	0	0	0	0	0	0	0	0	0	0	0	0	0	4	0	0	0	0	0	0	0	0.596951	0	0	0	0	1.79085	0	0	0.596951	0	0	0	1.87135	0	1	0	0	0.935676	0	0
	ENSMUSG00000023994	48409486	chr17	minus	2.3878	0	1	0.596951	0	3.59695	0	0	0.935676	0.596951	0	0	2	0	0	0	0	0.596951	0	0	0	0.935676	0	0	0	0	0	0	0	0	52.9756	25.9714	7.50214	2	0	0	2.80703	1	1	6.27533	16.3897	87.0941	62.0593	5.6622	21.2777
	ENSMUSG00000024949	6363922	chr19	plus	0	0	0	1.1939	3.06525	3.40398	2.80703	3.40398	0	1	1.79085	0	1.93568	1.87135	1	0.935676	0	1.79085	2.80703	0	0	0	5.53356	0	0	2.80703	0	0.596951	0	1	1.87135	0	0	0	1.93568	0	4.33965	0	0	0.935676	1.53263	0	0	1.87135	0
	ENSMUSG00000071415	97782383	chr11	minus	0	0	0	0	1.59695	0	0	0	4.80703	0	2	0	0.935676	0	0	0	0	1	0	0	2.80703	0	0.596951	0	0	0	0	0	0	0	0	0	0	0	0	0.596951	0	3.7427	0	0.596951	0	0	0	0	0
	ENSMUSG00000029178	64803576	chr5	plus	0.935676	7.32348	0	0	1.59695	2.80703	0.596951	0	0	2.80703	5.1939	2.80703	0	0	0.935676	1	0	0	0	0	0	0	0	0.935676	1	0	0	1.1939	0	0	0	0	0	5	3	0	0	0	0	0	0	0	0	3.80703	21.8089
	ENSMUSG00000021945	56886856	chr14	plus	0	0	0	0	0.935676	2	0.596951	0	2.87135	0.935676	0	0	0	0	0	0	0	0	0	0	0	0	0	0	0	0	1	11.5497	19.4702	61.0242	69.623	103.887	73.0766	90.7382	343.388	334.841	468.673	123.15	125.311	35.7964	61.5111	41.4605	66.4934	70.3476	100.562
	ENSMUSG00000002524	76080912	chr15	minus	0	0	2.3878	1.87135	2.93568	0.935676	0.596951	1.1939	0	0	0	1.1939	1	0.935676	0	0.935676	0	0	1.79085	0	0	0.935676	3	0.935676	2.79085	0	0	2	1	2.4683	0	2.12958	0	3.80703	0	0	0	0	0	0	0.596951	0	0	0	0
	ENSMUSG00000049092	45219766	chr14	plus	0	0	0	0	0	0	0	0	0	0	0	0	0	0	0	0	0	0	0	0	0	0	0	0	0.596951	0	0	0	0	0	0	0	0	0	0.596951	0	0	0	0	0	0	0	0	0	0
	ENSMUSG00000022858	22265929	chr16	minus	0	0	0	0.596951	0	0	0	1.53263	0	0	0	0	0	0	0	0	0	0	0	0	0	0	0	0	0	0	0	0	0	0	0	0	0	0	0	0	0	0	0	0	0	0	0	0	0
	ENSMUSG00000048732	100472779	chr11	minus	0.596951	1.87135	3.40398	5.45306	1.1939	16.8741	7.6622	3.06525	4.33965	1.53263	11.1305	16.4058	3.4683	16.8732	16.1009	10.0824	4.25916	5.58171	20.8107	12.7436	10.3244	1.79085	3.93568	37.4729	9.79271	15.7284	13.9375	6.72746	10.3397	2.80703	1.93568	5.12958	3.7427	2.80703	0	5.25916	4.12958	1.59695	1.53263	11.6793	0	6.46923	2.4683	8.211	1
	ENSMUSG00000026004	66817543	chr1	minus	0	0	0	0	0	0.935676	0	2	0	0	0	2.53263	0	0	0	2.80703	4.06525	2.4683	0	0.935676	0.935676	1.87135	2.72653	0.596951	0	0	1	2.79085	2.12958	0	2.53263	1	3	3.06525	0	3.1939	1	4.67838	1.93568	0	2.12958	2.4683	0	0.935676	4
	ENSMUSG00000041328	92669934	chr7	minus	0	0	0	0	0.596951	0	0	3	0	0	0	0	1.1939	0	0	0	0	0	0	0	0.935676	0	0	1	0	0	0	0	0	0	0	0	0	0	0	0	0	1.87135	0	0	0	0	0	1	0
	ENSMUSG00000028693	116627493	chr4	minus	0.935676	0	1.1939	2.4683	2.12958	1	0.596951	4.67838	0	1.1939	1	0.596951	0	0	0	0	0	0.935676	0	6.80796	0	0	1.87135	3.87135	4.12958	2.80703	1.87135	0.935676	0	0	0	0	0	1	0	4.06525	1	0.935676	0	0	0	0.935676	0	0.935676	0
	ENSMUSG00000028271	142765226	chr3	plus	0	0	0.596951	0	0	0	0	0	0	0	0	0	0	0	0	0	0	0	0	0	0	0	0	0	0	0	0	0	0	0	0	0	0	0	0	0	0	0	0	0.935676	0	0	0	0	0
	ENSMUSG00000043131	83326080	chr6	plus	0	0	0	0	0	0	0	0.596951	0	0	0	0.935676	0	0	0	0	0	0	0	0	0	0	0	0	0	0	0	0	0	1.87135	0	0	0	0	0	0	0	0	0	0	0	0	0	0	0
	ENSMUSG00000020608	11266169	chr12	plus	0	0	0	0	0	0	0	0	0	0	0	0	0	0	0	0	0	0	0	0	0	0	0	0	0	0	0	0	0	0	0	0	0	0	0	0	0	0	0	5.11433	3.3878	0.596951	0.596951	0	0
	ENSMUSG00000093769	96246843	chr3	plus	1.59695	2.12958	1	0.596951	0	0	0	0	0	2	0	0	7.32348	36.1833	27.1805	23.9714	29.7141	17.0519	6.53263	9.69604	0	1.53263	9.74363	3.92043	2.79085	4	0.596951	5.06525	10.9366	6.72746	6.92043	7.25916	4.33965	6.59695	82.4962	2913.3	8172.86	3351.19	3333.17	1315.59	1759.78	1024.49	923.425	1081.13	445.995
	ENSMUSG00000039041	180171617	chr2	plus	0.596951	0.935676	2.4683	3.06525	0.596951	1	4	0.596951	5.19483	7.32441	0	2.4683	5.12958	0.596951	3.79085	1.1939	0	0	1	0	0.596951	6.7427	11.3878	0.596951	3.7427	3.79085	1.87135	2.98476	0	2.4683	0	3.1939	6.211	3.7427	0	2.98476	2.87135	4.72653	3	4.32348	2	2.59695	7.24391	4.85611	0
	ENSMUSG00000032035	32696056	chr9	plus	0	0	0	0	0	0	0	0	0	0	1.1939	0	0	0.596951	0	6.1939	8.92043	48.2305	3.3878	0	0	0	0	0	1.1939	0.596951	0	0	2	0	0	0	0	0	0	0	1	0	0	0.596951	0	0.596951	0	1	1.87135
	ENSMUSG00000028703	116075454	chr4	plus	0.935676	0	1	0	0	0	0	0	0.596951	0	0	0	0	0	0	0	0	0	0	0	0	0	0	0	0	0	0	0	0	0	0	0	0	1.87135	0.935676	0	0	0	0	0	0.935676	0	0	2.4683	0.935676
	ENSMUSG00000027677	33800232	chr3	plus	0	0	0	0	0	0	0	0	0	0	0	0	0	0	0	0	0	0	0	0	0	0	1	0	0	0	0	0	0	0	0	0	0	0	0	0	0	0.596951	0	0	3.7427	0	0	0	0
	ENSMUSG00000045962	120038659	chr6	minus	0	0	0	0	0	0	0	0	0	0	0	0	0	0	0	0	0	0	0	0	0	0	0	0	0	0	0	0	0	0	0	0	0	0	2	1	0	9.08236	8.53356	1.87135	0	1.87135	0	1.93568	1.87135
	ENSMUSG00000026977	60209926	chr2	plus	0	0	0	0	0	0	0	0	0	0	0	0	0	0	0	0	0	0	0	0	0	0	0	0	0	0	0	0	0	0	0	0	0	0	0	0	0	0	4	0	0	0	0	0	0
	ENSMUSG00000031858	70042697	chr8	minus	0	0	0	0	0	0	0	0	0	0.596951	0	0	0	0	0	0	0	0	0	0	0	0	0	0	0	0	0	0	0	0	0	0	0	0	0	0	0	0	0	0	1.1939	0	0	0	0
	ENSMUSG00000020205	111506548	chr10	plus	5.67838	1.87135	0	6.7427	2.93568	0	1.87135	0.596951	10.0662	6.12958	1	9.61498	7.67838	10.0019	2.79085	5.40398	6.87135	3	6.72746	10.1948	4.80703	9.27533	8.34058	2.80703	4.85611	6.7427	0.935676	1.1939	0	0	0.596951	1	1	11.0509	8.13051	1.53263	3.59695	3.87135	3.7427	1.87135	6.61405	12.3244	1.53263	5.9366	1.79085
	ENSMUSG00000052681	117845996	chr10	minus	0	0	0	0	1.87135	0	0	0	0	0	0	0	0	0	0	0	0	1.87135	0	0	0	0	0	1.87135	0	0	0	0	0	0	0	0	0	0	0	0	0	0	0.935676	0	1.87135	0	0	0.935676	0
	ENSMUSG00000037580	47189413	chr14	minus	0	0	0	0	0	0	0	0	0	0	0	0	0	0	0	0	0	0	0	0	0	0	0	1	0	0	0	0	0	0	0	0	0	0	0	0	0	0	0	0	0	0	0	0	0
	ENSMUSG00000027479	153741288	chr2	plus	0	0	0	0	0	0	0	0	0	0	0	0	0	0	0	0	0	0	0	0	0	0	0	0	0	0	0	0	0	0	0	0	0	0	0	0	0	0	0	0	0	0	0	0	0
	ENSMUSG00000046364	109519196	chr7	plus	0.596951	0	0	0	0	0	1.79085	0	0.596951	0	0	2.4683	0	2.98476	0	0	0	0	0	0.935676	0	0	0	0	0	0	0	0	0	0	0	1	0	0	0	0	0	0	0	0	0	2.1939	0.596951	1	0
	ENSMUSG00000021754	111808958	chr13	minus	0	0	0	0	0	0	0	0	0	0	0	0	0	0	0	0	0	0	0	0	0	0	2.79085	0	0	0	0	0	0	0	0	0	1	0	0	0	0	0	0	0	0	0	0	0	0
	ENSMUSG00000021890	31495109	chr14	plus	0	0	0	0	0	0	0	0	0	0	0	0	0	0	0	0	0	0	0	0	0	0	0.935676	0	0	0	1.87135	0	0	0	0	0	0	0	0	0	0	0	0.935676	0	0	0	0	0	0
	ENSMUSG00000030029	94700160	chr6	minus	0	0	0	0	0	0	0	0	0	0	0	0	0	0	0	0	0	0	0	0	0	0	0	0	0	0	0	0	0	0	0	0	0	0	0	0	0	0	0	0	0	1.87135	0	1.1939	3.58171
	ENSMUSG00000039221	28805511	chr3	plus	1.1939	0	0	0	0	0	0	0	0	0	0	1.53263	0.935676	1.1939	0	0	0	0	0.935676	0	6	0	0	0	1.1939	2	0.935676	0	0	0	1	2.80703	0	0.935676	0	0	2	0	0	3	0.935676	0	0.935676	1.87135	0
	ENSMUSG00000025428	77774001	chr18	plus	0	0	0	0	0	0	0	0	0	0	0	0	0	0	0	0	0	0	0	0	0	0	0	0	0	0	0	0	0	0	0	0	0	0	0	0.935676	0	0	0	0	0	0	0	0	0
	ENSMUSG00000032501	59648651	chr15	plus	18.0199	10.6793	5.7427	0.935676	0	0.596951	7.53356	2.98476	7.06618	1.79085	8.42108	1.87135	3.87135	0	4.4683	0	1.87135	0	2	3.87135	8.27533	1.79085	2.80703	2.4683	0.935676	0	2.12958	1	0	0	0	1.1939	0	0	0.935676	0.596951	0.596951	4.40398	12.1153	5.7427	8.1939	7.48541	2.80703	3.53263	3.79085
	ENSMUSG00000091405	96263333	chr3	minus	0	0	0	0	0	0	0	0	0	0	0	0	0	1	0	0	0	0	0	0	0	0	0	0	0	0.596951	0	0	0	0	1.1939	2	0	0	0	10.9537	0	0	3.3878	2.80703	1.1939	5.19483	4.79085	0	0
	ENSMUSG00000024758	7483219	chr19	minus	0	0	0	0	2.87135	0	0	0	0.935676	0	0	0	0	1.87135	0	0	0	0	2.53263	0.935676	0	0	2.87135	1.53263	0	0	0.596951	1.87135	0	0	0	0	0	0	0	0	0	0.935676	0	0	0	1.87135	1.87135	4	0
	ENSMUSG00000027177	104494416	chr2	minus	0	0	0	0	0	0	0	0	0	0	0	0	0	0	0	0	0	0	0	0	0	1.1939	0	1.87135	2.80703	0	0	0	0	0	0	0	0	0	0	0	0	0	1.87135	0	0	1.87135	0	0	0
	ENSMUSG00000104960	123508336	chr3	minus	0	1	0	0	0	0	0	0	0.935676	0	0	0	0	0	0	0	0	0	1.53263	0	0.596951	0	0	0	1.1939	0	0.596951	0	0	0	0	0	0.596951	0	0	0	0	0	0	0	0	0	0.935676	0	0
	ENSMUSG00000040459	8690532	chr8	minus	0	0	0	0	0	0	0	0	0	0	0	0	0	0	0	0	0	0	0	0	0	0	0	0	0	0	0	0	0	0	2.80703	0	0	0	0	0	0	0	0	0	0	0	0	0	0
	ENSMUSG00000025199	44107433	chr19	minus	0.935676	1.87135	0	0	1.87135	0	2.72653	1.59695	2	0	1.1939	0	6.72746	0	0	0	0.935676	1	0.935676	3.1939	0	2	4.87135	4.7427	8.59881	0	0.596951	2.98476	3.3878	0.596951	3.32348	5.25916	0	1.59695	7.53263	1.1939	1	6.00093	1.87135	1	1	2	1.1939	4.7427	6.25916
	ENSMUSG00000044468	100489194	chr3	minus	0	0	0	0	0	3.7427	0	0	0	0	0	0	0	0	0	0	0	0	0	0	0	0	0	1.87135	0.935676	0	0	0	0	0	1	1	2	0	0	0.935676	0	0	0	0	0	0	0	0	0
	ENSMUSG00000061589	80755208	chr10	plus	3.59695	9.29299	5.87135	3.4683	13.2601	6.30824	12.1153	5.53263	14.5336	13.696	3	21.9223	8.77561	7.61405	2.4683	2.4683	0	0	0	1.79085	0	4	23.454	7.51738	3.79085	4	0	1	3.32348	3.7427	3.4683	0.935676	0.596951	2.1939	0	1	0	0	0.596951	0	0	0	0	0.935676	0
	ENSMUSG00000032096	44767829	chr9	minus	0	0	0	0	0	0	0	0	0	0	0	0	0	0	0	0	0	0	0	2.3878	0	0	0	0	0	0	0	0	0	0	0	0	0	0	0	0	0	0	0	0	1	0	0	0	0
	ENSMUSG00000028214	11704446	chr4	plus	0	0	0	0	0	0	0	0.935676	0	0.935676	0	0	0	1.53263	0	0	0	0	0	0	0	0	0	0	0	0.596951	0	0	0	0	0	0	0	0	0	0	0.935676	0	0	0	2.3878	0	0	0	0
	ENSMUSG00000034663	96997731	chr5	plus	0	0	0	0	0	0	0	0	0	0	0	0	0	0	3.12958	2.3878	2.72653	0	0	0	0	0	0	0	0	0	0	0	1.79085	0	0	0	0	0	0	6.30824	0	0.935676	3.93568	0.935676	3.7427	0.935676	3.06525	1.79085	1
	ENSMUSG00000022255	34082725	chr15	plus	0	0	0	0	0	0	0	0	0	0	0	1	0	0	0	0	0	0	0	0	0	0	0	0	0	0	0	0	0	0	0	0	0	0	0	0	0	0	0	0	0	0	0	0	0
	ENSMUSG00000029148	31240898	chr5	plus	0	0	0	0	1.87135	0	0	1	0	0	0	0	0	0	0	0	1.59695	0	0	0	0	0	1.93568	0	0	0	0	0	0	0	0	0	0	0	0	0	0	0	0	0	0	0	0	1	0
	ENSMUSG00000052056	170131177	chr2	minus	0.935676	3.53263	2.87135	7.56646	0	1.1939	24.7613	11.5674	0	1.53263	4.25916	2.53263	3.80703	4.25916	9.72746	0	0	0	2.3878	0	0.596951	0	2.4683	0	0	0	1	0	1	0	0	1.1939	0	1.53263	1.1939	0	0	0	4	1.59695	0	4.72653	8.59695	7.93568	7.11433
	ENSMUSG00000085614	11965904	chr4	plus	0	0	0	0	0	0	0	0	0	0	0	0	0	0	0	0	0	0	0	0	0	0	0	0	0	0	0	0	0	0	0	0	0	0	0	0	0	0	0	0	0	0	1	0	0
	ENSMUSG00000031490	27260409	chr8	plus	3	0	0	0	0.596951	1.1939	0	0	0	0	0	1.87135	1	0	0	0	0	0	0	0	0	0	0	0	0	0.596951	2.4683	0	2.80703	0	0	0	0	1	0	0	0	0	0	0	0	0	0	0	0.596951
	ENSMUSG00000021112	78749013	chr12	plus	0	1.1939	0	0	0	0	0	0.935676	0	0	0.935676	0	0	0.935676	0	0	0	0	0	0	0	0	0	0.935676	0	0	0	0	0	0	0	4.00093	0	0	0	0	0.935676	1.87135	0.596951	4	0	0	0	0	0.596951
	ENSMUSG00000045098	3768149	chr19	plus	0	0	0	0	0	1.87135	0	0	0	0	0	0	0	2	0	0	0.935676	0	0	2.98476	0	0	0	0	0	0	0	0	0	0	1.1939	0	0	0	0	0	0	0	0	0	0	0	0	0	0
	ENSMUSG00000020349	52098824	chr11	plus	0	1	0	1.87135	0.935676	0.935676	0	0	0	0	0	0	0.935676	0	0	0	1.87135	0	0	0	0	1.87135	0.596951	2.93568	0	0	2.93568	0.596951	0	0	0	0	0	0	0	0	0	0	0	0	0	1.87135	0	0	1
	ENSMUSG00000040123	56811434	chr14	minus	0	0	0	0	0	0	0	0	0	0	2.87135	0	0	0	0	0	0	0	0	0	0	1.87135	4.00093	0	0	1	10.404	12.3244	44.9561	143.842	249.696	171.221	110.999	55.1528	70.4144	431.017	236.831	43.8312	64.5611	24.3424	43.0876	41.6836	65.1556	61.3977	77.6248
	ENSMUSG00000006005	150393384	chr1	plus	0	0	0	0	0	0	0	0	0	0	0	0	0	0	0	0	0	0	0	0	0	0	0	0	0	0	0	0	0	0	2	0	0	0	0.596951	0	0	1	0	0	5.12958	3.87135	8.92136	0	0
	ENSMUSG00000067274	115559515	chr5	plus	0.596951	6.7427	4.67838	5.79085	9.71221	3.80703	17.7275	5.27533	8.66313	7.17866	9.01803	2	6.59788	1.1939	1.87135	6	13.0348	7.11433	2.53263	4.6622	1.79085	3.53263	0	0.596951	4.53263	5.72653	5.93568	2.98476	0.596951	6.7427	0.596951	0	0	1.1939	1.93568	2	1	0	9.79085	0	2.98476	0	2.1939	0	0.596951
	ENSMUSG00000050565	156040893	chr1	plus	0	2.93568	9.24391	1	0	0	1.79085	6.19483	7.13051	2.4683	0	1.87135	3.7427	2.80703	0.935676	0	0	1	0	3.80703	4.67838	0.596951	10.597	2.4683	2.12958	0.596951	0	5.61405	0.935676	2.12958	1.79085	12.7427	3.32348	4.33965	0	0	4.9366	3.92043	3.7427	0	0	0	0.935676	2.4683	1.1939
	ENSMUSG00000027806	58414761	chr3	plus	0	0	0.596951	0	1	0	0	0	0	0	0	0.596951	0	0	0	0	0	0	0	0	0	0	0	0	0	0	0	0	0	0	0	0	0	0	0	0	0	0	0	0	0	0	0	0	0
	ENSMUSG00000020088	61680347	chr10	plus	1.87135	0	1.87135	1	0	2.93568	0	2.80703	2.59695	0	3	0	0.935676	2.3878	0.935676	5	0.596951	4.80703	1.79085	1.87135	5.7427	0	1.87135	0	0	0.935676	0.935676	2.72653	0	0.596951	0	3.06525	3.87135	0	0	0.596951	0	2.3878	2.80703	1.1939	2.80703	0	0	0	0
	ENSMUSG00000028367	57956291	chr4	minus	0	0	0	0	0	0	0	0	0	0	0	0.596951	0	0	0	0	0	0	0	0	0	0	0	0	0	0	0	1.87135	4.32348	0	1	0	1.87135	0	0	0	2.1939	0	1.93568	7.211	6.92043	3.79085	2.80703	6.33965	15.293
	ENSMUSG00000024587	64516499	chr18	minus	0	0	0	0	0	0	0	0	0	0	0	0	0	0	0	0	0	0	0	0	0	0	0	0	0	0	0	0	0	0	0	0	0	0	0	0	0	0	0.935676	1	0.596951	0.935676	0	1.1939	12.4702
	ENSMUSG00000097191	149184226	chr5	minus	0	0	0	0	0	0	0	0	0	0	1.87135	0	0	0	0	0	0	0	0	0	0	0	0	0	1.1939	0	0.596951	0	7.00093	21.2287	2.3878	0	0	0.596951	0	0	0	0	0.935676	4.4683	2.12958	0	1	0.596951	4.67838
	ENSMUSG00000048234	39577352	chr1	minus	0	0	0	0	0	0	0	0	0	0	0	0	0	0.596951	0	0	0.596951	0	0	0	0	0	0	0	0	0	0	0	0	0	0	0	0	0	0	0	0	0	0	0	0	0	0	0	0
	ENSMUSG00000056216	35056480	chr7	minus	0	0	0	0	0	0	3	0	0	0	0	0	0	0	0	0	0	0	0	0.935676	0.935676	0	0	0	0	0	0	0	0	0	0	0.935676	0	0	0	0	0.935676	1.87135	0	2	2.3878	0	0	0	0
	ENSMUSG00000026878	35200982	chr2	minus	0	0	0	0	0	0	0	0	0	0	0	0	0	0	0	0	0	0	0	0	0	0	0	0	0	0	0	0	0	0	0	0	0	0	0	0	0	0	0	0	0	0	0	0	0
	ENSMUSG00000010205	21091999	chr9	minus	0	0	0	0	0	0	0	0	1.79085	0	2.3878	0	0	0	0	1.87135	0	0	0	0	0	0	0	0	0	4	0	0	0	0.935676	0	0.935676	0.935676	0	0	0	1	0	0.935676	0	2	0	0	0	0
	ENSMUSG00000039770	72836733	chr17	plus	0	0	0	0	0	3.53263	44.0385	0	0	1.79085	0	0	0	0	0	0	0	0	0	0	0	0	0	0	0	0	0	0	0	0	0.596951	0	0	0	0	0	0	0	0	0	0	0	0	0	0
	ENSMUSG00000027660	31095110	chr3	plus	0	1.87135	0	0	0	0	0.596951	0.596951	7.59788	2.80703	0	4.58171	0.935676	0.596951	1.87135	1.1939	77.5142	87.0288	26.5388	21.1814	16.5336	1.1939	3.58171	0.935676	0	1.87135	4.98476	1.53263	0	1	1.87135	23.504	69.4611	31.1339	314.356	33.0394	62.3824	39.1019	25.0061	32.4558	62.0418	100.742	15.746	12.1958	3.92043
	ENSMUSG00000074578	167063222	chr2	plus	0	0	2.80703	0	5.93568	4.67838	0	0	0	0	0	0	0.935676	0	2.79085	0	3.40398	0	0	0	0	1.1939	0.935676	3.87135	6.80703	0	0	2	1	0.596951	0.596951	0.596951	4.17866	1.93568	2.1939	0	0	0	0	0.935676	1	3.53263	0	0.935676	0.935676
	ENSMUSG00000024713	17837632	chr19	minus	0	0	0	0	1.79085	0	0	0	0	0	0	0	0	0	0	0	0	0	0	0	0	0	0	0	0	0	0	0	0	0	0	0	0	0	0	0	0	0	0	0	0	0	0	0	0
	ENSMUSG00000029467	122502220	chr5	minus	0	0	0	0	0.596951	0	0	0	0	0	0	0	5.61405	0	0	0	0.596951	5.72653	0	0	0	0	1.93568	2	0.935676	0	0	2	0	0	2	0.596951	0	0	0	0	0	0	0	0	0	0	0	0	1.53263
	ENSMUSG00000047635	124327638	chr5	plus	0	0	0	0	0	0	0	0	0	0	0	0	0	0.596951	0	0	0	0	0	0	0	0	0	0	0	0	0	0	0	0	0	0	0	2	0	0.935676	0.935676	0	1.79085	4.59695	0.935676	0	0	0	0
	ENSMUSG00000042079	117906790	chr6	plus	0	0.935676	0	0	0	0	0.935676	0	1	0	0	0	0	0	0	0	0	0	0	0	0	0	0	0	0	0	0	0.596951	0	3.80703	0	0	0	0.935676	12.2119	8.14668	1.87135	4.1939	3.32348	1	0	0	2.79085	0	1
	ENSMUSG00000000787	13281021	chrX	plus	2	0	0	0	0	0	0	1.87135	0	0	0	0	0	7.48541	1	0	0	0.596951	0	0	0	0	0	0	0	0	0	0.935676	0	0	0	0	0	1	0	0	0	0	0	0	0	1	0.596951	0	0
	ENSMUSG00000015937	56135490	chr13	minus	0	0	0	0	0	0	0	0	0	0	0	0	0	0	0	0	0	0.596951	0	0	0	0	0	0	0	0	0	0	0	0	1	0	0.935676	0	0	0	0	0	0	0	0.935676	0	0	3	0
	ENSMUSG00000019997	24595502	chr10	plus	0	0	0	0	0	0	1.79085	0	0	0.935676	0.596951	0	1.1939	3	0	0.935676	0	0	0	0	0	1.1939	0	0	1.1939	0	1.1939	0	0.596951	0	0	0	0	0	0	0.596951	3	0	0	0	0	0	0	0	9.87228
	ENSMUSG00000032393	65032486	chr9	plus	0	0	0	0	0	0.935676	0	0	1.79085	0	0	0	0	0	0.935676	1	0	0	0	0.935676	0	0	0	0	0	0	0	0	0	0	0	0	0	0	0	0	0	0	0	0	0	0	0	0	0
	ENSMUSG00000028522	103119390	chr4	plus	1	5.85611	7.27533	5.93568	1.1939	7.40398	0.596951	7.40398	0	0	5.93568	0.935676	3.3878	1.1939	0	0.596951	5.17866	10.6784	0	1.87135	3.87135	2	0	2.72653	1.87135	2.1939	3.12958	4.80703	1	0	0	3.40398	7.6622	0	0	4	4.4683	0.935676	0.596951	0	1	0.935676	4.25916	1	7.38873
	ENSMUSG00000053113	117969183	chr11	minus	0	1.1939	0	0	0	0	0	0	0	0	0	0	1.87135	0	0	0	0	0	0	0	0	0	0	0	0	0	0	0	0	0	0	0	0	0	0	0	0	0	0	0	0	0	0	0	0
	ENSMUSG00000000088	57521298	chr9	plus	0.935676	0	0	0	0	0	0	0	0	0	0	0	0	0	0	0	0	0	0	0	0	0	0	0	0	0	0	0	0	0	1.87135	0	0	0	0	0	0	0	0.935676	0	0	0	0	0	0
	ENSMUSG00000049775	167209161	chrX	minus	0	0	0	2	1	0	0	0	0	1.59695	13.7927	6.58171	0	0.596951	0	0	0	0	0	0	1	0	0	0	1	0	1	1.1939	0	0	3.7427	1	0	3	4.00093	0	1.79085	0	0	0	0	0	0	0	0
	ENSMUSG00000025907	6214672	chr1	plus	0	0	0	0	0	0	0	0	0	0	0	0	0	0	0	0	0	0	0	0	0	0	0	0	0	0	0	0	0	0	0.596951	0	0	0	0	0	0.935676	2.79085	0	0	0	0	0	0	0
	ENSMUSG00000062198	55080067	chr12	minus	0	0	0	0	0	0	0	0	0	0	0	0	0	1	0.596951	0	0	0	0	0	0	0	0	0	0	0	0	0	0	0	0	0	4.4683	0	2.12958	2	0	2.59695	7.1939	0	0	2	0.596951	0	0
	ENSMUSG00000040818	26579553	chr14	plus	0	0	0	0	0	0	0	0	0	0	0	0	0	0	0	0	0	0	0	0	0	0	0	0	0	0	0	0	0	0	0	0	0	0	0	0	0	0	0	0	0	0	0	0	0
	ENSMUSG00000049800	20543256	chr11	plus	0	0	0	0	0	0	5.53356	0.935676	0	0	0	1	0	1	0	2.87135	2	1.1939	0	0	0	0	0	0.935676	0	0	0	0	1.59695	0	0	0	7.27533	2.93568	6.9366	2.53263	2.59695	0	0	2	1.87135	0	0	0	0
	ENSMUSG00000055531	117376970	chr10	minus	0	0.596951	0	0	0	0	0	0	0.596951	0	0	0	0	0.935676	0	0	1	0	0	0	0	0	1	0	0	0	0	0	0	0	0	0	0	0.935676	0	0	0	0	0	0	0	0	0	0	0
	ENSMUSG00000022807	33185138	chr16	plus	0	0	0	0	0	0	0	0	0	0	0	1.53263	0	1	0	0	0	0	0	0	0	0	0	0	0.935676	0	0	0	0	0	0	0	0	0	0	0	0	0	0	0	0	0	0	0	0
	ENSMUSG00000003814	84846866	chr8	minus	0	0	0	0	0	0	0	0	0	0	0	0	0	0	0	0	0	0	0	0	0	0	0	0	0	0	0	0	0	0	0	0	0	0	0	0	0	0	0	0	0	0	0	0	0
	ENSMUSG00000033352	65788254	chr11	minus	0	0	0	0	0	0	0	0	0	0	0	0	0	0	0	0	0	0	0	0	0	0	0	0	0	0	0	0	0	0	0	0	0	0	0	0	0	0	0	0	0	0	0	0	0
	ENSMUSG00000028060	88685818	chr3	plus	0	0	0	0.596951	0	0	0	0	0	0	0	0	0	0	0	0.596951	0	0	0	0	0	1	0	0	0	0	0	0	0	0	0	0	2.3878	0	0	1.1939	0	0	0	0	0	0	0	0	1.59695
	ENSMUSG00000047246	23585990	chr13	minus	0	0	0	0	0	0	0	0	0	0	0	0	0	0	0	0.596951	0	0	0	0.935676	0	0	0	0	0	0	0	0	0	0	0	0	0	0	0	0	0	0	0	0	0	0	0	0	0
	ENSMUSG00000010755	143600056	chr7	minus	0	0	0	0	0	0	0	0	0	0	0	0	0	0	0	0	0	0	0	0	0	0	0	0	0	2.80703	0	0	0	0	0	0	0	0	0	0	0	0	0	0	0	0	0	0	0
	ENSMUSG00000025949	65186694	chr1	plus	0	0	0	0	0	0	0	0	0	0	0	0	0	0	0	0	0	0	0	0	0	0	0	0	0	0	0	0	0	0	0	0	0	0	1	0	0	0	0.596951	0	0	0	0	0	0
	ENSMUSG00000036390	67037406	chr6	minus	0	0	0	0	0	0	0	0	0	0	0	0	0	0	0	0	0	0	0	0	0	0	0	0	0	0	0	0	0	0	0	0	0.596951	0.596951	0	2	0	0	0	0	0	0	0	0	1
	ENSMUSG00000058440	30048028	chr6	plus	0	0	0	0	0	0	0	0.935676	0.935676	0	0	0	0	0	0	0	0	0	0	0	0	0	0	0	0	0	0	0	0	0	0	0	0	0	0.596951	1	0	0	0	2.3878	0	0.935676	0	0	0
	ENSMUSG00000021910	31206700	chr14	minus	0	0	0	0	0	0	0.935676	0	0	0	0	0	0	0	0	0	0	0	0	0.596951	0	0	0	1.79085	0	0	0	5.12958	1.53263	2.4683	0	0	0	0	0	0	0	0	0	0	0	0	0	0	0
	ENSMUSG00000017677	79254672	chr11	minus	0	0	0	0	0	0	0	0	0	0	0	0	0	0.596951	0	0	0	0	0	0	0	0	0	0	0	0	0	0	0	0	0	0	0	0	0	0	0	0	0	0	1	0	0.935676	0	0
	ENSMUSG00000017679	163602315	chr2	plus	0	0	0	0	0	0	0	0	0	0	0	0	0	0	0	0	0	0	1	0	0	0	0	1.1939	0	0	0	0	0	0	0.596951	0	0	0	0	0	0	0	0	0	0	0	0	0	0
	ENSMUSG00000063511	45395692	chr7	minus	1.87135	0	0	0	0	0	0.935676	0.596951	0	0	0	0	0	0	1.87135	0	0	0	0	1.93568	0	0	0	0	0	0	0	1.1939	0	0	0	0	0	0	0	0	0	0	0	0	1	0	0	0	0
	ENSMUSG00000031565	25518792	chr8	plus	0	0	0	0	0	0	0	0	0	0	0	0	0	0	0	0	0	0	0	0	0	0	0	0	0	0	0	0	0	0	0	0	0	0	0	0	0	0	0	0	1	0	0	0	0
	ENSMUSG00000055491	46056562	chr19	plus	0	0	1.1939	0	0	0	0	0	0	0	0	0	0.596951	0	0	0	0	0	0	0	0	0.596951	0	0	0	0	1	0	0	0	0	0	0	0	0	0	0	0	0	0	0	0	0	0	0
	ENSMUSG00000049680	5762371	chr11	minus	0	0	0	0	0	0	0	0	0	0	0	0	0	0	0	0	0	0	0	0	0	0	0	0	0	0	0	0	0	0	0	0	0	0	0	0	0	0	0	0	0	0	0	0	0
	ENSMUSG00000025980	55087831	chr1	minus	0	0	0	0	0	0	0	0	0	1.87135	1	0	0	0	0	0	0	0	0	0	0	0	1	0	0	0	0	0	0	0	0.935676	0	0.596951	0	2.12958	0.935676	0	0.935676	0	0	0	1.79085	1.87135	5.61405	0
	ENSMUSG00000008682	74270858	chrX	plus	0	1.1939	0	0	0.596951	0	0	0	1.59695	0	0	0	1.79085	0	0.935676	0	0	1.79085	3.32348	2.79085	0.596951	0	1.87135	0	0.935676	2	0	0	1.87135	3	0.596951	0	0.935676	0	0	1	0.935676	1	5.61405	1.87135	0	1	2.4683	4.98476	5.53356
	ENSMUSG00000020372	48800360	chr11	plus	0	0	0	0	0	1	0	0	0	0	5.11433	4.25916	2.3878	0	0	0	0	0.596951	0	0.935676	0	0	1.59695	0	0	0	0	0	2	0	0	0	0	1.79085	10.9214	19.6168	3.92043	3.1939	0	0	1	2.1939	0	0	0
	ENSMUSG00000003226	58446922	chr10	plus	0	1.53263	0	0	0.935676	0	3.93568	0.935676	0.596951	0.935676	1.53263	0	0	1	0	0	0	0	1.87135	0	2.87135	0	0	0	2.93568	0	0.596951	0	0.935676	0.935676	1	0	0	0.596951	3.80703	2.80703	1	0	0	0	0	4.67838	1.79085	0.935676	0
	ENSMUSG00000028478	44012670	chr4	plus	0	0	0	0	0.935676	0	0.596951	0	0	0	1	0	0	0	0	0	0	0	0	0	0	0	0	0	0	0	0	1.79085	0	0	0	0	0	0	0	0	0	0	0	0	0	0	0	0	0
	ENSMUSG00000019850	19015367	chr10	minus	0	0	0	0	0	0	0	0	0	0	0.596951	0	0	0	0	0	0	0	0	0	0	2.80703	0	0	3.7427	0	0	0	0	0	0	0	0	0	0	0	0	0	0	1	3	5.4683	0	0	7.40398
	ENSMUSG00000029777	55038049	chr6	plus	0	0	0	0	0.935676	0	0	0	0	0	0	0	0	0	0	0	0	0	0	0	0	0	0	0	0	0	1	0	0	0	0	0	0	0	0	1.79085	0	0	0	0	0	0	0	0	0
	ENSMUSG00000060802	122147686	chr2	plus	0	0	0	0	0	0	0	0	0	0	0	0	0	0	0	0	0	2.80703	0	0.596951	0	0	0	0	0	0	0	0	0	0	0	0	0	0	0	0	0	0	0	0	0	0	0	0.596951	0
	ENSMUSG00000053110	8004569	chr9	minus	0	1	0	0	0	0	0	0	0	1.1939	0	0	0	0	0	0	0	0	0	0	0	0	0	0	0	3.7427	0	0	0	0	0	0	0.596951	0	0	0	0	0	0	0	0	0	0	0	0
	ENSMUSG00000031939	15306263	chr9	plus	0	0	0	0	0	0	0	0	0	0	0	0	0	0	0	0	0	0	0	1.1939	0	0	0	0	0	0	0	0	0	0	0	0	0	0	0	0.935676	0	0	0	0	0	0	0	0	0
	ENSMUSG00000025103	81829465	chr7	minus	0	0	0	0	1.1939	0	0	1.79085	0	0	0	0	0	0	0	0	0	0	0	0	0	0	0	0	0	0	0	0	0	0	0	0	0	0	0	0	0	0	0	0	0.935676	0	0	0	0
	ENSMUSG00000010362	101627366	chr11	plus	0	0.935676	0	0	0.596951	0	0	0	0	0	0	0	0	1	0	0	0	1.1939	3.06525	0	0	0	0	0.935676	1.1939	0	0	1.1939	1.87135	0	0	0	0.935676	1.93568	0	0	0	0	0	0	0	0.935676	0.596951	0	0.935676
	ENSMUSG00000000563	105959263	chr3	minus	0	0	0	0	0	0	0	0	0	0	0	0	0	0	0	0	0	0	0	0	0	0	0	0	0	0	0	0	0	0	0	0	0	0	0	0	0	0	0	0	1.87135	0	3.7427	0	0
	ENSMUSG00000025410	127266437	chr10	plus	0	0	0	0	0	0	1	0	0	0	0	0	0	0	0	3.7427	0	0.935676	0	0	0	0	0	0	0	0	0	0	0	0	0	0	0	0	0	0	0	0	0	0	0	0	0	0	0
	ENSMUSG00000035107	58408510	chr16	plus	0	0	0	0	0	0	0	0	0	0	0	0	0	0	0	0	0	0	0	0	0	0	0	0	0	0	0	0	0	0	0	0	0	0	0	0	0	0	0	0	0	0	0	0	0
	ENSMUSG00000032135	44134661	chr9	plus	0	0	0	0	0.935676	0	0	0	0	0	0.596951	0	0	0	0.596951	1.1939	0	0	0	0	0	0	1.53263	0	0	0	0	1.1939	0	1.87135	0	0	0	0	0	3.93568	0	0	0	0	1	0	0	0	0.596951
	ENSMUSG00000063870	125096176	chr6	plus	0	0	0	0	0	0	0	0.596951	0	3.12958	0.935676	0	0	0	0	0	0	0	0	0	0	0	0	0	0	0	0.596951	0	0	0	0	0	0	0	0	0	0	0	0	0	0	0	0	0	0
	ENSMUSG00000087365	53057190	chrX	minus	1.59695	0.596951	0.596951	1.79085	0	0	3.59695	0	1.53263	1.1939	4.12958	2.72653	0	0.596951	0	2.80703	0	3.3878	0.935676	0	5.51738	4.1939	0.596951	0.596951	14.3887	2.72653	0.935676	4.06525	5.53356	2.3878	4.59695	0.596951	2.12958	3.92043	13.9061	1.79085	0	0	2.3878	1.1939	0	0	0	0	0
	ENSMUSG00000032724	103566312	chr2	plus	0	0	0	0	0	0	0	0	0	0	0	0	0	0	0	0	0	0	0	0	0	0	0	0	0	0	0	0	0	0	0	0	0	0	0	0	0	0	0	0	0	4	0	0	0
	ENSMUSG00000035021	54986336	chr12	minus	0	0	0	0	0	0	0	0	0	0	0	0	0	0	0	0	0	0	0	0	0	0	0	0	0	0	0	0	0	0	0	0	0	0	0	0.935676	0	0	0	0	0	0	0	0	0
	ENSMUSG00000041815	83149297	chr15	minus	0	0	2.87135	0	0.596951	0.596951	0.596951	5.6622	7.27533	2.53263	1.93568	4.79085	6.79085	1.79085	5	7.93568	0	0	6.51738	2.12958	4.9366	1.59695	3.40398	0	1.53263	4.4683	1.1939	2.72653	0	1.1939	0	0	0	0	0	0	2.53263	5.40398	1.87135	1	0	6.33965	0	0	1.79085
	ENSMUSG00000073155	35252739	chr6	plus	0	0	0	8.67838	3.59695	0	0.935676	0.935676	0	0	0.935676	0	2.93568	0	0	0	3.7427	0	0	1.1939	0.935676	1.79085	0	0	0	0.935676	0.935676	0	1	0	0	0	0	9.80703	0	0.935676	0	0	0	1.53263	0	0	0	0	0
	ENSMUSG00000042507	84193780	chr12	minus	1.87135	0	0	1.59695	0	0	0.596951	0	0	2.12958	0	0	0.935676	0	1.1939	0	0	0	0	0	0	0	1	0	0	0	0	2.98476	0	0	0	0	0	1.79085	0	0.596951	0.935676	0.935676	0.596951	0	1	0	1.79085	1	0
	ENSMUSG00000027706	30793322	chr3	plus	0	0	0	0	0	0	0	0	0	0	0	0	0	0	0	0	0	0	0	0	0	0	0	0	0	0	0	0	0	0	0	0	0	0	0	0	0	0	0	0	0	0	0	0	0
	ENSMUSG00000039458	12205056	chr15	plus	0.596951	4.85611	2.80703	0	0	0	0	6.72746	1.87135	2.87135	0	0.935676	9.54973	3	4.32348	2.93568	0.596951	1.79085	0.935676	0	0	1.87135	0.596951	1	4.53263	1.87135	7.80796	0.596951	1.87135	4.79085	6.87228	5.79178	6.98568	1.1939	0	11.2601	10.3397	9.13051	5.7427	13.6631	1	10.9848	0	3.06525	4.33965
	ENSMUSG00000018583	55469737	chr11	plus	0	0	2.87135	0	0	0	0	0	0	0	0	0.935676	0	0	0	0	3.7427	10.6622	0.935676	0	0	1	2	3.7427	1.79085	0	7.13051	0	0.596951	1.79085	3.87135	0	0	0	1.87135	2	1.79085	16.6479	2.1939	10.7113	4.67838	1.53263	3.87135	1.79085	4.1939
	ENSMUSG00000048922	67716447	chr14	minus	0	0	0	0	0	0	0	0	0	0	0	0	0	0	0	0	0	0	0	0	0	0	0	0	0	0	0	0	0	0	0	0	0	0	0	0	0	0	1.79085	0	0	0.935676	0	0.935676	0
	ENSMUSG00000029512	110810054	chr5	minus	0	0	0	0	0	0	0	5	0	0	0	0	0	0	0	0	0	0	0	0	0	0	0	0	0	0	0	0	0	0	0	0	0	0	0	0	0	0	0	0	0	0	0	0	0
	ENSMUSG00000100210	23544464	chr13	plus	0	3.12958	0.935676	0	0.596951	0	0	0	2.79085	1	0.596951	0	0	0.596951	0	1	0	1.1939	1.87135	0	0	0	0.596951	0	2	0	3.32348	26.7302	10.3235	31.2619	19.5826	4.4683	10.9857	4.79085	2.79085	2.59695	0	0	2.1939	4.06525	2	0.596951	0	9.24391	6.79178
	ENSMUSG00000055302	36796704	chr5	minus	0	0	0	0	0.596951	0	7.80703	1.87135	2.3878	0	0	0	3	0.935676	6.61405	3.40398	0.596951	0.596951	0	10.6622	2.4683	0	2.93568	8.53263	4.4683	1.79085	0.596951	6.38873	0	2.3878	3.93568	3.06525	0	0	0	1.1939	5.00093	5.3878	0	0	0	0	0	0	2.3878
	ENSMUSG00000041935	3995738	chr15	minus	0	0	0	0	0	0	0	0	0	0	0	0	0	0	0	0	0	0	0	0	0	0	0	0	0	0	0.935676	0	0	0	0	0	0.596951	0	0	0	0.596951	0	0	0	0	0	0	0	0
	ENSMUSG00000021893	31336710	chr14	plus	0	0	0	0	0	0	0	0	0	0	0	0	0	0	0	0	0	0	0	0	0	0	0.596951	0	0	0	0	0	0	0	0	0	1	0	0	2	0	0	0	0	0	2.80703	0	0	0
	ENSMUSG00000068742	92434036	chr2	minus	0	0	0	0	0	0	0	1	0	0	0	0	0	0	0	0	0	0	0	0	0	1.87135	0	0	0	0	0	0	0	0	0	0	0	0	0	0	0	0	0	0	0	0.935676	0	0	6
	ENSMUSG00000090841	128493854	chr10	minus	0.596951	0	0	0	0	0.935676	0	0	0.935676	0	1.87135	0	1.87135	3.80703	0	0	0	0	0	0	0	0	0	0	0	0	0	0	2	3.40398	0	0	0	0	0	0	2	0.935676	2	0	2	0.596951	0	0	0
	ENSMUSG00000057637	143212702	chr4	minus	1	0	0	0	0	0	0	0	0	0	0	0	0	0	0	0	0	0	0	0	0	0.596951	0	0	1.1939	0	0	0	0	0	0	0	0	0	0	0	0	0	0	0	0	0	0	0	0
	ENSMUSG00000037339	33629599	chr5	minus	0	0	3.32348	2.93568	6.54973	0.935676	0	4.67838	4.67838	0	1	1	2.80703	0	7.27533	2	3.6622	1	3.80703	1.53263	0.596951	4.25916	0.935676	0.935676	5.93568	5.7427	9.35676	5.19483	0.935676	0.935676	0	0	7.72653	0.596951	3.79085	9.67931	12.4211	9.53356	2.72653	3.4683	14.3897	5.59788	1.87135	0.596951	4.1939
	ENSMUSG00000028191	145924409	chr3	plus	1.59695	1.1939	0	1.87135	0.935676	0	0	0	0	0	0	0	0	0	0	0	0.935676	0	0	3	0	0	0	0	1.1939	0	0	0	0	0	0	0.935676	0	0	1.1939	0	0	2	1.1939	0	0	0.596951	1.59695	3	0
	ENSMUSG00000035671	84237055	chr8	minus	0	0	1.93568	0	4.72653	0	0	0	0	2.80703	0.935676	0	0	0.935676	0	0	0	0	0	2.87135	0	26.9885	0	0.935676	1.93568	0	0	2.87135	1.87135	1.87135	1.87135	5.4683	0	2.1939	0.935676	6.33965	2	3.79085	1.1939	1	4.7427	7.33965	1.87135	1.79085	1.93568
	ENSMUSG00000024486	36515774	chr18	minus	0	0	0	0	0	0	0	0.935676	0	0	0.935676	0	0	0	0	1	0	0	0	0	0	0	0	0	1	0	0	0	0	0	0	0	0	0	0	0	0.935676	0	0	0	0	0	0	0	0
	ENSMUSG00000027907	93520497	chr3	plus	0	0	0	2.80703	0	0	0	0	0	0	0	0	0	0	0	0	0	0	0	0	0	0	0	0	0	0	0	0	0	0	0.935676	0	0	0	0	0	0	0	0	0	0	0	0	0	0
	ENSMUSG00000008683	118116160	chr7	minus	19.7775	15.2119	24.7293	32.4577	33.1022	14.7284	68.5901	27.279	26.3101	24.3263	16.8741	13.7765	21.2119	15.3906	21.2943	9.72746	25.069	12.3244	12.6784	14.3406	19.7275	21.311	18.1967	4.80703	10.6631	4	9.79178	31.4739	21.2787	21.6802	8.00093	12.5345	8.6622	4.32348	25.4077	46.6849	34.5997	14.3568	6.13051	7.79178	7.06525	13.0662	15.4702	30.876	15.3878
	ENSMUSG00000026478	153332742	chr1	minus	0	0	0	0	0	0	0	0	0	0	0	0	0	0	0	0	0	0	0	0	0	0	0	0	0	0	0	0	0	0	0	0	0	0	0	0	0.935676	1	0.935676	0	0	0.935676	0.596951	0	4.33965
	ENSMUSG00000022892	85173704	chr16	minus	0	0	0	0	0	0	0	0	0	0	0	0	0	0	0	0	0	0	0.935676	0	0	0	0	0	0	0	0	0	0	0	0	0	0	0	0	0	0	0	0	0	0	0	0	0	0
	ENSMUSG00000049288	96601133	chr3	plus	0	2.80703	0.596951	0	0.596951	0.935676	6.72653	3.72653	1.87135	2.80703	1.53263	3.3878	3.12958	0	0	1.59695	1.79085	1	0.596951	1.53263	1.79085	2.59695	0	3.06525	1.87135	0	1.79085	1.59695	2	2.3878	2	0	1.93568	0	0	0.935676	1	1.79085	1.1939	4.77561	0.596951	4.67838	5.06525	1.1939	0
	ENSMUSG00000058013	93093437	chr5	plus	0	0	0	0	0	0	0	0	0	0	0	0	0	0	0	0	0	0	0	0	0	0	0	0	0	0.935676	0	0	0	0	0	1.59695	2	0	4.67838	0	0	0	2.72653	0	0	0	0.596951	0.596951	0
	ENSMUSG00000022003	75786973	chr14	minus	0	0	0	1.79085	0	0	0	0	0	0	0	0	0	0	0	0	0	0	0	0	0	0	0	1	0	0	0	0	0	0	0	0	0	0	0	0	0	0	0	0	0	0	1.1939	0	0
	ENSMUSG00000000740	123102414	chr8	plus	2.12958	0	9.06525	4.67838	0.935676	4.4683	2.3878	1	1.87135	6.33965	0.935676	0	0.935676	0.596951	0	0	0	0	0.596951	4.3878	0	0	0	1.79085	2.80703	0.935676	2.3878	0	0	0.596951	0.935676	0	0	2.87135	1.87135	0	0	0	0	1	0	0	4.93568	0	0
	ENSMUSG00000098188	59221952	chr10	plus	0	0	0	0	0	0	0	0	0	0	0	0	0	0	0	0	0	0.596951	0	0	0	0	0	0	0	0	0	0	0	0	0	0	0	0	0	0	0	0	3	0	0	0	0	0	0
	ENSMUSG00000038633	182282772	chr1	minus	0	1.87135	0	0	0	0	0	0	0	0	0	0	0	0	0	0	0	0	0	0	2	0	0	0	0	0	0	0	0	1.87135	0	0	0.596951	0	0	0.935676	0	0	0	0	0	0	0	0	0
	ENSMUSG00000020849	75732932	chr11	plus	0	1	0	0	0	0.596951	0	0	0.596951	3	1	0	0	0	0	1	0	0	0	3.80703	0	0	0.935676	0.596951	0	0	0.935676	1.87135	0	2.80703	0.596951	0	0	0	0	0	1.1939	2.80703	0	0	0	0	0	0	2.80703
	ENSMUSG00000031558	47983155	chr5	plus	0	0	0	0	0	0	0	0	0	0	0	0	0	0	0	0	0	0	0	0	0	0	0	0	0	0	0	0	0	0.935676	0	0	0	0	0	0	0	0	0	0	0	0	0	0	0
	ENSMUSG00000007617	93303786	chr13	plus	0	0	0	0	0	0	0	0	0	0	0	0	0	0	0	0	0	0	0	0	0	0	0	0	0	0	0	0	0	0	0	1.87135	0	0	0	0.935676	0	0	0	0	0	0	0	0	0
	ENSMUSG00000032350	77754535	chr9	plus	0.935676	3.7427	0	0	0	0.935676	1.1939	0	0	0.935676	0	1.53263	0	0	0	0.596951	1.79085	0.935676	0.935676	0	3.93568	0	0	0	0	0	0	0	0.596951	0.596951	0	0	0	0	0	0	0	2	0	0	0.935676	0	0	0	0
	ENSMUSG00000063077	149307692	chr4	minus	0	0.596951	0	0	1.1939	0	0	0	0	0	0	0	0	0	0.935676	0	0	0	0	0	0	1	0	0.935676	0	0	0	0	0	0	0	0.596951	0	0	0	0	0	0	0	1.79085	0	0	0	0	1
	ENSMUSG00000010342	87426841	chr11	plus	14.0028	34.119	11.1305	12.5836	18.2619	15.05	32.3925	25.7302	8.13051	3.87135	4.1939	22.8751	12.0019	3.53263	5.79178	5.3878	25.3092	3.87135	25.5202	9.06618	12.857	4.1939	45.3772	0.935676	4.9366	1.93568	5.00093	23.4397	4.53263	17.3253	10.3406	0.596951	3.87135	16.7122	0	5.6622	8.211	3	4.00093	1	4.67838	5.45306	2.79085	1	4.00093
	ENSMUSG00000024201	56326103	chr17	plus	6.00093	2.4683	3.87135	2.4683	9.19576	2.59695	3.87135	5.87228	1.87135	1	0	2.79085	9.59881	10.3235	3.32348	6.45306	0	3.72653	2.93568	2.4683	10.5336	4.92043	3.59695	4.93568	0.935676	0	4.59788	1.79085	5.27533	1.59695	4.25916	5.3878	1	5.92043	5.25916	2.72653	4.4683	11.9537	3.40398	0	0	2.4683	0.935676	2	7.05001
	ENSMUSG00000070462	83884306	chr7	minus	3.59695	0	0	0	0	0	0	0	0	0	0	0	0	0	0	0	0	0	0	0	0	0	0	0	0	0	0	0	0	0	0	0	0	0	0	0	0	0	0	0	0	3	3.53263	1.1939	9.25916
	ENSMUSG00000024294	10725625	chr18	plus	0	0	0	0	0	0	0	0	0	0	0	0	0	0	0	0	0	0	0	0	0	0	0	0	0	0	0	0	0	0	1.1939	0	0	0	0	0	0	0	0	0.596951	0	0	0	0	0
	ENSMUSG00000032399	64173374	chr9	plus	0	0	0	0	0	0	0.935676	0	0	0	0	0	0	0	0	0	0	3.40398	0	0	0	0	0	0	2	0.935676	1.1939	3.80703	0.596951	5.59695	1.93568	0	0	0	0	0.596951	0.935676	0	0	0	0	0	0	0	0
	ENSMUSG00000020300	31870912	chr11	plus	0	0	0	0	0	0	0	0	0	0	0	0	0	0	0	0	0	0	0	0	0	0	0	0	0	0	0	0	0	0	0	0	0	0	0	0	0	0	0	0	0	0	0	0	0
	ENSMUSG00000042707	125066591	chr4	minus	0	0	0	0	0	0	0	0	0	0	0	0	0	0	0	0	0	2.3878	0	0	0	0	0	0.596951	0	0	0	0	0	0	0	0	0	2.80703	0.935676	0	0	0	0	0	0	0	0	0	1.87135
	ENSMUSG00000020257	106170929	chr9	plus	1	0	1	0	0	0	0	1.1939	1.93568	0	2.72653	1.93568	0.596951	1.79085	0	0	0	0	0	0	0	0	0	0	0	0	0	0	0	0	0	0	0	0	0	0	0	0	0	0	0	0	0	0	0
	ENSMUSG00000059070	45718104	chr7	plus	0	0.935676	0.596951	0	1.1939	0.935676	0	0	3.58171	0.935676	1.87135	1.87135	1.1939	0	6.06525	3.7427	0.596951	0	0	2.93568	2	0	0	0	0	0.935676	1	0	0	0	0	2.98476	0	0	7.48541	0	0.935676	0	0	0	0	0.935676	0	0	0
	ENSMUSG00000042178	128238103	chr7	plus	0	0	0	0	0	0	0	0	0	0	0	0	0	0	0	0	0	0	0	0	0	0	0	0	0.596951	0	0	0	0	0.935676	0	0	1.1939	0	0	0	0	3	1	0	0	1	2	3	0
	ENSMUSG00000025508	141447651	chr7	plus	0	0	0	0	0	0	0	0	0	3.1939	1	0	0	0	0	0	0	0	0	0	0	0	0	0	0	0	0	0	0	0	0	0	0	0	1.93568	0	0	0	0	0	0	0	0	0	1
	ENSMUSG00000001415	88336297	chr3	plus	0.935676	0	3.58171	2	1.87135	0.935676	1	0	0	0	2.80703	1.59695	2	0.596951	0	1.87135	3.7427	0	1	0	1.53263	0	0	0	0	0.596951	0.935676	0	0	0	0	1.93568	0.935676	0	0.935676	1.93568	0	0	0	0	6.61405	0.935676	1.93568	0.935676	0
	ENSMUSG00000027508	9833627	chr3	minus	0	0	0	0	0	0	0	0	0	0	0	0	0	0	0	0	0	0	0	0	0	0	0	0	0	0	0	0	0	0	0	0	0	0	0	0	1.87135	0	0	0.935676	0	0	0	0	0
	ENSMUSG00000032336	58582407	chr9	plus	0	0	0	0	0	0	0	0	0	0	0	0	0	0	0	0	0	0	0	0	1.93568	0	1.59695	1.59695	0	0	1.87135	0	10.5979	0	1.93568	0	12.7927	16.3253	3.92043	28.6812	19.4058	8.46923	2.4683	0	0	0	0	7.80703	3.59695
	ENSMUSG00000069135	8165609	chr17	plus	0	0	0	0	0	0	0	0	0	0	0	0	0	0	0	0	0	0	0	0	0	0	0	0	0	0	0	2	0	0	0	0	0	0	0	0	0	0	0	0	0	0	0	3.87135	0
	ENSMUSG00000079477	88045199	chr6	minus	0	0	0	1	0	0	3.40398	0.935676	1.93568	0	0	0	0	0	0	0	0	0	0	0	0	0	0	0	0	0	0	0	0	0	0	0	0	0	0	0	0	0	0	0	0	0	0	0	0
	ENSMUSG00000047446	40037376	chr12	minus	0	0	0	0.596951	0.596951	0	0	0	1	0	0	0	0	0	0	0.596951	0.935676	0	0.596951	0	0	0	0	0	0	1.79085	0.935676	5.61405	0	1.87135	0	0	0	0	0	0	0	0	0	0.596951	5.00093	3.72653	6	0	0.596951
	ENSMUSG00000007872	136143824	chr4	plus	1	3	2.12958	4.32348	9.00093	0	0.935676	3.6622	1	4	2.4683	0	1.53263	9.72653	0.596951	0	0.596951	2.53263	1.79085	0.596951	0	1.1939	0.596951	2.79085	9.53448	7.87228	1.87135	1	1.87135	0.935676	4.67838	1.59695	1.59695	0	3.6622	5.85611	0	0	0	1.93568	2.12958	0	3.93568	2.93568	0
	ENSMUSG00000018293	70654635	chr11	minus	1.93568	17.9866	11.3726	8.72653	11.808	15.0019	14.7275	13.0671	12.8723	6.71128	5.87135	1.1939	3.59695	2.59695	14.6479	6.06525	14.9223	5.19483	16.3744	18.5354	7.19483	14.3253	20.5363	61.6077	74.3843	89.5334	26.2476	58.6531	54.7507	17.1643	12.3235	2.12958	46.1528	57.6711	82.9492	49.169	25.9403	48.1056	37.6659	96.0117	36.3134	75.7539	71.3995	27.4891	88.5434
	ENSMUSG00000046798	5514912	chr5	minus	0	0	0	0	0	0	0	0	0	0	0	0	0	0	0	0	0	0	0	0	0	0	0	0	0	0	0	0	0	0	0	0	0	0	0	0	1	0	0	0	0	0	0	0	0
	ENSMUSG00000063450	75818323	chr12	plus	0	0	0	0	0	0	0	0	0	0	0	0	0	0	0	0.935676	0	0	0	0	0	1.1939	0	0.935676	2.4683	5.45306	4.67838	0	1.93568	1.87135	0	0	0	0	0.935676	0	0	0	0.596951	0	0	0	1.87135	0	0
	ENSMUSG00000021703	92611128	chr13	plus	0	0	0	0	0	0	0	0	0	0	0	0	0	1.1939	0	0	0	0	0.935676	1.1939	0	0	0	0	0	0	1.59695	0	0	3.32348	2	0	0	2	2.80703	0	0	0	0	0	4.51738	2.12958	8.59695	2	4.32348
	ENSMUSG00000014226	160212819	chr1	minus	0	0	0.935676	0	0	0	0	0	1.87135	0	0	0	0.596951	0	0.596951	1.87135	0	1.1939	2.80703	0	0	0	0.596951	0	1	0	0.935676	0	0.935676	0	0	0	0	0	0	2	1.93568	0	0	0	0	0	0	0	0
	ENSMUSG00000020773	116110252	chr11	minus	0	0	0	0	0	0	0	0	0	0	0	0	6.54973	1.87135	0	0	0	0	0	0	0.935676	0	0	0	0	0	0	0	0	0	1	0	0.596951	4	1.79085	0	0	0.935676	0	0	0	0	0	0	0
	ENSMUSG00000024427	38601345	chr18	minus	0	0	0	0	0	4.72653	2.1939	0	0	0	0	1	2.1939	4.00093	0	0	0	0	0	1	0	0.596951	0.596951	4.00093	0.596951	6	7.11433	9.92043	4.25916	0.596951	4.59695	0	0	1	0	2.87135	0	1.59695	11.1939	3.6622	4.85611	2.93568	5.1939	3	0
	ENSMUSG00000051451	90442788	chr7	plus	0	0	0	0	0.935676	0	0	0	0	0.596951	0	1.53263	0	0	0	0	0	0	0	0	0	0	0	0	0	0	0	0	0.596951	2.87135	1.87135	0	0	0	0	0	0	0	0	0	0	0	0	0	0
	ENSMUSG00000038235	171437576	chr1	plus	1.87135	0	2.3878	1.59695	1.1939	0	0	0	0	0	1.1939	1	0	0.596951	3.7427	5.27533	0	0	0	0	0	0	0	1.1939	0.935676	5.27533	0.596951	1.1939	0	0	0	0	0.935676	4	0	0	12.2753	12.3887	3.40398	4.59788	7.27533	8.37256	0	0.596951	4.53263
	ENSMUSG00000021969	57890291	chr14	minus	0	0.596951	0	0	0	0	0	0	2.4683	2.4683	0.596951	1	0	0	0	0	0	0	0	0	0	0	0	0	0	0	0	0	0	0	0	0	0	0	0	0	0	0	0	0	0	0	0	0	0
	ENSMUSG00000037887	142095274	chr7	minus	0	0	0	0	0	0	0	0	0	0	0	0.596951	0	0	0	0	0	0	0	0	0	0	0	0	0	0	0	0	0	0	0	2.80703	0	0	1.79085	0	0	0	0	0	0	0	0	0	0
	ENSMUSG00000075706	80053565	chr10	plus	0.596951	0.935676	0	0.596951	5.72653	0	0.935676	1.1939	0.596951	0.596951	0	0	0.596951	0	0	2	0.596951	0	0	3.1939	0	0	0	0	0	0	0	0	0	2	0	0	0	0	2.72653	2.98476	8.64696	16.1967	4.1939	1.93568	6.72746	0	0.596951	0	0
	ENSMUSG00000049521	78842642	chr15	plus	0	0	0	0	0	0	6	0	0	0	0	0	0	0	2	0	0	0	0	0	0	0	0	0	0	0	0	0	0	0	0	0	0	0	0	0	0	0	0	0	0	0	0	0	0
	ENSMUSG00000029106	34573825	chr5	plus	2.12958	4.25916	3.59695	2.1939	2.80703	1.53263	1.87135	0	0	0	4.12958	0	1.87135	2.79085	0	0.935676	1.87135	8.13051	2	1.93568	0	0	2.80703	3.59695	1.53263	0.935676	0	0	0	1.79085	0	0	0	0	0	1	0	0	0	0	0	0.596951	0.935676	0	9.7427
	ENSMUSG00000030410	19076249	chr7	plus	0	0	0	0	0	1.93568	0	0	0	3	0	0	0	0	0	2	0.935676	0	0	0	0	3.58171	0	0	0	0	0	0	0	0	0.935676	0	0	0.596951	3	0	0	0	0	0	0	0	0	0	0
	ENSMUSG00000005371	88066014	chr17	minus	0	0	0	0	0	0	0	0	0	0	0	0	0	0	2.3878	1.1939	0	0	2.1939	1	0	0	0	0	0	0	0	0	0	2.3878	0.596951	1	0	0	1.87135	2.93568	0	2	0	0	0	0	0.596951	4.93568	0
	ENSMUSG00000018379	88047702	chr11	plus	0.596951	0	0	0	0	0.935676	3.6622	3	0	0	0	0	0	0	2.80703	0	0	2.72653	3.80703	15.1805	0	43.8617	13.4716	7.40398	0.596951	0	0	3.06525	2.4683	0	1.87135	1.79085	4.33965	1.1939	3	3.06525	18.9232	1.1939	0	0	0	1.79085	0	0	0
	ENSMUSG00000068823	103020634	chr3	plus	0	0	0	0	0	0	0	0	0	0	0	0	0	0	0	1	0	0	0	0.596951	0.596951	0.596951	0	0	0	0	0	0	0	0	0	0	0	0	0	0	0	0	1	0	0	0	0	0	0
	ENSMUSG00000022307	41788941	chr15	plus	0	0	0	0	0	0.935676	0	0	0	0	0	0	0	0	0	0	0.935676	0	1	0	1	0	0	1	0.596951	0.935676	0	0	0	0	0	0	0	0.935676	0	0	0.935676	0	0	0	0	0	0	0	0
	ENSMUSG00000015932	143915551	chr2	plus	0	1.1939	0	0.596951	0	0	0	0	0	0	0	0	0	0	0	20.4873	16.3092	7.61405	26.1647	2.4683	3.1939	3.7427	0	0	0	0	0	10.9204	10.1948	8.06525	4.67838	3.87135	0.596951	0	13.6622	4.33965	2.80703	0.935676	5.40398	24.2934	3.6622	8.14668	16.0019	2.87135	10.3397
	ENSMUSG00000084957	53943979	chr19	minus	0	0	0	0	1	0	0	0	0	4.80703	11.2753	2.72653	0	0.935676	0.935676	8.00093	7.12958	16.1796	2.1939	15.9866	69.5596	171.154	374.416	83.6609	175.301	191.029	147.611	257.558	35.1199	36.4577	17.6488	5.40398	75.0151	263.508	1145.84	127.811	24.5202	19.2287	22.7936	14.3092	18.7617	7.06525	9.35676	0	5.92043
	ENSMUSG00000005413	75093622	chr8	plus	0.596951	0	0	0	0	0.596951	0	0	0	0	0	1.87135	0	1.53263	0.935676	0	0	0	0.596951	0	0	0	4.17866	0	0.935676	0	1.87135	0	0	0	1	0	0.935676	0	0	0	0	0	0	0	0	0.935676	0	0	0
	ENSMUSG00000039852	150281627	chr4	plus	0	0	0	0	0	0	0	0	0	0	0	0	0	0	0	0	0.935676	0	0	0	0	0.935676	0	0	0	0	0	0	0.935676	0.596951	0	0	0	0.596951	0	0	0	0	0	0	0	0	4.1939	0	0
	ENSMUSG00000006456	4811599	chr19	minus	0	0	0	0	0	0	0	0	0.935676	0	0.596951	0	0	0.935676	0	0	0	0.935676	0	1	0	0	0	1	0	0	0	1.1939	0	0.935676	0	0	0	0	0	0	0	0.596951	0	0	1	0	0	0	1.1939
	ENSMUSG00000031960	111033915	chr8	plus	2.1939	0	1	0	0.935676	7.14668	0	1.53263	0.596951	1.59695	0.596951	2.72653	6.53356	2.80703	1	0	2.3878	0	0	0	0.596951	1	0	0	0	0	0	1.1939	0	1.1939	0	0	0.596951	0	0	0	0	0	0	0	0	0.596951	0	0	0
	ENSMUSG00000023067	29093772	chr17	plus	0	0	1.93568	0	0	0	0	0	0	0	0	0	0	0	0	0.596951	0	0	0.596951	0.596951	0.935676	0.596951	0	0	0	0	0	0	0	0	1	0	0	0	0	0	0	0	0	0	0	0	0	0.935676	0
	ENSMUSG00000022184	3979511	chr15	minus	0	4	3.6622	0	6.7427	8.85611	5.7427	2	4.40398	4.79085	2.12958	2.1939	3.32348	5.40398	6.11433	0	0	0.596951	0	0.596951	5.19483	0	0.935676	2.3878	1.93568	0	3.58171	8.85611	0	0	4.25916	4.4683	2.98476	6.53356	0	4	1.53263	7.87135	6.80796	0.596951	0.596951	6.19483	0	0.935676	2.1939
	ENSMUSG00000039318	185204173	chr1	plus	0	0	0	0	0.596951	0.596951	0	0	0	0	0	0	0	0	0	0	0	0	0	0	0	0	1	0	0	0	0	0	0	0	0	0	0	1.59695	6.17866	3.53263	0	0	0	0	0	0	0	1.1939	0
	ENSMUSG00000027523	174327757	chr2	plus	0	0	0	0	0	0	0	0	1.79085	2	5.87228	2.98476	0	0.935676	0	0	0	0	3.7427	0	0	0	1	0	0	4.33965	1	0	0	0	0	0	0	1	0	10.4531	15.2753	6.56646	1.87135	2.59695	0	0.596951	1	3.59695	0
	ENSMUSG00000036980	138187199	chr5	minus	0	0	0	0	0	0	0	0	0	0	0	0	2	0.596951	0	0	0	1.1939	0.935676	0	0	0	0	6	0	0	0	0	0	0	0	0	2.3878	0	0	0	0	0	0	0	0	0	0	0	0
	ENSMUSG00000061904	91123967	chr10	minus	0	2.1939	0	0	1.1939	0	2.87135	0	0	0	0	0	0	0	0	0	0	0	4.77561	0	0	0	0	0	0.596951	2.4683	0	3.80703	0	0	0	0	0	0	0	0	0	0	0	0	1.87135	0	0	0	0
	ENSMUSG00000021282	111538216	chr12	plus	0	0.596951	0	0	0	0	0	0	0	0	0	0	0	0	0	0	0	0	0	0	0	0	0.935676	4.00093	0	0	1	0	0	0	0	1.1939	0	0.935676	0	0	1.59695	24.8732	0	1.53263	0	1	4.59695	0	0
	ENSMUSG00000044813	45530804	chr4	minus	0	0	0	0	0	0	0	0.935676	0.935676	0.935676	0	0	0	0	0	0	2.80703	5.00093	4.25916	2.72653	0.935676	0	0.935676	0.935676	0	0	0.596951	0	0	0	0	0	0	1.87135	3	0	1.87135	0	0	0	1.53263	0	0	0	0
	ENSMUSG00000074746	59345754	chr19	minus	0	0	0	0	0	0	0	0	0	0	0	0	0	0	0	0	0	0	0	0	0	0	0	0	0	0	0	0	0	0	0	0	0	0	0	0	0.596951	0	0	0	0	0	0	0	0
	ENSMUSG00000023075	123750261	chr4	minus	3.98476	0	0	0	0	0.935676	1.53263	0	0	0	0.596951	0	0.935676	0	0	0	0	0	0	0	0	0	0	0	0	0	7.96951	9.92136	0	0.596951	0	0	0	0.935676	0	0	0	0	0	0	0	0	0	0	0
	ENSMUSG00000066894	117318753	chr5	plus	0.596951	1.53263	1	2.12958	15.8089	6.80703	3.6622	4.59788	6.46923	9.79178	18.7455	21.8918	5.67838	8.85611	0	3.06525	0	0	0	2.87135	1	1.87135	3.72653	1	2.53263	0	3.79085	0	0.596951	1.79085	0.935676	0.596951	2	0	10.3897	5.53263	0	1	3.4683	0	4.87135	0.596951	3.12958	0.935676	4.67838
	ENSMUSG00000071793	20424807	chr8	minus	0	0	0	0	0	0	0	0	0	0	0	0	0	0	0	0	0	0	0	0	0	0	0	0	0	0.935676	0	0	0	0	0	0	0	1.79085	0	0	0	0	0	0	0	0	0	0	0
	ENSMUSG00000024900	3323348	chr19	plus	0	0	0	0	0	0	1.1939	0	0	0	1.87135	1	0	0	0	0	0	11.807	1.1939	0	4.80703	1	0	10.1948	2.1939	0	15.454	3.59695	4	11.808	15.647	12.261	12.1796	0	4.7427	0	1.87135	0	6	0.596951	0	2.80703	0.935676	0	0
	ENSMUSG00000042622	79347638	chr15	plus	0	0	0	0	0	0	0	0	0	0	0	0	0	0	0	0	0	0	0	0	0	0	0	0	0	3	0	0	0	1	0	0	0	2.4683	11.404	2.1939	2.72653	0	1.1939	0	0	0	0	0	0
	ENSMUSG00000033769	85069457	chr6	minus	0	0	0	1.87135	0	0.596951	0.935676	0	0	0	0	0	0	0	0	0	0	0	0	0	0	0	0	0	0	0	0	0	0	0	0	0	0	0	0	0	0	1	0	0	0	0	0	0	0
	ENSMUSG00000022146	6874304	chr15	minus	0	0	0	0	0	0	0	0	0	0	0	0	0	0	0	0	0	0	0	0	0	0	0	0	0	0	0	0	0	0	0	0	0	0	0	0	0	0	0	0	0	0	0	0	0
	ENSMUSG00000048285	70825509	chr12	plus	0	0	0	0	0	0	0	0	0	0	0	0	0	0	0	0	0	0	0	0	0	0	0	3.40398	6.7427	2.80703	4.00093	0	0	3	1.53263	0	0	1	0.935676	0	4.25916	0.935676	2.72653	0	0	1	0	0	0
	ENSMUSG00000024811	36834280	chr19	plus	0	0	0	0	0	0	0	0	0	0	0	0	0	0.935676	0.935676	0	0	0	0	0	0	0	0	0	0	0	0	0	0	0	0	0	0	0	1	0	0	4.12958	3.87135	1	5.25916	1.1939	0	1.93568	0
	ENSMUSG00000021948	30626208	chr14	minus	0	0	0	0	0	0	0	0	0	0	3.40398	0	0	0	0	0	0	0	0	0	0	0	0	0	0	0	0	0	0	0	0	0	0	0	0	0	0	0	0	0	0	1.79085	3.12958	1	2.4683
	ENSMUSG00000060402	34812686	chr7	minus	0	0	0	0	0	0	0	0	0	0	0	0	0	0	0	0	0	0	0	0	0	0	0	0	0	0	0	0	0	0	0	0	0	0	0	0	0	0	0	0	0	0	0	0	0
	ENSMUSG00000019951	89745012	chr10	plus	0	0	0	0	0	0	0	0	0	0	0	0	0	0	0	0	0	0	0	0	0	0	0	0	0	5	0.596951	0	0	0	0	0	0	0	1	0	2	2.59695	0	2	6.87228	0	3	0	0
	ENSMUSG00000016528	131097834	chr1	minus	0	0	0	0	0	0	0	0	0	0.935676	0.935676	0	0	0	0	0	0	0	0	0	0	0	0	0	0	0	0	2.3878	0	0	0	0	0	0	0	0	0	0	0	0	0	0.935676	0	0	0
	ENSMUSG00000029229	75044582	chr5	minus	0.596951	1.87135	0	4.17866	2	1.59695	0.596951	2.4683	0	8.77561	2.80703	3.79085	0	0.935676	0.935676	2.98476	0.596951	2.98476	4.7427	1.87135	1.1939	0	0.596951	0	0	0	0	0	0.596951	0.935676	0	2	0	0	0	0	0	0.596951	2.3878	0	0	0	0	0	0
	ENSMUSG00000032244	62811934	chr9	minus	0	0	0	0.935676	0.935676	0	0	0	0	0	2.12958	0	0	0	0	0.596951	0	0	1.87135	0	0	0	0	0	0	0	0	0	0	0	0	0	0	0	0	0	0	0	0	0	0.596951	0	0	0	0
	ENSMUSG00000021959	57746079	chr14	minus	0	0	0	0	0	0	5.61405	0	0.596951	0	0	0	0	0.935676	0	0	0	0	3.1939	0	1.87135	0.596951	1.79085	1.1939	0	0	0	0	0	0	0	0.935676	0	0	0	0	3.06525	0	0	0	0.596951	0	0	0	0.596951
	ENSMUSG00000034158	37868363	chr16	plus	0	0	0	0	0	0	0	0	0	0	0	0	0	0	0	0	0	0	0	0	0	0	0	0	0	0	0	0	0	0	0	0	0	0	0	0	0	0	0	0	0	0	0	0	0
	ENSMUSG00000045482	144768175	chr5	plus	0	0	0	0	0	0	0	0	1.87135	0	0.596951	0	0	0	0	0	0	0	0	1	0	0	0	0	0.935676	0.596951	2.4683	0	5	0	0	3.87135	6.33965	0.935676	6.38873	1.59695	6.33965	4.80703	0	6.9366	4.9366	0	0	0	0
	ENSMUSG00000029290	105876580	chr5	plus	0	0	0	0	0	0	0	0	0	0	0	0	1	0	0	0	0	1.53263	0	0	0	0	0	0	1.87135	0	0	0	0	0	0	0	0	0	0	0	0	0	0	0	0	0	2.72653	0	0
	ENSMUSG00000025509	141455207	chr7	plus	3.87135	6.92043	6.00093	14.2448	13.0019	2.59695	25.7793	6.92043	39.7488	13.7927	32.312	17.3253	9.45399	19.504	7.19483	16.2601	5.00093	4.85611	3.06525	16.3744	7.7427	10.5183	4.59788	3.72653	2.12958	18.0833	7.9366	12.05	8.34058	3.87135	6.87135	16.2439	11.0509	4.06525	6.00093	0.596951	4.40398	0	8.32441	6.87228	12.8089	19.2281	8.59788	2.1939	2.80703
	ENSMUSG00000030747	99182720	chr7	minus	0	0	0	0	0	0	0	0	0	0	0	0	0	0	0	0	0	0	0	0	0	0	0	0	0	0	0	0	0	0	0	0	0	0	0	0	0	0	0	0	0	0	0	0	0
	ENSMUSG00000030452	55962420	chr7	minus	0	0	0	0	0	0	0	0	0	0	0	0	0	0	0	0	0	0	0	0	0	0	0	0	0	0	0	0	0	0	0	0	0	0	1.1939	0	0	0	0	0	0	0	0	0	0
	ENSMUSG00000031681	79399428	chr8	minus	0	0	0	0	0	0	0	0	0	0	0	0	0	0	0	0	0	0	0	0	0	0	0	0	0	0	0	0	0	0	0	0	0	0	0	0	0	0	0	0	0	0	0	0	0
	ENSMUSG00000028495	86857367	chr4	minus	0	0	0	0.935676	0	0	0	0	0	0	0	0	0	0	0	0	0	0	0	0	0	0	0	0	0	0	0	0	0	0	0	0	0	0	0	0	0	0	0	0	0	0	0	0	0
	ENSMUSG00000049076	31201163	chr16	minus	0	0	0	0	0	0	0	0	0	0	0	0	0	0	0	0	0	0	0	0	0	0	0	0.596951	0	0	5.3878	0	0	0	0	0	0	0	0	0	0	0	0	0	0	0	0	0	0
	ENSMUSG00000057367	7837009	chr9	minus	0	1.53263	0	0	0	0	1.1939	0	0	0	0	0	0	1.79085	0	0.935676	0	0	0	0	0.935676	1.87135	0	1.79085	1.53263	0	3.06525	0	2	0	0	0	14.3744	53.0885	8.50214	14.4869	10.3735	0.596951	0.935676	2.59695	198.617	24.5702	7.3878	9.92136	107.308
	ENSMUSG00000067455	21735062	chr13	plus	0	0	0	0	0	0.935676	0.935676	0	2	0.596951	0.935676	0	0	0	0	0	1.87135	0	1	0	0	0	1	0	0	0	0	0	0	0	0	1	0	0	2.59695	0	0	0	0	0	0	0	0	1	0
	ENSMUSG00000020745	74724350	chr11	minus	0	0	0	0	0	0	0	0	0	0.935676	0	0	0	0	0	0	3	0	0	0	0	4.33965	0	0	0	0	0	0	0.935676	0	0	0	0	0	0.935676	0	0	0	0	0	0	0	0	0	2.4683
	ENSMUSG00000020814	116828017	chr11	minus	5.53356	4.85611	6.87228	0	9.27626	8.87228	1.53263	7.59788	8.67838	6.72653	11.5507	0.596951	1.87135	1.1939	1.93568	2.12958	0	11.9366	6.59788	10.807	8.46923	4.7427	9.35676	5	0	6.33965	2.4683	0.935676	5.9366	1.53263	4.67838	8.87228	2.12958	0	8.53356	12.7275	8.06618	12.2119	1.87135	10.8089	4.1939	2.80703	6.64696	2	0
	ENSMUSG00000022508	23988633	chr16	minus	0	0	0	0.596951	4.72653	0	2	0	0	0	1	2.87135	0	0.935676	0	0	0.935676	1.59695	0	6	9.17959	4	3.1939	13.1805	21.1143	5.32348	7.3878	1	9.51738	17.4549	3.58171	3.53263	38.6336	31.0366	23.6631	1.93568	3.06525	4.00093	1.53263	0.596951	0	0.596951	8.93753	2.87135	8.06525
	ENSMUSG00000073411	35263096	chr17	plus	0	0	1	0	1.93568	0	0	0	0	0	0	0	1.87135	0	0	0	0	0	0	0	0	0	0	0	0	0	0	0	3	0	0	0	0	0.596951	0	0	0.935676	0	0	0	1.87135	1	0.596951	1	0
	ENSMUSG00000031701	85555338	chr8	minus	3.58171	1	0	0	0	2.59695	2.72653	1.79085	0	1.53263	0	1.79085	3.58171	0.935676	2.3878	2.80703	0	1.53263	0	0	0	0	0	1.1939	0	0	0.935676	3.7427	0	3.1939	0.935676	0	0	0	0	3.7427	2	0	0	1.87135	0	0	0.935676	0	0
	ENSMUSG00000039219	14063802	chr13	plus	0	0	3.7427	1.1939	1	0	7.32348	0	0	0	0	2.59695	0.596951	0.935676	1.53263	0	0	1	0.935676	0.935676	0	0	2.3878	0	0	2	0	0	2.93568	0	0.596951	0	0	0	0	0	0	3.7427	0	0	0	0	0.935676	4.4683	0.596951
	ENSMUSG00000034412	4186844	chr11	plus	7.87135	6.54973	1.87135	1	6.3878	6.38873	3.06525	2.79085	4.40398	1.87135	0	1.79085	4.12958	4	4.3878	3.40398	3.7427	0	0	0	0	1.87135	0	0	5.9366	2	1.1939	0	4.7427	1	7.6622	2	1.87135	12.4863	0	0	1	3.93568	0	1.93568	0.596951	0	0	3.06525	1.87135
	ENSMUSG00000013622	31048665	chr5	plus	0	0	0	0	0	0	0	0	1	0	0.596951	0.935676	22.8427	0	0	0	0	0	0	0	0	0	0	0	0	0	0	0	1.87135	0	0	0	0	0	0	0	0	0	0	0	0	0	0	0	0
	ENSMUSG00000045128	70897413	chr8	minus	0	0	0	0	0	0	0	0	0	0	0	0	0	0	0.596951	0	1.87135	0	0	0	0	0	0	0	0	0	0	0	0	0	0	0	0	0	0	0	0	0	0	0	0	0	0	0	0
	ENSMUSG00000022451	94589817	chr15	minus	0	0	0	0	0	0	0	0	0	0	0	0	0	0	0.596951	1.1939	2	1	0	0	0	0	0	0	0	1	0	0	0	0	0	0	0	0	0	0	0	0	0	0	0	0	0	0	0
	ENSMUSG00000074749	146855921	chr2	plus	0	0	0	0	0	0	0	0	0	0	0	0	0	0	0	0	0	0	0	0	0	0	0	0	0	0	0	0	0	0	0	0	0	0	0	0	0	0	0	0	0	0	0	0	0
	ENSMUSG00000025026	53142796	chr19	plus	0	1	0.935676	0	0	0	0	1.1939	0	0	0	0	0	0.596951	1	0	1	0.596951	0	1.1939	1.1939	2.1939	0	0.935676	0	2	0	0	1	0	0.596951	0	0	0	0	0	1.79085	0	4.98476	12.3887	27.8265	33.8613	8.27533	4.25916	3.98476
	ENSMUSG00000047213	16183201	chr3	plus	0	0	0	0	0	0	0	0	0	0	0	0	0	0	0	0	0	0	0	0	0.935676	0.935676	1.53263	0	0	0	0	0	0	0	1.87135	0	1.53263	0	1.87135	0	0	0.935676	0.935676	0.935676	0	0	0	0	0
	ENSMUSG00000025372	119943092	chr11	plus	1.59695	1.93568	4.7427	1.53263	8.4683	1.79085	8.67838	2.87135	8.4683	8.00186	0.935676	2.87135	1.79085	4.53263	1.87135	6.06525	0.935676	4.67838	0.596951	8.211	0	1.87135	2.87135	1.1939	0	5.40398	2.53263	1.53263	0.935676	0	7.92136	0	4.33965	0	2.80703	0	3.93568	7.66313	2.12958	1	8.211	1.79085	2.87135	1	6.19483
	ENSMUSG00000024042	31855796	chr17	minus	1	0	0	0	0	0	0	0	0	0	0	0	1.79085	0	0.596951	0.935676	0	0	0.935676	1.53263	0.596951	2.80703	0	0	0	0	2.1939	0	0	4.51738	0.935676	0	2.80703	0	12.5826	1.79085	2.3878	0	3.7427	8.79085	13.9866	12.6631	4.00093	2.80703	3.93568
	ENSMUSG00000057841	115808743	chr6	minus	0	0	1.87135	0	0	0	0	0.596951	0	1.87135	0	0	3	0	2.12958	0	0	0	0	0	0	0.596951	0	0	0	0	0.935676	2.93568	0	2	0	0	0	2.12958	0	0	0	0.935676	0	0	0	0	0	0	0
	ENSMUSG00000032594	108002665	chr9	plus	0	0.935676	0	0	0	0	0	0	0	0	0	0	0	0	0	0	0	0	1	0	0	0	0	0	0.935676	0	0	0	0	0	0	0	0	0	0	0	0	0	0	0	0.935676	0	0	0	0
	ENSMUSG00000020260	77259302	chr10	plus	0	0	0	0	0	0	0	0	0	0	0	0	0	0	0	0	0	0	0	0	0	0.596951	0	0	0	0	0	0	0	1.1939	0.935676	0	6.05001	0	0	1.1939	0	1.1939	0	0	0.596951	0	0	0	0
	ENSMUSG00000062901	20097574	chr16	plus	0	0	0	0.596951	0	0	0	0	0	0	0	0	0	0	0	0	0	0	0	0	0	0	0	0	0	0	0	0.596951	0	0.935676	0	0	0	0	0	0	0	0	0	0	0	0	0	0	0
	ENSMUSG00000028780	17574748	chr5	plus	0	0	0	0	0	0	0	0	0	0	0	0	0.596951	0	0	1	0	0	0	0	0	0	0	0	0	0	0	0	0	0	0	0	0	0	0	0	0	0	0	0	0	0	0	0	0
	ENSMUSG00000025982	55027479	chr1	minus	0	0	0	0	0	0	0	0	0	0	0	0	0	0	0	0	0	0	0	0	0	0.596951	0	0	0	0	0	0	0	0	0	0	0	0	0.596951	0	1	1.1939	0	0	1	0	0	0	0
	ENSMUSG00000047648	11281374	chr10	plus	1.1939	0	0	3.7427	0	0	0	0	0	0	0	2	0	0	0	1	0	0	0	0	0	0	0	0	0	0	0	0	0	0	0	0	0	0	2.12958	0.596951	0	0	0	0	0	1.87135	2.98476	1.53263	0
	ENSMUSG00000022144	7810048	chr15	plus	0	0	0	0	0	0	0	0	0	0	0	0	0	0	0	0	0	0	0	0	0	0	0	0	0	0	0	0	0	0	0	0	0.596951	0	0	0	0	0	0	0	0	0	0	0	0
	ENSMUSG00000042410	75832177	chr2	plus	0	0	0	0	0	0	0	0	0	0	0	0	0	0	0	0	0	0	0	0	0	0	0	0	0	0	0	0	0	0	0	0.596951	0	0	0	0	0	0	0	0	6.17866	2	0	0	0.935676
	ENSMUSG00000044641	168081150	chr2	plus	1	1.79085	5.06525	5.19483	1.1939	0	2.79085	2.3878	0.596951	8.90519	0	1.79085	3.40398	0	0.596951	4.51738	1.1939	3.1939	1	0.935676	1	1	1.1939	3.58171	0.596951	0	1.79085	2.72653	1.1939	0.596951	0	3.93568	9.06618	1.53263	8.67931	0.935676	1.93568	4.06525	0	0	2.72653	15.261	12.0671	1.79085	0.935676
	ENSMUSG00000024740	10605597	chr19	plus	0.935676	0.596951	2.87135	2.98476	0	0	1	0	0	0	0	1.93568	2.1939	3	3.53263	0	0	0.596951	3.58171	4.4683	1.53263	0	1	0	0	0	1.53263	0	0	0	0	3.79085	0	0	0.935676	3	0	0	1	0	0	2.80703	0	0	0
	ENSMUSG00000040118	15934739	chr5	plus	0	0	0	0	0	0	0	0	0	0	0	0	0	0	0	0	0	0	0	0	0	0.935676	0	0	0	0	0	0	0	0	0	0	0	0	0	0	0	0	0	0	0	0	0	0	0.935676
	ENSMUSG00000032855	24550054	chr17	plus	0	0	1	1.93568	0	0	0.935676	0	0	0	0	1.79085	0	0.596951	0	0	0	0.596951	0	0	0	2.80703	0	0	0	0.935676	0	0	1.87135	1	0	0	6.77561	0	1	1.79085	0	0	0.596951	0.935676	0	7.19483	8.14668	3.6622	0
	ENSMUSG00000020184	117710687	chr10	minus	0	0	0	0.935676	0	0	0	0	0	0	0	0	0	0	0	0	2.80703	2.12958	0	0.596951	0	0	0.596951	0	1.1939	0	0	0	0	0	0	0	0.935676	1.1939	0	0	0	0	0	0	2	1.79085	0	0	0
	ENSMUSG00000032412	96364315	chr9	minus	0	0	0	0	0	0	0	0	0	0	0	0	0	0	0	0	0	0	0	0	0	0	0	0	0	0	0	0	0	0	0	0	0	1.93568	2.3878	4.67838	0	0	0	0	0.935676	0	0	0	0
	ENSMUSG00000052031	6961117	chr17	minus	0	0	0	0	0	0	0	0	0	0	0	0	0	0	0	0	0	0	0	0	0	0	0	0	0	0	0	1.59695	0	0	0	0	0	0	0	0	0	0	0	0	0	0	0	1.79085	0
	ENSMUSG00000037643	30995859	chr3	plus	0	0	0	0	0	0	0	0	0	0	0	0	0	0	0	0	0	0	0	0	0	0	0	0	0	0	0	0	0	0	0	0	0	0	0	0	0	0	0	0	0.596951	0.596951	0	0	0.596951
	ENSMUSG00000024608	60774653	chr18	plus	2.3878	0	0	0.935676	0	0	0	0	0	0	0	0	0	0	0	0	0	0	0	0	0	0	0	0	0	0	0	0	0	0	0	0	0	0	0	0	0	0	0.596951	0	3.4683	2.53263	0	1.59695	0
	ENSMUSG00000025236	59291606	chr9	plus	0	0	0	0	0	0	0	0	0	0	0	0	0	0	0	0	0	0	0	0	0	0	0	0	0	0	0	0	0	0	0	0	0	0	0.935676	1	0	0	0	0	0	0	0	0	0.596951
	ENSMUSG00000051495	126593986	chr8	minus	4	1.1939	11.2439	15.9704	10.8409	1	3.72653	4.4683	0.935676	3.79085	5.11433	1.53263	2.72653	6.59788	3.93568	4.77561	3.3878	1.1939	4.9366	6.58171	4.98476	18.0653	25.5997	5.92043	9.40491	8.58264	0	7.40491	9.14668	8.51738	5.59788	1.93568	48.9598	136.91	14.5674	9.59788	1	6.64696	0.596951	1.53263	0	5.93568	1.79085	32.0705	2.1939
	ENSMUSG00000001525	35838232	chr17	minus	2.12958	4.87135	0.596951	0	0	0	2.98476	0	0	0	0.596951	0	0.935676	0.935676	0.935676	2	1.79085	0	2.93568	0.596951	3.06525	0	2	0	10.0019	2.93568	0.935676	0	0	0	0	0	15.3268	0	0.596951	0.596951	0	2.80703	0.596951	0	0	0	4.79085	0.596951	5.67838
	ENSMUSG00000022992	98534264	chr15	minus	1	12.6631	15.6479	10.7436	10.3573	10.7918	12.3406	11.7446	17.3092	15.9223	10.5988	14.7122	8.11433	6.19483	10.0824	5.92043	4	10.6631	11.4863	9.72746	8.53356	8.42108	0.596951	1.53263	26.8098	2	1	1.53263	11.6631	7.6622	3.06525	3.06525	1	6.45306	5.59788	14.5979	10.018	1.59695	9.51831	8.27533	8.87135	1.53263	2	7.14668	4.7427
	ENSMUSG00000061079	110061812	chr7	plus	11.5021	47.8937	20.7936	1.53263	10.7275	22.7784	21.5674	6.9366	10.05	70.3004	18.4549	44.9909	25.1643	27.3592	27.5363	29.8751	25.5031	31.7479	30.1814	27.8104	35.6845	37.9909	22.1796	29.2796	37.2315	34.7936	88.7693	30.3439	30.1342	48.9141	13.7113	11.4531	1.93568	20.5183	28.6836	25.1162	11.8561	23.8265	74.0104	22.7293	28.1019	35.9875	21.1019	54.1043	16.3244
	ENSMUSG00000025880	75367364	chr18	plus	0	0	0	0	0	1	0	0	0	0	0	0	1	0	2.1939	0	1.59695	0	0	0	0	0	0	0	0	0	0	0	0	0	0	0.596951	0	1.87135	0	0	0	0	0	0	0	0	0	1	1.1939
	ENSMUSG00000020248	82763887	chr10	minus	0	0	0	0	0	0	0	0	0	0	0	0	0	0	0	0	0.596951	0	0	0	0	0	0	0	0	0	0	0	0	0	0	0	0	0	0	0	0	0	0	0	0	0	0	0	0
	ENSMUSG00000032217	70503740	chr9	minus	0	0	0	0	0	0	0	0	0	0	0	0	0	0	0	0	0	1.1939	0	0	0	0	0	0	0	0	0	0	0	0	0	0	0	0	0	0	0	0	0	0	1	1	0	0	0
	ENSMUSG00000042688	75409990	chr9	minus	0	0	0	0	0	0	0	0	0	0	0	0	0	0	0	0	0	0	0	0	0	0	1	0	0	0	1	0	0	1	0	2.12958	0	0	0.596951	0	0	0	0	0	0	0	0	0	0
	ENSMUSG00000026074	39900913	chr1	plus	0	0	0	0	0	0	0	0	0	0	0	0	0	0	0	0	0	0	0	0	0	0	0	0	0	0	0	0	0	0	0	0	0	0	0	0	0	0	0	0	0	0.935676	0	4.79085	0
	ENSMUSG00000025362	128626501	chr10	minus	0	1	0	0.935676	0	2.80703	4.59695	0	0	0	0	0	0	1	2.4683	0	2	0	1.59695	0.935676	3.06525	0	1.1939	0	1.1939	1.53263	1.1939	0	0	0	4.77561	0.596951	0	0	0	1.79085	0	0	0.596951	2	0	1.1939	0	1.87135	0
	ENSMUSG00000037503	34843013	chr1	minus	0	0	0	0	0	0	0	0	0	0	0	0	0	0	0	0	0	0	0	0	0	0	0	0	0	0	0	0	0	0	0	0	0	0	0	0	0	0	0	0	0	0	0	0	0
	ENSMUSG00000002625	32350550	chr17	minus	0	3.12958	2.4683	9.06525	5.12958	12.5174	9.53356	7.11433	0.596951	3.1939	30.1805	2.4683	18.8723	19.7446	15.4058	5.06525	13.4049	1.87135	5.85611	9.67931	10.6141	0.935676	7.48541	5.59788	4.12958	14.7284	7.1939	17.8589	5.37256	7.74363	11.6479	6.00093	15.3887	4.79085	0	0.596951	5.9366	0	11.8561	11.3406	0.596951	11.0019	18.8107	22.1019	8.51738
	ENSMUSG00000070738	87853301	chr1	plus	0	0	1.79085	0	0	2.80703	1.87135	0.935676	0.935676	1.87135	0	3.93568	1.1939	3.93568	0	3	0	1.1939	2.53263	2.12958	2	1	0	2.80703	1.87135	0	0.935676	1.87135	0	3	1.1939	1.1939	0	0	0	0	0.596951	0	0	3.06525	2.80703	0	1	2	1.79085
	ENSMUSG00000025290	24490718	chr14	plus	0	0	0	0.935676	0	0	0	0	0	0	0	0	0	0	0	0.596951	0	0	2.80703	0	0	0	0	0	0	0	0	0	0	0	0	0	0	0	0	0	0	0	2	0.935676	0	0	0	0	0
	ENSMUSG00000028788	129820263	chr4	plus	0	0	0	0	0	0.935676	1.59695	0	0	1.93568	0	0	0	0	0	0	0	0	2.59695	0	0	0	4.00093	0	0	4.33965	0.935676	11.7927	9.13051	64.2019	148.278	130.602	69.0928	23.6979	97.5328	43.4601	1	11.4378	1.79085	5.85611	4.00093	16.5674	5.58171	14.5183	1.1939
	ENSMUSG00000026499	180726072	chr1	plus	0	0	0	0	0	0	0	0	0	0	0	0	0	0	0	0	0	0	0	0	0	0	0	0	0	0	0	0	0	0	0	0	0	0	0	0	0	1	0	0	0	0	0	0	0
	ENSMUSG00000090086	123141088	chr5	minus	2.12958	10.7909	1.1939	4.32348	58.9294	14.5021	3.59695	13.3878	8.17866	8.4683	3.58171	2.53263	0	2.12958	0	2.93568	1.79085	22.9552	25.1805	22.9866	31.8427	49.2634	47.9909	28.0043	21.5988	47.9589	38.0705	19.1143	18.8409	6.72653	4.59695	38.0214	42.9409	44.6512	48.6193	46.7641	19.8418	7.80703	29.15	22.1653	14.7275	22.4235	29.1162	19.5836	55.7641
	ENSMUSG00000022043	66297066	chr14	plus	0	0	0	0	0	0	0	0	0	0	0	0	0	0	0	0	0	0	0	0	0	0	0	0	0	0	0	0	0	0	0	0	0	0	0	0	0	0	0	1.87135	0	0	0	0	0
	ENSMUSG00000074622	160367065	chr2	minus	0	0	0	0	0	0.596951	0	0	0	0	0	0	0	0	0	0	0	0	0	0	0	0	0	0	0	0	0	0	0	0	0	0	0	0	0	0	0	0	0	0	0	0	0	0	0
	ENSMUSG00000072501	66577581	chr15	plus	0	0	0	0	0	0	0	0	0	0	0	0	0	0	0	0	0	0	0	0	0	0	0	0	0	0	0	0	0	0	0	0	0	0	0	0	0	0	0	0	0	0	0	0	0
	ENSMUSG00000030527	80688885	chr7	minus	1.79085	0	0	0	1.59695	0	0	0	0	0	0	0.596951	0	0	0	0	0.596951	0.596951	0	0	0	0.935676	0	0	0	0	0	0	0	0	1.1939	0	0	0	0.935676	0	0	0	0	0	0	1	0	1.1939	3.1939
	ENSMUSG00000004096	14500680	chr9	plus	0	0	0	0	0	0	0	0	1.87135	0	0	0	0	0	0	0	0	0	0	0	1	0	0	0	0	1.87135	0	0	0	0	0	0	1.1939	0	0	0	0	0	0	0	0	0	0	0	0.935676
	ENSMUSG00000015095	25500839	chr2	plus	0	0	0	0	0	0	0	0	0	0	0.935676	0	0	0	0	0	0	0	0	0	0	0	0	0	0	0	0	0	0	0	0	0	0	0.935676	0	0	0	0	0	0	0	0	0	0	0
	ENSMUSG00000025147	142061055	chr7	minus	4.33965	0	0	5.67838	0	0	0	0	0	0	0	0	0	0	0	0.935676	0	0	0	0.596951	0	3.7427	0	0	1.1939	0	0	0	0	0	0	0	0	0	0	0	0	0	0	0	0	0	0	0	0
	ENSMUSG00000093904	126945843	chr8	minus	3.92043	3.06525	7.6622	3.72653	1.1939	5.87228	1.93568	2.12958	1.93568	1	0	3.6622	0.935676	3.32348	1.93568	1.59695	1.1939	1.1939	0.935676	1.87135	5.19483	4.93568	0	0.935676	6.46923	0	3.72653	0.596951	4.59695	1	1	0	0	0	0	4.67838	7.48541	0	0	8.92043	0	0	0	0	1.53263
	ENSMUSG00000020114	119240069	chr10	minus	0	0	0	0	0	0	0	0	0	0	0	0	0	0	0.596951	0	0	0	0	1.1939	0	0.935676	0	0	0	0	0.596951	0	0	0	0	0	0	0	1.87135	1.79085	0	0.596951	0	0	0	1	1.79085	0	0
	ENSMUSG00000033278	67354508	chr17	minus	0	0	0	0	0	0	0	0	0	0	0	0	0	0	0	0	0	0	0	0	0	0	0	0	0	0	0	0	0	0	0	0	0	0	0	0	0	0	0	0	0	0	0	0	0
	ENSMUSG00000030934	132576348	chr7	minus	0	0	0	0	0	0	0.935676	0	0	0	0	0	0	0	0	0	0	0	0	0	0	0	0	0	0	0	0	0	0	0	0	0	0	0	0	0	0	0	0	0	0	0	0	0	0
	ENSMUSG00000029638	8509406	chr6	plus	0	0	0	0	0	0	0	0	0	0	0	0	0	0	0	0	0	0	0	0	0	0	0	0	0	0	0	0	0	0	0	0.935676	0	0	0	0	0	0	0	0	0	0	0	0	0
	ENSMUSG00000000374	78244635	chr10	minus	0	0	0	1.1939	1	0	0	0	0	1.1939	0	0	0	3	0	0	0	0.596951	0	0	0	0	0	0.596951	0	2.80703	0	0	1.53263	0	0	1.87135	0	0	0	0	0	0	0	0	0	0	0	0	0
	ENSMUSG00000034168	86884818	chr12	minus	0	0	0	0	0	0	0	0.935676	0	2.87135	0	4	3.72653	0	0	0	1	1.87135	0.596951	0.596951	0.935676	0.596951	1.87135	0	1	0	1.1939	0	0	0.935676	0	1.87135	0	0	0	0	0	0	0	2.59695	0	0	0	0	0
	ENSMUSG00000000738	123065520	chr8	plus	0	0	0	0	0	0	0	1.87135	0	0	0	0	0	0	0	0	0	0	0	0	0	0	0	0	0	0	0	0	0	0	0	0	0	0	0	0	0	0	0	2.3878	0	0	0	0	0
	ENSMUSG00000022797	32608983	chr16	plus	0	0	0	0	0	0	0	0	0	0	0	0	0	0	0	0	0	0	0	0	0	0	0	0	0	0	0	0	0	0	0	0	0	0	0	0	0	0	0	0	0	0	0	0	0
	ENSMUSG00000031446	13105740	chr8	plus	0	0	0	0	0	0	0	0	0	0	0	0	0	0	0	0	0	0	0	0.935676	0	0	1.1939	0.935676	0	0	0	0	0	0	0	0.596951	0	10.7284	1	0.596951	0.596951	0.935676	5.59788	0.596951	0	0	3.40398	11.1476	9.59881
	ENSMUSG00000019854	18055585	chr10	plus	0	0	0	0	0	0	0	0	0	0	0	0	0	0	0	0	0	0	0	0	0	0	0	0	0	0	0	0	0	0	0	0	0	0	0	0	0	0	0	0	0	0	0	0	0
	ENSMUSG00000056076	140419305	chr5	plus	0	0	0	0.935676	0	0.935676	1.87135	1.1939	2.80703	0	0	0	0	0	1.87135	0	0	0	0	0	2	0.596951	0	0	1.53263	1	0	0	0	0	0.596951	0	0	0	0	0	0	0	0	2.4683	0	0	7.12958	2.12958	17.5845
	ENSMUSG00000032786	106247867	chr9	minus	4.67838	0	0	0	0.596951	0	0.596951	0	0	4.67838	0	1	1.87135	0.596951	3.1939	0	1.87135	0	0	0	0	0	0	0	0	0	0.596951	0	0	0	0	0	0	0	0	0	2.80703	0	0.935676	0	3.7427	0.935676	0	0	0
	ENSMUSG00000024002	32284722	chr17	minus	1	1.1939	0	0	0	0	0	0	0	0	0	0	0	0	0	0	0	0	0	0	6	0	0	0	0	0.935676	0	0	0	0	0	0	0	0.935676	0	0	0	0	0.596951	0	0	0	0	0	0
	ENSMUSG00000037234	26119168	chr8	minus	0	1	0	3	0	1	0	0	0	0	2	0	0.935676	0	0	2.4683	0.935676	0	5.61405	0.935676	0.596951	0	0	0	0	0	0	0	0	2	0	2.80703	0	0	0	0	1.1939	3.3878	0	0.935676	0.935676	0	0	0	0
	ENSMUSG00000001552	100397763	chr11	minus	0.596951	0	0	0	0	0	0	1.79085	0	0	0	0	0	0	2.72653	0.935676	1.1939	0	0	0	0	0	0	0	1.87135	0	0	0	0	0	0	0	0	2.80703	0	0	0.596951	0	1.53263	0	0	0	0	0	0
	ENSMUSG00000024247	83215279	chr17	plus	3.98476	0	0.596951	1.79085	0.935676	0	0	0	0	0.596951	0.935676	0	1	1	1.79085	2.80703	1.79085	0	0	0.596951	0.596951	1	0	0	0	3.58171	0.596951	0	0	0	0	10.1787	3.59695	0	0	0.596951	1.59695	1.1939	0.935676	1	0.596951	1	5.59788	6.53356	1.1939
	ENSMUSG00000028456	43058985	chr4	plus	0	0	0.596951	0	1.79085	0	0	0	0	0	0	0	0	0	0	1.1939	1	0	0	0	0	0	0	0	0	0	0	0	0	0	0	0	0	0	0	0	0	0	0	2.80703	0	0	0	0	0
	ENSMUSG00000004535	52713763	chr6	plus	0	0	0	0	0	0	0	0	0	0	0	0	0	0	0	0.935676	0	0	0	0	0	0	0	0	0	0	0	0	0	0	0	0	0	0	0	0	0	0	0	0	0	0	0	0	0
	ENSMUSG00000000489	80014977	chr15	minus	0	0	0	0	0	1	0	0	0	0	0	0.935676	0	2.12958	0	0	0	0	0	2.80703	0	0	1.87135	0	0	0	0	0	0	0	0.935676	0	2.3878	0	0	0	0	0	0	0	0	0	0	0	0
	ENSMUSG00000029578	142629609	chr5	plus	0	0	0	0	0	0	0	0	0	0	0	0	0	0	0	0	0	0	0	0	0	0	0	0	0	0	0	0	0	0	0	0	0	0	0	0	0	0	0	0	0	0	0	0	0
	ENSMUSG00000052298	54787614	chr11	minus	0	0	0	0	0	0	0	0	0	0	0	0	0	0	0	0	0	0	0	0.596951	0	0	0	0	0	0	0	0	0	0	0	0	0	0	0	0	0	0	0	0	0	0	0	0	0
	ENSMUSG00000019923	72654880	chr10	plus	0	0	0	0	0	0	0	0	0	0	0	0	0	0	0	0	0	0	0	0	0	0	0	0	0	0	0	0	0	0	0	0	0	0	0	0	0	0	0	0	0	0	0	0	0
	ENSMUSG00000020267	54866451	chr11	plus	0	0	0	0	0	0	0	0	0	0	0	0.596951	0	0	0	0	0	0	0	0	0	0	0	1.87135	0	0	0	0	3.7427	0	0	0	0	4	0	0	0.935676	0	0	0	0	0	0	0	0
	ENSMUSG00000039615	25832919	chr17	minus	0.935676	3.87135	0.935676	0.596951	0.935676	3.93568	0.935676	2.80703	3.40398	1.1939	0	1.79085	8.00186	1.87135	8.06618	1.79085	0	3.1939	0.596951	1.87135	0	1.59695	0	0.935676	1.87135	0	5.7427	0	2.3878	2.80703	1.87135	9.34058	1	3.4683	6.12958	0.935676	1.53263	1.59695	0	1.1939	6.45306	5.67838	7.72746	3.92043	4.00093
	ENSMUSG00000030059	97179109	chr6	minus	7.6622	5.53263	5.9366	8.06525	3.06525	6	9.63172	37.522	6	5.51738	12.6141	6.00093	3.93568	37.3263	6.71128	34.908	11.857	16.7446	24.3744	15.404	6.11433	0	0	3.7427	12.2763	11.3735	10.3235	8.59881	3.92043	12.5174	7.93568	29.0532	21.1976	29.2153	8.38873	17.5826	0.935676	10.3397	15.6631	8.51738	2.4683	8.40491	2.72653	1.87135	6.9366
	ENSMUSG00000015839	75704480	chr2	minus	0	0.596951	0	0	0	0	0	0	0	0	0	1.79085	0	1.79085	0	0	0	0	0	0.596951	0	0	0	4.32348	2.1939	0	0	0	0	1	0	0	0	0	0	0	0.935676	1	1.79085	5.59695	1.79085	0	2	0	0
	ENSMUSG00000003269	45814257	chr7	minus	0.596951	0	0.596951	4.72653	0	3.40398	4.77561	1.59695	0.935676	3.3878	0	0	0.935676	0	0	0	0	0	13.5345	0.935676	2.87135	4.93568	0	3.4683	0	0.935676	1.87135	0.596951	1.53263	6.51738	0.596951	0.935676	2.87135	2.80703	0	3.87135	1.53263	3.59695	0	0	0	0	2.80703	0.596951	1
	ENSMUSG00000021759	112800809	chr13	plus	0	0	0	0	0	0	0	0	0	0	0	0	0	0	0	0	0	0.596951	0	0	0	0	2.53263	2.1939	2.12958	0	1	0	2	0.596951	0	0	0	0	0	0	0	0	0	0	0	0	1.1939	1	0
	ENSMUSG00000024515	73703745	chr18	minus	0	0	0	0	0	0	0	0	0	0	0	0	0	0	0	0	0	1.87135	0	0	0	0	0	0	0	0	0	0	0	0	0	0	0	0	0	0	0	0	0	0	0	0	0	0	0
	ENSMUSG00000035356	55822138	chr16	minus	1	1.87135	0	0	3.7427	1	1.87135	1.53263	5.93568	6.46923	3.40398	8.00186	0	0.596951	1	7.19483	1.1939	0	1.79085	3.59695	2	1	2	0	1.59695	0.935676	3.93568	0	0	0.935676	3.40398	0	0	1.53263	0	1	0.935676	1.87135	7.27533	5.7427	1.53263	1	1	4.67838	0
	ENSMUSG00000022863	78376762	chr16	minus	0	0	0	0	0	0	0	0	0	0	0	0	0	0	0	0	0	0	0	0	0	0	0	0	0	0	0	0	0	0	0	0	0	0	0	0	0	0	0	0	0	0	0	0	0.935676
	ENSMUSG00000028081	86142594	chr3	minus	0	0	0	0	0	0	0	0	0	0	0	0	0	0	0	0	0	0	0	0	0	0	0	0	0	0	0	0	0	0	0	0	0	0	0	0	0	0	0	0	0	0	0	0	0
	ENSMUSG00000022533	30388837	chr16	minus	0	0	0	0	0	1.1939	14.454	11.5336	18.2287	79.2709	31.1995	1.53263	7.00093	0.935676	3.06525	1.1939	7.74363	6.67838	0.596951	4.3878	9.95371	2.3878	6.30824	1.1939	7.98568	3.87135	3.40398	2.1939	4.51738	0	0	0	1.1939	2.59695	0.596951	6.05001	0	0.935676	0.596951	0	0	0	0	1.1939	0
	ENSMUSG00000041313	148399879	chr5	minus	0	0	5	0	3.7427	0	0	0	0	0	0	0	0	0	0	0	0	0	0	0	0	0	0	0	0	0	0	0	0	0	0	0	0	0	0	0	0	0	0	0	0	0	0	0	0.596951
	ENSMUSG00000060771	37864807	chr1	minus	0	0	0	0	0	0	0	0	0	1	0	1.87135	0	0	1.79085	0	2.80703	0	2	0	0	0	0	0.935676	0	0.935676	0	0	0	0.935676	0	0	0	0	0	1	0	4.79085	1	0.596951	0	9	0	1.79085	0
	ENSMUSG00000027397	129198801	chr2	plus	0	0	0	0	0	0	0	0	0	0	0	0	0	0.935676	0	0	0	0	0	0	0	0	0	0	0	0	0	0	0	1.79085	7.79178	1.1939	0	0	3.7427	1.87135	0	0.596951	9.85611	0	2.80703	0	1.1939	0	0.935676
	ENSMUSG00000021871	50944506	chr14	plus	0	0	0	0	0	0	0	0	0	0	0	0	0	0	0	0	0	0	0	0	0	0	3.06525	0	0	0	0	0	2.80703	6.6622	1.1939	0	0	0	0	0	5.92043	0	3.6622	0	1	0	1	5.59788	8.87135
	ENSMUSG00000028416	40948211	chr4	minus	0	0	0	0	0	0	0	0	0	0	0	0	0	0	0	1	0	0	0	0	0	0	0	0	0	0	0	0	0	0	0	0	0	0	0	0	0	0	0	0	0	0	0	0	0
	ENSMUSG00000030374	16816333	chr7	plus	3.7427	1.1939	0	0	0	0.935676	0.935676	0	0	0	1	0.935676	2.93568	1	0	5.27533	1	4.67838	0	0.935676	0	0.935676	0	0.935676	0	0	0	0	0	0	0	0	0	0	1.93568	0	0	0	0.935676	0	1.79085	1.87135	0.935676	0	0
	ENSMUSG00000014444	122551324	chr8	minus	0	0	0	0	0.596951	0	0	0.596951	2.53263	2.80703	0	0	0	0	0.596951	0	0	0	0	1.87135	0.935676	1	0.596951	0	2.1939	0	0	0	0	0	0	0	0	0	0	0	0	0	0.935676	1	0.935676	0	0	0	0
	ENSMUSG00000006333	3704038	chr7	plus	0.935676	0	4.06525	3.72653	3.06525	2	0	3.72653	1	1.79085	3.06525	5.85611	1	0	0	5.06525	1.53263	0	4.25916	1.53263	2.1939	3.59695	5.87228	5.80703	2.4683	1.59695	2.80703	1.87135	1.1939	0	4.85611	1.1939	1.79085	0.596951	0	0	1.53263	0.935676	3.58171	0.935676	0	2.72653	6.19483	0	4.00093
	ENSMUSG00000090862	116334135	chr7	minus	15.647	11.0824	13.3397	4.32348	3.72653	0	0	2.59695	27.8122	3.80703	5.92043	27.2296	15.5031	15.1153	10.05	8.72746	4.06525	6.37256	5.19483	8.38873	12.3092	7.72746	33.8132	29.7479	15.3735	12.2592	10.2439	10.1634	7.79085	2.4683	29.0366	10.5336	7.25916	9.25916	11.4049	14.6631	3.87135	16.3735	13.4869	9.92043	7.53356	17.7122	17.3253	2.87135	2.87135
	ENSMUSG00000032212	70542790	chr9	plus	0	1.1939	0	0	0	0	0	0	0	0	0	0	0	0	0	0	0	0	0	0	0	0	0	0	0	0	0	0	0	0	0	0	0	0	0	0	0	0	0	0	0	0	0	0	0
	ENSMUSG00000043190	76018560	chr13	minus	0	0	0	0	0	0	0	0	0	0	0	0	0	0	0	0.596951	0	0	0	0	0	0	0	0	0	0	0.935676	0	0	0	0	0	0	0.596951	0	0	0	0	0	0	0	1	0	0	0
	ENSMUSG00000027519	173659845	chr2	plus	0	0	0	0	0	0	0	0	0	0	0	0	0	0	0	0	0	0	0	0	0	0	0	0	0	0	0	0	0	0	0	0	0	0	0	0	0	0	0	0	0	0	0	0	0
	ENSMUSG00000054263	7129567	chr15	plus	0	0	0	0	0	0	0	0	0	0	0	0	0	0	0	0	0	0	0	0	0.935676	0	0	0	0	0	0	0	0	0	0	1	0	0	0	0	0	0	0	2.87135	0	3.3878	2.80703	0	0
	ENSMUSG00000009470	98926343	chr13	minus	0	0	0	0	0	0	0	0	0	0	0	0	0	0	0	0	0	0	0	0	0	0	0	0	0	0	0	0	0	0	0	0	0	0	0.596951	0	0	0	0	0	0	0	0	0	0
	ENSMUSG00000069309	21787248	chr13	minus	0	0	0	0	0	0	0	0	0.935676	0	0	0	0	0	0	1.1939	0	0	0	0	0	0	0	0	0	0	0	0	0	0	0	0	0	0	0	0	0	0	0	0	0	0	0	0	3.59695
	ENSMUSG00000091050	98567972	chr15	plus	0	0	0	0	0	0	0	0	0	0	0	0	0	0	0	0	0	0	0	0	0.935676	0	1.87135	0	0	0	0	0	0	0	0	0	0	0	0	0	0	0	0	0	0	2	1.87135	0	0
	ENSMUSG00000006289	50924811	chr14	minus	21.4568	28.151	10.7275	19.1171	20.908	23.5507	24.1324	26.6641	20.8265	24.8265	14.8089	25.8436	16.6488	17.4863	16.4058	12.7918	14.4711	6.00093	8.58264	10.1314	19.4387	19.068	12.8418	13.4378	24.5534	35.0861	30.4406	37.3434	34.6354	13.0509	26.1171	41.3449	16.2448	19.5683	10.5336	20.343	2.80703	9.77654	23.4058	7.58264	17.4549	36.9427	4.06525	30.2619	37.6836
	ENSMUSG00000034317	69044715	chr3	minus	2.12958	10.3082	18.3735	6.19483	10.8561	16.0824	8.98568	15.4387	32.2787	5.9366	2.98476	1.87135	2.80703	2	3.80703	0.596951	4.6622	0.935676	0	0.935676	3.7427	3.12958	4.9366	9.59695	1.1939	1.87135	1.87135	2.87135	4.25916	0	6.79085	0	10.2924	0.596951	5.11433	1.1939	3	1	15.5507	10.0824	3.87135	3.53263	9.92043	3.3878	0
	ENSMUSG00000044308	69897295	chr2	plus	0	0	0.596951	0	0	1.1939	0	0	0	0	0	0	0	0	0	0	0	0	0	0	0.596951	0.935676	1.87135	2.93568	0.935676	0	0	0	0	0	0	3.7427	0.596951	0	0	1.53263	0	0	0	0	0.935676	0	1.1939	0	0
	ENSMUSG00000039068	152396389	chr3	plus	1.53263	10.5174	8.45306	12.8732	5.7427	5.00093	16.5183	6.59788	12.05	8.06618	6.12958	5.85611	0.596951	23.7141	10.9375	29.5702	8.35732	0	11.3244	2	9.79178	3.12958	2.53263	3.4683	5.53263	10.0662	3.53263	0	5.80703	4.53263	3.1939	3	4.00093	10.5336	5.80703	3.6622	2.1939	0.596951	6.53356	8.32441	2.4683	0	2.3878	2.3878	2.3878
	ENSMUSG00000024927	5637541	chr19	plus	0	0	0	0	0	1.87135	0	0.935676	0	1.79085	1.1939	0	0	0	0	0	1.87135	0	0.596951	0	0	1	0	0	0	0	0	0	0	0	0	0	1.87135	0.935676	0	0	0	0	0	0	0	0.935676	0	0.935676	0
	ENSMUSG00000015120	25273373	chr17	minus	0	2.1939	0	0	0	0	0	0	0	0	0	0.596951	0	2.87135	0	0	0	0	1	0	0	0	0	1.87135	1.87135	0	0	0	0	2.3878	0	0	0	0	11	3.7427	1	0.935676	3.7427	3.7427	0.596951	1.79085	0	0	2.72653
	ENSMUSG00000020152	20112887	chr11	minus	6.53356	8.24391	3.6622	6.00093	10.0509	6.6622	6.00093	0	0	1	5.51738	15.9704	11.6631	2.1939	3.40398	4.59788	1.1939	1.79085	0	1	0	0	3	2.4683	5.00093	3.4683	0	2.79085	0	0	2.79085	1	0	0	0	0	0	0	0	0	4.85611	2	0	1.53263	3.93568
	ENSMUSG00000059552	69580403	chr11	plus	0.935676	0	0	0.935676	1	0	2.12958	0.935676	0.596951	0.935676	1	0	0	1	9.32348	1	6.00093	9.9366	8.59788	2.93568	2.3878	0	2.87135	1.79085	3.1939	4	8.08236	3.80703	3.93568	2.1939	5.19483	1.53263	0.935676	26.068	20.1333	15.858	2.12958	9.48541	3.59695	0.935676	0	0	4.80703	0	1.87135
	ENSMUSG00000014353	128818352	chr2	plus	0	0	0	5	0	0	0	0	0	0	0	0	1.1939	0.596951	0.596951	0	0	0	0	0	0	0	0	0	0	0	1	0.935676	1.1939	0	0.596951	0	0	0	0	0	0	0	0	0	0	0	0	0	0
	ENSMUSG00000019505	62551504	chr11	plus	0	0	0	0	6.19483	0.596951	1.79085	0	0.596951	0	0	0	0	0	0	0	1.59695	9.9366	4.12958	45.6012	38.5064	11.293	1.1939	9.50214	2.59695	2.53263	1.79085	3.79085	0	7.96951	83.8974	23.0204	94.3053	4.12958	11.5174	1.1939	3.87135	0	2.12958	4.58171	2.3878	2	10.4854	3.40398	2
	ENSMUSG00000064061	48993942	chr16	minus	0	0	0.596951	0	0	0	0.935676	0	0	1	0	0	0	0	0	0	0	0	0	0	0	0	0	0	0	0	0	0	0	0	0	0	0.935676	0	0	0	0	0	0	0	0	0	0	0	0
	ENSMUSG00000039879	17948037	chr10	minus	0	0	0	0	0	0	0	0	0	0	0	0	0	0	0	0	0	0	0	0	0	0	0	0	0	0	0.935676	0	0	0	0	0	0	0	0	0	0	0	0	0	1	0	0	0	0
	ENSMUSG00000057322	114668591	chr11	plus	0	0	0	0	0	0	1.1939	0	0	0	0	0	0	0	0	0	0	0	0	0	0	0	0	0	0	0	0	0	0	0	0	0	0	0	0	0	0	0	0	0	0	0	0	0.935676	0
	ENSMUSG00000017561	80080942	chr11	minus	0	0	0	0	0	0	0	0	0	0	0	0	0	0	0	0	0	0	0	0	0	0	0	0	0	0	0	0	0	0	0	0	0	0	0	0	0	0	0	0	0	0	0	0	0
	ENSMUSG00000047675	117156084	chr4	minus	1.1939	0	0	0	0.935676	2.80703	2.80703	0	0.935676	0	2.3878	2.59695	0.596951	0	0.935676	0.935676	0	0	0.596951	0	0.935676	0	0	0	0	0	2.4683	0.935676	1.87135	0	0	1	0	0.935676	0	2.80703	0	0	0.596951	0	0	3.06525	1.93568	1.87135	1.1939
	ENSMUSG00000028991	148448615	chr4	plus	0	0	0	0	0	0	0	0	0	0	0	0	0	0	0	0	0	0	0	0	0	0	0	0	0	0	0	0	0	0	0	0	0	0	0	0	0	0	0	0	0	0	0	0	0
	ENSMUSG00000030304	148212022	chr6	minus	0	1.1939	0	0	1.59695	0	0	0	0	1.79085	0	0	0	0	0	0	0	0	0	2	0	0	0	0	0	0	1.87135	0	0	0	0	0	0	0	0	0	1.87135	0	0	0	0	0.596951	0	8.4683	1.87135
	ENSMUSG00000029223	66676243	chr5	plus	0	0	0	0	0	0	0	0	0	0	0	0	0	0	0	0	0	0	0	0	0	0	0	0	0	0	0	0	0	0	0	0	0	0	0	0	0	0	0	0	0	0	0	0	0
	ENSMUSG00000000628	82774437	chr6	minus	0	0	1	0	0	0	0	0	0	0	0	0	0.935676	0	0	0	0	0	0	0	0	0	0	0	0	0	0	0	0	0	0	0	0	0	0	0	0	0	0	0	0	0	0	0	0
	ENSMUSG00000020580	16895125	chr12	plus	0.596951	0	0	0	0	0	0	0	0	0	1.87135	0.935676	0	0	0	1.1939	0	2.87135	0	0	0	0	0	0	2.98476	0	0.596951	1.87135	0	0.935676	0	0	1.1939	3.59695	0	0	2.93568	11.1948	47.6193	29.5692	79.8345	19.857	20.454	54.2181	4.72653
	ENSMUSG00000035873	108332140	chr10	plus	0	0	0	0	0	0.935676	0	0	0	0	0	4.58171	0	1.1939	0	1.1939	0	0	0	0	0	0	0	0	0	0	0	0	0.596951	0	0	0	0	0	0	0	1.87135	2.80703	3.40398	0	0.935676	0	0	0	0
	ENSMUSG00000037465	38300706	chr15	minus	0	0	1	0	0	0	0	0	0	1.1939	0.596951	5.59695	7.72653	6.00093	0	7.40398	0	3.1939	19.9857	2.93568	2.59695	2.59695	3.6622	2.3878	0.935676	0	5.6622	1.53263	2.98476	2.3878	1.1939	2.53263	1.53263	5.32348	0.596951	4.12958	0	0	4	2.80703	1.1939	6.64696	41.9723	90.0794	34.2476
	ENSMUSG00000064210	95790869	chr15	plus	0	0	0	0	0	0	0	0	0	0	0	0	0	0	0	0	0	0	0	0	0	0	0	0.935676	0	0	0	0	0	0	0	1	0	0.935676	0	0	0	0	0	0	0	0.935676	0	1.1939	0.935676
	ENSMUSG00000089812	192854928	chr1	plus	0	0	0	0	0	0	0	0	0	0	0	0	0	0	0	0	0	0	0	0	0	0	0	0	0	0	0	0	0	0	0	0	0	1.1939	0	0	0	0	0	0	0	0	0	0	0
	ENSMUSG00000047423	5425166	chr19	plus	0.596951	0	0	0	0	6.87135	0	0	4.58171	0	0.596951	0	0	1	0	0.596951	3.79085	2.80703	1	2.3878	0	0	0	0.596951	0	1.87135	0	0	0	0	0	0	0	0	0.935676	0	1.93568	0.596951	0	0.935676	0	0.935676	0	1.53263	1.59695
	ENSMUSG00000052146	27635240	chr17	minus	0	0	0	0	0	0	0	0	0	0	1.93568	0	0	0	0	0.935676	1	0	0.935676	0.596951	1.87135	1.87135	2.3878	0	0.596951	2.12958	3.7427	2.80703	4	5.93568	3.87135	1.87135	0	0	0	0	0	0	0	0	0	0.596951	0	9.43781	0
	ENSMUSG00000075700	58576695	chr3	plus	0	0	0	0	0	0	0	0	1.79085	0	0.596951	0.935676	1.1939	0	0	0	0	0	0	0	0	0	0.596951	0	0	0	0	0	0	2	0	1.79085	0	0	1	0	0	0	0	0	0.935676	0	0	0	1.53263
	ENSMUSG00000020994	59066922	chr12	plus	0	0	0	0	0	0	0	0	1.87135	0	0	0	0	0	0	1.1939	0	0	0	0.935676	0	0	0	0	0	0	0	0	0	0	0	0	0	0	0	0	0	0	0	0	0.596951	0	0	0	0
	ENSMUSG00000028790	129742303	chr4	minus	0	0.935676	1.93568	0.596951	0	0	0	0	0	0	0	0	0	0	0	0	0	0.596951	3.80703	9.06525	1	7.6622	0	0	0	0	1.87135	0	0	0	1.1939	0	0	2.93568	6.80703	2.1939	0	0	0	0	0	0	0	0	0
	ENSMUSG00000028423	40970992	chr4	plus	0	0.596951	4.9366	3.40398	0	0	0	2.87135	3	4.80703	5.67838	1.79085	0.935676	4.7427	6.7427	9.05001	4.17866	0	0.596951	0	0	1.53263	0	1.1939	7.59788	13.5192	0.935676	1.1939	6.38873	2.72653	6.7427	2.1939	2.53263	5.9366	7.74363	4.79085	3.92043	1.87135	1.93568	0	6.25916	1.1939	1.53263	0	2.1939
	ENSMUSG00000022781	32079308	chr16	minus	0.935676	0	2.3878	0	0	2.80703	0	0	0	0	1	0	0	0	0	0	1	0	0	0	0	0	0.935676	0	3	0	2	0	4	0	1.1939	0	0	0	0	0	0	2.87135	3.80703	0	1.87135	0	0	0	0.596951
	ENSMUSG00000054770	57970017	chr1	minus	0	0	0	0	0	0	0	0	0	0	0.935676	0	0	3.40398	0.935676	0	0	0	0	0	0	0	0	0	0	0	0	0	0	0	0	0	0	0	0	0	0	0	0	0	0	2.80703	0	1.87135	0
	ENSMUSG00000003810	116464199	chr4	minus	0	0	0	0	0	0	0	0	2.80703	0	0	0	0	0	0	0	0	0	0	0	0	0	1.1939	0	0	0	0	0	0	0	0	0	0	0	0	0	0	0	0	0	0	0	0	0	0
	ENSMUSG00000004865	28622428	chr17	minus	0	0	0	1	0	0	0.596951	0	0	1.79085	0	0	0	0	0	0	0	0	0	0	0.596951	0	0	0	0	0	0	1.87135	0	0	0	0	0	0	0	0	1	0	0	2.80703	0	0	2	0	0.596951
	ENSMUSG00000002997	32061248	chr12	minus	0	0	0	0	0	0	0	0	0	0	0	0	0	0	0	0	0	0	0	0	0	0	0	0	0	0	0	0	0	1.87135	0	0	0	0	0	0	0	0	0	0	0	0	0	0	0
	ENSMUSG00000021067	69987107	chr12	minus	0	0	1	0	0	0	0	0	0	0	0	0	0	0	0	0	0	0	1	0	0	0	1.59695	3.58171	0	0	0	0	0	0	0	0	0	0	0	1.1939	0	0	0	0	0	0	0	0	0
	ENSMUSG00000015733	17637036	chr6	plus	0	0	0	0	0	0	0	0	0	0	0	0	0	0	0	0	0	0	0	0	0	0	0	0	0	0	0	0	0	0	0	0	0	0	0	0	0	0	0	0	0	0	0	0	0
	ENSMUSG00000024425	38418966	chr18	plus	0	0	0	0.935676	0	0	0	0	2.3878	0	0	0	0	0	0	0	0	0	0	0	2	0	0	0	0	1.1939	0	0	0	0	0	0	0	0	0	0	0	0	0	0	0	0	0	0	0
	ENSMUSG00000010453	36369146	chr1	minus	1.1939	0	8.66313	3.6622	6.58171	0.596951	0	0	0	0	0	0	0	0	4	0.935676	0	0	0	4.25916	0.596951	0	0	0	0.935676	0	0.935676	0.596951	0	0	0	0	0	0	0	0	0.596951	0	1.1939	1	1.1939	0	0	0	0
	ENSMUSG00000042208	23633631	chr11	minus	15.6641	0	1.93568	0	1.59695	2.12958	2.12958	3	6.33965	2.93568	4.87135	3.53263	4.98476	1.53263	5.00093	5.32348	2.3878	3.58171	4.51738	1	2.87135	0	0.596951	7.32348	3.12958	4.93568	1.59695	3.4683	1	0	2	1.59695	0	5.93568	3.1939	5.80703	6.7427	4.00093	2.93568	3.80703	1.93568	0	1.87135	9.80703	3.87135
	ENSMUSG00000039960	123653849	chr8	plus	0	0.935676	0	0	0	0	0	0	0	0	1.59695	0	0	4.06525	0	0	1	0	0	0	0	0	0	0	1.1939	0	0	0	0	0	0	0	0	0	0	0	0	0	0	0	0	0	0	0	0
	ENSMUSG00000024270	24603775	chr18	minus	0	0	0	0	0	0	0	0	0	0	0	0	0	0	0	0	0	0	0	0	0	0.935676	0	0	0	0	0	0	0	0	0	0	0	0	0	0	0	0	0	0	0	0	0	0.935676	0.935676
	ENSMUSG00000036591	20968950	chr2	minus	0	0	0	0	0	0	0	0	0	0	0	0	0	0	0	0	0	0	0	0	0	0	0	0	0	0	0	0	0	0	0	0	0	0	0	0	0	0	0	0	0	0	0	0	0
	ENSMUSG00000048490	76373049	chr16	minus	0	0	0	0	0	0	0	0	0	0	0	0	0	0	0	0	0	0	0	0	0	0	0	0	0	0	0	0	0	0	0	0	0	0	0	0	0	0	0	0	0	0	0	0	0
	ENSMUSG00000000378	6546931	chr11	plus	0	0	0	0	0	0	0	0	0	0	0	1.59695	2.3878	1	0	0	0	0	0	0	0	0	0	0	0	0	0	0	0	0	0	0	0	0	0	0	0	0	0	0	0	0	0	0	0
	ENSMUSG00000019907	108162098	chr10	plus	0	0	0	0	0	0	0	0	0	0	0	0	0	0	0.935676	0	0	0	0	0	0	1	0	0	0	0	0	0	0	0	0	0	1	0.935676	0	0	0	0	0	0	0	0.935676	7.64696	0.596951	1
	ENSMUSG00000020457	3266393	chr11	minus	0	0	0	0	0	0	0	0	0	0	0	0	0	0	0	0	0.596951	0	0	0	0	0.596951	1.79085	0	0	0	0	0	0.935676	1	0	0	0	0	3	0	0	2.12958	2	0	1.87135	0	0	0	0
	ENSMUSG00000022450	82354237	chr15	minus	0	0	0	0	0.596951	0	0	0	0	0	0	0	0	0	0	0	0	0	0	0	0	1.79085	0	0	0	0	0	0	0	0	0	0	0	0	0	0	0	0	0	1	0	0	0	0	4.00093
	ENSMUSG00000022656	46496967	chr16	minus	0	0	0	0	0.935676	0	0	0	0	0	0	0	0	0	0	0	0	0	0	1	0	0	0	1.53263	0	0	0	0	4	2.98476	1	10.5336	61.0574	59.995	157.249	46.8946	39.2315	85.7202	13.1305	16.2448	20.9223	9.11433	6.72653	0.596951	23.2763
	ENSMUSG00000047843	144255266	chr5	plus	0.935676	0	0	0	3.4683	0	0	0	0	0	0	0	0	0	0	0	0	0	0	0	0	0	1.93568	1.93568	0	0	0	0	0	0	0	0	0	0	0	0	0	0	0	0	0	0	0	0	0
	ENSMUSG00000037104	87107669	chr17	plus	0	0	0	1.1939	0	0	0	1.1939	0	1.87135	0	0.596951	0	0	1	0	0	0	0	0	0	0.596951	0.596951	1	0	0	2.1939	2.12958	7.87228	3	0.935676	0.596951	1.59695	0	0	2.3878	0	0	7.80703	3	2.79085	0	1	0	0
	ENSMUSG00000024143	86963295	chr17	plus	0	0	0	0	0	0	0	0	0	0	14.0348	24.7775	240.981	205.857	0	13.5997	17.7613	9.64696	20.6497	6.9366	1.87135	1.79085	9.85611	12.1796	3.72653	4.40398	2.93568	2.80703	0	9.79085	3.4683	5.59788	2.80703	1.1939	0	1.1939	1.93568	1	12.0824	3.93568	0	1.87135	2.80703	5.61405	1.87135
	ENSMUSG00000018481	85235072	chr11	minus	0	0	0	0	0	0	0	0	0	0	0	0	0	0	0	2.80703	0	0	0	0	0	0	0	0	0	0	0	0	0	0	0	0	0	0	0	0	0	0	0	0	0	0	0	0	0
	ENSMUSG00000025068	47855040	chr19	plus	0	0	0	0	0	0	0	0	0	0.935676	0	0	0	0	0	0	0	0	0	0	0	0	0	0	0	0	0	0	0	0	0	0	0	0.935676	0	0	0	0	0	0	0	0	0	0	0
	ENSMUSG00000027204	125506401	chr2	minus	0.935676	0	0	0	0	0	0	0	0	0	0	0	0	0	0	0	0	0	0	0	0	0	0	0	0	0	0	0	0	0	1.1939	0	2.12958	1.1939	0	0	0	0	0	0	0	0	0	0	0.935676
	ENSMUSG00000020171	117224491	chr10	minus	0	0	0	0	0	0	0	0	0	0	0	0	0	0	0.596951	0	0	0	0	0	0	0	0	0	0	0	0	0	0	0	0	0	0	0	0	0	0	0	0	0.935676	0	0	0	0	0
	ENSMUSG00000022387	88734231	chr15	minus	1.87135	0	0	0	0	0	0	0	0	0	0	0	0	0	0	0.935676	0	0	0	0	0	1.79085	0	0	0	0.935676	0	1.87135	0	0	0	0	0	0	0	0	0	0	0	0	0	0	0	0	2.80703
	ENSMUSG00000057706	82867338	chr7	plus	2.12958	3.92043	1.1939	1.1939	0	0	0	4.32348	11.5826	23.8909	9.80796	2.80703	8.58171	1.1939	3.53263	10.9366	16.0509	1.93568	0	8.4683	0.935676	0	0	1	1.1939	3.7427	0	1	0	3.06525	0.596951	6.40398	5.25916	9.85704	3.1939	10.9857	0.935676	1	5.59695	5.40398	12.2763	11.8732	0	4.1939	4.93568
	ENSMUSG00000038145	122117324	chr9	plus	0	0	0	0	0	0	0	0	0	0	0	0	0	0	0	0	0	0	0	0	0	0	0	0	0	0	0	0	0	0	0	0	0	0	0	0	0	0	0	0	0	0	0	0	0
	ENSMUSG00000014867	26933389	chr2	minus	0	0	0	0	2.80703	1.87135	2.98476	0	0	0	0	0.935676	0	0	0	0	0	0	0	0	2.80703	0	0.596951	0	0	0	0	0	3.7427	0	0.935676	2	0	0	0	0	0	0	1.87135	1.87135	2.93568	0	0	0	0
	ENSMUSG00000038007	86874431	chr4	plus	0	0.935676	0	1	0	0.596951	0	6.54973	0	4.72653	0	0	0	0	0	0	0	0	0	0	1.87135	0	0	0	0	0	0	0	0	0	0	0	0	0	1.79085	0	0	0	0	1.87135	0	0	0	0	0
	ENSMUSG00000040586	166440662	chrX	minus	0	1	1	2.72653	0	1.1939	0	1.1939	0	0	0	0	3.79085	1.79085	2	0	1	0	0.935676	0	0	0.596951	2.79085	1.53263	3.80703	0	0	0	3.3878	1.1939	0	0.935676	0	0	0	0	0	0	0	0	0	1	0	1.1939	0.596951
	ENSMUSG00000033543	70012571	chr9	plus	3.98476	6.06525	3.4683	9.38873	7.45306	2.79085	11.3887	4.33965	4.32348	4.92043	0.596951	1	4.92043	0	1.1939	1	3.7427	5.33965	9.19483	12.8409	4.72653	14.2287	5.77561	6.98476	4.77561	4.80703	0	3	3.12958	1.1939	9.87228	7.1939	7.17866	5.6622	7.98476	4.00093	3.4683	5.72653	15.7436	2.79085	4.17866	3.58171	4.93568	7.9366	2.53263
	ENSMUSG00000022865	78301746	chr16	plus	0	0	0	0	0	0	0	0	0	0	0	0	0	0	0	0	0	0	0	0	0	0	0	0	0	0	0	0	0	0	0	0	0	0	0	0	0	0.596951	0	0	0	0	0	0	0
	ENSMUSG00000022607	73423107	chr15	minus	0	0	0	0	0	0	0	0	0	0	0	0	0	0	0	0	0	0	0	0	0	0	0	0	0	0	0	0	0	0	0	0	0	0	0	0	0	0	0	0	0	0	0	0	0
	ENSMUSG00000023150	151344579	chr1	plus	0	0	0	0	0	0	0	0	0	0	0	0	0	0	0	0	0	0	0	0	0	0	0	0	0	0	5.59788	4	2.72653	25.9223	20.6793	9.30824	2.1939	11.404	0.596951	2.4683	0	1.1939	0	0	0	0	1	0	0
	ENSMUSG00000028676	135856145	chr4	plus	0	0	0	0	0	0	0.596951	0	0	2	0	0	0	0	0	0	0	0.935676	0.935676	0	0	2.80703	0	0	0	0	0	0	1.53263	0	0.935676	0	0	0	0	0	0	0	0	0	0.596951	0	3.06525	0	0
	ENSMUSG00000027035	68861503	chr2	plus	0	0	0	0	0	0	0	0	0	0	0	0	0	0	0	0	0	0	0	0	0	0	0	0	0	0	3	0	0	0	0	0	0	0	0	0	0	0	0	0	0	0	0	0	0
	ENSMUSG00000038150	98587245	chr11	minus	15.0662	11.6622	1.59695	8.40491	10.0824	8.79178	0	0	0.596951	2.98476	0	0	0	1.1939	0	8.37256	10.6479	159.947	49.4614	5.85611	5.45306	0	1.53263	0	0.935676	0	6.72746	1.53263	2.3878	0.596951	1.53263	89.7739	41.3147	12.857	1.1939	6.9366	2.80703	21.5997	3.6622	0.596951	6.11433	11.7436	28.1019	39.8937	131.346
	ENSMUSG00000035093	125782757	chr2	minus	0	0	0	0.935676	0.935676	0	0	0	0	0	0	0	0	0	0	0	0	0	0	0	0	0	0.596951	0	0	0	0	0	0	0	0	0	0	0	0	0	0	0	0	0	1.87135	0	0	0	0
	ENSMUSG00000063952	28801162	chr17	plus	0	0	0	0.935676	0	0	0	0.935676	2.79085	0	0	0	0	0	0	0	0	0	0	0	0	0.935676	1	0	3	1.79085	0	0	4.59788	2.59695	1.93568	0	0	11.5174	10.5665	0	2.59695	0	2.80703	0	0	0	0	0.935676	0
	ENSMUSG00000020282	32222276	chr11	minus	2.4683	0	1.53263	2	1.87135	0	2	0	1	0	0	4	0	0	0	0	0	2.1939	0	0	0.935676	1.87135	0	0.935676	0	1	0.935676	0	0	0	0	0	2.4683	1	1.87135	1.79085	0	0	0	1	0.935676	3.7427	0	2.80703	0
	ENSMUSG00000010095	8713872	chr19	minus	0.596951	0	1.53263	0.935676	2.79085	0	0	1.93568	1	5.61405	0	0	0	0	0	0	0	0	2	1.93568	0	0	0	0	0	0	0	5.80703	0	2	0	0	0.596951	0	10.807	4.67838	0	0	0	0	1.1939	1.53263	0	0.596951	0.935676
	ENSMUSG00000001100	78512287	chr11	plus	0	0	0	0	0	0	0	0	0	0	0	0	0	0	0	0	0	0	0	2	0	0	0	0	0	0	0	0	0	0	0	0	0	0	0	0	0	0	0	0	0	0	0	0	0
	ENSMUSG00000024982	55316026	chr19	minus	0	0	0	0	0	0	0	0	0	0	0	0	0	0	0	0	0	0	0	0	0	0	0	0	0	0	0	0	0	0	0	0	0	0	0	0	0	0	0	0	0	0	3	0	0
	ENSMUSG00000021367	42301619	chr13	plus	0	2.12958	0	0	0.596951	1.87135	4	2.80703	1	0.935676	1.87135	0	1.87135	0	4.93568	5.17866	0	2.59695	2	0	0	0	2	0	2.80703	0.935676	0.596951	0	0.596951	0	1.79085	0.935676	0	0	3.7427	0	0	0	0	0	0	0	0	0	0.935676
	ENSMUSG00000005103	38561564	chr5	minus	0	0	0	0	0	0	0	0	0	0	0	0	0	0	0	0	0	0	0	0	0	1.53263	0.596951	0	0	0	0	0	0	0	4.59788	0	0	0	0	2.80703	0	0	1.1939	1.87135	0	0	0	0	0
	ENSMUSG00000018143	139791531	chr5	plus	0	0	0	0	0	0	0	0.935676	0	1	0	0	0	0	1	0	4.32348	0.596951	0.596951	0	0.596951	1	0	0	0	0	0	0	0	0	0	2	0	0	0	0	0	0	0.935676	0	0	0	0	0	0
	ENSMUSG00000026918	27475653	chr2	minus	0	0	0	0	0	0	1	0	0	0	0	0	0	0	0	0	0	0	0	0	0	0	0	0	0	0	0	0	0	1	0	0	0	0	0	0	0	0	0	0	0	0	0	0	0
	ENSMUSG00000028789	128962441	chr4	minus	0	0	0	0	0	0	0	0	0	0	0	0	0	0	0	0	0	0	0	0	0	0	0	0	0	0	0	0	0	0	0	0	0	0	0	0	0	0	0	0	0.935676	0	0.935676	0.935676	1
	ENSMUSG00000035958	24831679	chr13	plus	0	2.87135	0.935676	3.40398	1.79085	0	0	0	1	0	1.79085	0.935676	4	0	0	4.25916	3.93568	7.06525	5.25916	0.596951	3.7427	2.80703	0	0	4.00093	1.1939	6.67838	7.93568	8.59881	2.98476	1.87135	0.596951	0	0	0	0.935676	1.53263	0	3.40398	0	4.59788	0.935676	1.1939	0	0.935676
	ENSMUSG00000032078	46273199	chr9	plus	0	0	0	0	0	0	0	0	0	0	0	0	3	0	0	0	0	0	0	0	0	0	0	0	0	0	0	0	0	0	0	0	0	0	0	0	0	0	0	0	0	0	1.87135	0	0
	ENSMUSG00000037235	34187677	chr5	minus	0	0	0	0	1.79085	0	2.3878	1.53263	0	1.79085	0	0	0.596951	0	1.87135	0	0.935676	0	0	0	0	0	0	1	0	0	0	0	2	0	0	0	0	1	1.53263	0	0	0	0.935676	0	2.72653	0	0	0	0.596951
	ENSMUSG00000069300	22043198	chr13	plus	8.25916	10.1467	21.1171	7.51738	6.7427	3	8.80796	4.51738	3.93568	28.9089	2.87135	1	2.1939	1	2	0	8.27533	10.1314	2.72653	6.98568	0	3.12958	0.596951	1.87135	2.80703	1	1.79085	1.1939	2.3878	1.1939	2.80703	0	0	9.46923	0	1.87135	1.1939	0.596951	0	0.596951	2.93568	0	0	0	0
	ENSMUSG00000009630	33599644	chr8	plus	1.87135	0	0	3.40398	2.12958	0.596951	8.08236	6.211	3.72653	5.87135	11.615	1.87135	7.30824	2	4.77561	3.06525	4.67838	4	0	0	0	0	3.1939	3.7427	2.12958	7.19483	7.74363	0	12.422	5.87228	0.596951	14.2601	4.9366	5.27533	2.87135	2.80703	2.80703	2.80703	1.53263	2.4683	6.13051	11.4211	5.4683	15.0351	7.9366
	ENSMUSG00000007564	20945486	chr17	plus	0	0	0	0	0	0	0	0	0	0	0	0	0	0	0	0	0	0	0	0	0	0	0	0	0	0	0	0	0	0	0	0	0	0	0	0	0	0	1.1939	0	1.1939	1.87135	0	0	0
	ENSMUSG00000099583	23575763	chr13	plus	23.1171	10.7122	9.59881	18.019	30.0061	22.5354	46.8769	15.3887	8.26008	19.9214	8.90519	6.59788	19.5345	37.0242	12.5507	2.3878	7.6622	2.80703	2.72653	2.3878	20.5354	14.6326	16.1153	43.4129	16.1647	3.53263	3.1939	13.1796	1.87135	6.33965	6.53356	7.06618	5	5.93568	7.64696	641.409	482.978	607.357	416.439	368.368	201.485	267.322	204.955	177.033	192.163
	ENSMUSG00000027199	122611275	chr2	minus	0	0	0	0	0	0	0	0	0	0	0	0	0	0	0	0	0	0	0	0	0	0	0.596951	2.3878	1.1939	0	0	0	0	0	0	0	0	0	0	0	0	0	5.37256	4.85611	0	1.79085	0	0	0
	ENSMUSG00000002658	57011397	chr17	minus	6.72746	0	0	0	0	0	0.935676	0	1.79085	0	1	0	2.12958	0.935676	0	0	0	0	0	0	0	1	1	0	0	0	3.87135	0	0	0	0	0	0	0	2.12958	0	0	0	0	0	0	0.935676	0	0	0
	ENSMUSG00000025967	63177129	chr1	plus	1	0	3.7427	3.6622	1	0.596951	0.935676	0	0	0	0	0	0	0	4.12958	0.935676	0	2.59695	0	1.1939	0	0	1.93568	0.596951	0.935676	0	0	1.1939	1	0	0	0	2	0	0.596951	0.596951	1	1.87135	1.87135	0	0	0	0.596951	8.50214	0
	ENSMUSG00000085241	132353633	chr4	minus	4.58171	6.64696	6.40398	28.9552	4.9366	11.3235	12.857	5.80703	10.6784	13.3887	6.77561	14.5183	12.8561	9.92136	3.98476	0	1.1939	2.59695	1.1939	3.4683	4.17866	2	26.6497	7.98568	0	0	0.935676	0.935676	0	0	0	0	0	0	2.93568	0.596951	14.1958	5	4.12958	0	4.59788	8.85611	3.12958	10.5512	14.9366
	ENSMUSG00000030979	133709034	chr7	minus	0	0	0	0	0.596951	0	0	0	1	0	0.596951	0.596951	1	0	0	0	0.935676	0	0	0	0	0	1.79085	0	0	0	0	0	1.1939	0	1.87135	10.5183	8.05001	7.61405	0	3.32348	0.935676	0	0	3	1.79085	2.93568	0	3.80703	0
	ENSMUSG00000020189	111164802	chr10	plus	0	0	0	0	0	0	0	0	0	0	0	0	0	0	0	0.596951	0	0	0	0	0	0	0	0	0	0	0	0	0.935676	0	0	0	0.935676	0	0	0	0	0	0	0	0	0	0	0	0
	ENSMUSG00000005566	13024408	chr7	plus	0	0	0	0	0	0	0	0	0	0	0	0	1	0	0	0	0	0	0.935676	0	1.93568	0	0	0	0	1	0	4.25916	1.93568	2.12958	3.3878	1.79085	1.87135	0	1.93568	0	2.79085	0	0.935676	0	6.40398	0.935676	2.4683	11.4531	8.27533
	ENSMUSG00000029221	67306955	chr5	plus	1.87135	0	2.1939	0	0	0	0	0	2.12958	1	0	0.935676	1.59695	2	5.3878	3.1939	1.59695	3	2.93568	0.935676	1	2.80703	5.61405	4.00093	0	0	0.935676	6.93568	1.79085	4.53263	6.40398	2.80703	3.7427	0	0	2.80703	7.85611	2.12958	1.79085	2.80703	1.87135	1.87135	8.08236	5.61405	1.53263
	ENSMUSG00000051695	86526178	chr6	minus	0	2.87135	0	1.53263	0	0	3.59695	0	0	0	0	0	0	0.596951	5.87135	0	0	0	0	0	2.93568	0	0	2	0	0	0	0	0	0	0	1.93568	11.3253	0	12.2924	2	2.79085	1.53263	0	0.935676	2.87135	11.1305	0.596951	64.7845	232.992
	ENSMUSG00000037370	24711994	chr10	minus	0	0	0.935676	0	0	0	0	0	0	0	0	0	0	0	0	0	0	0	0	0	0	0	0	0	0	0	0	0	0	0	0	0	0	0	0	0	0	0	0	0	0	0	0	0	0
	ENSMUSG00000062006	130730341	chr3	minus	0	0	0	0	0	0	0	0	0	0	0	0	0	0.935676	0	0	0	0	0	0	0	0	0	0	0	0	0	0	0	0	0	0	0	0	0	0	0	0	0	0	0	0	0	0	0
	ENSMUSG00000027981	113630131	chr3	minus	0	0	0	0	0	0	0	0	0	0	0	0	0	0	0	0	0	0	0	0	0	0	0	0	0	0	0	0	0	0	0	0	0	0	0	0	0.935676	0	0	0	0	0	0	0	0
	ENSMUSG00000028413	40853972	chr4	minus	0	0	0	0	0	0	0	0	1.79085	0	0	0	0	0	0	0	0	0	0	2	0	0	0	0	0	0.935676	0	0	0	0	0	0	0	0	0	0	0	0	0	0	0	0	2.80703	0	0
	ENSMUSG00000017386	78165543	chr11	minus	2.93568	11.1476	2	4.7427	1	6.7427	0	4	8.98476	0.935676	4.53263	2.3878	4.33965	5.79085	2.12958	4.72653	5.06525	0	7.17866	1.79085	0.596951	1.87135	1.87135	0	8.92043	0	4.3878	5.61405	0.596951	2.79085	2.3878	0	0	8.14668	5.67838	2.80703	8.93568	5.53356	4.85611	0	11.1948	0	2.80703	0	0.935676
	ENSMUSG00000029135	32135850	chr5	plus	342.905	397.915	125.812	135.814	39.2653	28.1824	15.9857	89.1599	69.2867	139.311	81.319	21.1967	25.9232	46.3291	44.1376	32.3763	19.3101	34.8927	60.8812	161.637	31.0552	13.0348	29.6669	12.5183	21.7622	42.411	14.8256	14.1153	43.8803	49.6674	15.1796	8.96951	23.2601	16.8256	50.4772	53.0385	17.8418	67.5425	99.1755	58.8632	22.1	118.291	60.734	2	2.79085
	ENSMUSG00000032252	62122609	chr9	minus	0	0	0	0	0	0	0	0	0	0	0	0	0	0	0	0	0	0	0	0	0	0	0	0	0	0	0	0	0.596951	0	1	0	0	0	0	0	0.935676	2.1939	0	0	0	0.596951	0	0	0
	ENSMUSG00000022472	82016149	chr15	minus	0	0	1	0	1.53263	0.935676	0.935676	2.80703	0	0	0.935676	0	0	0	0	1.1939	1.87135	1.79085	0	0.596951	0	0	0	0	0	0	0	0	0	0	0	0	0	0	0	0	1.1939	0	1.53263	0	3	0	0	3.7427	2.4683
	ENSMUSG00000024424	12643799	chr18	plus	0	1.87135	0	0.596951	0	2.80703	1.1939	0	0	0	0	0.935676	0.596951	0	0	1.79085	0	1.87135	0	0	1.93568	0	0	1	0	0	0	0	0	3.1939	1.79085	0	0	0	0	0	0.935676	4.7427	0	0	0	0	1	3.7427	5.61405
	ENSMUSG00000037536	47472634	chr14	plus	0	0	0	0	0	0	0	0	0	0	0	0	0	0	0	0	0	0	0	0	0	0	0	0	0	0	0	0	0	0	0	0	0	0	0	0	0	0	0	0	0	0	0	0	0
	ENSMUSG00000000131	126200449	chr7	minus	0	0	0	0	0	0	0	0	0	0	0	0	0	0	0	0	0	0	0	0	0	0	0	0	0	0	0	0	0	0	0	0	0	0	0	0	0	0	0	1.1939	0	0	0	0	0
	ENSMUSG00000026643	3284213	chr2	plus	0	0	0	0	0	0	0	0	0	0	0	0	0	0	0	0	6.25916	17.1653	2.72653	0	0	0	0	0	0.596951	0	0	0	0	0	0	0	0	0	0	1	0	0	0	0	0	0	4.77561	3.4683	0
	ENSMUSG00000037343	55072152	chr15	minus	2.98476	1.93568	0	0	0	0.596951	0.935676	0	0	4.25916	1.1939	0.596951	2.3878	2.98476	1.87135	2.93568	0.935676	0	0	0	2.59695	0	0	1.1939	0	0	0	0	0	0	0	0.935676	1	1	0	0	1.1939	1	0	2	0	0	0.596951	0	0
	ENSMUSG00000046062	133131277	chr1	plus	0	0	0	0	0	0	9.3878	3.53263	2	0	3.4683	3.72653	1.87135	1.87135	1.1939	0.596951	16.5988	51.3781	37.312	34.311	20.3906	10.2119	16.2601	0	0	3.59695	0.935676	0.596951	0.596951	0	3	2.80703	0	0	3.87135	1.1939	1	2.59695	2.80703	4.59788	1	5	5.79085	3.1939	2.72653
	ENSMUSG00000023923	51179293	chr17	minus	0	0	0	0	0	0	0	0	0	0	0	0	0	0	0	0	0	0	0	0	0	0	0	0	0	0	0	0	0	0	0	0	0	0	0	0	0	0	0	0	0	0	0	0	0
	ENSMUSG00000027828	65392553	chr3	minus	0	0	1	0	0	0	0	0	0.596951	0	0	0	1	0	0	1.93568	0	2.87135	0	1.53263	0	0	0.935676	0.596951	0.935676	0	2.87135	0.935676	0.935676	0	1.87135	1	0	0	0	0	0	0	1.1939	0.935676	0	0	0	0	0
	ENSMUSG00000029518	115632018	chr5	plus	0.596951	0.935676	0	0	0	0	0	0	0	0	0	0	0	0	1.93568	0	0	0	0	0	2.3878	1	0	0	0	0	2	1.87135	0	0	3.72653	0	0.596951	0	0	0	0.935676	0.596951	12.5826	0	4.40398	0	2.80703	4.3878	2.59695
	ENSMUSG00000034343	91250331	chr1	plus	3.12958	2.3878	0	0	0	0	0.935676	0	1.79085	4.87135	0.935676	0	0	0	1.87135	0	0	0	0	0	0	0	0	0	0	0	0	0	0	0	0	0	0.935676	0.596951	0	0	0	0	0	0	0	0	0	0	0
	ENSMUSG00000028582	108619987	chr4	plus	9.72746	6.80796	4.06525	3.98476	6.33965	7.12958	2.72653	1.1939	1.79085	2.80703	6.46923	4.80703	0	2.80703	4.67838	1.87135	3.7427	0	3.32348	0	0	4.67838	3.80703	0	0	0	0	0	0.935676	0	2	2.4683	2.80703	5.27533	8.54973	3.93568	2.12958	2.12958	0	0.935676	6.40398	6.85611	0.935676	7.40491	6.06525
	ENSMUSG00000028691	116685599	chr4	plus	2	0	0	0	0	0	0	0	0	0	0	0	0	0	0	0	0	0	0	0	0	0	0	0	0	0	0	0	0	0	0	0	0	0	1	1	0	0	0	0	0	0	0	0	0
	ENSMUSG00000061482	23581568	chr13	plus	0	0	0.596951	0	0	0	1.87135	1.87135	0.935676	0	0.935676	0	0.596951	0	1.87135	0.935676	1.79085	1	3	0.935676	5.19483	0.596951	0	0	0	0	0	0	0	0	0	6.6622	1.87135	1.87135	1.1939	0	0	5.11433	1.87135	0	0	1.87135	0	0	0.935676
	ENSMUSG00000016664	83464583	chr15	minus	0	0	0	0.935676	0	0	0	0	0	0	0	0	0	0	0	0	0	1.59695	0	0	0	0	0	0	0	0	0	0	0	0	0	0	0.596951	0	0	0.935676	0.596951	0	0	0	0	0	0	0	0
	ENSMUSG00000036093	52424846	chr2	minus	1.59695	0	0	1.79085	0.596951	3	0.596951	0	0	0	0	1	0	6.85611	1	0	3.1939	0	0.596951	0	0	2.12958	0.596951	1.87135	2.98476	0.935676	0	1	0.935676	1.79085	0.596951	0	1.1939	3.1939	5.96951	3.80703	1.1939	1	3.12958	0	1.87135	3.32348	1.87135	7.79178	2.98476
	ENSMUSG00000036371	67267011	chr6	plus	0	0.596951	0	0	0	0	0	0	0	0	0	0	0	0	0	0	0	0	0	0	0	0	0	0	0	0	0	0.935676	2.59695	0	0.596951	0	0	0	0	0	0	0	1.1939	0	0	0	0	0	0
	ENSMUSG00000029430	129020214	chr5	plus	0	0	0	0	0	2	0	0.935676	0	0	0	0	0	0	0	0	0	0	0	0.596951	11.9857	20.2138	14.0509	2.4683	0.935676	4.17866	0	3.06525	1.1939	0.935676	0	0	3.12958	0	1	3.6622	0.935676	0.596951	1.87135	0.596951	0	4.72653	1.53263	1.93568	0
	ENSMUSG00000023087	51224933	chr3	plus	0	0	0	0	0	0	0	0	0	0	1	0	0	0	0	0	0	0	0	2.3878	0	0	15.1948	1.53263	3.32348	3.72653	4.12958	16.454	9.00093	7.19483	8.06525	5.1939	4.72653	0	5.59788	1	0.596951	2.3878	4.6622	0	1	0	1.87135	1.53263	4.87135
	ENSMUSG00000048376	95618426	chr13	minus	0	0	1.87135	0	0	0.935676	0	1.59695	0	0	0	0	0	0.596951	1.59695	0	0	0	0	0	0	0	0	0	0	0	0	0	0	0	0	0	0	0	0	0	0	0	0	0	0	0	0	0	0
	ENSMUSG00000011958	69989504	chr9	plus	0	0	0	0	0	0	0	0	0	0	0	0	0	0	0	0	0	0	0	0	0	0	0	0	0	0	0	0	0	0	1.1939	0	0	0	0	0	0	0	0	0	0	0	0	0	0
	ENSMUSG00000008429	25151786	chr9	minus	0	0	0	0	0	0	0	0	0	0	0	0	0	0	0	0	0	0	0	0	0	0	0	0	0	0	0	4.3878	2.3878	1.87135	1	0	2.98476	0	1.79085	0	2	0	0	0	0	0.935676	3.92043	0	0
	ENSMUSG00000019920	58323570	chr10	plus	3.06525	2.12958	0.935676	1.53263	1.1939	0	0.596951	0	1.1939	4.17866	1.87135	0	0	0	0	1	0	4.00093	0	0	0	0	6.54973	0	0	2	0	0	1.59695	3.1939	0	0	0	0	3.7427	0	0	0	0	0	0	0.935676	1	0	0
	ENSMUSG00000005625	95042569	chr3	minus	3.40398	1	2.79085	0.596951	1.53263	0	0.596951	0	1.1939	7.7427	0	0.935676	3.06525	7.79085	6.25916	3.6622	2.1939	0	0	3.7427	2.3878	0.935676	0.596951	1.53263	0	0	0.935676	0	0	0	1.53263	0.935676	2.80703	2.80703	0	3.7427	0	0	0	0	0	3.79085	1.87135	0	0
	ENSMUSG00000018593	55419867	chr11	minus	0	0	0	0	0	0	0	0	0	0	0	2	0	0	0	0	0	0	0	0	0	0	0	0	0	0	0	0	0	0	0	0	0	0.596951	0	0	0	1.79085	1	0	0	0	0	0	0
	ENSMUSG00000048878	103116234	chr11	plus	0	1.1939	1.1939	0	0	0	0	0	0	0	0	0	0	0.935676	0.596951	0	0	2.79085	0	0	1.87135	1	0	0	1.59695	0	0.935676	1	5.53356	6.06525	1.1939	2.53263	0	1	0	1.1939	0.596951	1	0.596951	0	4.58171	6.40398	2	15.1643	8.19483
	ENSMUSG00000035437	37452246	chr2	plus	7.72746	0	0.935676	0	1.1939	1.1939	2.87135	0	0	1.1939	0	4.77561	3.4683	1	2.3878	0	0	3.1939	0	0	0	0	1.87135	1.1939	0	0	0	0	0	3.1939	5	0.596951	1.79085	0	3.79085	1.59695	0	0	3.1939	3.72653	8.40398	3.53263	3.79085	4.59695	0.596951
	ENSMUSG00000013089	22439616	chr16	minus	0	0	0	0	9.05001	6.37256	8.95427	12.1153	27.8265	113.711	1.79085	5.06525	7.37256	0	0	0.596951	0.596951	0	1.1939	0	0	1	0	0	0	0	0.935676	0	0	0	0.596951	0	0.596951	2.3878	1.87135	3	0	0	0	1.1939	0	0	3.93568	0	13.857
	ENSMUSG00000019179	135778637	chr5	plus	0.935676	0	3	0	0	0	0	0	0	0	0	3.59695	0	0	0	0	0	0	0	0	0	0	0	2.80703	0	0	0	0	0	0	0	0	0	0	0	0	0	0	0	0.935676	0	0	0	0	0
	ENSMUSG00000037514	131262495	chr2	plus	0	0	0	0	0	0	0	0	2	0	0	0	0	1	1.87135	0	0	0	0.596951	0	0	0	0	0	0	0	1.87135	2.12958	0	0	0	0	0	1	0	0	0	0	1.53263	0	0	0	0	0	0.935676
	ENSMUSG00000061983	23787200	chr10	minus	0	0	0	0	0	0	0	0	0	0	0	0	0	0	0	0	0	1	0	0.935676	0.935676	1	5	0	0	0	0	0	0	0	0	0	0	0	0	0	0	0	0	7.27533	7.64696	9.71128	5.6622	0.596951	12.1948
	ENSMUSG00000061477	28635881	chr12	minus	0	0	0.935676	2.12958	0	0	0	0	0	0	0	0	0	0	0	0	0	0	0	0	0	0	0	0	0	0	0	0	0	0	0	0	0	0	0	0	0	0	0	0	0	0	0	0	1
	ENSMUSG00000028809	135353146	chr4	minus	0	0	2.72653	0	0	0	0	0	0.596951	0.596951	0	0	0	0	0	0	0	0	0	0	0	0	0	3.7427	0	0.935676	0	2	0	0	0	0.935676	0	0	0	0	0	0	1	0	2.1939	1.87135	0	3.58171	0
	ENSMUSG00000027678	165992660	chr2	plus	0	0	0	0	0	0	0	0	0	0	0	0	0	0	0	0	0	0	0	0	0	0	0	0	0	0	0	0	0	0	0	0	0	0	0	0	0	0	0	0	0	0	0	0	0
	ENSMUSG00000078676	98809805	chr11	plus	1.1939	7.1939	0	0	2.1939	0	1.1939	3.59695	7.1939	10.5665	6.6622	1.93568	6.59788	12.211	0.935676	2.4683	7.1939	10.597	11.0009	10.0019	4.58171	1.59695	9.32348	1	0.596951	14.1153	8.40491	4.06525	16.8723	30.0223	34.2476	13.5674	5.72653	19.4878	6.71128	3	12.5031	4.92043	9.90519	0	2	14.5497	5.79085	5.33965	2.53263
	ENSMUSG00000021254	86241875	chr12	plus	0	0	0	1	0	0	0	0	0	0	0	0	0	0	0	0	0	0	0	2.12958	0	0	0	0	0	0	0.935676	0	0	0	0	0	0	0	0	0	0	0	0	0	0	0	0	0	0
	ENSMUSG00000054604	64852009	chr16	plus	0	0	0	0	0	0	0	0	0	0	0	0	0	0	0	0	0	2.80703	0	0	0	0	0	0	0	0.935676	0	0	0	0	0	0	0	0	0	0	0	1	1.87135	0	0	0	0	0	0
	ENSMUSG00000020097	61147613	chr10	minus	0	0	0	0	0	0	0	0	0	0	0	0	0	0	0	0	0	0	0	0	0	0	0	0	0	0	0	4.59695	0	0	0	0	0	0	0	0	0	0	0	0.935676	0	0	0.935676	0	0
	ENSMUSG00000052296	4658992	chr7	minus	3	1.53263	3	1.87135	1.87135	0.935676	0.935676	3.06525	0	0	0	0	0	0.935676	1.79085	4.67838	3.58171	1.93568	0	1.59695	0	1.87135	2.4683	0	0	4.7427	6.59695	0.935676	0	1	1	1.1939	6.12958	0	2.79085	0	2.3878	0.935676	0.935676	1	2.4683	5.61405	0	0	0
	ENSMUSG00000036904	9212163	chr18	plus	0	0	0	0	0	0	0	0	0	0	0	0	0	2.80703	0	0	2	0.596951	0	0	0	0	0	1.1939	2.1939	6.98476	8.11433	4.85611	0	0	0	0	0	0	0	0	0.596951	0	0	0	0	0.935676	1	1.1939	0
	ENSMUSG00000028007	117868914	chr3	minus	0	0	0	0	0	0	0	0	0	0	0	0	0	0	0	0	0	0	0	0	0	0	0	0	0	0	0	0	0	0	0	0	0	0	0	0	0	0	0	0	0	4	0	2.80703	0
	ENSMUSG00000002767	46646237	chr17	plus	0	3	0	0	0	0	0	0	0	0	0	0	0	0	0	0	0	0	0	0	0	0	0	0	1.93568	0	0	0	0	0.596951	0	1	0	2.72653	3.32348	7.79085	8.19483	7.38873	3.1939	1.1939	0	1	10.5665	5.53356	16.5174
	ENSMUSG00000028152	138742306	chr3	plus	0	0.596951	0	0	0	0	0	0	0	0	0	0	0	0	0	1.1939	0	1	0	0	0	0	0	0	0.596951	0	0	0	0	0	0	0	0	0	0	0	0	0	0	0.935676	0	0.935676	0	0	0
	ENSMUSG00000039456	93832256	chr16	plus	0.596951	1	7.14668	0	0.596951	0	0	3.92043	7.06618	1.87135	0	0	0	0	0	0	2	3.98476	0	0	0	0	0	0	0	1.87135	0	0	0.596951	0	0	0	0	0	0	0	0	0	0	0	0.935676	0	0	0	0.935676
	ENSMUSG00000039461	108305948	chr9	minus	0	0	0	0	0	0	0	0	0	0	0	0	0	0	0	0	0	0	0	0.935676	0	9.05001	0	0	0	0	0	0	0	0	0	0	0	0	0.596951	0	0	0	0	0	0	0	0	2.98476	0
	ENSMUSG00000056708	155099632	chr1	minus	0	0	0	0	0	0	0	0	0	0	0	0	0	0	0	0	0	0	0	0	0	0	0	0	0	0	0	0	0	0	0	0.596951	0	0	0	0	0	0	0	0	0	0	0	0	0
	ENSMUSG00000032437	115310434	chr9	minus	0	0	0	0	0	0	0	0	0	0	0	0	0	0	0	0	0	0	0	0	0	0	0	0	0	0	0	0	0	0	0	0	0	0	0	0	0	0	0	0	0	0	0	0	0
	ENSMUSG00000022285	36793560	chr15	minus	0	0	0	0	0	0	0	0	0	0.596951	0	0	0	0	0	0	0	0	0	0	0.596951	0	0	0	0	0	1	0.596951	1.87135	1	1	0	9.43781	12.8256	3.79085	9.87321	1.87135	11.3397	40.0861	15.8894	14.6641	6.30824	28.6507	4.40398	10.3244
	ENSMUSG00000036087	72914419	chr5	plus	0	0	0	0	0	0	0	0	0	0	0	0	0	0	0	0	0	0	0	0	0	0	0	0	0	0	0	0	0	1.87135	1	0	0	0	0	0	0	0	0	0	0	0	0	0	1.1939
	ENSMUSG00000031563	47990497	chr8	minus	1	0	0	0	0	0	0	0	3.32348	3	0	0	2	0	0	0	0	0	2	0	0	0	0	0	0.596951	0	0	0	5.12958	0	0.596951	4.1939	0	0	0	0.596951	0	1.1939	0	7.59788	1	2.80703	9.12958	9.00186	3
	ENSMUSG00000031328	74246412	chrX	minus	2.53263	4.1939	1.1939	9.38873	6.58171	0.935676	1	4.59695	0	3	2	4.1939	0	0	3.32348	0.596951	1.79085	0	0	0	0.596951	4.17866	2.12958	5.19483	1.59695	1.79085	4.7427	3.53263	0	4.7427	1	1	0	1.1939	0	0	3	0	1	1.1939	1	0.596951	2	4.12958	4
	ENSMUSG00000052997	34168505	chr7	minus	0	0.935676	0	2	1.79085	0	0	1	0	0	0	0.935676	0.935676	0	4.93568	0	0	0	0	2.80703	0.935676	7.48541	1	0.596951	2.53263	0	0	0	0.596951	3.93568	0	0	0.935676	0	1.87135	0	0.935676	1.87135	1.87135	1.87135	0.935676	0.935676	0	0.935676	0
	ENSMUSG00000032228	72111776	chr9	minus	0	0	0	0	0	0	0	0	0	0	0	0	0	1	0	0	0	0	0	0	0	0	0	0	0	0	0	0	0	0	0	0	0	0	0	0	0	0	0	0	0	0	0	0	0
	ENSMUSG00000027248	121413950	chr2	plus	0	0	0	0	0	0	0	0	2	1.79085	0	0	0	1	0	0	0	0	0	0	0	0	0	0	0	0	0	0	0	0.935676	0	0	0	0	0.596951	0	0	0	0	1.87135	0	0	0	0	0
	ENSMUSG00000038611	141228774	chr7	plus	0	0	1.79085	0	0	0	0	0	0	0	0	0.935676	0	4.93568	0	0	0	0	0	5.61405	0	0	0	0	0	0.935676	0	0	0	0	0	0	0	0	0	0	0	0	6.3878	0	0	1	0	0	0
	ENSMUSG00000019947	68136588	chr10	minus	0.596951	3.72653	5.33965	1	1	5.51738	2	1.1939	0	7	1	9.61405	3.12958	3.59695	1.79085	1	4.6622	0	5.92043	1.79085	0.935676	2.53263	3.1939	2.79085	1	0	0	2.4683	2.59695	1.53263	2.59695	0	5.45306	1.53263	4.72653	7.4683	0.935676	1	0.935676	6.64696	3.93568	10.9695	4.79085	0	9.59788
	ENSMUSG00000030878	120982296	chr7	minus	0	0	0	0	0	0	0	0	0	0	0	0	0	0	0	0	0	0	0	0	0	0	0	0	0	0	0	0	0	0	0	0	0	0	0	0	0	0	0	0	0	0	0	0	0
	ENSMUSG00000106943	74093119	chr5	plus	0	0	0	0	0	0	0	0	0	1.93568	0	0	0	0	0	0	0	0	0	0	0	0	0	0	0	0	0	0.935676	0	0	0.935676	0	0	0	0	0	0	0	0	0	0	0	2	0	0
	ENSMUSG00000029004	23433463	chr5	plus	0	0	0	0	0	0	0	0	0	0	0	0	0	0	0	0.596951	0	1.87135	0	0	0	0	0.596951	0.935676	0	0	0	0	0	0	0	0	0	0	4.4683	0	0	8	0	0	0.596951	0	0	0	0
	ENSMUSG00000044864	38484838	chr3	minus	0	0	0	0	0	0	0	0	0	0	0	0	0	0	0	0	0	0	0	0.935676	0	0	0	0	0	0	0	0	0	0	0	0	0	0	0	0	0	0	0	0	0	0	0	0	0
	ENSMUSG00000044894	53430811	chr11	minus	0	0	0	0	0	0	0	0	0	0	0	0	0	0	0	0	0	0	0	0	0	0	0	1.87135	0	0	0	0	0	0	0	0	0	0	0	0	0	0	0	0	0	0	0	0	0
	ENSMUSG00000069267	23752345	chr13	plus	0	0	0	0	1.1939	1.79085	0	0	0	0	0	1.87135	0	0	0	0	0	0.935676	0.935676	0	0	0	0	0	0	0	0	1.79085	0	3.7427	3.7427	2	0	0	0	3	0.935676	184.901	941.536	834.433	590.823	734.969	498.519	344.283	235.104
	ENSMUSG00000026021	59670756	chr1	minus	0	0	0	0	0	1.87135	0	0	0	0	0	0	0	0	0	0	0	0	0	0.596951	0.935676	0	0	0	0	0	0	0	0	0	0	0	0	0	0	0	0	0	0	0	0	0	0	0	0
	ENSMUSG00000034620	122097118	chr10	minus	0	0	0	0	0	0	0	0	0	0	0	0	0	0	0	0	0	0	0	0	0	0	0	0	0	0	0	0	0	0	0	0	0	0	0	0	0	0	0	0	0	0	0	0	0
	ENSMUSG00000034574	71831147	chr12	plus	0	0	0	0	0	0	0	0	0	0	0	0	0	0	0	0	0	0	0	0	1.1939	0	0	0	0	0	0	0	0	0	0	3	0	0	2.93568	0.596951	0	0	0	4	0.596951	1.79085	0	0.596951	1
	ENSMUSG00000003062	19395757	chr13	minus	0	0	0	0	0	0	0	0	0	0	0	0	0	0	0	0	0	0	0	0	0	0	0	0	0	0.935676	0	0	0	0	0	0	0.935676	0	0	0	0	0	0	0	0	0	0	0	0
	ENSMUSG00000023852	15704986	chr17	plus	0	0.935676	0	0	0	0	0	0	0	0	0	0	0.935676	0	0	0	0	0	0	0	0	0	0	0.935676	0	0	0	0	0.596951	0	0	0	0	1.1939	0.935676	0	0	0	0.596951	0.935676	0	0	1	0	0
	ENSMUSG00000020612	109650969	chr11	plus	0	0	0	0	0	0	0	0	0	0	0	0	0	0	0	0	0	0	0	0	0	0	3.7427	1.79085	0	0	0.596951	0	1	0	0	0	0	0	0	0	0	0	0	0	0	0	0	0	0
	ENSMUSG00000025856	138995632	chr5	minus	20.2934	105.001	144.973	26.4873	12.2592	7.4683	2.98476	12.5997	5.72653	8.14668	6.46923	1.59695	7.14668	0.935676	7.05001	24.3101	8.32441	6.45306	6.06525	9.77654	3.87135	2.4683	9.11526	10.5336	4.9366	3	11.5507	0	6.33965	0	2.80703	0	0.935676	0	7.80796	6.33965	5.45306	0	4.98476	5.92043	9.61498	2.80703	1.87135	2.12958	2.72653
	ENSMUSG00000022194	54894143	chr14	plus	8.08236	1	4.32348	3.92043	6.4683	3.59695	11.4378	20.858	19.1967	11.647	5.4683	3.79085	20.6631	6.87228	15.7927	6.11433	4.93568	7.06525	3.93568	2.53263	9.80703	0.596951	6.59695	6	5.92043	15.0348	7.6622	9.25916	10.9857	6.7427	10.0019	10.1634	1	3.93568	1.1939	4	2.1939	4.4683	6.12958	0	1.87135	7.58171	6.40398	11.9857	10.3397
	ENSMUSG00000023330	126152221	chr2	plus	0	0	0	0	0	0	0	0	0	0	0	0	0	0	0	0	0	0	0	0	0	0	0	0	0	0	0	0	0	0	0	0	0	0	0	0	0	0	0	0	0	0	0	0	0
	ENSMUSG00000059447	30155321	chr5	plus	0	0	0	0	0	0	0	0	0	0	0	0	0	0	0	0.935676	0	0.935676	0	0	0	4.00093	0	1.53263	0	0	0	0	0	0	0.935676	0	0	0	0	0	0	0	0	0	0	0	6.79178	1.93568	1.87135
	ENSMUSG00000058503	3543869	chr5	plus	2.4683	0	0	1.1939	3.7427	0.935676	0	0	0.935676	0	0	2.4683	1.79085	0.935676	5.61405	0	0	0	1.1939	0	0	0.935676	0.596951	0	0	0	0	0	0	0	0	0	0.935676	0	1	0	0	0	0	0	0	0.596951	7.40398	7.00093	2.3878
	ENSMUSG00000040929	28011604	chr19	minus	0	0	0	0	0	0	0	0	0	0	0	0	0	0	0	0	0	0	0	0	2	0	0	0.935676	0	0	0.935676	3.87135	0	0	0	0	0	0	0	0	0.935676	0	0	0	0	0	0	0	0
	ENSMUSG00000032740	29373675	chr11	plus	0	0	0	0	0	0	0.935676	0	0	2.80703	0	0	0	0	0	0	0	0	0	3	0	0	0	0	0	0	0.935676	0	0	0	0	0	0	0	0	0	0	0	0	0	0	0	0	0	0
	ENSMUSG00000039989	119086241	chr11	minus	0	0	0	0	0	0	0	0	0	0	0	0	0	0.596951	0	0	1.59695	0	1.87135	2.53263	8.14668	0	4.92043	0.596951	0	1	0	0.935676	0	0	1.93568	6.211	0	3.3878	0.935676	0	3.87135	0	0	6.98476	0	0.596951	2.1939	0	0.935676
	ENSMUSG00000024583	63692319	chr18	minus	0	0.596951	0	0	0	0	2.80703	0	0	1	0	2.80703	0	0	0	11.3406	1.93568	0	4.59788	0	2.3878	1	1	0	0	1.87135	0	0	0	0	0	0	0	0	0	0	0	0	0	0	0	0	0	0	0
	ENSMUSG00000038546	43481289	chr13	minus	0	0	0	0	0	0	0	0	0	0	0	0	0	0	0	0	0	0	0	0	0	0	0	0	0	0	0	0	0	0	0	1.53263	1	0	0.596951	0	0	0	1.87135	0	0	0	1.79085	0	0
	ENSMUSG00000027361	126675233	chr2	minus	0	0	1	1.1939	0	0	0	0	0	0	0	0	0	0	0	0	0	0	0	0	0.596951	0	1	0	0	0	0	0.596951	2.87135	0	1.87135	0	0	0	0	0	3.1939	0	0	0.596951	0	0	0	0	0.596951
	ENSMUSG00000025351	128909906	chr10	plus	0	0	0	0	2.80703	0	0	0	4	0.935676	0.596951	1.87135	0	0.935676	2.80703	0	0	0	0	0	0	0.596951	0	0	0	0	0	0	4.17866	1.79085	5	0	1.79085	0	0	0	0	0	1.1939	0	1.1939	0	1.79085	1	0
	ENSMUSG00000028568	108833573	chr4	minus	0.596951	0	0	0	0	0	0	0	0	3.4683	3.98476	2.72653	0	0	0.596951	0	1.87135	6.72746	1.59695	0	0	0.935676	2.12958	3.3878	0	0	4.85611	1.53263	0.935676	0	3	0	0	0	1.87135	0.935676	0	6.67838	2.12958	0	0	0	0.596951	1.93568	3.32348
	ENSMUSG00000026618	185329344	chr1	minus	0	0	1.87135	0	0	2	0.935676	1.79085	0	0	0	0	0.596951	0	0	1	0	0	0	0	0.935676	0	0	0	1.87135	0	0	0	0	0	0	0	0	0	0	0	0	0	0	0	0	0	0	0	0
	ENSMUSG00000038482	13338804	chr8	plus	0	0	0	0	0	0	0	0	0	0	0	0	0	0	0	0	0	0	0.935676	0	0	0	0	0	0.596951	0	0	0	0	0.935676	0	1.87135	1.59695	5.1939	12.5021	2.12958	0	8.54973	0.935676	0	0	1	0	0	0
	ENSMUSG00000028557	109476678	chr4	minus	0	0	0	0	0	0	0	0	0	0	0	0.935676	0	0	0	0	0	0	0	1.79085	0	0	0.596951	0	0	0	0	0	0	0	0	0	0	0	0	0	0	0	0	0	0	0	0	0	4.67838
	ENSMUSG00000037533	54522889	chr11	plus	21.5854	4.72653	10.1314	5.27533	13.422	5.87228	0.596951	10.4378	16.9875	19.6793	8.6622	6.59788	8.13051	11.4702	12.3244	9.67838	8.53356	6.53356	3.72653	14.261	17.2601	34.5873	23.3601	6.00093	6.67838	8.87135	18.1162	14.858	29.7141	8.53356	3.3878	29.2948	6.19483	0.935676	8.211	6	24.5702	12.1796	6.61405	0.935676	23.876	1	4.67838	13.6631	9.72746
	ENSMUSG00000027808	58525753	chr3	minus	0	0	0	0	0	0	0	0	0	0	0	0	0	0	0	0	0	0	0	0	0	0	0	0	0	0	0	0	0	0	0	0	0	0	0	0	0	0	0	0	0	0	0	0	0
	ENSMUSG00000019831	40883848	chr10	plus	0	0	0	0	0	0	0	0	0	0	0	0	0	1.87135	2	0	0	0.596951	0	0	0	0	0	0	1.79085	0	0	0	0	0	0	0	0	1	0	8.17866	10.3082	0	0	1.87135	1.1939	1.79085	0	4.59788	8.9366
	ENSMUSG00000026566	165634530	chr1	minus	0	0	0	0	0	0	0	0	0	0	0	0	0	0.935676	0	2	0	0	0	0	0	0	0	0	0	0	1.79085	0	0	0	0	0	0	0	0	0	0	0	0	0	0	0	0	0.596951	0
	ENSMUSG00000062234	108629750	chr5	minus	0	0	0	0	0	0	0	0	0	0	0	0	0	1.1939	0	0	0	0	0	0.935676	0	0	0	0.935676	0	0	0	0	0	0	0	0	0	0	0	0	0	0	0	0	0	0	0	0.935676	0
	ENSMUSG00000025612	87699029	chr16	plus	0	0	0	0	0	0	0	1.1939	0	0	0	0	0	0	0	0	0	0	0	0	0	0	0	0	0	0	0	0	0	0	0	0	0	0	0	0	0	0	0	1	0	0	1	0	0
	ENSMUSG00000059273	16400316	chr7	plus	0	0	0	0	0	0	0	0	0	0	0.596951	0	3.7427	0	0	0	0	0	0.596951	0	0	5	0	0	0	0	0	0	0	2	0	0	0	0	0	0.935676	0	1.59695	0	7.79085	0	0	0	13.8561	6.06525
	ENSMUSG00000049470	53350884	chr11	plus	0	0	0	0	0	0	0	0	0	0	0	0	0	0	0	0	0	0	0	0	0	0	0	0	0	0	0	0	0	0	0	0	0	0	0	0.935676	0	0	0	0	0	0	0	1.1939	0
	ENSMUSG00000022800	32877813	chr16	plus	0	0	0	0	0	0	0	0	0	0	0	0	0	0	0	0	0	0	0	0	0	0	0	0	0	0	0	0	0	0	0	0	0	0	0	0	0	0	3	0	0	0	0	0.596951	0
	ENSMUSG00000031985	124863109	chr8	plus	0	0	0	0	0	0	0	0	0	0	0	0	0	0	0	0	0	0	0	0	0	0	0	0	0	0	0	0	0	0	0	0	0	0	0	0	0	0	1.87135	0	0	0	0	0	0
	ENSMUSG00000073702	39367911	chr1	plus	0	0	0	0	2	0	0	0	0	0	0	0	2	0	0	0	0	0	0	0	0	0	0	0	0	0	0	0	0	0.596951	0	0	0	0.596951	0	0	0	0	0	0	0	0	0	0	0
	ENSMUSG00000021477	64370306	chr13	minus	1	0	0	0	0	0	0	0	0	0	0	0	0	0	0	0	0	0	0	0	0	0	0	4.98476	0	0	0	1	0	0	0	0	2.93568	2	0	2	2.12958	1	0	0	0	0	0	0	0
	ENSMUSG00000030591	29180507	chr7	minus	0	0.596951	0	0	0	0	0	0	0	2	1.53263	0	0	0	0.935676	0	0	0	0	0	0.596951	0	0.935676	0	0	0	0	0.935676	0	0.935676	0	0	0	0	0	0	0	0	0.935676	0	0	0	0	0	0
	ENSMUSG00000034936	101665562	chr11	plus	1.87135	5.27533	3.72653	0.596951	0.935676	0	1.1939	0.935676	0.935676	1	0	2.12958	3.7427	3.6622	6.53263	3.32348	0.596951	0.935676	0.596951	0	1.79085	0.935676	0	3.1939	1.1939	1.93568	0.935676	1.1939	0.935676	2.80703	1.87135	1.79085	2.93568	0	2.80703	1.87135	0	4.7427	0	0.596951	0	6.80796	1	1.93568	3.1939
	ENSMUSG00000022965	91547103	chr16	plus	0	0	0	0	0	0	0	0	0.596951	0	0	0	0	0	0	0	0	0	0	0	0	5	0	0	0	0	0	0	0	0	0	0	3.79085	2	0	0	0	0	0	0	0	0	0	1.59695	3
	ENSMUSG00000041297	17805146	chr13	minus	0	0	0	2	0	0	0	0	0	0	0	0	0	0	0	0	0	0	0	0	0	0	0	0	1	0	1.59695	0	0	6.06525	0	0	0	0	0	0	0	1	0	0	0	0	0	0	0
	ENSMUSG00000074781	95515145	chr10	plus	0	0	0	0	0	0	0	0	0	0	0	0	0	0	0	0	0	0	0	0	0	0	0	3.6622	0	0	0	0	0	0	0	0	0	0	0	0	0	0	0	0	2.80703	0	1.87135	0	0
	ENSMUSG00000070972	59003160	chr4	plus	0.596951	0.935676	1.1939	0.935676	0	0	0	0	0	0	0	0	0	0	0	0	0	0	0	0	0	0	0	0	0	0	0	0	0	0	0	0	0	0	0	0	0	0	0	0	0	0	0	0	0
	ENSMUSG00000028034	152210522	chr3	plus	0	0	0	0	0	0	0	0.596951	0	0	6.67838	0.596951	0	0	0	0	0	0	0	0	0	0	0	0	0	0	0	0	0	0	0	2.3878	0	0	1.87135	0.596951	0	0	0	0	0	7.98476	3.06525	28.4229	19.1177
	ENSMUSG00000041130	24669712	chr17	plus	0.596951	0	0	0	0	0	0.596951	1	0	0	0	0	0	0	0	0	0	1	0.596951	0	0	0	0	0	0	0	0	0	0	0	0	0.596951	0	0	0	0	0	0.596951	0	0	0	0	0	0	0
	ENSMUSG00000024456	37935384	chr18	minus	5.61405	0.596951	0	0.596951	0	0	0	2.4683	3.87135	1.1939	2.3878	0.935676	0	0.935676	0	0	0	0	0	0	0	4.12958	0	0.596951	1.87135	1.59695	3	0.935676	2	1	0	0	3.1939	2.12958	1.93568	1	2	8.71128	3.3878	2.79085	7.1939	0.935676	5.93568	3.12958	3.80703
	ENSMUSG00000040389	108591384	chr3	plus	0	0	0	0	0	0	1.1939	0	0	0	0.596951	0	0.596951	0	2.80703	0	0	0.935676	1.87135	4.67838	0	0	0	0	0	0	0	0	0	0	0.935676	0.596951	0	5.61405	0	0	0.596951	0	0	0.596951	0.935676	0	0	0	0.935676
	ENSMUSG00000030042	82652874	chr6	minus	0	0.935676	0.596951	0	0	0	0	0	0	0	0	0	0	0	0	0	0	0	0	0	0.935676	0	0	0	1	0	0	0	0	0	0	0.596951	0	0	0	2	0	0	0	0	0	0	0	0	0
	ENSMUSG00000023106	123907275	chr5	plus	0	0	0	0	0	0	0	0	0	0	0	0	0	0	0	0	0	0	1	0	0	0	0	0	0	0	0	0	1.1939	0.596951	0	0	0	3	0	0	0	0	0	0	0	3.6622	0	0	1.79085
	ENSMUSG00000008668	33955663	chr17	minus	0	0	0	0	0	0	0	0	0	0	0	0	0.596951	0	0	0	0	0	0	0.596951	1.59695	0	1.87135	0.935676	0	0	0	0	0	0	0	0	0	0	0	0	0	0	0	0	0	0	0	0	0
	ENSMUSG00000026457	134415484	chr1	plus	8.74363	3.72653	15.7607	8.46923	5.27533	7.40398	1.53263	6.72653	4.33965	8.19483	0.596951	15.615	1.59695	1	3.53263	1.79085	3.12958	8.93568	9.67838	2.87135	1	0	4.1939	1.1939	0	0	0	0	0	1	0.596951	0	0.935676	2.1939	0.596951	7.12958	4.80703	0	0	9.00186	3.40398	2.80703	1.1939	0.935676	0.596951
	ENSMUSG00000002983	19629427	chr7	minus	9.06618	0.596951	18.8418	4.06525	15.3568	24.6812	6.7427	8.79178	7.05001	7.77561	4.72653	16.293	3.59695	5.00093	13.1796	1	9.67931	5.32348	12.9375	15.5031	10.2439	8.7427	39.6354	28.7464	8.61405	35.7964	11.3397	2.59695	3.79085	30.1162	6.40398	9.06618	11.1948	8.42108	26.6979	19.7455	8.84086	18.5836	35.0519	11.7927	7.72746	19.4549	13.9385	17.3406	10.5979
	ENSMUSG00000035168	59612075	chr2	plus	0	0	0	0	0	0	0	0	0	20.5031	4.92043	4.53263	6.211	5.7427	3.7427	1.93568	2	0	1	3.7427	0	0.935676	0	0	0	0	0	0	0.935676	0	0	0	0	0	0	0	0	0	0	0	0	0	0	0	0
	ENSMUSG00000056952	113697154	chr6	plus	0	1.87135	0	1	0.935676	0	2	0	0	0	0	0	2	4.9366	0	0.935676	0	0	1.1939	0.596951	0	1	1	0	0	2.59695	0	0.935676	0	0	0	0	0	0	0	0	4.7427	0.596951	0	2	1	0	5.59695	12.7122	0
	ENSMUSG00000022205	11996005	chr15	minus	0	0	0	0	0	0	0	0	1	0	0	0.596951	0	0	0.935676	0	0.596951	0	0	0	0	0	0	0	0.935676	0	0	0	0	0	0	0	0	0	0	0	1.87135	0	0	0	2	0	0	0.935676	0
	ENSMUSG00000035399	163419484	chr2	minus	0	0	0	0	0	0	0	0	0	0	0	0	0	0	0	0.596951	0	0	0	0.935676	0.935676	0	0	0	1	0	1.79085	0	0	0	0	0	0	3.7427	1.1939	0.935676	0	2	0	0	0.935676	0.935676	0.935676	0	0.935676
	ENSMUSG00000021218	3538128	chr13	plus	0	0	0	0	0	0	1.93568	0	0.596951	0	0	1	0	0	0	0	0	0	0	0	0	1	0	0	0	0	0	0	0	0	0	2	0	0	0.596951	0	0	0	0	0	0	0	0	0	0
	ENSMUSG00000020590	35047235	chr12	plus	0	0	0	0	0.935676	0.935676	2.72653	3.72653	7.59695	9.67838	3.58171	26.2467	5	1.79085	1.1939	1	10.5817	4.32348	2.1939	1	3.06525	0	0	0	1.93568	0	0	0	2	0	0	4	0	0	1	0	2.1939	1	0	0.596951	0	0	0	0	1.59695
	ENSMUSG00000053841	129641023	chr4	minus	15.2772	12.2763	0	11.4049	2.98476	0	5.72653	10.1153	5	1.93568	3.59695	1.93568	11.5174	4.67838	1	9.14668	0	0	5.9366	5.00093	0.596951	5.85611	1.53263	4.53263	5.7427	0	3.59695	2.4683	3.87135	2.98476	1	6.59788	0.596951	8.33965	2.59695	2.12958	6.13051	13.3568	1.53263	4.59788	1.59695	0.596951	1.93568	5.87228	1.1939
	ENSMUSG00000012429	17695420	chr13	plus	0	0	0	0	0	1.87135	0	0	0	0	0	0	0	0	0	0	0	0	0	0	0	0	0.935676	0	0.596951	1.1939	0	0	1.53263	0.596951	1.79085	2.80703	1.79085	1.1939	0	1.53263	0	0	0	6.211	6.85611	0.935676	0	0	0
	ENSMUSG00000024817	30030520	chr19	plus	0	0	0	0	0	0.596951	4.72653	8.05001	4	0.935676	0	0	0	1	0	0	0	0	0	0	0	0	0	0	0	0	0	0	0	0	0.935676	0	0	0	1	3.80703	0	0	0	0	0	0	0	0	0
	ENSMUSG00000078652	101316232	chr11	plus	0	0	0	0	0	0	0	0	0	0	0	0	0	0	0	0	0	0	0	0	0	0	0	0	0	0.935676	0	0	0	0	0	0	0	0	0	0	0	0	0	0	0	0	0	0	0
	ENSMUSG00000021192	102469300	chr12	plus	0	0	0	0	0	0	0	0	0	0	0	0	0	0	0	0	0	0	0	0	0	0	0	0	0	0	0	0	0	0	0	0	0	0	0	0	0	0	0	0	0	0	0	0	0
	ENSMUSG00000020115	121586747	chr10	minus	1.53263	0	3.4683	17.0509	6.33965	6.72653	5.19483	6.32348	4.92043	0	2.4683	0	0.596951	1.53263	1.87135	1.79085	0.935676	0	8.58264	3	28.7473	10.3244	8.72653	6.6622	8.50214	8.06525	9.85611	8.80796	5.9366	5.33965	5.51738	2.98476	5.00093	6.87228	20.7765	11.1948	2.4683	3.6622	4.7427	5.00093	7.53263	8.64696	24.4878	9.53448	2.79085
	ENSMUSG00000025153	120824106	chr11	minus	0.596951	0	0	0	0	0	1.1939	7.66313	0	3.32348	4	0	1	0.935676	1	0	0	0	0	0	0	0.935676	0.596951	0.596951	2.79085	0	2.4683	2.93568	0.935676	0	1.53263	3.80703	0	4.12958	0	0.935676	2.53263	1.87135	6.00093	6	3.92043	2.53263	0	6.72653	0
	ENSMUSG00000026111	37430184	chr1	plus	2	0	0.935676	0	0	0	0.596951	0	0.596951	4.33965	0	0.596951	0	0	0	0	0	0	0	0	0	0	0	0	0	4.25916	0	0	0	0.935676	0.596951	1	1	0	0	0	0	0.596951	1.79085	0	0.596951	1.87135	0	0	9.211
	ENSMUSG00000042745	152736255	chr2	plus	0.935676	6.46923	0.935676	2.4683	1.1939	0	1.87135	3.40398	0	0	0	0	4.93568	11.3244	6.72653	0.596951	0	5.00093	7.67838	3.59695	0	1.1939	0.935676	8.33965	1.79085	0	1.59695	1	0	0	2.4683	7.40491	3.3878	6.80703	0	2	4.6622	0	2.59695	0	0.935676	2.72653	0.935676	0	7.14668
	ENSMUSG00000068522	52040155	chr15	plus	1	0	1.79085	0	0.596951	0.935676	2.80703	0	0.596951	0.596951	1.1939	0	0	0	2.3878	0	0.935676	3.40398	0	0	0	2	6.59695	6.05001	4.93568	0.935676	2.4683	0.596951	3	1.87135	3	1.1939	0	0	0	2.80703	0	2.12958	0	4.6622	0	7	0	0	1.87135
	ENSMUSG00000036955	62578426	chr10	minus	9.00093	9.17866	9.80796	2	2.53263	0	0.596951	9.53448	9.90519	8.79178	17.7918	8.32441	0.935676	22.0671	15.4049	6.32348	10.3235	21.9885	41.4888	20.1824	19.7765	10.3082	38.4077	35.5559	11.9695	7.92043	13.5979	15.0662	9.27533	9.06525	0	3.1939	7.54973	7.54973	17.9714	10.2439	14.2119	4.12958	34.1504	2.79085	21.8089	4.6622	21.0833	37.5059	16.696
	ENSMUSG00000022257	34238164	chr15	plus	0	0	0	0	0	0	0	0	0	0	0	0	0	0	0	0	0	0	2.80703	0	0	0	0	0	0	0	0	0	0	0	0	0	0	2.4683	0	0	0	0	0	0	0	0	0	0	0
	ENSMUSG00000029577	114380871	chr5	plus	0	0	0	1	1	10.9848	6.64696	0	0	0	0.596951	0	0	2.80703	0	2.87135	0	0	0	6.79085	0	5.61405	2.80703	0	0	0	0.596951	0	0	0	0	0	0	2.3878	0	1	0	0	0.935676	0	6.87135	10.9052	5.45306	0.596951	0
	ENSMUSG00000027422	144011210	chr2	minus	0	0	0	0	0	0	0	0	0	0	0	0	0	0	0	0	0	0	0	0	0	0	0	0	0	0	0	0	0	0	0	0	0	0	0	0	0	0	0	0	0	0	0	0	0
	ENSMUSG00000032562	107635343	chr9	minus	0	0	0	0	0	0	0	0	0	0	0	0	0	0	0	0	0	0	0	0	0	1.53263	0	0	0	0	0	1	0	0	0	0	0	0	0	0	1.53263	0	0	0	0	0	0	0	0
	ENSMUSG00000017421	80383331	chr11	plus	0	0	0	0	0	0	0	0	0	0	0	0	0	0	0	0	0	0	0	0	0	0	0	0	0	0	0	0	0	0	1.1939	0	0	0	0	0	0	0	0	0	0.596951	0	0	0	0
	ENSMUSG00000041453	146833145	chr5	plus	0	0	0	0	0	0	0	0	0	0	0	0	0	0	0	0	0	0	0	0	0	0	0	0	0	0	0	0	0	0	0	0	0	0	0	0	1	0	0	1	0	0.935676	0	0	3
	ENSMUSG00000032402	63757944	chr9	minus	0	0	0	0	0	0	0	0	0	0	0	0	0	0	0	0	0	0	0	6.87135	0	0.935676	0	0.935676	0.596951	0	0	0	0.596951	0	0	0.596951	0	2.1939	0	1.87135	0	1.59695	0	0	11.2439	6.98476	10.1939	9.85704	13.2601
	ENSMUSG00000034543	3649225	chr11	plus	0	0	0	0	0	0	0	0	0	0	0	0	0	0	0	0	0	0	0	0	0	0	0	0	0	0	0	0	0	1.87135	0	1.87135	0	3.1939	0	0	5.87135	1.87135	2	0	0.935676	0	0	0	0.935676
	ENSMUSG00000031029	108934417	chr7	plus	0	0	0	0	0	0	0	0	0	0	0	0	0	0	0	0	2	0	0	0	0	0.596951	0	0	0	0	0	0	0	0	0	4.67838	2.1939	0.596951	0	0	0	0	1	0	0	0	0	0	0
	ENSMUSG00000037363	25597496	chr8	minus	0	0	0	0	2.87135	0	0	0	0	0	0	0	0	0	0	0	0	1	1.87135	0	1	0	3.7427	0	0	0	0	0	0	0	0	0	0	0	0	1.87135	0	5.61405	0	0	0	0	0	0	0
	ENSMUSG00000036275	52396428	chr11	plus	0	0	0	0	0	0	0	0.596951	3.59695	0	0.935676	0	2.1939	0	0.596951	3.40398	0	0	0	0	0	1	0	0	0	0	1.1939	2.80703	0	1	1	0	0	0	0	0	0	2	2.87135	0	0	1	0	0	0
	ENSMUSG00000026150	82724918	chr1	plus	0	0	0	0.935676	0	0	0	0	0	0.935676	0	1.87135	0	0	0	0	0	0.935676	0	0	0	0	0	4.67838	0	0	0	0	0	0	1.1939	0	0	0	0	0	0	0	0	0.935676	0	0	0	0	0
	ENSMUSG00000027652	158409875	chr2	plus	0	0	0	0	0	0	0	0	0	0	0	0	0	0	0	0	0	0	0	0	1	0	0	0	0	0	0	0	0	0	0.935676	0	0	0	0	0	0	0	0	0	1.87135	1	0	0	0
	ENSMUSG00000024182	26138757	chr17	plus	1.87135	2.80703	2.1939	2	0.935676	0	0	0	0.935676	0	2.79085	1.87135	1	1.53263	0	0	5.93568	1	3	0	1.53263	2.80703	1.87135	4.1939	1.53263	0	2.87135	1.79085	1	0	0	0	4.85611	1.87135	0	1	0	4.6622	3.93568	0.935676	7.48541	1.87135	0.935676	1.93568	0
	ENSMUSG00000007613	47353297	chr4	plus	0	0	0	0	0	0	0	0	0	0	0	0	1	0	0	1.1939	0	0.935676	0	0	2.3878	0	0	0	0	0	0	0	0.935676	0	0	0	3.59695	2.1939	6.00093	2.93568	2.4683	3.87135	1.1939	0	0	0	0	1	4.9366
	ENSMUSG00000038264	57940112	chr9	plus	0	0	0	0.935676	0	0	0	0	0	1.87135	0	0	0	0	0	0	0	0	3.06525	0	0	0	0	1.1939	0.596951	5.33965	16.5683	10.7113	0	0.596951	1.53263	1	0	0	1.87135	0	1	0	0	2.93568	0.596951	3	1	1.59695	0
	ENSMUSG00000040785	94370796	chr16	plus	0	0	0	0	0	0	0	0	0	0	0	0	0	0	0	0	0	0	0	0	0	0	0	0	0	0	0	0	0	0	0	0	0	0	0	0	0	0	0	0	0	0	0	0	0
	ENSMUSG00000026049	44102388	chr1	minus	3	1.93568	1.87135	4.00093	3.59695	1.79085	3.06525	1	0	0	2.12958	1.1939	3.58171	5.72653	0.596951	0	0	1	2.87135	0	1	0.935676	1	2.87135	1.59695	0	0	0	1.87135	2	7.06618	0	1	0	0.935676	1	0	0.596951	4.80703	0	0	2.87135	0	0	2.79085
	ENSMUSG00000021193	6548163	chr13	plus	0	0	0	0	0	0	0	0	0	0	0	0	0	0	0	0	0	0	0	0	0.935676	0	0	0	0	0	0	0	0	0	0	0	0	0	0	0	0	0	0	0	0	0	0	0	0
	ENSMUSG00000026558	167285061	chr1	minus	2	0	0	0	0	0	0	0	0	0	0	0	0	0	0	0	0	0	0	0.935676	0	0	0	0	0	0	0	0	2.80703	0	0	0	0	0	0	0	0	0.935676	0	0	0	0	0	2	0
	ENSMUSG00000025162	120991057	chr11	minus	0	0	0	0	0	0	0	0	0	0	0	0	0	0	0	0	0	0	0	0	0	0	0	0	0	0	0	0	0	0	0	0	1	0	0	0	1	0	0	0	0	0	0	0	0
	ENSMUSG00000029570	140607343	chr5	plus	0	0	0	0	0	1.59695	1.93568	3.92043	12.4531	0	0	1.1939	4.85611	0	0	0.596951	0	0	0	1	0	0	0	3.06525	0	3.4683	0	2.3878	1.87135	0	0	0	0	0	0	0	0	0	0.596951	0.596951	0	1	1	0	0
	ENSMUSG00000034275	27299245	chr9	plus	0	0	0	0	0	0	0	0	0	0	0	0	0	0	0	0	0	0	0	0	0	0	0	0	0	0	0	0	0	0	0	0	0	0	0	0	0	0	0	0	0	0	0	0	0
	ENSMUSG00000089809	99252848	chr5	minus	0	0	0	0	0	0	0	0	0	0	0	0	0	0	0.935676	0	0	0	0	0	0	0	0	0	0	0	0	0	0	0	0	0	0	0	0	0	0.596951	0	0	0	0	0	0	0	0
	ENSMUSG00000060450	38296681	chr18	plus	0	0	0	0	0	0	0	0	0	0	0	0	0	0	0	0	0	0	0	0	0	0	0	0	0	0	0	0	0	0	0	0	0	0	0	0	0	0	0	0	0	0	0	0	0
	ENSMUSG00000027184	103797601	chr2	minus	0	0	0	0	0	0	0	0	0	0	1.87135	0.935676	0	0	0	0	0	0	0	2	0	0	0	0.935676	0.935676	0	0	0	0	0	0	0	0	0	0	0	0.935676	0	0	0	0	0	0	0	0
	ENSMUSG00000003437	28392984	chr7	plus	1	0	1.93568	0	0	0	3	0	3	1.1939	0	0	0	0	0	0	0	1.79085	0	0	0	1	0	0	0	0	0.596951	1.79085	0	0	0.935676	0	0.935676	0	0	1.1939	0.596951	0	0	0	0	0	2	0	0
	ENSMUSG00000026848	30952981	chr2	plus	0	0	0	0	0	0	0	0	0	0	0	0	0	0	0	0	0	0	0	0	0	0	0	0	0	0	0	0	0	0	0	0	0	0	0	0	0	2	2.53263	2	0	0	0	0	0
	ENSMUSG00000037896	111039393	chr12	plus	2.80703	0	0	0	1	0	0.596951	0	0	1.87135	2.4683	0.596951	0	0	0	0	0	0	0	0	0	0	0	0	0	0.596951	0	0	0	0.596951	4.17866	6.17866	2.3878	7.06525	0	0	0	0	0	0	0.596951	2.3878	0	0	0
	ENSMUSG00000047215	65391400	chr5	minus	0	0	0	0	0	0	0	0	0	0	0	0.935676	1	2.80703	0	1.1939	0.596951	0	0	0	0	0	0	0	0	0	0	0.596951	0	0	0	0	0	0	0	0	0	0	0	0	0	0	0	0	1
	ENSMUSG00000060636	33056482	chr16	plus	0	0	0	0	0	0	0	0	0	0	0	0	0	0	1	0	0	0	0	0	0	0	2	3	3.1939	0	0	0	0	0.596951	0	0	0	0	0	0	0	0	0	1	0	0	3	0	0.935676
	ENSMUSG00000068115	151009351	chr2	minus	0	0	0	2.4683	0	0	0	0	0	0	3.7427	0	0	0	0	2.80703	0	2.80703	1.1939	0	0	0	0	0	0	1	0	0	0	0	0	1	0	0	0	0	0	6.54973	0	0	0	0	0	0	0
	ENSMUSG00000038175	45389742	chr13	plus	0	0	0	0	0	0	0	0	0	0	0	0	0	0	0	0	0	0	0	0	0	0	0	0	0	0	0	0	0	0	0	0	0.935676	0	0	0	0	0	0	0	0	0	2.3878	0	0
	ENSMUSG00000051650	22859690	chr11	minus	0	0	1	0	0	0.935676	0	0	0	0	0	0	0	1	0	0	0	0	0	0	0	0	0	0	0	0	0	0	0	0	0	0	0	0.596951	2.12958	3	0.935676	0	8.26008	0.935676	0	0	0	0	0
	ENSMUSG00000037260	25976676	chr8	minus	0	0	0.596951	0	0	0	0	0	0	0	0	0	0	0	0	0	0	0	0	0	0	3.32348	0	0	0	0	0	0	0	4.7427	1	2.80703	0	0	0.596951	1	0	0	0	0	0	2.80703	0	1.87135	1.79085
	ENSMUSG00000022200	12321453	chr15	plus	0	0	0	0	0	0	0	0	0	0.935676	0	1.79085	0	0	0	0	0	0	0	0	0	0	0	0	0	0	0	0	0	0	0	0.596951	0	0	0	0	1	0	0	0	2.80703	0	0	1	0
	ENSMUSG00000033454	76370520	chr12	plus	0.596951	0	1.59695	1	0	0	0	0	0	0	3.7427	0.596951	0	0	1	1.1939	2	0	12.422	1.87135	0	0	0	0	0.935676	1.87135	5.06525	22.6016	57.6854	90.1584	114.614	159.98	72.8331	68.9303	26.5049	45.4919	36.4406	14.5507	21.4387	12.9375	8.58264	14.422	28.9565	32.3281	20.6479
	ENSMUSG00000040250	146577792	chr6	minus	0	0	0	0	0	0	0	0	0	0	0	0	0	0	0	0	0	0	0	0	0	0	0	0	0	0	0	0	0	0	0	0	0	0	0	0	0.935676	0	0	0	0	0	1	0	0
	ENSMUSG00000032643	124700717	chr4	plus	0	0	0	0	0	0	0	3	0	0	0	0	0	0	0	0	0	0	1	0	0	0	0	0	0	0	0	0	0	0	0	0	0	0	1	0	1.1939	0	0	0	0	0	0	0	0
	ENSMUSG00000006304	74236602	chr1	plus	0	0	0	0	0	0	0	0	0	0	0	0	0	0	0	0	0	0	0	0	0	0	0	0	0	0	0	0	0	0	0	0	0	0	0	0	1.1939	0	0	0	0	0	0	0	0
	ENSMUSG00000029622	145114289	chr5	plus	4.3878	5.53356	2.72653	0	1.59695	6.6622	1.59695	0.935676	3.53263	1.93568	4.12958	6.40398	1.59695	2.98476	2.80703	3.06525	8.13051	14.7293	30.6821	3.53263	10.3406	12.9552	3.32348	12.9375	9.00186	17.5988	5.7427	5.53356	3.93568	13.2763	0	5.27533	1.1939	3.72653	7.67838	4.3878	4.33965	7.12958	1	0.596951	6.9366	2	1.1939	2.3878	0.935676
	ENSMUSG00000033671	155973236	chr1	minus	0	0	0	0	0	0	0	0	0	0	0	0	0	0	0	0	0.596951	0	0	0	0	0	0	0	0	0	0	1.1939	0	0	0	0	0	0	0	0	0	0	0	0	0	0	0	0	2.4683
	ENSMUSG00000046962	97962212	chr16	minus	0	0	0	0	0	0	0	0	0	0	0	0	0	1	0	0	0	0	0	0	0	0	0	0	0.935676	0	0	0	0	0	0	0	0	0	0	0	0	0	0	0.596951	1.87135	5.25916	0	0	0
	ENSMUSG00000000420	24205959	chr18	plus	0	0	0	0	0	0	0	0	0	0	0	0	0	0	0	0	0	0	0	0	0	0	0	0	0	0	0	0	0	0	0	0	0	0	0	0	0	0	0	0	0	0	1	1.1939	0
	ENSMUSG00000040359	25281773	chr4	minus	0	0	0	0	0	0	0	0	0	0	0	0	0	0	0	0	0	0	0	0	0	0	0	0	0	0	0	0	0	0	0	0	0	0	0	0	0	0	0	0	0	0	0	0	0
	ENSMUSG00000029385	93267590	chr5	plus	0.935676	0	0	0	1	0	0	0	0	0	0.596951	0	1.87135	2	0	0	0	0	0	0	1.87135	0	0	4.25916	7.9366	1.93568	2	0.935676	1	0	3.6622	0	1	7.17866	4.59695	2.1939	1.87135	0	4.1939	1.87135	3.80703	2.3878	1.79085	0	0
	ENSMUSG00000026159	82839460	chr1	plus	0	1	0	0	0	0	0	0	0	0	0	0	0	0	0	0	0.596951	0	0	0	0	1	0	0	0	0	0	0	0	0	0	0	0	0	0.596951	0	0	0	0	0	0	0	0	0	0
	ENSMUSG00000062296	111311546	chr9	plus	0	0	0	0	0	0	0	3.12958	0	0	0	0	0	0	0	0	0	0	0	0	0	0	0	0	0	0	0	0	0	0	0	0	0	0	0	0	0	0	0	0	0	0	0	0	0
	ENSMUSG00000020064	63243931	chr10	plus	0	0	0	0	0	0	0	0	0	0	0	0	0	0	0	0	0	0	0	0	0	0	0	1.53263	0	0	0.935676	0	0.935676	0	0	0	0	0	0	0.596951	0	0	0	0	0	0	0	0	0
	ENSMUSG00000020978	69296722	chr12	plus	0	0	0.596951	0	0.935676	0	0	0	0	0	0	0	0	0	0	0	1	0	0	0	0	0	0	0	0.935676	0	0	0	0	0	0	0	0	0	0.935676	0	0	0	1.87135	0	0	1.87135	0	0	0
	ENSMUSG00000023025	99972887	chr15	plus	0	0	0	0	0	0	0	0	0	0	0	0	0	0	0	0	0	0	0	0	0	0	0	0	0	0	0	0	0	0	0	0	0	0	0	0	0	4.06525	0.935676	1.1939	0	0	0	0	0.935676
	ENSMUSG00000022867	77013740	chr16	plus	0	0	0	0	0	0	0	0	0	0	0	0	0	0	0	0	0	0	0	0	0	0	0	0	0	0	0	0	0	0	0	0	0	0	0	0	0	0	0	0	0	0	0	0	0
	ENSMUSG00000033256	122369147	chr2	minus	0	0	0	0	0	0	0	0	0	0	0	0	0	0	0	0	0	0	0	0	0	0	0	0	0	0	0	0	0	0	0	0	0	0	0	0	0	0	0	0	0	0	0	0	0
	ENSMUSG00000032966	151542608	chr2	plus	0	0	0.935676	2.79085	0	0	2.12958	0	2	0	5.87135	3	1.79085	1.93568	0	0	0	0	1.79085	0.935676	0	1.87135	0.935676	0	3	3	0	0	4.06525	0	0.596951	1.79085	0	0	1	0	1.87135	0	3.7427	0	0	0	0	0	3.40398
	ENSMUSG00000050608	139131038	chr4	minus	0	0	1.93568	0	0	0	0	0	0	0	0	0	0	0	0	0	0	0	0	0	0	0	0	0	0	0	0	2.98476	0	0	0	1.59695	2.72653	2.12958	0	0.935676	1	0	0	0	0	0.935676	0	0	1.1939
	ENSMUSG00000041417	101768177	chr13	minus	0	0	0	0	0	0	0	0	0	0	0	0	0	0	0	0	0	0	0	0	0.935676	0	0	0	0	0	0	0	0	0	0	0	0	0.596951	0	0	0	0	0	0	0	0	0	0	0
	ENSMUSG00000028300	35225799	chr4	minus	0	0	0	0	0	0	0	0	2	0	0	0	0	0	0	0	0	0	0	0	0	0	0	0	0	0	0	0	0	0	0	0	0	0	0	0	0	0	0	0	0	0	0	0	0
	ENSMUSG00000022500	10993079	chr16	minus	0	0	0	0	0	0	0	0	0	0	0	0	0	0	0	0	0	0	0	0	0	0	0	0	0	0	0	0	0	0	0	0	0	0	0	0	0	0	0	0	0	0	0	0	0
	ENSMUSG00000078185	175692632	chr1	minus	0	0	0	0	0	0	0	0	0	0	0	0	0	0	0	0	0	0	0	0	0	0	0	0	0	0	0	0	0	0	0	0	0	0	0	0	0	0	0	0	0	0	0	0	0
	ENSMUSG00000029416	127617381	chr5	minus	0	0	0	0	0	0	0	0	0	0	0	0	0	0	0	0	0	0	0	0	1	0	0	0	0	0	0	0	0	0	0	0	0	0	0	0	0	0	0	0	0	0	0	0	0
	ENSMUSG00000066568	34389627	chr7	minus	0	0	0	0	0	0	0	0	0	0	0	0	0	1.1939	0	0	0	0	0	0	0	0.935676	0	0	0	2	0	0	0	0	7.53263	9.59788	1.1939	0	1.87135	0	4.87135	4.3878	2.80703	6.17866	0	0	12.3082	11.7765	2.3878
	ENSMUSG00000017418	15055331	chr2	plus	0	0	0	0	0	0	0	0.596951	0	0	0	0	0	0	0	0	0	0	0.935676	0	0	0	0	0	0	0	0	0	0	0	0	0	0	0	0	0	0	0	0	0	0	0	0	0	0
	ENSMUSG00000010067	107554640	chr9	plus	0	0	0	0	1.93568	3	0	2.93568	0	0	0	0.935676	1.79085	2	0	0	5	0	0	0	0	0	0	4	0	0	2.93568	0.935676	0	0	4	0	0.935676	0.935676	0	0	1.87135	0.935676	1.79085	0	0	0.596951	2	2.93568	0
	ENSMUSG00000027465	152293876	chr2	plus	5.27533	1.53263	4.06525	0.935676	0	2.80703	2.87135	0	3.06525	2.12958	0.935676	8.05001	4.33965	3.3878	0	1.87135	0	0.596951	0.935676	1.93568	3.92043	0	2.87135	3.58171	0	4.6622	1.87135	0	6.46923	3.7427	4.12958	3.06525	4.80703	0	0	5.87228	0.596951	1	0.596951	0.935676	8.42108	5	1.53263	5.40398	0
	ENSMUSG00000039701	122984466	chr3	minus	31.5211	13.9857	11.8899	3.32348	16.3906	17.9714	2.12958	9.77561	7.72653	3.93568	3.06525	15.2458	1.79085	1.87135	1.1939	3.6622	10.8409	11.647	3.40398	4.9366	12.422	7.33965	9.71221	9.58264	18.3744	35.9894	10.3092	16.5836	12.4378	7.17866	2.59695	47.0714	5.79178	8.27533	2.53263	1.79085	1.1939	13.0509	10.6317	1.1939	2	0	1.87135	7.79178	18.2144
	ENSMUSG00000024780	28990485	chr19	plus	0	0	0	0	0	0	0	0	0	0	0	0	0	0	0	0	0	0	0	0	0	0	0	0	0	0	0	0	0	0	0	0	0	0	0	0	0	0	0	0	0	0	0	0	0
	ENSMUSG00000041203	85026886	chr8	plus	1.1939	4.80703	5.61405	0	8.6622	6.19483	0.935676	20.6488	0	9.59881	4.80703	0	3.7427	4.67838	0.596951	0	0	0	7.61405	1.87135	0.935676	5.19483	2.80703	8	2	0.935676	0	0	0	1.79085	0	0	0	0	0.935676	4.6622	20.9723	23.3915	12.857	97.5776	43.105	13.4863	11.6641	2.53263	5.33965
	ENSMUSG00000020142	20332704	chr11	minus	0	0	0	0	0	0	0	0	0	0	0	0	0	0	0	0	0	1.87135	6.25916	13.6964	0	2.87135	1.1939	0	0	0	1.79085	0	0	0	0	0	0	1.87135	0	0	0	0	0	0	0	0	0	0	0
	ENSMUSG00000026319	105663886	chr1	plus	0	0	0	0	0	0	0	0	0	0	0	0	0	0	0	0	0	0	0	0	0	0	0	0	0	0	0	0	0	0	0	0	0	0	0	0	0	0	0	0	0	0	0	0	0
	ENSMUSG00000032582	107872724	chr9	minus	0	0	0	0	0	0	1	0	0.596951	1.87135	2	0	0	0	0	0	0	0	0	0	0	0	0	0	0	0	1.1939	0	0	0	0.596951	0	0	0	0	0	0	0	0	0	0	0	0	0	0
	ENSMUSG00000061244	49066409	chr14	minus	0	0	0	0	0	0	0	1.1939	0	0.596951	0	0	0	0	0	0	0	0	0	0	0	0	0	0	1	1	0	0	0	0	0	0	0	0	0	0	0	0	0	0	0	0	0	0	0
	ENSMUSG00000025393	128083306	chr10	plus	4.9366	3.3878	1.1939	2.79085	3.4683	3.06525	3.12958	10.5507	0	0	3.7427	10.0009	13.615	6.7427	1.53263	5.00093	8.14668	0.935676	1.53263	5.40398	5.59788	0.596951	11.615	0.935676	5.87228	0.935676	0	0	3.1939	0.935676	0	3.72653	5.45306	1.87135	0	0	3.1939	7.66313	1.1939	0.935676	7.59788	6.06525	4.32348	0	1.1939
	ENSMUSG00000014294	36744518	chr18	minus	0.935676	0	0	0	0	0	0	0	0	0	0	0	0	0	0	0	0	0	0	0	0	0	0	0	0	0	0	0	0	0	0	0	0	0	0	0	0	0	0	0	0	0	0	4.3878	6.58171
	ENSMUSG00000021134	80945537	chr12	plus	0	0	1.87135	0.596951	0	0	0	0	0	0	0	3	0	0	0	0	0	0	3.6622	0.935676	0	0	0.935676	0	0	0	0.596951	0	0	0	0	0	0	0	0	0	0	0	0	0	0	0	0	0	0
	ENSMUSG00000004947	135994845	chr5	plus	0	0	0	0	0	0	0	0	0	0	0	0	0	0	0	0	0	0	0	0	1	0	0	0	0	0	0	0	0	0	1.87135	0	0	0	0	0	0	0	0	0	0	0	0	0	0
	ENSMUSG00000030357	128438658	chr6	minus	0	0	0	0	0	0	0	0	0	0	0	0	0	0	0	0	0	0	0	0	0	0	0	0	0	0	0	0	0	0	0	0	0	0	0	0	0	0	0	0	0	0	0	0	0
	ENSMUSG00000035545	4137044	chr7	plus	8.12958	7.33965	10.2592	7.3878	17.5826	3	2.3878	0	13.5817	16.5836	12.3092	22.697	10.0662	5.59695	1.1939	9.40398	1.79085	21.647	10.7756	10.0009	8.17866	17.4531	25.2939	22.293	11.9848	17.7909	9.32348	22.2287	14.696	4.58171	10.7918	4.92043	5.98476	9.6622	9.08236	9.77561	18.1314	21.3092	0	0	3	0	4.4683	1.87135	1
	ENSMUSG00000007989	65262423	chr14	minus	0	0	0	0	0	0	1.53263	0	1.87135	1.53263	1	0.935676	0	0	0	0	0	0	0	0	0	0	0	0	0	0	0	0	0	0	0	0	0	6.54973	0	0	0	0	0	0	0	0	0	0	0
	ENSMUSG00000040270	32238770	chr4	plus	0	0	0	0	0	0	0	0	0	0	0	0	0	0	0	0	0	0	0	0	1	0	0	0	0	0	0	0	0	0	0	0	0	0	0	0	0	0	0	0	0	0	0.935676	0	0
	ENSMUSG00000035901	109960410	chr7	minus	0	0	0	0	0	0	0	0	0	0	0	0	0	1.87135	0	0	0	0	6.46923	0	0	0	0	0.935676	0	0	1.93568	0	0	0	1	0	0	0	0	1.1939	0	0	0	0	0	1.87135	1.79085	0	0
	ENSMUSG00000024472	44380546	chr18	plus	0	0	0	0	0	0	0	0	0	1.93568	1	1.87135	0	0	0	0	0	0	0	0	0	0	0	0	0.935676	0	0	0	0	0	0	0	0	0	0	0	0	0	0	0	0	0	0	0	0
	ENSMUSG00000031878	104534637	chr8	minus	0	0	0	0	0	0	0	0	0	0	0	0	0	0	0	0	0.596951	0	0	0	0	0	0	0	0	0	0	0	0	0	0	0	0	0	0	0	0	0	0	0	0	0	0	0	0
	ENSMUSG00000002221	27791387	chr5	minus	0	0	0	0	0	0	0	0	0	0	0	0	0	0	0	0	0	0	0	0	0	4	0	0	0	0	0	0	0	2.3878	0	0	0	0	0	1.87135	0	0	0	0	0	0	0	0	0
	ENSMUSG00000040025	132212071	chr4	minus	0	0	0	1.53263	2	0	0	0	0	0	1.1939	0	0.596951	4.67838	0.596951	0	0	0	0	0.935676	0	1.1939	0.935676	0	0	0	0	0	0	0	2.93568	0	0.596951	0	0	0	1	0	0.935676	3.7427	0	0	0	0	0
	ENSMUSG00000034560	83543972	chr10	plus	0	0	0	0	0	0	0	0	0	0	0	0	0	0	0	0.935676	0	0	0	0	0	0.935676	0	0	0	0	0	0.596951	0	0	0	1.87135	0	0	0	0	0	0	0	0	0	1.1939	0	2.3878	0
	ENSMUSG00000037236	35562205	chr18	plus	1.59695	1.1939	3.87135	1.59695	2.87135	0	13.1314	23.7131	12.3887	7.12958	8.90519	6.85611	12.05	1	1	3.06525	9.85611	4.4683	0	18.7122	2.3878	0	5.19483	1.87135	0.935676	2.4683	6.6622	1.53263	0	3.06525	3	1.53263	0	3.4683	4.6622	20.1967	0.935676	8.06525	9.46923	3.40398	2.93568	1	4.98476	1	1.53263
	ENSMUSG00000041440	96119429	chr9	plus	0	0	0	0	0	0	0	0	0	0	0	0	0	0	0	0	0	0	0	0	0	0	1.1939	0	0	0	0.935676	0	0	0	0	0	0	0	0	0	0	0	0	0.596951	0.596951	0	2.80703	0	0
	ENSMUSG00000038121	68300210	chr18	minus	0	0	0	0	0	0	0	0	0	0	0	1.1939	0	0	0	0	0	0	0	0	0	0	0	0	0	0	0	0	0	0	0	0	0	0	0	0	0	0	0	0	0	0	0	0	0
	ENSMUSG00000024317	21001939	chr18	plus	0	0	0	0	0	0.935676	0.935676	0	0	0	0	0	0	0	1	0	0	0	0	0	0	0	0	1	6	0	0	0	0	0	3.58171	0	0	0	0	0	0	0.596951	0	4.67838	0	0	0	0	0.935676
	ENSMUSG00000008475	152766651	chr1	plus	0	0	0	0	0	0	0	0	0	0	0	0	0	0	0	0	0	0	0	0	0	0	0	0	0	0	0	0	0	0	0	0	0	0	0	0	0	0	0.935676	0	0	0	0	0	0
	ENSMUSG00000000384	6626064	chr11	minus	0	0	0	0	0	0	0	0.596951	0	0	0	0	0	0	0	0	0	0	0	0	0.596951	0.596951	0	0	0	1.79085	0	0	0	0	0	0	0	0	0	0	0	0	0	0	0	0	0	0	0.935676
	ENSMUSG00000039682	45493489	chr5	plus	0	0	0	0	0	0	0	0	0	0	0	0	0	0	0	0	0	0	0	0	0	0	0	0	0	0	0	0	0	0	0	0	0	0	0	0	0	0	0	2	0	0	0	0	0
	ENSMUSG00000035242	80826686	chr10	plus	3.7427	0.596951	6.54973	2.3878	7.38873	1.1939	3.80703	3.3878	2.1939	1	0.935676	4	0	3.06525	0.935676	12.0671	1.53263	8.34058	2.80703	4.06525	0	0.935676	0.596951	0	0	0	0	2	0	1.87135	1	8.85611	1	1.93568	0.935676	0	0	0.596951	0	0	0	0	3.4683	8.19483	1
	ENSMUSG00000047514	34282243	chr10	plus	0	0	0	0	0	0	0	0	0	0	0	0	0	0	0	0	0	0	0	0	0	0	0	0.935676	3.7427	0	0	0	7.9366	10.3244	0.935676	1.53263	4.53263	5	1.1939	0.596951	0	2.80703	0	0	0.596951	0.935676	0	0	0
	ENSMUSG00000058385	23571388	chr13	plus	0	0	0	0	0	0	0	0	0	0	0	0.935676	0	0	0	2.3878	0	0	0	0	0	0	0	0	0	0	0	0	0	0	0	0	0	0	0	0	0	0	0.935676	1.87135	0	0	0	0	0
	ENSMUSG00000018770	73911300	chr2	minus	0	0	0	0	0	0	0	0	0	0	0	0	0	0	0	0	0	0	0	0	0	0	0	0	0	0	0	0	0	0	0	0	0	0	0	0	0	0	0	0	0	0	0	1	0
	ENSMUSG00000028955	151057941	chr4	minus	5.87135	0.596951	0	0	0	0	0	0.935676	3.87135	3.32348	0	2.80703	0	0	3.87135	0	0.596951	0	0	0	0.935676	2.80703	0	4.79085	4.80703	1.53263	2.1939	1.1939	1.93568	0	0	0	0	6.54973	4.00093	6.51738	0.935676	0	3.12958	1.1939	11.0671	2.72653	2.1939	1.53263	0
	ENSMUSG00000037112	51009000	chr9	minus	0	0	0	0	0	0	0	0	0	0	0	0	0	0	0	0	0	0	0	0	0	0	0	0	0	0	0	0	0	0	0	0	0	0	0	0	0	1	0	0	0	0	0	0	0
	ENSMUSG00000031799	72135288	chr8	plus	0	0.935676	0	0.935676	1	0	0	0	0	0	0	0	1.53263	0	0.596951	0	0	1.1939	2.72653	2.59695	0	0.596951	0	0	0	0	0	0	0	0	0	0	0	0	0.935676	1.59695	0.935676	1.1939	0	4	0	0.935676	0	3	0
	ENSMUSG00000050240	17233575	chr16	plus	0	0.935676	0	0	0	0	0	0.596951	0	0	0	0	0	0	1.1939	0.935676	2.12958	0.596951	3.59695	3.40398	0	0	0	0	0	0	0	0	0	0	0	0	0	0	0	0	0	0	0	0	0	0	0	0	0
	ENSMUSG00000028677	117289442	chr4	minus	0	0	0	0	0	0	0	0	0	0	0	0	0	0	0	0	0	0	0	0	0	0	0	0	0	0	2.80703	0	0	0	0	0	0	0	0	0	0	0	0	0.596951	0	0	0	0	0
	ENSMUSG00000028062	88553634	chr3	minus	0	0.596951	0	0	0	0	0	0	0	0	0.935676	0	0	0	0	0	0	0	0	0	0	0	0	0	0	0	0	0	0	0	0	0	0	0	0	0	0	0	0	0	0	0	0	0	0
	ENSMUSG00000028878	132922538	chr4	minus	0	0	0	0	0	0	0	0	0	0	0	0	0	0	1	0	0	0	0	0	0	0	0	0	0	0	0	0	0	0	0	0	0	0	0	0	0	0	0	0	0	0	0	0.935676	1
	ENSMUSG00000016940	115420154	chr11	plus	0	0.935676	2	5.40398	1.53263	1	0.596951	0	0	0	1.87135	4.58171	0	0.935676	0	2.4683	0	1.1939	1.53263	0	1.93568	0	0	1.87135	1.79085	3	0.935676	0	0	0	0	1	0	0.935676	0	0	0	0	0	0.596951	0	0	0	1	0
	ENSMUSG00000074656	154892808	chr2	minus	0	0	0	0	0	0	0	0	0	0	0	0	1.87135	1.59695	0	0	0	0	0	0	0	0.596951	0	0	0	0	0	1	0	0	0	0	0	0	0	0	0	0.935676	0	0	0	0	0	0	0
	ENSMUSG00000023286	155943850	chr4	plus	0	0.935676	0	0	0	0	0	0	0.935676	0.596951	0	0	0	0	0	0	0	0.596951	0	0.935676	0	0	1.1939	0	0	0	0	0	0	0	1	0	0	0	0	0	0.596951	0	0	0	0	0	0	0	0
	ENSMUSG00000036893	24919592	chr2	minus	0.596951	0	0	0	1	5.7427	0	0	0.935676	0	0	0	0	0	3	0	0	1	0	0	3	1.1939	0	0	0.596951	0	1	0.935676	0	3	0.596951	1.79085	0	1.93568	1.87135	0	3.1939	2.93568	0	0.935676	0	0.596951	2.3878	4.33965	1.1939
	ENSMUSG00000059486	56797693	chr6	minus	0	0	0	0	0	0	0	0	0	0	0	1.79085	0	0	0	0	0	0	0	0	0	0	0	0	0	0	0	0	0	0	0	0	0	3.7427	0	0	0	0	0	0	0	4.85611	0	0	0
	ENSMUSG00000028811	129189934	chr4	plus	0	0	0	0	0	0	0	0	0	0.596951	0	0	0	0	0	0	0	0	0	0	0	0	0	1	0	0	0	0	0	0	4.59695	1.87135	0	3	4.7427	2.80703	3.53263	0	0	0	0	0.596951	1.59695	14.4692	20.1805
	ENSMUSG00000025060	47579674	chr19	plus	0	0	0	0.935676	0	0	0	0	0	0	0	0	0	0	0	0	0	0	0	0	0	0	0	0	0	0	0	0	0	0	0	0	0	0	0	0	0	0	0	0	0	0	0	0	0
	ENSMUSG00000040225	162740518	chr1	minus	0	0	0	0	0	0	0	0	0	0	0	0	0	0	0	0	0	0	0	0	0	0	0	0	0	0	0	0	0	0	0	0	0	0	0	0	0	0	0	0	0	0	0	0	0
	ENSMUSG00000020190	80676292	chr10	minus	15.7613	0.596951	16.4387	12.7446	7.80796	9.51738	2.1939	2.98476	0	1	11.6479	14.2601	7.12958	14.6641	0.596951	3.72653	3.12958	2.4683	0	6.93568	6.85611	9.72746	1.59695	0	4.85611	2.80703	0	9.87228	5.79178	1.87135	0.935676	5.27533	2.12958	4.32348	2.12958	3.06525	8.74363	1.1939	1.1939	2.93568	0.596951	0.935676	3.53263	0.596951	1.53263
	ENSMUSG00000062762	36797334	chr9	minus	0	0	0	0	0	0	0.596951	0.935676	0	0	0.596951	0	0	0	0	0	0	0	0	0	0.596951	0	0.935676	0	0	0	0	0	1.87135	0	0	0	0	0	0.596951	0	0	0	0	0	0	0	0	0	0
	ENSMUSG00000024188	26252970	chr17	plus	0	0	0	0.935676	0	0	0.596951	1.53263	0	0.596951	0	0	0	0	0	0	0	0	0	0	0	0	0	0	0	0	0	0	0	0	0.935676	0	0	0	0	0	0	0	0	0	0	0	0	0	0
	ENSMUSG00000025240	123529827	chr9	plus	3.98476	1.93568	2	2.1939	7.12958	3	0	0	5.58171	2.79085	5	4.59695	3.72653	4.79085	0	0.935676	3.4683	9.98476	8.96951	1	1.93568	7	2	9.06618	1.93568	2.93568	0	6	0.596951	3.12958	3.6622	15.9052	12.5497	18.8265	14.8418	14.6793	11.5031	16.9375	2.80703	7.12958	2.79085	0.935676	3.12958	3.72653	5.92043
	ENSMUSG00000041763	43934051	chr1	plus	0	0	0	0	0	0	0	0	0	0	0	0	0	0.596951	0.935676	1	0.935676	0	0	0	0	0	0	0	0	0	0	0	0	0	0	0	0	0	0	0	0	0	0	0	0	0	0	0	0
	ENSMUSG00000053877	127512097	chr7	plus	4.59788	4.80703	0	2.93568	3.87135	16.4058	15.4711	1.87135	4.4683	0	5.53356	1	0	4.1939	4.53263	16.1485	0.935676	1.93568	0.935676	1	0	0	0	1.1939	0	0	5.27533	4.40398	6.61405	0.935676	0	0.596951	0	0	0	1	0	0	5.87228	2.80703	0	4.9366	3.40398	1.1939	1.87135
	ENSMUSG00000032290	56994976	chr9	plus	0	0.596951	1	0	0	0	0	0	0	0	0.935676	0.596951	0	0	0	0	0.596951	0	0	0	0	0	0	0	0	0	0	0	0	0	1	0	0	0	0.935676	0	0	0	0	0	1.1939	0	0	0	0
	ENSMUSG00000039067	107588418	chr8	minus	0	0	0	0	0	0	0	0	0	0	0	0	0	0	0	0	0	0	0	0	0	0	0	0	0	0	1.1939	0	0	0	0	0	0	0	0	0	0	0	0	0	0	0	0	0	0
	ENSMUSG00000030654	118129576	chr7	minus	2.72653	2	0	0	1	2.3878	2.72653	2.12958	5	1.87135	0	2.4683	3	3.12958	2.59695	6.46923	1.59695	0.596951	0.596951	2	1.59695	2.87135	2.59695	19.7275	3.3878	7.00093	23.0037	16.7446	2.59695	7.66313	13.4692	4.3878	7.19483	28.6817	9.71221	7.87135	9.33965	1.59695	9.12958	9.26008	14.4531	18.6802	13.6641	15.3253	4.93568
	ENSMUSG00000065954	25201552	chr8	minus	1.87135	1.79085	1.79085	2.80703	0	0	0	0	7.05001	0	5.19483	3	6	3	0	0	0.596951	0	0	0	0.935676	0	2	0	0	0	0	0.596951	2.3878	0	0.935676	5.61405	1.1939	0.935676	0	0	0	0	0	0	0	0.935676	0	0	0.596951
	ENSMUSG00000038342	123394819	chr5	plus	0	0	0	0	0	0	1.93568	0	0	1.1939	0	0	0	0	0	0	0	0	0	0	0	0	0	0	0	0	0	0	0.935676	0	0	0	0	0	0	0.935676	0	0	0	0	0	0	0	0	3.7427
	ENSMUSG00000047126	86757493	chr11	minus	0	0	0.935676	0	0.596951	0	1	0	0	0.935676	0.935676	0.935676	3.7427	0	0	0.935676	0	0	2	0	0.596951	0	0	0	0	0	0	0	0.596951	0	1.93568	7.211	7.19483	0	0	2.12958	4.59695	2.3878	39.8132	2.4683	6.51738	2	0	0.935676	6.98568
	ENSMUSG00000002222	71440443	chr6	minus	0	0	0	0	0	0	0	0	0	0	0	0	0.935676	2.80703	0	0	0	0	0	0.935676	0	0	0	0	0	2	0	0	0	1	0	0	0	0	0	1.79085	1.87135	0	0	0	0	0	0.596951	0	0.596951
	ENSMUSG00000033730	70076914	chr14	plus	3.7427	6.79178	11.3406	20.5049	0.935676	14.3735	31.28	21.019	5.27533	14.7436	6.12958	26.472	68.238	170.545	494.124	201.436	444.289	146.764	66.0117	11.7918	16.454	20.9561	14.018	1.1939	15.5512	9.45399	20.4692	25.907	15.5345	24.6497	9.3878	34.7955	44.3638	19.5521	14.647	20.2458	14.9214	23.0519	16.0662	33.5549	68.4319	43.8937	46.6035	44.3291	45.9913
	ENSMUSG00000020186	110920179	chr10	plus	0	0	1.93568	0	1	0.935676	1.87135	1	1.1939	0	0	0	0	0.935676	0	0	0	0	0	0	0	0.596951	4.33965	4.80703	9.08236	1.79085	0	0.596951	0	0	0	0	0	0	0	3	2.80703	2	0	2.80703	0	0.935676	5.61405	3.12958	1
	ENSMUSG00000034163	115384937	chr10	plus	0	0	0	1.87135	0	0	2	0	0	0	0	0	0	0	0	0.935676	0	0	2.3878	0	1.79085	0	0	0	1	0	0	3	0	0	0	4.98476	0	1.87135	0	4.4683	3.80703	0	0.935676	0	0	0	0.596951	0.935676	0
	ENSMUSG00000025477	139389143	chr7	plus	0	0	0	0	0	0	0	0	0	0	0	0	0	0	0	0	0	0	0	0	0	0	0	0	0	0	0	0	0	0	0	0.596951	0	0	0	0	0	0	0	0	0	0	0	0	0
	ENSMUSG00000053012	71271625	chr6	plus	0	0	0	0	0	0	0	0	0	0	0	0	0	0	1.1939	0	0	0	0	0.596951	0.596951	0	0	0	0	0	0	0	0	0	0	0	0	0	0	1.79085	0	4.72653	0.596951	0	4.93568	8.87135	3.58171	2.12958	2.87135
	ENSMUSG00000095098	5457513	chr19	minus	0	0	0	0.596951	1	0.596951	2.98476	0.935676	0.596951	0	3.40398	1	0	0.596951	4.79085	0	0	0	3.7427	3.1939	0	5.59788	0.596951	20.7141	0	0	0	0	0	0	0.935676	0	0	0	0	0	0	0	0	1.87135	0	0	0	0	0
	ENSMUSG00000021936	33447155	chr14	minus	0	0	0	0	0	0	0	0	0	0	0	0	0	0	0	0	0	0	0	0	0	0	0	0	0	0	0	0	0	0	0	0	0	0	0	0	0	0	0	0	0	0	0	0	0
	ENSMUSG00000028289	28813165	chr4	plus	0	0	0	0	0	0	0	0	0	0	0	0	0	0	0	0	0	0	0	0	0	0	0	0	0	0	0	0	0	0	0	0	0	0	0	0	0	0	0	0	0	0	0	0	0
	ENSMUSG00000037822	65492833	chr5	minus	0	0	0	0	0	1	0	0	0	0	0	0	0	0	0	0	0	0	0	0	0	0	0	0	0	0	2.87135	1.87135	0.596951	0	0	0	14.9857	0.596951	0	3	0.935676	3.06525	6.12958	0	0	0	1.79085	4	2
	ENSMUSG00000046330	72711290	chr1	plus	0	0	0	0	0	0	0	0	0	0	0	0	0	0	0	0	0	0	0	0	0	0	0	0	0	0	0	0	0	0	0	0	0	0	0	0	0	0	0	0	0	0	0	0	0
	ENSMUSG00000034320	61211486	chr18	minus	0	0	0.596951	0	0	0	0	0	0	0	1.79085	0.596951	1	0.596951	1	2.59695	0	0	0	0	0	0	0	0	0	0	0	0	0.596951	0	0	0	0	0	0	0	0	0	0	0	0	0	0	0	0.596951
	ENSMUSG00000069306	21811745	chr13	plus	3.06525	2.4683	4.40398	13.5345	22.3915	16.2129	38.2467	18.0509	4.00093	16.4058	9.53356	11.9375	6.40398	5.87228	5.4683	6.58171	7.59788	0	4	0.935676	14.2763	5.6622	1.93568	11.5345	2.72653	6.06525	0	5.53263	3.4683	1.87135	0.596951	5.06525	2	11.2601	14.1153	540.156	3213.8	1855.56	1105.81	1281.24	711.932	482.739	535.643	457.609	484.991
	ENSMUSG00000048310	105900432	chr8	plus	0	2.87135	0	2.1939	0.596951	0	2	0	7.3878	0	0.596951	0	0	0	0.596951	2.72653	0	0	0	0	0	1	0.596951	0	4.67838	0.596951	1.87135	1.79085	1.87135	0	0	1.59695	0	0	5.71128	1.53263	0	0	1.1939	2.87135	0	0	2.80703	0	0
	ENSMUSG00000034636	108301052	chr4	minus	0	0	0	0	0	0	0	0	1.59695	0	0	0	0	0	0	0	0	0	0	0	0	0	0	2	0	0	0	0	0	0	0	0	0	0	0	0	0	0	0	0	0	0	0	0	0
	ENSMUSG00000002846	38522634	chr16	minus	0	1.59695	0	1.79085	2.80703	1.93568	0.596951	1.53263	4.80703	1.79085	2.1939	1.53263	0	4.7427	2.12958	0	0	3.7427	0	0	0	1	0.935676	0	0	0	0	0.596951	0	0.935676	0	2.12958	0	0	1.87135	0	2.53263	0	0	0	0	0	2.1939	8.42108	0
	ENSMUSG00000040339	109027607	chr3	minus	0	0	0	0	0	0	0	0	2	0	0	0	0	0	0	0	0	0	0	0	0	0	0	0	0	0	0	0	0	0	0	0	0	0	0	0	0	0	0	0	0	0	0	0	0
	ENSMUSG00000032320	56041870	chr9	plus	0	0	1	0	0.596951	0	0	0.596951	0	0	0	0	0	0	0	0	0	0	0	0	0	0	0	0	0	0	0	0	0	0	0	0	0.596951	0	0	0	0	0	0	0	0	0	0	0	0
	ENSMUSG00000026869	34870939	chr2	minus	0	0	0	0	0	0	0	0	0	0	0	0	0	0	0	0.596951	0	0	0	0	0	0	0	0	0	0	0	0	0	0	0	1.87135	0	0	0	0	0	0	0	0	3.6622	0	0	0	0
	ENSMUSG00000031781	94838265	chr8	minus	0	0	0	0	0	0	0	0	0	0	0	0	0	0	0	0	0	1	0	0	0	0	0.596951	0	1	0	1	2.53263	0	0.935676	0	0	0	0	0	0	1.1939	0	1	3.3878	0	0	2.87135	3.40398	0
	ENSMUSG00000030536	80803265	chr7	minus	0	0	0.596951	0	0	0	0	0	0	0	0	0	0	0	0	0	0	0.596951	0	0	0	0	0	0	1.1939	0	0	0	0	0.596951	0	0.935676	0	0	0	0	0	0	0	0	0	0	0	0	0
	ENSMUSG00000024121	24169394	chr17	minus	2.3878	0.935676	0	0.596951	4.06525	0	1.59695	0.935676	2	1	4.80703	0	2.12958	0	0	2	1	2.80703	1.87135	1	6.87228	2.93568	3.12958	1	0	4.40398	1.93568	1	0.935676	3.79085	0	1.87135	5.27533	2	1.79085	4	1.87135	0	0	0	1.87135	1.87135	3.40398	0	0
	ENSMUSG00000029482	125475873	chr5	plus	0	3.59695	0	0	0	0	0	0	0	1.1939	0.935676	2	0	0	0	0	0	0	2.93568	4	1	0	2.72653	0	0	1	0	0	0	0	0	0.935676	0	1	0	0	2.80703	0	1.1939	0	0	0	0	0	0
	ENSMUSG00000094338	21716183	chr13	minus	0	0	1.93568	0	0	0	1.53263	2	6.53356	5.87228	3.87135	5.40398	6.80703	6.72746	6.87228	5.00093	17.3253	13.0009	20.8741	18.3897	12.1476	12.9866	6.32348	6.67838	9.25916	1.93568	9.9366	0	0.935676	2.87135	0	0	0	0.935676	17.5183	40.6998	50.3629	3.87135	0	5.53356	0.596951	2.1939	1.79085	4.4683	9.72746
	ENSMUSG00000029171	64092976	chr5	plus	0	0	0	1	0	0	0	0	0	0	0	0	0	0	0	0	0	0	0	0	0	0	0	0	0	0	1.87135	0	0	0	0	0	0	0	0	0	0	0	0	0	0	0	0	0	0
	ENSMUSG00000030662	120911233	chr14	plus	0	0	0	0	0	0	0	0	0	0	0	0	0	1.87135	0	0	0	0	0	1.1939	0	0	0	0	0	2	2.87135	0	0	0	0	1.1939	0	0	0	0	0	0.935676	1	0	0	0	0	0	0
	ENSMUSG00000090000	76930039	chr18	plus	0	0	0	0	0	0	0	0	0	0	0	0	1	0	0	0.596951	0	0	0	0	0	0.935676	0	0	0	2	0	0	0	0	0	0	0	0	0	0	0	0	0	1.87135	0	0	1.87135	0	0
	ENSMUSG00000020091	61452785	chr10	minus	0	0	0	0	0	0	0	0	0	0	0	0	0	0	0	0	0	0.596951	0	0	0	0	0	0	0.935676	0	0	0	0	0	0	0	0	0	0	0	0	0	0	0	0	0	0	0	0
	ENSMUSG00000040354	127311611	chr10	minus	0	0	0	0.935676	0	0	0	0	0	0	1.1939	0	0	0	0	0	0	0	0	0	0	0	0	0	0.935676	0	0	0	0	0	0	0	0	0	0	0	0	0	0	0	0	0	0	0	0
	ENSMUSG00000035376	35022430	chr16	plus	0	0	0	0	0	0	0	0	0	0	0	0	0	0	0	0	0	0	0	0	0	0	0	0	0	0	0	0	0	0	0	0	5.85611	0	0	0	0	0.596951	0	0	0	0	0	0	0
	ENSMUSG00000026131	34011595	chr1	plus	0	5.1939	0	1.79085	2.98476	1.87135	0	0.935676	0	0	0	0	1	3.1939	4.33965	1.87135	0	0	1.1939	0	3.4683	1.87135	0	3.7427	0	4.93568	1.79085	0	0	0.935676	0.935676	0	0.935676	1	0	0	2.12958	0	0	1.53263	0	2	0	0	3.3878
	ENSMUSG00000032199	71485921	chr9	minus	0	0	0	0	0	0	0	0	0	0	0	0	0.935676	0	0	1.79085	2.80703	0	0	0	0	0	0	0	0	0	0	0	0	0	0	0	0	0	0	0	0	0	0	0	0	0	0	0	1.79085
	ENSMUSG00000036856	137277509	chr4	plus	0	0	0	0	0	0	0	0	0	0	0	0	0	0	0	0	0	0	0	0	0	0	0	0	0	0	0	0	0	0	0	0	0	0	0	1.79085	0	0	0	0	0	0	0	0	0
	ENSMUSG00000040681	96127696	chr16	minus	0	0	0	0	0	0	0	0	0	0	0.935676	0	0	0	0	0	0	0	0	0	0	0	0	0.935676	0	0	0	0	0	0	0	0	0	1	0	0	0	0	0	0	0.935676	0	0	2	0.935676
	ENSMUSG00000020038	85185024	chr10	minus	0	0	0.935676	0.935676	0	0	0	0	0	0	1.87135	0	0	0	0	0	0	0	0.596951	0	0	0	0	0	0	0	0	0	0	0	0	0	0	0	0	0	0	0	0.935676	0	0	0.596951	0	0	0
	ENSMUSG00000079111	143403826	chr5	plus	0	0	0	0	0	0	0	0	0	0	0	0	0	0	0.596951	0	1.87135	0	0	0	0	0	0	0	0	0	0	0	0	0	0	0	0	0	0	0	0	0	0	0	0	0	0	0	0
	ENSMUSG00000001506	94936253	chr11	plus	0	0	0	0	0	0	0	0	0	0	0	0	0	0	0	0	0	0	0	0	0	0	0	0	0	0	0	0	0	0	0	0	0	0	0	0	0	0	0	0	3	0	0	0	0
	ENSMUSG00000028580	130663366	chr4	plus	0	0	0	0	0	0	0.935676	0	0	0	0	0	0	0	0	0	0	0	0	0	0	0	0	2	0	0	0	0	0	0	0	0	0	0	0	0	0	0	0	0	0	0	0	0	0
	ENSMUSG00000037674	72532222	chr9	plus	0	0	0	0	0	0	2	0	1.87135	0	0	0	0	0	8.19483	6.211	3.12958	2.3878	2.98476	3.53263	0	0	0.596951	0	0	0	0	0	0	0	0.596951	2.3878	0	0	5.7427	6.72746	1.93568	0	1	4.7427	2	5.06525	0	0	2.4683
	ENSMUSG00000026554	172148166	chr1	plus	0.935676	0	0.935676	6.80703	0	0.935676	2.3878	0	0	2	7.33965	0.935676	1.93568	5.67838	0.935676	0	1	3.12958	0	1.87135	1.53263	1	8.54973	0.935676	1	4.33965	0.935676	2.93568	0.596951	1	0	0	0.935676	2	0.935676	0	1	0	0	2.3878	4.67838	0	1.87135	0	0.935676
	ENSMUSG00000042742	13677938	chr6	minus	0	0	0	0	0	0	0	0	0	0	0	0	0	0	0	0	0	0	0	0	0	0	0	0	0	0	0	0	0	0	0	0	0	0	0	0	0	0	0	0	0	0	0	0	0
	ENSMUSG00000026470	155158750	chr1	plus	0	0	0	0	0	0	0	0	0	0	0	0	0	0	0	0	0	0	0	0	0	0	0	0	0	0.935676	0	0	0	0	0	0	0	0	0	0	0	0	0	0	0	0	0	0	0
	ENSMUSG00000029581	142960356	chr5	plus	0	0	0	0	0	0	0	0	0	0	0	0	0	0	0	0	0.935676	3.7427	0	0	0	0	0	0	0	0	0	0	0	0	0	0	0	0	0	0	0	0	0	0	0	1.79085	0	0	0
	ENSMUSG00000030084	89362563	chr6	minus	0	0	0	0	0	0	4.33965	0.935676	3.7427	0	2.80703	0	0	1	0.935676	0	1.93568	0.935676	0.935676	0	1.79085	1.87135	0	1.87135	0	0	0.935676	0	0	1.1939	0	0.935676	1.1939	0	0	0	0	0	0	2.80703	4.17866	3.7427	0	0	0
	ENSMUSG00000022772	32003175	chr16	minus	0	0.596951	3.93568	1.87135	3.3878	0	0.935676	1	0	0.935676	7	2.72653	11.808	2.80703	4.77561	4.33965	0	2.1939	4.98476	0	0	1.87135	3.87135	0.596951	1.87135	0	0	0	0	2.87135	0.596951	0	0	0.935676	0	0	0.935676	0	0	0	1.59695	0	0	0	1.1939
	ENSMUSG00000030738	126566370	chr7	minus	0	0	0	0	0	0	0	0	0	0	0	0	0	0	0	0	0	0	0	0	1	0	0	0	0	0	0	0	0	0	0	0	0	0	0	0	0	0	0	0	1	0	0	0	0
	ENSMUSG00000020069	63023889	chr10	minus	0	0	0	0	0	0	0	0	0	0	0	0	0	0	0	0	0	0	1.1939	0	0	0	0	1.79085	0	0	0.596951	0	0	0	0.596951	0	0	2.80703	0	0	0	1	1	1.59695	3.3878	0	0	0	0
	ENSMUSG00000040464	5559499	chr5	minus	3.6622	0.596951	0.596951	5.53356	2.93568	0	0	0	0.935676	0	0	0	0	0	1.87135	0	0	0	0	1.1939	0	0	0	0	0	0	0	0	0	0	0	0	0	0	0	0	0	0	0	0	0	1.87135	0	0	0
	ENSMUSG00000051855	30738053	chr6	plus	0	0	0	0	0	0	0	0	0	0	0	0	0	0	0	0	0	0	0.596951	0.935676	0	1	0	0	0	0	0	0	0	0	0	0	0	0	1.87135	0	0	0	0	0.596951	0	0	0	0	0
	ENSMUSG00000030189	131388454	chr6	minus	0	0	0	0	0	0	0	0	0	0	0	0	0	0	0	0	0	0	0	0	0	0	0	0	0	0	0	0	0	0	0	0	0	0	0	0	0	0	0	0	0	0	0	0	2
	ENSMUSG00000020941	103267372	chr11	minus	0	0	0	0	0	0	0	0	0	0	0	0	0	0	0	0	0	0	0	2.3878	0	0	0	0	0	0	0	0	0	0	0	0	0.935676	0	0	0	0	0	0	0	0	0	0	0	0
	ENSMUSG00000040731	134639328	chr5	minus	0	0	1	0	0.596951	0	0.596951	0	0	3.80703	0	0	0.596951	0	0	0	0	0	0	0	0	0	0	0	0	0	0	0	0	1	0	0	0	0	0	0	0	0	0	0	0	0	0	0	0
	ENSMUSG00000026843	31572790	chr2	plus	0	0	0	0	0	0	0	0	0	0	0	0	1	1.1939	0	0	0	0	0	0	0	0	0	0	0	0	0	0	0	0	0	0	0	0	0	0	1.1939	0	0.596951	0	0	0	0	0	0
	ENSMUSG00000024588	64489068	chr18	minus	5.58171	2.80703	8.25916	0.596951	0.935676	12.0028	6.85611	4.92043	5.53356	3.58171	1.1939	6.85611	1	0.596951	0	4.00093	2	2.98476	7.84086	9.42108	4.59788	0	3.93568	2	5.3878	1.87135	0	1.79085	4.12958	1.87135	0.596951	0.935676	1.87135	3.40398	0.596951	0.935676	0	6.80703	0	1.53263	7.87135	2.72653	8.26008	4.3878	1.87135
	ENSMUSG00000020718	106779491	chr11	minus	40.523	13.1805	42.3943	41.926	87.0139	53.4142	76.1264	25.0528	22.4068	48.3476	58.7215	22.665	92.3361	10.4692	30.2476	27.8117	13.9857	88.9344	132.003	84.3722	54.3815	27.9885	96.7438	135.26	68.287	54.1519	138.184	210.839	52.6373	105.001	159.465	126.697	57.2038	83.4004	51.5096	37.5702	118.633	44.4101	14.1	10.454	16.7131	95.1143	30.6659	16.5836	44.523
	ENSMUSG00000048027	15826566	chr17	minus	0	0	0	0	0	2.1939	1	0	0	0	5.1939	0	0.596951	1	0.596951	0	0	1.1939	0.596951	3.06525	0	0	0	0	0	0	1	2	1	1	0.935676	0	0	0	0	0	3.79085	1	1.53263	0	0	2.93568	0	1.59695	0
	ENSMUSG00000037070	78508899	chr8	minus	0	0	0	0	0	0	1.1939	0	0	0	0	0	0	1.1939	0	2.98476	0	1.1939	1.79085	0.596951	0	1.87135	1.1939	0	0.596951	8.51738	13.7918	0	3.53263	11.7265	50.7174	32.1814	19.7284	12.0019	12.3092	19.068	5.3878	4.06525	4.33965	4.3878	1.1939	2	0	1.59695	2
	ENSMUSG00000039849	164879401	chr2	plus	0	0	0	0	0	0	0	1.79085	0	4.67838	0	0	0	0	0	0	0	0	0	0	0	0.935676	0	1	0	1.87135	0	0.935676	0	0	0	0	0	0	0	0	0	1.87135	0	0	0	0	0	0	0
	ENSMUSG00000098274	55966393	chr16	plus	0	0	0	0	0	0	0	0	0	0	0	0	0	0	0	0	0	0	0	0	0	0	0	0	0	0	0	0	0	0	0	0	0	0	0.935676	0	0	0	0	0	0	0	0	0	0
	ENSMUSG00000009907	106796625	chr1	minus	0	0	0	0	0	0	0	0	0	0	0	0	0	0	0	0	0	0	0	0	0	0	0	0	0	0	0	0	0	0	1	0	0	0	0	0	0	0	0	0	0	0	0	0	1.87135
	ENSMUSG00000074102	106887065	chr9	minus	4.9366	3.98476	3.4683	1.1939	2	4.40398	3.87135	3.4683	4	9.80703	0.935676	3.32348	8.08236	4.33965	0	10.4702	5.92043	0	9.80703	16.1314	5.53263	5.06525	4.00093	16.665	9.25916	17.2119	4.06525	14.0824	4.59788	6.80703	23.7446	10.5507	2.53263	2	4.32348	14.8732	3.92043	10.4211	2.79085	18.2772	8.06618	5.87135	6.87228	2.12958	11.857
	ENSMUSG00000021385	49421298	chr13	plus	0.596951	0	0	0	0	0	0	0.596951	1	0	0.935676	0.596951	0.935676	0	0	0	0	0	0	0	0	3	1	1.87135	0	1.1939	0	0	0	0.596951	3.7427	0	2.80703	0	0	0	0	0.935676	0	1.87135	2.98476	0	0	1.1939	1.87135
	ENSMUSG00000025858	139252375	chr5	plus	5	0	0	1.1939	4.12958	3.32348	5.11433	1	3.93568	1.1939	6.1939	3.7427	2	13.3244	6.7427	10.5183	6.72746	8.80796	7.85611	5.12958	6.72653	3.1939	14.0509	2.12958	2.1939	2.53263	5.51738	4.80703	14.8723	15.9385	10.3082	8.85704	8.66313	8.24391	4.06525	5.59788	18.9232	7.45306	0	9.46923	3.32348	12.4049	6.7427	15.8732	5.79085
	ENSMUSG00000037608	20312399	chr10	plus	0	0	0	0	0	0	0	0.596951	0	0	1.93568	0	0	0	0	0.596951	1.87135	0	2.12958	0	0.935676	4	0.596951	0	0	0.935676	0	0	1.1939	0.596951	0	2.80703	0	0	0	0	0	0.935676	0.935676	0	0.935676	5.27533	1	0	1.1939
	ENSMUSG00000023809	7170157	chr17	plus	0	0	0.935676	0.935676	0	0	0	1.87135	0	0.935676	0	0	0	0	0	0	0	0	0	0	0	0	0.596951	0	2.80703	0	0	0	0	0	0	0	0	0	1.93568	4.7427	0	0	0.935676	0	0.935676	0	0	0	0
	ENSMUSG00000027194	94406685	chr2	minus	9.58264	2	1	1.93568	4.67838	6.53356	10.7436	11.6479	6.79178	10.2592	6.13051	13.8909	9.64696	13.5345	11.647	5.87228	3.87135	8.87228	14.8089	6.98568	5.9366	5.4683	10.8561	0	7.72746	3.40398	1.59695	1.53263	8.13051	0.935676	6.9366	16.4049	2.1939	5.61405	3.06525	3.93568	7.13051	0.935676	2.12958	3.4683	4.80703	4.80703	1.1939	6.25916	7.50214
	ENSMUSG00000030177	120364049	chr6	minus	0	0	1	0	2	0	0	0	0	0	1	1.1939	0	0	0	0	0	0	0	0	0	0	0.935676	0	0	0	0	3.7427	0	0	0	0	0.935676	0.935676	0	0	0	0	0	0	2.4683	0	0	0	2
	ENSMUSG00000021831	45318538	chr14	minus	0	0	0	0	0	1	0	0	0	0	0	0	0	0	0	0	0	0	0	0.596951	0	0	0	0	0	0	0	0	0	0	0	0	0	0	0	0	0	0	0	0	0	0	0	0	0
	ENSMUSG00000026353	128244303	chr1	plus	3.4683	9.67838	0.596951	3.72653	6.211	2.72653	0	2.80703	2	6.87228	8.12958	3.7427	3.87135	0.935676	7.80703	4.32348	3.32348	3.06525	3.32348	2	9.54973	3.1939	5.87228	2	2.79085	2	2	0.935676	3.4683	1.87135	6.59788	12.7927	11.1314	6.32348	1.87135	0	0.935676	0	0	0.596951	0	1	0.596951	5.1939	3
	ENSMUSG00000044167	52268418	chr3	plus	0	0	0	2.1939	0	0	0	0	0	0	0	0	0.935676	1.87135	0	0	1	0.935676	1.93568	14.8741	33.6488	34.0348	36.8436	27.6183	17.3092	9.67931	7.72653	1.53263	4.17866	1.79085	4.06525	1.53263	1.59695	0	1	1.1939	0	3.79085	0	1	0	2.98476	0	7.54973	0
	ENSMUSG00000007739	22990626	chr11	plus	0	0	0	5.27533	1.1939	0.935676	1	0	0	1.1939	0	0	1.87135	6.87228	3.06525	0	0	2.3878	1.79085	0	2.4683	0	0	0	0	0	2	0	0	0	0	0	1	0	0	1	0	0	0	0.935676	2	1.87135	0	0.596951	5.67838
	ENSMUSG00000012405	18270986	chr14	minus	0	0	0	0	0	0	0	0	0	0	0.935676	0	0	1	0	0	0	0.935676	4.58171	1.79085	1	0.596951	4.87135	0	0.596951	0	1.93568	2.98476	2.12958	0	0	1.59695	0	4.67838	6.85611	1	0.596951	2.12958	2.4683	1.1939	0	2.53263	0	10.1482	6.71128
	ENSMUSG00000049878	121215094	chr4	minus	0	0	0	0	0	0	0	0	0	0	0	0	0	0	0	0	0	0	0	0	0	0	0	0	0	0	0	0	1	0	0	0	0	0	0	0	0	0	1	0	0	0	0	0	0
	ENSMUSG00000035632	3645289	chr7	plus	5.06525	1	1.1939	0.935676	11.3397	3.80703	0	6.87228	0.596951	10.5174	5.6622	2.4683	0.596951	2.80703	1.79085	4.32348	0.935676	1	6.67838	2.1939	0	3.06525	0.935676	0	1	6.12958	1.87135	3.87135	3.06525	6.13051	1.87135	0	0	9.01803	0	0	9.50214	1.87135	0	4.7427	0	0	1.87135	3.06525	1.87135
	ENSMUSG00000045730	62179978	chr18	minus	0.596951	0	0	0	0	0	0	0	0	0	0	0	0	0	0	0	0	0	0	0	0	0	0	0	0	0	0	0	0	0	0	0	0	0	0	0	0	0	0	0	0	0	0	0	0
	ENSMUSG00000014470	122476074	chr8	minus	6.25916	10.4531	3.58171	8.53356	15.1805	12.1787	10.05	9.1939	1.87135	2.59695	19.6317	3.12958	4.80703	7.80703	19.6317	12.7756	16.9204	7.38873	7.37256	8.59788	7.56646	4.72653	6.12958	4.32348	12.0653	5.51738	8.16341	3.32348	12.6317	5.51738	3.80703	4.3878	11.1305	15.1958	3.79085	5.59695	15.4058	4.93568	4.3878	10.1958	6.05001	5.1939	7.05001	16.1153	20.7293
	ENSMUSG00000033106	106210933	chr8	minus	0	0	0	0	0	0	0	0	0	0	0	0	0	0	0	0	0	0	0	0	0	0	0	0	1.79085	0	0	0	0	0	0	0	0	0	0	0	0	0	0	0	0	0	0	0	1.87135
	ENSMUSG00000038406	45017286	chr7	minus	5.79085	43.7169	6.9366	7.12958	7.46923	0.596951	4.40398	0	6.00093	1.53263	3.79085	0	3.93568	1.93568	2.59695	2.59695	0	0	2.87135	0	0	0	3.7427	0.596951	0	2.80703	0	0.596951	0.596951	0	0	0	0	3.3878	1.93568	0	2.3878	1.53263	0	2.59695	3.06525	2.80703	4.87135	8.13051	31.6187
	ENSMUSG00000017781	75588135	chr11	plus	0	0	1.87135	0	0	0.935676	0	0	0	1.1939	0	0	2.12958	0	0	0	0	1.59695	5.61405	0	0	0	0	0.935676	0	0.596951	0	3	0	0	1.87135	0	0	0	0	0	0	0	0.596951	0	0	4.67838	0	0	2.80703
	ENSMUSG00000063714	72979966	chr2	plus	0	0	0	0	0	1	0	0	0	0	0	0	0	0	0	0	0	0	0	0	0	0	0	1	0	0	0	0	1.1939	3.3878	8.40491	3.53263	4.72653	6.59788	26.8589	9.17866	2.98476	88.9197	30.9732	44.5064	75.705	48.0418	19.9394	64.8645	51.6059
	ENSMUSG00000022178	54577553	chr14	minus	0	1.1939	0	0.935676	0.596951	0	0	0	0	0	0	0	0	0	0	0	0.935676	0	0	0	0	0	0	0	0	0.935676	0	0	1.1939	0	0	0	0	0	0	0	0	0.935676	1.87135	0	0	0	0	0	0
	ENSMUSG00000027712	36475637	chr3	minus	0	0	0	0.935676	1.1939	0	0	0	2.3878	4.80703	12.9223	6.71128	20.0662	7.25916	4.3878	0	3.58171	0	0	3.58171	4.3878	0.596951	0	0.596951	2.80703	1.79085	2.1939	4.98476	6.58171	1.93568	0.596951	0.596951	0	4	0	6.3878	11.3887	3.93568	15.2439	12.7909	6.77561	0	3.87135	0	2.93568
	ENSMUSG00000005871	34221000	chr18	plus	0	0	0	0	0	0	0	0	0	0	0	0	0	0	0	0	0	0	0	0	0	0	0	0	0	0	0	0	0	0	0	0	0	0	0	0	0	0	0	0	0	0	0	0	0
	ENSMUSG00000029064	155491363	chr4	plus	0	0	0	0	0	0	0	0	0	0	0	0	0	0	0	0	0	2.79085	0	0	0	0	0	0	0	0	0.596951	0	0	0	0	0	0	0	0	0	0	0	0	0	0	0	0	0	0
	ENSMUSG00000026511	182124789	chr1	plus	0	0.935676	0	0	0	0	1	0	0	0	0	0	0	0.596951	0	0	0	0	0	0	0	0	0	0	0	0	0	1.79085	0	0.935676	0	0	1	1	3.06525	0	0	0	0	0	0	0	0	0	0
	ENSMUSG00000109511	44816400	chr7	plus	0	0	0	0	0	0	0	0	0	1.1939	0	0	0	0	0	0	0	0	0	0	0	0	0	0	0	0	0	0	0	0	0	0	0	0	0	1.79085	0	3.7427	0	3.40398	1.87135	1.1939	0	0	0
	ENSMUSG00000015671	14613252	chr13	plus	0	0	0	0	0	0	0	0	0	0	0	0	0	0	0	0	0	0	0	0	0	0	0	0	0	0	0	0	0	0	0	0	0	0	0	0	0	0	0	0	0	0	0	0	2.12958
	ENSMUSG00000056666	72598602	chr6	plus	0	0	0	0	0	0	0	0	0	0	0	0	0	0	0	0.596951	3	0	5.93568	2.80703	0	0	0	0	0	0	0	0	0	0	3	1	0.935676	0	0	0	0	9.06525	2	4.59788	1	0	0	0	0
	ENSMUSG00000028577	94603104	chr4	minus	0	0	0	0	0	0	0	0	0	0	0	0	0	0	0	0	0	0	0	0	0	0	0.935676	0	0	0	0	0	0.935676	0	0	0	0	0	0	0	0	0.935676	0	0	0	0	0	0	0
	ENSMUSG00000004455	122158338	chr5	plus	0	0	0	0	0	0	0	0	0	0	0	0	0	0.935676	0	0	0.935676	1	0	0	0	0	0	0	0	0	0	0	0	0	0	0	0	0.596951	0	0.935676	0	0	0	0	0	0	0	0	0
	ENSMUSG00000051469	24020756	chr18	minus	0	0	0	0	0	0	0	0	0	0	0	0	0	0	0	0	0	0	0	0	0	0	0	0	0	0	0	0	0	0	0	0	0	0	0	0	0	0	0	0	0	3.06525	1	0	0
	ENSMUSG00000037364	137307640	chr5	minus	2.4683	11.1467	3.12958	3.06525	6.12958	0.935676	3.80703	8.54973	0.935676	18.0671	1	10.3082	3.32348	1.93568	10.9357	2.12958	1.1939	6.59695	0	0	2.87135	6.25916	12.5174	3.92043	4.40398	4.12958	2.59695	4.67838	6.79178	6.9366	2.4683	0.596951	2.4683	12.2753	9.40491	4.53263	3.80703	4.6622	11.5345	17.2119	1.79085	5.45306	4.12958	6.19483	4.6622
	ENSMUSG00000027487	154372657	chr2	minus	0	0	0	0	0	0	6.93568	0	0	0	0	1.1939	0	0	0	0.935676	0.935676	0	0	0	0	0	4	3	1	1.53263	3	1.79085	0	0	0	1.1939	0.596951	2.59695	1	0	3.40398	1.87135	0	0	0	0	0	1.1939	0
	ENSMUSG00000042417	112987829	chr13	plus	0	0	0	0	0	0	0	0	0	0	0	0	4	0	0	0	0	0	0	0	0	0	0	0	0	0	0	0	0	0	0	0	0	0	0	0	0	0.935676	0	0	0	0	0	0	0
	ENSMUSG00000000711	128696223	chr10	minus	3.79085	4.32348	0	0	0.935676	0	0.935676	0	1.1939	0	1	0	0	0	1.79085	1	0.596951	0.935676	1	1.87135	2.80703	0.596951	3.79085	0.935676	8.67931	1.1939	0	2.79085	1.79085	2.98476	2.72653	4	3.12958	18.261	5	4.25916	4.25916	3.58171	2.12958	5.06525	1.93568	4.3878	0	0.596951	0.596951
	ENSMUSG00000021279	111377619	chr12	minus	0	0	0	0	0	0	1	0	0	0	0	0	0	0	0	0	0	0	0	0	0	0.935676	0	1.59695	0	0	0	0.935676	1	1	4.67838	0	0	0.596951	0	1.87135	0	0	1	2	5.93568	9.30824	0	0	0
	ENSMUSG00000026667	170215387	chr1	minus	0	1	0	0	0	0	0	0	0	0	0	0	0	0	0	0	0	0	0	0	0	0	0	0	0	0	0	0	0	1.1939	0	0	0	0	0	0	0	0	0	0	0	0	0	0	0
	ENSMUSG00000020530	84870742	chr11	minus	0	0.935676	1	0	0	0.935676	0	0.935676	0	0	0	0	0.596951	1.87135	4.80703	0	0.596951	0.596951	0	0	0	0	0	0	1.79085	0	0	0.935676	0.596951	0	0.596951	0.935676	0	0	2.80703	0	0	0	0	0.935676	1	3.87135	0	1.87135	2.93568
	ENSMUSG00000093930	119690462	chr13	plus	0	0	0	0	0	0	0	0	0	0	0	0	0	0	0	0	0	0	0	0	0	0	0	0	0	0	2.80703	0	0	0	0	0	0	0	0	0	0	0	0	0	0	0	0	1.87135	0.935676
	ENSMUSG00000049516	47008222	chr7	minus	0	0	0	0	0	0	0	0	0	0	0	0	0	0	0	0	0	0	0	1.1939	0	1	0	0	0	0	0	0	0	0	0	0	0	0	0	0	0	0	0	0	0	1.59695	0.596951	0	0
	ENSMUSG00000030766	123369851	chr7	minus	0.935676	0.596951	0	0	0	0	0	0	0	0	2	0	1	0	0	0	0	2.3878	10.9214	2.1939	0	0	0	1.1939	0	0	0	5.7427	0	1	1.93568	6.85611	0	3.06525	0	0	0	0	1.87135	0	0.935676	3.32348	0	1.87135	3.93568
	ENSMUSG00000045665	102279485	chr15	plus	0	0	1	0	0	0	0	1	0	0	0	0	0	0	0	0.596951	0	0	0	0	0	0	0	0	1.87135	0	0	0	0	1.1939	0	1.87135	0	0	0	0	0	0	0	0.596951	0	0	0	0	0
	ENSMUSG00000117694	35553410	chr18	plus	0	0	0	0	0	0	0	0	0	1	0.596951	0	0	0	0	0	0	0	0	0	0	0	0	0	0	0	0	0	0	0	0	0	0	0	0	0	0	0	0	0	0	0	0	0	0
	ENSMUSG00000036501	34506862	chr18	minus	0	0	0	1.87135	3	0	2	0	0	0	1.79085	0	0	0	0.596951	3	0	0	0	0	0	0	0.596951	0	0	0	4.59695	0.596951	3	4.93568	0	0	0.596951	0	8.12958	13.3406	19.5683	4.87135	0	0	5.79085	1.53263	2.12958	2	0.596951
	ENSMUSG00000007892	61914539	chr9	minus	13.4211	17.8418	5.58171	8.19483	2.93568	9.26008	6.67838	13.5988	16.8418	9.19483	1	7.40398	12.3406	7.06618	9.9366	6.45306	8.59788	13.7284	6.37256	18.4068	13.7927	11.454	4.79085	6.9366	15.9857	3.80703	3.7427	0.596951	7.9366	11.5674	1.87135	3.12958	3	1.93568	6.211	7.45306	4.9366	2.93568	17.9714	4.80703	7.25916	10.9366	3.87135	3.87135	1.79085
	ENSMUSG00000027429	144556282	chr2	plus	0	0	0.935676	0	0	0	0	1.1939	0	0	0	0	0	0	0	0	0	0	0	0	0	0	0	0	0	0	0	0	0	0	0	0	0	0	0	0	0	0	0	0	0	0	0	0	0
	ENSMUSG00000029012	22550336	chr5	minus	1.87135	0	0	0.596951	0	0.935676	0	0	0	0	0	0	0	0	0	0	0	0	0	0	2.80703	0	0	0	0	0	0	0	0	0	0	0.596951	0	0	0	0	0	0	0	0	0	0	0	0	1
	ENSMUSG00000028165	135423394	chr3	minus	0	0	0	0	0	0	0	0.596951	0	3.7427	0.596951	0	0	1.79085	0	0	2	0	0	0	0	0	0.596951	0.596951	0	0	0	0	0.596951	0	0	0	0	0	0	0	0	0	2	0	0	3.7427	0	2.3878	0
	ENSMUSG00000074403	96268680	chr3	plus	0	0	0	0	0	0	1.1939	0	0	0	1.1939	4.67838	2	1	0.935676	0	0	0	0	2	0	0	0	1.1939	6.93568	0	0	0.596951	0	0	0	0	0.596951	1.87135	0	0	1	0	0.596951	0	0	0	0	0	0
	ENSMUSG00000027598	155133518	chr2	plus	0	0	0	0	0	0	0	0	0	0	0	0	0	0	0	0	0	0	0	0	0	0	0	0	0	0	0	0	0	0	0	0	0	0	0	0	0	0	0	0	0	0	0	0	0
	ENSMUSG00000015023	110997800	chr8	minus	0	6.45306	1	0	3.87135	0.935676	0	1.53263	0	0.935676	0	1	1	0	0	0	0	3.3878	0	0	0	0	0.596951	1.93568	1.1939	0	0.935676	1.87135	2.53263	0	0.935676	0	0	0	0	0	0	0	0	2.87135	0	2.4683	4.79085	0.596951	3.3878
	ENSMUSG00000015597	46383764	chr17	plus	0	0	0	0	0	0	0	0	0	0	0	0	0	0	0	0	0	0	0	0	0	0	0	0	0	0	0	0	2.1939	0	0	0	0	0	0	0	0	0	0	0	0.596951	0	1	0.935676	0
	ENSMUSG00000022528	30065344	chr16	plus	58.3638	101.242	74.4971	68.9965	79.5477	79.1422	147.391	36.2967	76.994	22.1162	52.6998	57.7187	85.2843	60.945	48.976	54.6215	20.1805	15.9866	23.0204	36.0232	42.8145	14.647	12.9704	11.9537	36.8275	88.6758	29.523	4.6622	0	21.0519	21.068	6.98568	5.58171	16.907	6.7427	24.2138	21.7446	17.0671	5.25916	8.66313	16.5345	24.1967	508.861	601.673	393.548
	ENSMUSG00000029201	65435725	chr5	minus	3.80703	0	0	1.87135	0.596951	1.53263	0.935676	3	3.40398	1.87135	5.06525	0.596951	0	0	0.935676	2.79085	0.935676	1	4.33965	1	5.12958	3.59695	4.59788	8.05001	9.19483	4.6622	3.79085	3.87135	3.40398	15.1948	4.85611	9.35732	4.58171	4.12958	1.93568	8.64696	0	1	1	6.9366	16.5021	4.53263	0	0.935676	1.87135
	ENSMUSG00000015501	13965830	chr10	plus	6.00093	5.85611	1	0.935676	11.6784	4.1939	0	0	0.935676	0	1.1939	2.59695	6.9366	8.71128	1.1939	0.935676	0	0	0	1	1.1939	0.596951	0	0	0	0	0	6.61405	3.06525	2.12958	0.596951	4.98476	2.98476	1.1939	11.018	3.6622	2.1939	5.67838	10.2601	37.7812	10.8723	139.394	291.032	152.817	71.2227
	ENSMUSG00000110424	111122702	chr7	minus	0	0	0	0	0	0	0	0	0	0	0	0	0	0	0	0	0	0	0	0	0	0	0	0	0	0	0	0	0	0	0	0	0	0	0	0	0	0	0.596951	0.596951	0	0	0	0	0
	ENSMUSG00000029249	77265541	chr5	plus	0	0	0	0.596951	0	1.1939	0.596951	0	0	0	0	0.935676	0	0	0	0	0	0	0	0	0	0	0	0	0	0	0	0	0	0	0	0	0	0	0	0	0	0	0	0	0	0	0	0	0
	ENSMUSG00000008305	72200854	chr4	minus	0	0.596951	0	0	0	0	0	0	0.596951	0	0	0.596951	1	0	0	0	0	0	0	0	0	0	0	0	0	0	0	0	0	1	1.53263	0.935676	6.53263	0	0	0	4	0	0	0	0	1	0	1.1939	3.06525
	ENSMUSG00000029687	47595024	chr6	minus	0	0	0	0	0	0	0	0	0	0	0	0	0	0	0	0	0	0	0	0	0	0	0	0	0	0	0	0	0	0	0	0	0	0	0	3	0	0	0	0	0	0	0	0	0
	ENSMUSG00000042772	152902635	chr1	minus	22.0509	12.1958	11.3244	21.5336	8.12958	103.482	114.422	64.4962	38.3958	10.4692	11.4692	11.7275	6.87228	12.9385	2.98476	0.596951	0	8.87135	6.54973	0.935676	9.19483	1.1939	0	9.05001	1.87135	4.3878	5.11433	0.596951	4.32348	32.1671	14.7775	7.38873	14.9375	11.808	32.0046	8.13051	12.647	13.5836	4.80703	38.1333	20.858	6.67838	2.4683	13.1476	4.6622
	ENSMUSG00000044982	31911257	chr18	minus	0	0	0	0	0	0	0	0	0	0	0	0	0	0	0	0	1.1939	0	0	0	0	0	0.596951	0.935676	0.935676	0	0	0	0	1	0	2.93568	0	1.1939	2.80703	0	0	1	0	4	0	0	0	0	0
	ENSMUSG00000061232	34000284	chr17	minus	0	3	0	0	0	1.87135	2.1939	0	3.93568	0.596951	0	0	0	0	0	0	0	3.40398	0	0	0	0	0	0	0	0	0	0	0	0	0	0	0.935676	0	0	0.935676	0	0	0	0	0.596951	0.935676	1.53263	0	0
	ENSMUSG00000000149	140830438	chr5	minus	0	0	0	0	0	0	0	0	0	0	0	0	0	0	0	0	0	0	0	0	0	1	0	0	0	0	0	0	0	0	0	0	0	0	0	0	0	0	0	0	0	0	0	0	0
	ENSMUSG00000020922	102185258	chr11	minus	1.53263	1.87135	0	8.85704	0	3.1939	0.935676	2.12958	4.67838	0	0.935676	0	2.87135	0	1.53263	2.12958	3	6.06525	1.87135	3.06525	1.59695	2	0.935676	4.06525	0	1.1939	0	1	0.935676	2	0.596951	2.98476	8.53263	0.596951	2.72653	2	1	0	5	0	1.1939	6.6622	0.935676	0.935676	0
	ENSMUSG00000038467	154657106	chr2	plus	0	0	0	0	0	0	1.87135	0	0	1.1939	0	0	0.596951	0	0	0	0	0	0	0	0	0	0	0.935676	0	0	0	0	0	0	0	0	0	0	0.935676	0	0	0	0	0	0	0	0	0	0.596951
	ENSMUSG00000029030	154160666	chr4	minus	1	0.935676	0	0	0	0	1.1939	0	0	0	0	0	0	0	0	0	0	0	0	0	0	0	0	0.935676	12.4692	2.79085	0.935676	0	0	0	0.935676	0	0	0.935676	0	3	0	0	0	0	0	0	0	0	0
	ENSMUSG00000035799	33957656	chr12	plus	0	0	0	0	0	0	0	0	0	0	0	0	0	0	0	0	0	2	0	14.5497	0.935676	0	0	0	1.93568	1	0	2	0	2.93568	0	0	0	0	1	0	0	0	0	0.596951	0	0	0	0	0
	ENSMUSG00000033629	65021671	chr9	minus	0	1	0	0	0	0	0	2.3878	0	0	0.596951	0	0	0	0	0	0	0	0	2.87135	0	0	0	0	0	0	0	0	0	0	0	0	4	1.79085	0	0	0	0	1.1939	0	0	0	0	0	0
	ENSMUSG00000029826	38354557	chr6	minus	0	0	0	0	0	0	0	0	0	0	0	0	0	0	0	1	0	0	0	1	0	0	0	0	0	0	0	0	1.93568	4.06525	4.79085	0.596951	0	0	0	0	0	0	0	0	0.596951	0	1.1939	0	0
	ENSMUSG00000038733	181211981	chr1	minus	0	4	0	0	0	0	0	0	0	0	0	0	0	0	0	0	0	0	0	0	0.596951	0	0	0	0	0	0	0	0	0	0	0	0	0	0	0	0.596951	0.596951	3	0	0	0	0	0	0
	ENSMUSG00000040209	9610098	chr3	minus	0	0	0	0	0	0	0	0	0	0	0	0	0	0	0	0	0	0	0	0	0	0	0	0	0	0	0	0	0	0	0	0	0	0	0	0	0	0	0	0	0	0	0	1	0
	ENSMUSG00000045414	94538083	chr9	minus	0	0	0	0	0	0	2	6.30824	0	0	0	0	0	0	0	0	0	0	2	1.87135	0	0	0	0	0	0	0	0	0	0	0	0	0	0	0	0	0	0	0.596951	0	2.79085	0	1.53263	0	0
	ENSMUSG00000027893	107696567	chr3	minus	0	0	0	0	0	0	0	0	0	0	0	0	0	0	0	0	0	0	0	0	0	0	0	0	0	0	0	0	0	0	0	0	0	0	0	0.596951	0	0	0	0	0	0	0	0	0.596951
	ENSMUSG00000004591	142881923	chr3	minus	0	0	0	0	0	0	0	0	0	0	0	0	0	0	0	0	0	0.596951	0	0	0	0	0	0	0	0	0	0	0	0	1	0	0	0	0	0	0	0	0	0	0	0	0	0	0
	ENSMUSG00000059970	76404412	chr12	plus	0	1.1939	1.87135	0.596951	0	4.67838	0.596951	0	1.79085	2.3878	1.79085	2.80703	1.87135	0	1.87135	2	0.935676	0	0	0.596951	0	0.596951	0	3.93568	8.42108	0	0.935676	0	0.935676	3.72653	6.87135	0	6	4.40398	2.12958	0	4.72653	1	0	0	2.98476	8.59788	3.87135	5.1939	1.1939
	ENSMUSG00000025178	42090476	chr19	plus	0	0.935676	0	0	0	0	0	0	0	0	0	0	0	0	0	0	0	0	0	0	0	0	0	0	0	0	0	0	0	0	0	1.59695	0	0	0	0	0	0	1.79085	15.1805	4.79085	15.018	18.5354	3.87135	3
	ENSMUSG00000020029	95564146	chr10	minus	0	0	0	0.935676	0	0	0	0	0	0	0	0	0	0	0	0	0	0	0	0	0	0	0	0	0	0	0	0	0	0	0.596951	0	0	0	0	0	0	0	0	0	0	0	0	0	0
	ENSMUSG00000027881	108911727	chr3	minus	0.935676	0	0	0	0	0	1.79085	0	0	0	0	0	0	0	0	0	0	0	0	0.935676	0	0	0	0	0	0	0	0	0	0	0	0	0	0	0	0	1.87135	0	0	0	0	0	0	0	0
	ENSMUSG00000037815	35118888	chr18	plus	0	0	0	0	0	0	0	0	0	0	0.935676	0	0	0	0	0.935676	0	0.935676	0	0	0	0	0	0	0	0	0	0	1	0	0	0	0	0	0	0	0	0	0	0	0	0	0	0	0
	ENSMUSG00000051853	98763174	chr15	minus	0	0	0	0	0	0	0	0.935676	0	0	0	0	0	0	4.67838	0	0	0	0	0	0	0	0.596951	0	0	0	2	0	0	0	0.935676	3	1	1.87135	0	0	0	0	1.1939	0.935676	0	0	0	0	0
	ENSMUSG00000085829	75844944	chr14	minus	0.935676	0	1	0	0	0	0	0	0	0	0	0	0	0	4	0	0	0	2	0	0	0	0	0	0	0	0	0	0	0	0	0	1	1	2.53263	1.87135	0	1	0	0	0	0	0	0	0
	ENSMUSG00000040738	11254261	chr4	minus	0	0	1.93568	3.7427	0	0	0	4	0	0	0	0	0	0	0	0	0.935676	0.596951	0.935676	2.98476	0	0	0	0	0	0	0	0	0	0.935676	0	0	0	0	0	6.93568	2.80703	0	2	0	1.87135	0	0	0	0
	ENSMUSG00000109324	44986321	chr7	minus	5.19483	10.3406	6.4683	8.66313	2.3878	3.32348	4.00093	0.596951	5.71128	5.06525	0.935676	10.0824	5.32348	2.72653	6.45306	9.08236	10.5336	12.9214	8.74363	4.6622	0.596951	2.3878	0.935676	2.87135	2.3878	5.67838	13.5192	16.2287	41.118	12.1948	7.3878	5.79085	7.06618	8.34058	7.00093	16.5192	2.80703	3.1939	11.018	14.5997	3.06525	10.0662	0.935676	20.6641	7.48541
	ENSMUSG00000030168	119388688	chr6	minus	1.93568	0	0	0	0.935676	0	0.596951	0	0	0	1.1939	0.935676	0	0	0	0	0	0	0	0	0	0	3.7427	3.40398	0	0	0	0	0	0	0	0	0	1.1939	0	0	0	0	0	0	0	2.98476	1	0	0
	ENSMUSG00000008763	100685466	chr3	minus	0	0	0	0	0	0	0	0	0	0	0	0	0	0	0	0	0	0	0	0	0	0	0	2	0	0.596951	0	0	0	0	0	0	0	0	0.935676	0	0	1.79085	0	0.935676	0	0	0.935676	0	0
	ENSMUSG00000020483	87987505	chr11	minus	0.935676	0	0	0	0	0	0	0	0	0	5.19483	2.80703	0.596951	0	3.59695	4.33965	1	0	0	0	0	2.79085	0	0	2.79085	0.935676	1	0.935676	0	0	0.935676	2	0.935676	0	0	2	3.06525	2.80703	1.87135	0	1.93568	1	0	0	0
	ENSMUSG00000028698	116221640	chr4	plus	0	0	0	2.4683	2.72653	0	0	0.596951	2.80703	0	0	0	1.1939	0	0	1	0	0	1.79085	0	0	0	1.87135	0	0.935676	0	0	1.1939	10.2924	0	2.72653	0	0	0	0	1	0	0	0	0	0	0	0	2	3.40398
	ENSMUSG00000025408	127290797	chr10	plus	36.5873	63.7849	81.5956	27.7622	7.00093	18.7622	23.9385	62.9608	63.5767	94.3181	34.151	33.9418	12.5345	23.7455	1.87135	14.019	28.4387	50.6869	9.80703	10.0019	44.0876	72.7535	105.29	65.8961	93.9206	19.4711	29.9885	20.9403	49.0732	24.0857	34.7321	55.6559	42.6354	36.9756	62.8674	6.25916	17.9561	32.6516	32.876	15.7613	2.59695	23.3101	32.7613	20.8918	5.33965
	ENSMUSG00000029364	117357347	chr5	plus	22.8756	19.7622	4.98476	16.9223	4.59788	6.59788	14.1314	14.4863	7.46923	8.11433	11.7275	12.2601	21.3253	23.0995	20.9232	6.59788	38.523	14.7275	62.8483	33.2162	1.53263	14.2763	43.2315	20.9394	5.53263	2.87135	5.4683	14.1153	10.5183	13.7446	15.9857	4.98476	5.06525	18.9061	21.5202	19.1324	11.3244	1.93568	20.0357	18.9857	21.1009	8.06618	2	16.7275	3.6622
	ENSMUSG00000074305	56418038	chr9	minus	0	0	0	0	0	0	0	0	0	0	0	0	0	0	0	0	0	0	0	1	1.87135	0	1.87135	0	0	0	1.79085	0	0.596951	1.59695	2.79085	0	2.80703	0	0	0	0	0	4.33965	1	3.7427	0	0.935676	0.935676	2.3878
	ENSMUSG00000022378	63998082	chr15	minus	0	0	6.19483	6.98568	0	1	0.596951	0	0	1	0	2.3878	5	1	0	1.79085	1.87135	0	2.87135	1.53263	0.596951	1.87135	2.59695	0	1.93568	0.596951	3.7427	0	0	1.79085	4.25916	0	4.7427	0	0	0	0	1.87135	0.596951	0	0.935676	2.12958	0	0	0.935676
	ENSMUSG00000037197	11603205	chr2	minus	0	0	0	0	0	0	0	0	0	0	0	0	0	0	0	0	0	0	0	0	0	0	0	0	0	0	0	0	0	0	0	1.53263	1.59695	0	0	0	0	0	0	0	0	0	0	0	0
	ENSMUSG00000021911	32201979	chr14	plus	1	0	0	0	1.93568	0	0	0	1.53263	0	0.596951	0	0	0.935676	0	0	0	0.596951	0	0	0	0	4.9366	1.79085	0	0	0	1	1.1939	0	0	1.59695	0	2.80703	0	0.596951	0	0.596951	0	0	0	0.935676	0	1.87135	0.596951
	ENSMUSG00000026436	132008112	chr1	plus	0	0	4.98476	1.1939	0.935676	0	0	0	0	0	3.1939	12.7122	17.9223	17.3092	2.3878	4.3878	0	1.1939	0	0	0	0	0	0	0	0	0	0	1.1939	0	0	1.87135	0	0	0	0	0	0	8.67931	6.4683	3.87135	0.596951	0	0	0
	ENSMUSG00000021963	57798217	chr14	plus	0	0	0	0	0	0	0	0	0	0	0	0	0	0	0	0	0	0	0	0	0	0	0	0	0	0	0	0	0	0	0	0	0	0	0	0	0	0	0	0	0	0	0	0	0
	ENSMUSG00000029833	37870833	chr6	plus	0	0	0	0	0	0	0	0	0	0	0	0	0	0.935676	1.87135	0	0	0	0	0	0	0	0	0	0	0	0	0	0	0	0	0	0	0	0	0	0	0	0	0	0	0	4	0	0
	ENSMUSG00000017765	105966032	chr8	minus	0	0	0	0	0	0	0	0	0	0	0	0	0	0	0	0	0	0	0	0	0	0	0	0	0	0	0	0	0	0.596951	0	0	0	0	0	0	0	0	1.93568	0	1	1.87135	0	2.59695	9.46923
	ENSMUSG00000039126	16956118	chr19	plus	0	0	0	0	0	0	0	0	0	0	0	0	0	0	0	0	0	0	0	0	0	0	0	0	0	0	0	0	0	0	0	0	0	0	0	0	0	0	0	0	0	0	0	0	0
	ENSMUSG00000036822	40269785	chr4	minus	0	2.87135	1.53263	2	0	0	2.4683	0	2	1.79085	1.87135	1	2.72653	0	0	3.87135	2.80703	0.935676	5	1	0	0	0	1.53263	0	0	0.935676	0	0	0	0	3.1939	1.79085	0	1.53263	0	4.59695	0	0.596951	0	0	0	0	2	0
	ENSMUSG00000055296	56947420	chr4	minus	0	1.93568	0	0.935676	0	1	0	0	0	0	0	0	0	1.87135	0	0	0	0	0	0	0	0	0.935676	0	1.1939	0	0	0	0	0	0	0	0	0	0	0	0	0.935676	0	0	0	0	0	0	0
	ENSMUSG00000028158	138143702	chr3	minus	0	0	0	0	0	0	0	0	0	0	0	0	0	0	0	0	0	0	0	0	0	0	0	0	0	0	0	0	0	0	0	0	0	0	1.59695	0	1.93568	6.4683	22.9695	62.462	2.98476	1.1939	2.80703	22.3424	13.0509
	ENSMUSG00000027509	173000172	chr2	plus	0	0	0	0	1.87135	0	0	0.935676	0.935676	0	0	0	0	0	0	0	0	0	0	0	0	0	0	0	0	0	0	0	0	0	1.1939	0	0	0	0	0	0	0	0	0	0	0	0	0	0
	ENSMUSG00000026404	136415349	chr1	plus	0	0	0	0	0	0	0	0	0	0	0	0	0	0	0	0	0	0	0.935676	0	0	0	0	0	0	0	0	0	0	0	0	0	0	0	0	0	0	0	0	0	0	0	0	0	0
	ENSMUSG00000045973	45408761	chr4	minus	0	1	0	1.93568	0	0.596951	0.935676	0	0	3.59695	4.00093	1	0	0	1	0	0	8	0	0	0.935676	1.1939	2.98476	0	0.935676	0	0	0	0	0	2.4683	0	5.40398	0	0	1.87135	0.935676	0	1.53263	0	0	2.80703	1.87135	0	0
	ENSMUSG00000022698	44139838	chr16	plus	0	1	0	0	0	0	0	0	0	0	0	0	0	0	0	0	0	0	0	4	0	0	6.80703	2.87135	0	4.40398	5.9366	0.935676	0.935676	0	1.93568	0	1	0.935676	0	0	1.79085	5.17866	2	5.4683	5.9366	1.59695	0	0.935676	0.935676
	ENSMUSG00000020032	84440597	chr10	minus	0	0	0	0	0	0	0	0	0	0	0	0	0	1	0	4.12958	0	0	0.596951	0	0	0	2.12958	0	0	0	0	1.53263	1.1939	0	0	1.53263	7.72746	7.11433	11.9214	17.7113	30.4254	8.40398	12.597	1.59695	0.596951	0	3.79085	0.596951	2
	ENSMUSG00000027381	128126038	chr2	plus	0.596951	0	2.12958	0.596951	0	0	3.59695	0	0	0	0	0	0	0	0	0	0	0.935676	0	0	0	0	0	0	1	0	0	1.1939	2	0	0	0	0	0	0	0	0	1	0	0	0	0	3.92043	0	0
	ENSMUSG00000050910	115381917	chr11	plus	0	0	0	0	0	0	0	0	0	0	0	0	3	0	0.596951	0	0	0	0	0	0	0	0	0	0	0	0	0	0	0	0	0	0	0	0	0	0	0	0	0	0	0	0	0	0
	ENSMUSG00000006373	36598209	chrX	plus	0	0	0	0	0	0	0	0	0	0	0	0	0	0	0	0	0	1	0	1.93568	0	0.596951	1.87135	0	0	0	0	0	0	0	0	0	0	0	0	0	0	0	1.1939	1.79085	0	0.596951	0	0	0
	ENSMUSG00000057863	56613416	chr17	plus	4.85611	2.12958	0	10.4854	2.80703	1.53263	0.935676	0	1.1939	1.79085	2.87135	2.4683	1.87135	1.53263	0	4.67838	0.935676	1.53263	0	0.935676	0	4.93568	10.5174	2.59695	1.79085	2	7.14668	0	4.00093	2.93568	0	8.33965	16.5997	8.211	10.6793	2.1939	3.87135	4.72653	2.80703	6.54973	2.80703	0.935676	0	1	14.7122
	ENSMUSG00000038762	35969764	chr17	minus	6.59788	4.00093	10.7909	10.9857	12.7918	0.596951	2.12958	4	10.9375	1.53263	2.79085	29.4406	5.72653	11.808	17.1314	10.5979	14.8903	3.92043	4.87135	4.06525	25.9223	15.9866	6	6.54973	5.33965	4.06525	2.4683	8.72746	11.0019	3.6622	5.25916	4.93568	4.25916	5.25916	14.857	5.72653	8.37256	1.53263	2	7.87228	3.06525	1.1939	8.96951	0.596951	4.6622
	ENSMUSG00000028826	134853311	chr4	minus	5.61405	2.1939	0	1.87135	0	0	0	0	2.87135	3	3.32348	0	0	0	0	1.53263	1.1939	0	0.935676	0.935676	0	0.935676	3.58171	0.935676	0	0	0.935676	0.596951	0	0.935676	0	0	0	0	0	0	0	0	0	0	0	0	5.4683	7.13051	1.53263
	ENSMUSG00000070520	64873000	chr7	minus	0	0	0	0	0	0	0	0	0	0	0	0	0	0	0	0	0	0	0	0	0	0	0	0	0	0	0	0	0	0	0	0	0	0	0	0	0	0	0	0	0	0	0	0	0
	ENSMUSG00000025878	55100235	chr13	minus	0.935676	0	0	0	0	0	0.935676	1	0	1	0	0	1	2	147.074	106.454	181.178	39.1208	52.6535	50.8163	59.3638	42.0394	42.2662	63.0441	52.2504	51.187	34.6187	39.9922	26.5363	26.7955	34.6998	6.13051	20.5202	16.5845	5.37256	15.5192	5.06525	4.51738	0.596951	2.72653	21.3753	6.51738	2.12958	4.25916	5.6622
	ENSMUSG00000048911	131352846	chr2	minus	0	0	0	0	0	0	0	1	0	0	0	0	0	0	0	0	0	0	0	0	0	0	0	0	0	0	0	0	0	0	0	0	0	0	0	0	0	0	0	0	0	0	0	0	0
	ENSMUSG00000030102	108213096	chr6	plus	0	0	0	0	0	0	0	0	4.4683	0	13.0019	3.06525	5.53263	0.596951	0.935676	0	0	0	0.935676	0	0	0	0	0	0	0	0	0	0	0	0	0	1	0	0	0	0	1.87135	0.596951	0	0	1	0	0.596951	0
	ENSMUSG00000001847	143527993	chr5	minus	0	0	0	0	0	0	0	0	0	0	0	0	0	0	0	0	0	0	0	0	0	0	0	0	0	0	0	0	0	0	0	0	0	0.935676	1	0	0	1	0	0	0	0	0	1	0.935676
	ENSMUSG00000029407	92137934	chr5	plus	0	0	0	0	0	0	0	0	0	0	0	0	0	0	1	0	0	0	1.79085	5	2	0	0	0	0	0	0	0	0	0	0	0	0	0	0	0	0	0	0	0	0	0	0	0.935676	0
	ENSMUSG00000016319	36795651	chrX	plus	0	0	0	0	0	0	0	0	0	0	0	0	0	0	0	0	0	0	0	0	0	0	0	0	0	0	0	0	0	0	0	0	0	0	0	0	0	0	0	0	0	0	0	0	0
	ENSMUSG00000030435	5062211	chr7	plus	2.93568	0	0	0	0	0	1	3.79085	27.6174	28.05	15.5345	3.12958	6.6622	7.13051	2.3878	0	0	0	3	4.72653	10.9366	13.3235	6.33965	4.67838	2.98476	0.596951	0	0	0	0	2	1.79085	1	1.53263	1	6.9366	0	0	1.87135	0	8.6622	6.00093	1	3.40398	9.59881
	ENSMUSG00000040857	25250729	chr7	minus	0	3.53263	0	0.935676	0	0	0	0	0	0	0	0	0	0	0	0	0	0	0	0	0	0	0	0	0	0	0	0	0	0	0.935676	0.596951	0	0	0	0	0	0	0.935676	0	0	0	0	0	0.935676
	ENSMUSG00000037664	143460998	chr7	minus	0	0	0	0	0	0	0	0	0	0	0	0	0	0	0	0	0	0	0	0	0	0	0	0	0	0	0	0	0	0	0	0	0	0	0	0	0	0	0	0	0	0	0	0	0
	ENSMUSG00000031751	94012639	chr8	minus	9.67931	23.6641	0	6.06525	0.596951	5.58171	7.59788	29.3925	15.4702	10.6479	22.3735	5.67838	8.45306	4.7427	2.12958	2.12958	2.87135	6.61405	14.5507	5.98476	2.93568	3.4683	6.33965	4.25916	0.596951	9.4683	10.4683	9.53448	2	3.72653	0	12.8089	24.4235	18.4711	2.98476	33.9894	34.7659	29.5854	8.77654	0.596951	1.59695	2.4683	2	3.79085	1.53263
	ENSMUSG00000035397	80577294	chr10	minus	3.40398	4.12958	4	8.11433	3.6622	7.92043	0	1.87135	1.1939	0.935676	1	0	0	0	11.2753	2.12958	4.4683	1.87135	3.12958	0	1	2.4683	2.59695	0	3.92043	7.80703	4.87135	1.59695	2.1939	2.87135	5.00093	1	3.40398	12.7436	9.13051	9.93753	3.40398	8.05001	31.5683	39.4086	86.077	45.6211	18.6631	7.53356	0
	ENSMUSG00000006169	45851985	chr11	plus	0	0	0	0	0	0	0	0	0	0	0	0	0	0	0	0	0	0	0	0	0	0	0	0.935676	0	0	0	0	1.79085	0	0	0	0	0	0	0	0	0	0	0	0	0	0	0	0
	ENSMUSG00000043090	69774895	chr8	minus	0	0	0	0	2.80703	0	1.59695	0	0	0	0.596951	0	1.87135	0	0	0	0	0	0	0	0	0	0	0	0	0	0	0	0	0	0	0	0	0	0	0	0	0	0	0	0	0	0	0	0
	ENSMUSG00000020572	32820505	chr12	plus	0	0	0	0	0	0.596951	0.935676	0	0	0	0	0	0	0	0	0	0	0	0	0	0	0	0	0	0	0	0	0	0	0	0	0	0	6.4683	1.87135	0	0	0	0	0	0	0.935676	0	0	0
	ENSMUSG00000019826	41450403	chr10	plus	0	0	0	0	0.935676	0	0	0	0	0	0	0	0	0	0	0	0	0	0	0	0	0	0	0	0	0	0	0	0	0	0	0	0	0	0	0	0	0	0	0	0	0	0	5.67838	0
	ENSMUSG00000036533	79355057	chr17	minus	0	0	0	2	0	0	0	0	0	0	0	0	0	0	0	0	0	0	0	0	0	0	0	0	3.93568	0	0	0	0	4.17866	0	0	1	0.596951	2	7	0	8.12958	0.935676	2.1939	0	1.87135	0	7.1939	67.8165
	ENSMUSG00000037253	73572705	chr18	plus	0	1.1939	1.87135	0	0	0	0	0	0	0	0	0	0	0	0	0	0	0	0	1.1939	1.1939	0	3.40398	0	0	1	0	3	0	0	0	0	0	5.59695	2.59695	4.6622	1.1939	4	3	0	0	0.935676	1	3	0
	ENSMUSG00000024073	74528522	chr17	plus	0	0	0	2	0	0	5.93568	0	0	0	2.80703	0	0	0	0	0	0	0	0	0	0	0	0	0	0	0	2	1.1939	0	0.596951	0	1.1939	17.2134	7.3878	8.17866	2	0.596951	0.596951	3.53263	1.1939	5.61405	0	0	1.79085	4.59788
	ENSMUSG00000099094	77544980	chr9	plus	0	0	0	0	0	0	0	2	0	0	0.596951	2.93568	0	1.1939	0	0.935676	1.59695	0	4	0	0	0	2.93568	5.58171	2.12958	4.59695	2.3878	5.61405	1.93568	6.25916	8.06525	0	1.87135	0.935676	0.935676	2.4683	0	0.935676	1.53263	11.2439	15.1958	19.5202	17.1153	20.665	6.93568
	ENSMUSG00000024462	37050643	chr17	plus	2.3878	0.935676	1.1939	0	0	0	1	0	0	2.87135	0	0.596951	7.58171	0	0	0	0	0	1.59695	3	0	0	1.87135	0	0	0.935676	1.1939	0	1.59695	1.93568	3.59695	0.935676	2	0	0	0	0	0	1.87135	0	0.596951	0	0	3	0
	ENSMUSG00000049751	69184038	chr12	minus	0	0	0	0.596951	0	0	0	0	3.32348	0	0	0	1.93568	5.53263	1.93568	0	1.1939	1	0	0	0	1.53263	0.935676	0.935676	0	0.935676	3.7427	1.87135	2.80703	0.596951	1	0	1.87135	2.80703	1.87135	0	2.12958	0.935676	2.59695	2.79085	2.3878	0.596951	2.53263	0	3.59695
	ENSMUSG00000029038	155705173	chr4	plus	0	0	0.935676	0	0	0	0	0	0	1	0	0	0	0	4.1939	0.596951	0	0	3.7427	0	0	0	0	0	0	0	1	5.17866	0	1	0	0.596951	3.6622	1.53263	2.80703	0	0.935676	0	0	0.935676	4	0	0	0	0
	ENSMUSG00000031711	82774129	chr8	minus	0	0	0	0	0	0	0.596951	0	0	0	0	0	0	0	0	0	1	0	0	0	0	0	0	0	0	0	0	0	0	0	0	0	0	0	0	0	0	0.596951	0	0	2.59695	1.59695	0	0	0
	ENSMUSG00000026509	182517457	chr1	minus	8.87228	5	4.00093	1.53263	2.3878	11.7765	0.596951	0.596951	3.80703	0	0.596951	0	1.87135	0.596951	0.596951	6.98568	1.79085	7.58171	0	1.79085	4.40398	3.80703	1	5.92043	2.3878	0	2.53263	0	5.93568	0.596951	1	2.59695	1.1939	0	6.54973	1	2.59695	0	1	0	1	0.935676	0	2.93568	2.1939
	ENSMUSG00000017428	80428626	chr11	plus	0	0	1	0	2.3878	0	0.935676	0	0	1	4.06525	1.87135	0	3.40398	0.935676	0	1.93568	1	0.935676	0	1.87135	1	1	0	0	0	0	0.596951	2.12958	0	0.596951	0	0.935676	0	0	0.935676	2.80703	2.4683	1	12.1467	0.935676	0	0	0.596951	0.935676
	ENSMUSG00000022330	35296098	chr15	plus	0	0	0	0.935676	0	1	0	0	0	0	0	0	0	0	0	0	0	0	0	0	0.596951	0	0	0	0	2	0	0	0	0.935676	0	0	0	0	0	0	0	0	0	0	0	0	0	0	0
	ENSMUSG00000022551	76343523	chr15	plus	0	0	0	0	0	1.87135	0.935676	0	0	0.596951	0	0.935676	0.596951	0	0	0	1.59695	0	1.87135	0	1	0	0	1.1939	3.79085	0	2.59695	0.596951	0	0	0	2.12958	0	2.80703	0	0	2.1939	0	1.1939	2	3.6622	0.935676	1.87135	0.935676	0
	ENSMUSG00000017466	118355326	chr11	minus	0	0	0	0	0	0	0	0	0	0	0	0	0	0	0	1.1939	0	0	0	0	0	0	0	0	0	0	0	0	0	0	0	0	0	0	0	0	0	1	0	0	0	0	0	0	0
	ENSMUSG00000020894	69088528	chr11	plus	0.935676	0.935676	0.596951	0	1.1939	0	0	2.12958	0	0	0	4	0.596951	1.59695	1.1939	0	0	0	0	0	0	0	0	0	0	0	0	0	0	0	2.3878	0.935676	1	0	0	0	0	1.87135	5.67838	0.935676	0	0	0	0.596951	0.596951
	ENSMUSG00000029647	147430210	chr5	plus	0	0	0	0	0	0	0	0	0	0	0	0.596951	2.98476	0	0	1.59695	3.06525	0	0	0	0	0	0	1.87135	0	0	0	0	3.7427	0	0	0	0	0	0	0	0.935676	0	0	1.93568	0	1	0	2.80703	0
	ENSMUSG00000034290	85339362	chr12	minus	14.5021	15.4702	27.5192	0	18.9552	5.87135	15.9866	1	17.05	4.25916	4.92043	15.5836	5.12958	36.0866	3.72653	2.1939	11.4692	7.93568	1.79085	3.06525	1.79085	2.72653	8.34058	8.46923	5.45306	12.0653	1.59695	7.93568	3.32348	9.14668	8.33965	7.9366	5.1939	10.6317	5.79085	9.67931	3.93568	5.4683	0	9.53356	9.87228	3.59695	10.2601	2.53263	8.13051
	ENSMUSG00000030057	87851018	chr6	minus	0	0	0	0	0	1.1939	0	0	0	0	0	0	0	0	0	0	0	0	0	0	2	0	0	0	0.935676	0	0	0	0	0	0	0	0	0	0	0	0	0	0	0	0	0	0	0	0
	ENSMUSG00000054520	34525828	chr5	plus	3.53263	0.935676	0	0	0	0.935676	1.93568	0	2.53263	0	1.87135	5.7427	2.98476	0	0	3.06525	3.58171	0.596951	1	0	0	0	0	0	0	3.7427	0	0	0.596951	0	2.93568	0	0	0	0.935676	1.87135	0.935676	2.4683	1.87135	0	4.06525	8.58171	0	0.596951	3.6622
	ENSMUSG00000025728	25941961	chr17	minus	0.596951	0	0.935676	0	3	1.59695	1.87135	1.79085	0	0.935676	1	0	0	8.54973	0	3	1	0	0	0	3.7427	0.596951	3.7427	1.1939	0	0	2.80703	2.80703	1	2.12958	1.87135	0.596951	0	0.596951	1	1.87135	4.67838	3.87135	0	0	3.7427	0	0	1	2.3878
	ENSMUSG00000022801	32914130	chr16	plus	11.8732	1.93568	3.06525	10.3406	0	0	1.87135	0	0.596951	1.87135	0.935676	0.596951	1.87135	0.596951	2.80703	1.87135	0	5.7427	5.27533	2.3878	4.33965	3.40398	2.72653	15.1162	14.0824	1	0.935676	0.935676	6.59788	7.85611	1.53263	2.4683	6.72746	6.27533	4.33965	5.59695	1	7.84086	4.87135	6.05001	3.80703	5.45306	0.935676	2.4683	1.87135
	ENSMUSG00000097180	23850599	chr5	plus	0	0	0.596951	0	0	0.596951	0	0	0	0	0	0	0	0	0	0	0	10.3568	6.59788	2.3878	4.32348	0	0	0	0	0.935676	0	0	2.80703	0.596951	1.87135	1.87135	0	0	0	0	3.32348	0	0	0	0.935676	0	0	0.596951	0
	ENSMUSG00000032479	109931792	chr9	plus	0	0	0	0	0	0	0	0	0	0	0	0.935676	2	3	1.1939	0	0	0	1	0	0	0	0	0	0	0	0	4.7427	0	0	0	1.1939	0	0	0	0.596951	0	0	0	0	0	0	0	0	0.596951
	ENSMUSG00000061130	84958003	chr17	plus	0	0	0	0	0	0	0	0	0	0	0	0	0	0	0	0	0	0	1.93568	1.79085	0	0.935676	0	0	0	0	0	0	1	1.59695	0	0	0	1.1939	3.80703	1.59695	3.32348	0.935676	1.59695	2.12958	0.596951	0.935676	3	3.06525	0
	ENSMUSG00000005973	105399215	chr2	minus	0	0	0	0	0	0	0	0	0	0	0	0	0	0	0	0	0	0	0	0	0	0	0	0	0	0	0	0	0	0	0	0.935676	4.87135	0	0	0	0	0	0	0	0.935676	0	0	0	0
	ENSMUSG00000026926	26389348	chr2	plus	0	1.87135	0	0	0	1.87135	2	0	0	0	0	0	0	0	0.596951	0	0	0	0	0	0	0	0	0	0	0	0	0	3	0	1.1939	0	1.79085	1.1939	4.93568	5.7427	7.80703	0	0	0	0	0	0	0	0
	ENSMUSG00000092203	34952468	chr17	minus	2	1	2.53263	0	2.12958	0.935676	0	0	4.59695	0	0.935676	0	0	0	0	0	0.935676	8.67838	5.33965	0	4.33965	1	1.53263	0.596951	0	0	1	0	0	1.1939	0	0	2.93568	5.87228	0	2.80703	6.19483	1.53263	4.72653	3	0	1.93568	0	0	2
	ENSMUSG00000035757	89089096	chr15	plus	4	2.80703	1.1939	17.6317	9.40398	0.596951	2.79085	3	0	3.79085	1.79085	7.00093	14.5345	1	0	6.59788	0.935676	6.9366	4.12958	4.58171	4.1939	6.59788	2.53263	17.2763	13.8732	4	17.9543	0	2.3878	0	0	0	2.12958	1.53263	0	0	5.3878	1.1939	0	3.06525	1	6.4683	5.25916	5.61405	1.53263
	ENSMUSG00000038055	10543057	chr16	minus	3.32348	0	0	1	2.80703	2.93568	0	0	0	0	1.1939	0	0	0	0	0	0	0	0	0.935676	0	0	0	0	0	0	0	0	0	0	0	3.32348	3.6622	0	0	0	1.79085	0	0	0	3	0	0	0	0
	ENSMUSG00000029499	110286168	chr5	minus	0	0	0	0	0	0	1	0	0	0	0	0	0	0	0	0	0	1.1939	0.935676	0	0	0	0	0	3.58171	0	0	0	1.87135	0	0	0	0	0.596951	0	0	0	0.935676	0	0	0	0	0	0	0
	ENSMUSG00000028954	24685987	chr5	plus	0	0	0	0	0	0	0	0	1.87135	0	0	0	0	0	0	0	0	0	0	0	4.40398	0	0	0	3.06525	0	0	0.935676	0	0	0.596951	0.935676	0.935676	0	4	8.00093	1	10.6631	18.9875	13.9857	14.3887	39.1985	8.211	14.3897	7.11433
	ENSMUSG00000031703	85840761	chr8	minus	0	0	0	0	0	0	0	0	0	0	0	0	0	0	0	0	0	0	0	0	0	0	0	0	0	0	0	1.79085	0	0	0	0	0	0	0.935676	0	0	2	0	0	0	0	0	0	0
	ENSMUSG00000022710	8738916	chr16	minus	0	0	0	6.67838	3.06525	4.6622	3.06525	5.53356	0	0.596951	3.06525	0.935676	3.06525	0	0	0.935676	0	0.596951	2.4683	0	0	1.79085	0	0	0	2.93568	0	0	0	2	0	0	0	2	0	0	1.87135	0	0	0	0	2.93568	0	0.935676	0
	ENSMUSG00000043733	121191385	chr5	minus	0	1.1939	0	0	0	0.935676	0	0	0	0	0	0	0	0	0	0	0	0	0	0	0	0	0	0	0	0	3.58171	0	0	0	0	0	0	0	0	0	0	0	0	0	0	0	0	0	0
	ENSMUSG00000036940	136602673	chr4	minus	0	0	0	0	0	0	0	0	0	0	0	0	0	1.59695	0	0	0.935676	0	0	0	0	0	0	0	0	0	0	0	0	0	0	0	0	0	0	0	0	0	0	0	1.93568	0.935676	0	0	0
	ENSMUSG00000035572	45342204	chr4	plus	0	0	0	0.935676	0	0	0	0	0	0	0	0.596951	0	0	0	0.935676	0	0	0	0	0	0	0	0	0	0	0	0	0	0	0	0	0	0	0	0	0	0	0	0	0	0	0	0	0
	ENSMUSG00000026309	91398796	chr1	minus	0	6	0	0	0	0	1.87135	0	0	0	0	0	0	0	0	0	0	0	0	0	0	0.935676	0	0	0	2.3878	0	0	0	0	0	0	0	0	0	0	0	0	0	0	0	0	0	0	0
	ENSMUSG00000015749	95929291	chr3	plus	0	0	0	0	0	0	0	0	0	1.1939	0	0	0	0	0	0	1	0	0	0	0	1	0.935676	1.1939	0	0	0	0	0	0	0	0	0	0	0	0.935676	0.596951	1.1939	4	1.79085	0	0	0	0.935676	0
	ENSMUSG00000027854	102995730	chr3	plus	0	0	2.3878	0	0	0	0	0	0	0.596951	0	1.1939	0	0	1.1939	0	0	0	1.1939	0	0	0	0	1.79085	0	0	0	0	0	0	0.596951	0	0	0	0	0	0	0	5	0	1.87135	0	0	0	0
	ENSMUSG00000019944	69213200	chr10	plus	0	0	0	0	0	0	0	0	0	0	1	0	0	0	0	1.1939	0	0	0	0	4.9366	0	0.935676	0	0	0	0	1.87135	7.32348	15.2296	23.7604	6.11433	24.6665	4.67838	3	5.40398	2.12958	0.596951	0.596951	3.79085	4.00093	0	0	2.1939	0
	ENSMUSG00000026024	59237201	chr1	minus	0	0	0	0	0	0	0	0	0	0	0	0	0	0	0	0.935676	0	3	0	0	0	0.596951	0	0	6	0	0	0	0	0	0	0	0	0	0	0	0	0	0.935676	0	0	0	0	0	0
	ENSMUSG00000047227	64917963	chr12	plus	0	0	0	0	0	0	0	0	0	0	0	0	0	0	0	0	0	0	0	0	0	0	0	0	0	0	0	0	0	0	0	0	0	0	0	0	0	0	0	0	0	0	0	0	0
	ENSMUSG00000074634	119488473	chr13	plus	5.40398	5.79178	3.32348	5.98476	4.7427	1.1939	22.6479	12.9223	4.17866	2.93568	1.1939	0.935676	16.4058	6.79178	6.53356	7.72653	5.6622	18.4235	6.13051	0.935676	5.25916	1.53263	8.59788	8.12958	19.0671	5.53356	8.17959	8.26008	6.72653	4.00093	6	3.32348	5.06525	6	20.5988	0.596951	16.5345	21.8098	14.7275	14.858	4.6622	5.72653	6.54973	5.80703	7.06618
	ENSMUSG00000021262	108554744	chr12	plus	0	0.935676	0.935676	0.935676	0	0	0	1	0	0	0	0	0	0	0	0	0	0	2.1939	1.87135	0	0	0	0	6	4.79085	0.596951	0.935676	1	0	0	0	0	0	0	0	0.935676	0	0	0	0	1.87135	4.51738	0	1
	ENSMUSG00000057363	43827762	chr1	minus	0	0	0	0	0	0	0	0	0	0	0	0	0	0	0	0	0	0	0	0	0	0	0	0	0	0	0	0	0	0	0	0	0	0	0	0	0	0	0	0	0	0	0	0	0
	ENSMUSG00000024122	24141552	chr17	minus	0.596951	0	0	0	0	0	0	1.59695	0	0	0	0	0	0.935676	0	0	0	0.596951	0	0	1	2.80703	0.935676	0	0	1.87135	0.596951	0	0	2.72653	0	0	1.1939	4	0	0	1	0	0	0	2.80703	3	4.79085	1	4
	ENSMUSG00000052293	100651625	chr13	plus	0	0	0	0	0	0	0	0	0	0	0	0	0	0	0	0	0	0	0	0	0	0.596951	0	0	0	0	0.935676	0	0	0	0	0	0	0	0	0	0	0	0	0	0	0	0	0	0.596951
	ENSMUSG00000029726	137786660	chr5	minus	5.32348	13.2763	3.80703	0	1	0.596951	0.935676	0	0	4.40398	13.647	1.87135	4.12958	10.2119	2.1939	1.59695	0	0	0	3.40398	1.87135	2.53263	3.4683	7.48541	3.06525	0	0	0	0	1.1939	9.35676	5.61405	0	2.72653	0	0.596951	0	0.935676	0	0	1	1.87135	4.33965	0	1.87135
	ENSMUSG00000070923	88722465	chr4	minus	0	0	0	0	0	0.935676	0.596951	0	1.93568	0	0	0	0.935676	0	0	0	0	0	0	0	0	0	0	0	0	0	0	0	0	0	0	0	0	0	0	0	0	0	0	0	0	0	0	0	0
	ENSMUSG00000030245	142387243	chr6	plus	0	0	0	0	0	0	0	0	0	0	0	0	0	0	0	0	0	0	0	0	0	0	0	0	0	0	0	0	0	0	0	0	0	0	0	0	0	0	0	0	0	0	0	0.935676	0
	ENSMUSG00000034269	113077371	chr6	plus	0	1.87135	1	5.17866	0.935676	0	0.596951	2.1939	18.665	10.3887	24.6674	20.1	7.72746	19.697	9.00186	1.1939	0	1.1939	7.32348	14.857	3.87135	1.1939	2.79085	1.87135	1	0	1.87135	1	0	1	5.87135	0	4.33965	1.1939	11.1948	4.51738	57.9598	124.213	71.187	14.3415	24.5049	41.0547	35.4729	87.8987	44.6678
	ENSMUSG00000032046	150904663	chr2	minus	0	0	0.935676	0	0	0	0	0	0	0	0	0	0	0	0	0	0	0	0	0	0.596951	0	1	0	0.935676	0	0	0	0	0	0	0	2	0	0	0	0	0	0	0	0	0	0	0	0
	ENSMUSG00000010608	83632223	chr12	plus	0	0	0.596951	0	0	0	0	0.935676	0.935676	0	0	1	0	2	0	0	0	0	0	0	0	0	0	1.93568	0	0	0	0	0	0	0	0	0	0	0	0.596951	0	0	0	0	0	0	0	0	0.596951
	ENSMUSG00000032666	152090247	chr1	minus	0	0	0	0	0	0	0	0	0	0	0	0	0	0	0	0	0	0	0	0	0	0	0.935676	0.596951	0	0	0	0	0	0	0	0	0	0	0	0	0	0	0	0	2.93568	1.59695	5.6622	1.79085	0
	ENSMUSG00000036779	88199213	chr8	plus	0	0	0	0	0	0	0	0	0	0	0	0	0	3.32348	1	0	0	0	0	0.935676	0	0	0	0	0	0	0	0	0.935676	0	0	0	0	0	0	0	0	0.935676	0	0	0	0	0	0	0
	ENSMUSG00000031955	111732100	chr8	minus	6.38873	2.98476	3.80703	11.9866	9.71221	2.87135	8.53356	5.61405	5.12958	6.54973	1	9.7427	9.30824	3.79085	1.1939	5.37256	6.40398	11.647	2	0.935676	11.5183	6.9366	3	7.00093	15.4058	5.33965	13.0824	6.72746	4.53263	4.1939	16.454	25.6821	12.2763	12.1305	5.1939	19.1171	8.92043	16.6802	9.45306	7.85611	8.26008	7.6622	4.7427	15.6641	12.2119
	ENSMUSG00000059119	143549061	chr7	minus	3.93568	27.7613	8.33965	24.9885	14.5345	19.1653	7.6622	3.93568	10.5674	11.3897	20.261	22.7775	15.7284	10.2601	16.857	15.019	8.58264	27.7946	7.11433	7.11433	17.454	10.8409	12.1958	8.53263	9.80796	12.0019	13.5979	14.5979	14.3897	19.9866	3.06525	15.857	24.9556	40.0232	24.1333	13.3735	11.1476	11.3406	8.40398	3.7427	2.72653	5.40398	6.3878	5.87228	10.211
	ENSMUSG00000021413	34875529	chr13	plus	0	0	0	0.935676	0	0	0	0	0	0	0	0	0	0	0	0	0	0	0	0	4.6622	0	1.1939	1.79085	2.72653	3.3878	0	0	0.596951	2.80703	1.53263	3.72653	5.98476	2.3878	6.3878	9.84086	0	3.87135	10.1796	1.93568	2.87135	0	4.59695	3.06525	82.4648
	ENSMUSG00000021395	51100916	chr13	plus	0	0	0	0	0.596951	0	0	0	0	0	0	0	0	0	0	0	0	0	0	0	1	3.40398	2.3878	0	0.596951	0	0	0	0	0	3.58171	0	0	0	2.1939	0	3.1939	3.12958	2.79085	1	0	0.596951	0.596951	0.596951	0
	ENSMUSG00000055204	90366185	chr5	minus	0	0	0	0	0	0	0	0	0	0	0	0	0	0	0	0	0	0	0	0	0	0	0	0	0	1	0	0	0	0.935676	0	0	0	0	0	1	0.596951	0	0.935676	1.1939	1	1	0.596951	4.53263	7.7427
	ENSMUSG00000028018	133091810	chr3	minus	0	0	0	0	0	0	0	0	0	0	0	0	0	0	0	0	0	0	0	0	0	0	0	0	0	0	1	0	0	0	1	0.935676	0	0	0	0	0	0	0	0	0	0	0	0	0
	ENSMUSG00000039753	43782137	chr5	minus	0	0	0	0.935676	0.596951	0.935676	0	0.596951	2	0	0	0	0	0	0	0	0	0	0	0	0	0	0	0	0	0	0	0	0	0	0	0	0	0	0	0	0	0	0	0	0	0	0	0	0
	ENSMUSG00000053929	76656911	chr15	minus	0	0.596951	2	0	0	0.935676	0.596951	0	0	0	0.935676	1.79085	2.80703	2.80703	1	1.87135	3.12958	0	0	1	2	0	4.67838	0	0	0	0	4	5.61405	0	0.935676	0	0	3.06525	2.80703	0.935676	1	0.935676	1	0	3.80703	0	1.1939	0	0.935676
	ENSMUSG00000035898	86172754	chr5	minus	0	0	0	0	0	0	0	0	0	0	0	0	0	0	0	0	0	0	0	0	0	0	0	0	0	0	0	0	0	0	0	0	0	1.87135	0	1.87135	0	3.40398	0	1	0	0	0	0	0
	ENSMUSG00000024259	31609902	chr18	minus	0.935676	0	0.935676	0	0	0	0	0	0.935676	0	0	0	0	0	0	0	0	0	0	0	0	0	0	0	0	0	0	0	0	0	0	0	0	0	0	0	0	0	0	0	0	0.935676	0	0	0
	ENSMUSG00000040659	141874909	chr4	minus	0	0	0	0	0	0.596951	0	0	0	0.596951	0	0	0	0	0	0	0	0	0	0	0	0	0	0	0	1.1939	0	0	0	0	0	0	1	0.596951	1	0	0	0	0	0	0	0	0	1	0.935676
	ENSMUSG00000022338	44428147	chr15	plus	0	0	0	0	0	0	0	0	0	1.87135	0	0	0	0	0	0	0	0	0	0	5	0	0	0	0	0	0	0	0	0	0	0	0	0	0	0.935676	0	0	1.87135	0	0	0	0	0	0
	ENSMUSG00000032418	86695781	chr9	minus	0	0	0.935676	0	0	0	0	0	0	0	0	0	0	0	0	0	0	0	0	0	0.596951	0	0	0	0	0	0	0	0	0.596951	0	1.87135	0	0	0	0	0	0	0	0	0	0	0	0	0
	ENSMUSG00000024095	80062135	chr17	minus	0	0	0	0	0	0	0	0	6.72653	6.06525	8.93753	2	0	0	0	0	0	0	0	0	0	0	0.935676	0	0	0	0.596951	0	0	0	0.596951	0.935676	0.935676	2	0	0	0	0	0	0	0	0	0	0	0
	ENSMUSG00000028745	139192931	chr4	plus	0	0	0	0	0	0	0	0	0	0	0	0	0	0	0	0	0	0	0	0	0	0	1	0	0	0	0	0	0	0	0	0	0	0	0	0	0	0	0	0	0	2	0	0	1.59695
	ENSMUSG00000020700	106084587	chr11	plus	0	1.87135	0	0	0	2.3878	0	0	0	0	1	0.935676	0	0	0.596951	0	0	0	0	0	0	1.87135	0	0	0	0.596951	0	1	0.935676	0	0	0	0	0.596951	0	0	0	4.67838	0	0	2.3878	2.80703	3	0	2
	ENSMUSG00000024966	7039967	chr19	minus	0	1.87135	0	2.80703	0	0	3.3878	0.935676	0.596951	0	0	0	0	0	0.935676	0	0	0	0	0	0	0	0	0	0	0	0	0	0.935676	3.58171	0	0.935676	1.87135	0	0	0	0	0	0	0	0	0	0	0	0.596951
	ENSMUSG00000000568	99978926	chr5	minus	0.935676	0	0	0	0	0	0	0	0	0	0	2.80703	0.596951	0	0	0	0	0	0	0	0	0	0.935676	0.596951	0	0	0	0	0	1	0	0	0	0	0	0	0	0	0	0	0	0	0	0	0
	ENSMUSG00000073700	152008913	chr4	plus	0	0	0	0	0.935676	2	0	0	0	1.87135	0	0	0	0	0	0	0	0	0	0	0	0	0	0.935676	0.596951	0	0	0	0	0	0	0	0	0.935676	5.67838	1.79085	1.79085	1	2.59695	1.1939	0	4.59695	11.0009	11.3235	1.1939
	ENSMUSG00000028399	76449779	chr4	minus	0	0	0	0	0	0	0	0	0	0	0	0	0	0	0	0	0	0	0	0	0	2	0	1.79085	1.79085	0	1.79085	0	0	0	4	0	0	0	1	0.596951	1	2.3878	0	0	2.59695	12.9214	25.6022	5.06525	6.90519
	ENSMUSG00000022848	35769368	chr16	minus	2.93568	13.9366	4.79085	17.9223	10.0653	9.54973	3.32348	1.53263	3	7.00093	3.1939	1	1.87135	0	0.596951	2.80703	0	0	0	1	0	1.1939	0	0	0	0	1.87135	0.935676	0	1.93568	1.1939	2.87135	4.67838	0	0.596951	3.92043	1.1939	15.7284	90.7414	32.3138	13.8723	11.3887	4.51738	10.211	11.9375
	ENSMUSG00000026571	165460442	chr1	minus	0	0	0	0	0	0	0	0	0	0	0	0	0	0	0	0	0	0	0	0	0	0	0	0	2.4683	0	17.2439	10.0991	1.1939	0.596951	0	2.98476	1	8.87228	1.1939	0.596951	5.7427	2.12958	0	0	0	10.7927	6.61405	1.1939	25.6488
	ENSMUSG00000053436	28691430	chr17	plus	0	0	0	0	0	0	0	0	0.935676	0	1	4.59788	2	0	2.80703	4	1.53263	4.67838	10.2763	7.05001	11.1305	25.2129	9.61405	6.72653	0	0	0	4.67838	1.1939	0	3.06525	0	0	1.87135	0	0.935676	0.935676	0	0	0	0	1.87135	0	0	2.80703
	ENSMUSG00000020571	17266589	chr12	plus	0	0	0	0	0	0	0	0	0	0	0	0	0	0	0	0	0	0	0	0	0	0	0	0	0	0	0	0	0	0	0	0	0	0	0	0	0	0	0	0	0	0	0.596951	0	0
	ENSMUSG00000051034	129670057	chr5	minus	0	0	0	0	0	0	0	1.53263	0	0	0	0	0	0	0	0	0	0	0	0	0	0	0	0	0	0	0	0	0	0	0	0	0	0	0	0	0	0	0	0	0	0	0	0	0
	ENSMUSG00000098374	29614953	chr17	plus	3	1	3	0	0	2	1.87135	0.935676	0	4.59788	2.93568	0	0	1.87135	1	0	0	0	0.596951	2	1.87135	3.7427	0	0.596951	2.12958	0.935676	0.935676	0.935676	3.53263	0	1.87135	1	2.12958	0	0	0	0.596951	0	0.596951	0	0.596951	1.93568	0.596951	1	1.53263
	ENSMUSG00000039987	20882045	chr5	minus	1.93568	4.67838	0	1.1939	4.67838	1.53263	6.98476	0	3.06525	0.935676	11.7265	0	0	2.98476	0.596951	0	0	0	2	7.27533	0	0	0	0.935676	0	0.596951	3.7427	1.1939	0	1.1939	0	0	0	1.59695	0.935676	0	1	3.7427	0.596951	0	4.33965	0	0	0	0.935676
	ENSMUSG00000007833	45154265	chr7	minus	0	0	0	0	0	0	0	0	0	0	0	0	0	0	0	0	0	1.1939	0	0	0	0	0	0.596951	0	0	0	0	0	6.67838	1.87135	6.87135	1.87135	1.87135	0	0	0	0	0	0	0	0	0.596951	0	0
	ENSMUSG00000024069	74395663	chr17	plus	0.935676	3.12958	1.53263	5.53356	4.67838	1.87135	0	0	5.19483	4.92043	9.61405	3.7427	0	3.7427	6.06525	0	0.935676	7.14668	5.1939	7.13051	1.53263	0	4.9366	4.67838	6.64696	0.935676	2.87135	0	4.67838	0	0.596951	1.53263	1.53263	3.7427	5.93568	0	4.85611	1.1939	2.4683	0	0	0	4.67838	3.7427	1.87135
	ENSMUSG00000022365	57892452	chr15	minus	0	0	0	0	0	0	0	0	0	0	0	0	0	0	0	0	0	2.98476	0	1.1939	0	0	1.87135	0	0	0	0	0	0	0	0	0	0	0	0	0	0	0	0	0	0	0	0	0	0
	ENSMUSG00000023027	100228274	chr15	plus	1.93568	4.17866	6	0.596951	1.1939	0	0	0.935676	0	2.59695	4.06525	0	0	2	2	2.3878	1.59695	4.59695	2.3878	10.6784	3.40398	0.935676	3.7427	3.40398	0	0.935676	0	0	0	2.98476	1.87135	0	1.87135	2.98476	5.79085	0	0	0	4.32348	2	1	6.53356	2.1939	14.422	3.40398
	ENSMUSG00000039988	157947230	chr3	plus	0	0	0	0	0	0	0	0	0	0	0	0	0	0	0	0	0	0	0	0	0	0	0	0	0	0	0	0	0	0	0	0	0	0	0	0	0	0	0	0	0	0	0	0	0
	ENSMUSG00000033732	110846781	chr8	minus	0	0	0	0	0	0	0	0	0	0	0	0	0	0	0	0	0	0	0	0	0	0	0	0	0	0	0	0	0	0	3	0	0.935676	0	0	0	0	0	0	1.87135	0	0	0	0	0
	ENSMUSG00000023353	24451961	chr5	plus	0	0	0	2	0	0	0	0.596951	0	0	0.935676	2.80703	0.935676	0	0.596951	0	0	0.935676	0	0	1.87135	0	0	0	0	0	0	1	2	0	0	0	0	0	0	0	0	0	0	0	0	0	1.87135	0	0
	ENSMUSG00000020547	36156758	chr12	minus	0	0	0	0	0	0	0	0.596951	0	0	0	0	0	0	0	0	0	0	0	0	0	0	0	0	0	0	0	0	0	0	0	0	0	0	2.98476	3.59695	7.25916	125.422	90.4172	22.9704	7.19483	9.27533	3.1939	5.61405	1
	ENSMUSG00000021366	42052053	chr13	plus	6.05001	2.3878	4.25916	2.98476	2	0	2.87135	0	13.0838	0	0.596951	5.45306	9.64696	9.45306	7.79085	10.7604	1.59695	13.5521	2.98476	0	3.79085	4.59788	0.935676	3.59695	2.80703	0	0	5.51738	4.33965	1.87135	1	1.53263	2.1939	2.98476	0	6.17866	5.3878	2.1939	5.37256	3.93568	14.9366	15.9385	7.80703	1.1939	0
	ENSMUSG00000036840	86746040	chr8	minus	0	0	0	0	0	0	0	0	0	0	0	0	0	0	1	0	0	0	0	0	0	0	0	0	0	0	0	0	0	0	0	0	0	0	0	0	0	0	0	0	0.935676	0	0	0	0
	ENSMUSG00000031913	107031333	chr8	plus	9.27626	11.293	3.7427	8.4683	0.596951	0	2.59695	8.59788	3	6.25916	0.935676	8.05001	4.93568	3.12958	8.51738	6.05001	1.93568	0	5.79085	3	1	2.12958	0	0	5.33965	6.53356	5.4683	2	2.3878	0	3.40398	10.2592	5.61405	9.06525	4.32348	16.6793	7.9366	9.54973	11.7909	1.1939	0.596951	2.98476	3.1939	1	6.71128
	ENSMUSG00000024072	74489533	chr17	plus	0	0	0	0	0	0	0	0	0	0	0	1	1.1939	0	0	1.87135	0	0	0	0	0	2.3878	0.596951	0	0	2.12958	0	0	0	0	2	0	0	0	0	0	0	0	0	0	0	0	0	0	0
	ENSMUSG00000042207	134560226	chr1	plus	0	1.79085	0	0	1.59695	0	0	3.7427	0	0	0.935676	0	0	0	0	0	0.935676	0	0.935676	0	0	0.596951	0	0	0	0	0.935676	0	0	0	0.596951	2.12958	0	0	0	0	1.87135	0	1.53263	0	0	0	0	0	0
	ENSMUSG00000024576	61555318	chr18	plus	0	1.87135	2.1939	0	0	0	4.7427	0	0	0	0	0	0	0	0	0	0	0	13.4049	0	0	0	0	0	0	0	0	0	0	0	0	0	0	0	0	0	0	0	0	0	0	0	0	1.79085	0
	ENSMUSG00000097835	67775235	chr18	minus	0	3.53263	0	0	0	0	0	0	0	0	0	0	0	0.935676	0	0	0	0	0	0	0	0	0	0	0	0	1.53263	0	0	0	0	0	0	1	0	0	0	1	0	0	0	0	0	1	0
	ENSMUSG00000039703	120437665	chr11	minus	0	0	0.596951	0	0	0	0.596951	0	0	0	0	0	0.935676	1	1	0	0	0	0	0	0	0	0	0	0	0	0	0	0	0	1.87135	0	0	0	4.58171	0	0	0	0	0	0.596951	0	0	0	0
	ENSMUSG00000078515	141723415	chr4	minus	0	0	0	0	0	0	0	0	0	0	0	0	0	0	0	0	0	0	0	0	0	0	0	0	0	0	0	0	0	0	0	0	0	0	0	0	0	0	0	0	0	0	0	0	0
	ENSMUSG00000066036	139380651	chr4	plus	0	0	3.87135	5.80703	0	3.58171	0	2	4.53263	0	3.87135	1.1939	4.06525	0	0.596951	1.93568	0	2.12958	2.80703	0.596951	0.935676	0	1.1939	1.53263	6.32348	0	0	0	0	2.93568	0	0	0.935676	0	0.935676	1.87135	1.87135	1.87135	0	0	1	0	0	1.79085	0
	ENSMUSG00000008200	90745558	chr2	plus	0	1.53263	4.87135	0	5.93568	0	3.72653	0	0.596951	0.596951	3.06525	0	3.80703	0.935676	4.80703	0	0	1	0	2.93568	1.87135	0	0	1.53263	2.4683	0	6.72653	0	0	0	0	0	0.596951	1	0	3.7427	5.87228	0.935676	4	3.4683	0	0	3.40398	5.61405	0
	ENSMUSG00000027357	132846702	chr2	plus	0.596951	0.596951	0	2.53263	0	0	0	0	1	0	0	1.1939	0	2.3878	1	3.7427	0	1.93568	0.935676	2.53263	0	0.935676	4	0	0	0.596951	0	2.80703	0	2	1.53263	0.935676	0.935676	0	3.80703	0	2.3878	0	0.935676	0.935676	0	0.935676	0	0	0
	ENSMUSG00000026972	24935170	chr2	minus	0	0	0	0	0	0	0	0	0	0	0	0	0	1.87135	0.596951	0	2.53263	0	0	0	0	0	0	0	0.935676	0	0	0	0	0	0	0	0	0	0	0	0	0	0	2.80703	0	0	0	0	0
	ENSMUSG00000030556	67645204	chr7	minus	0	0	0	0	0	0	0.935676	0	0	0	0	0	0	0.935676	0	0	0	0	0	0	0	0	0	0	0	0	0	0	0	0	0	1.53263	0	0.935676	0	0	0	0	0	1.1939	0	0	0	0	1.53263
	ENSMUSG00000048755	83555688	chr15	minus	0.935676	0	1.93568	0	0	0	0	0	0	0	0	0	0	0	0	0	0	0	0	0	0	3.40398	0	0	0	0	0	0	0.935676	0	0	0	0	0.935676	0.596951	0	0	0	0	0.596951	0.596951	0	1.59695	0	0
	ENSMUSG00000024563	76241949	chr18	plus	0	0	0	0	0	0	0	0	0	0	0	0	0	0	0	0	0	0	0	0	0	0	0	0	0	0	0	0	0	0	0	0	0	0	0	0	0	0	0	0	0	0	0	0.596951	0
	ENSMUSG00000024604	60560768	chr18	plus	3.12958	13.05	6.58171	17.0671	0	0	12.0991	9.96951	12.3878	5.06525	7.77561	15.7756	4.32348	10.9857	11.2753	10.2439	19.7775	4.1939	26.7927	25.0528	12.4692	1	13.7927	1.1939	9.98568	0.596951	17.2448	15.4531	18.05	16.9875	8.77654	16.3253	8.17866	5.25916	10.9204	2.93568	8.24391	6.92043	7.19483	23.857	49.8312	23.9866	42.2486	25.7131	7.05001
	ENSMUSG00000020363	49794178	chr11	plus	0	0	0	0	0	0	0	0	0	0	0	0	0	0	0.596951	0.935676	0	0	0	0	0	0	0	0	0	0	0.596951	0	0	0	0	0	0	0	0	0	0	0	0	0	0	0.935676	0	0	0
	ENSMUSG00000022498	11134507	chr16	minus	0.935676	3.87135	1	1	5	0.935676	17.0991	20.9704	4.80703	6.87135	12.1314	3.93568	8.12958	18.9866	1	7.87228	3	2.72653	0	1.53263	1.1939	4.51738	3.87135	2.53263	6.51738	12.3897	4	7.85611	6.59788	4.06525	2.1939	14.0009	2	17.7293	0	9.19483	2.79085	3.40398	4.67838	8.1939	3.12958	5.11433	12.3573	2.12958	11.0009
	ENSMUSG00000021816	20546555	chr14	minus	0	7.25916	0.935676	0	2.87135	8.26008	1.79085	9.98568	6.61405	1.79085	0.596951	1.87135	7.87135	6.59695	0	4	1.1939	0	5.19483	3.32348	4.6622	0.596951	6.05001	3.92043	2.4683	1.79085	4.00093	3.58171	0	0.596951	8.85611	1.93568	0	0	1.1939	1.53263	2.12958	2	0.596951	5.79178	0	0.596951	2	0.596951	1.87135
	ENSMUSG00000039286	27711269	chr3	minus	0	0	0	0	0	0	0	0	0	0	0	0	0	0	0	0	0	0	0	0	0	0	0	0	0	0	0	0	0	0.935676	0	0	1	0	0	0	0	0	0	0	0	0	0	0	0
	ENSMUSG00000050148	153498212	chrX	plus	0	0	0	0	0	0	0	0	0.935676	0	0	0.935676	0	0	0	0	0	0	0	0	0	0	0	0	0	0	0	0	0	0	0	0	0	0	0	0	0	0	0	0	0	0	0	0	0
	ENSMUSG00000046985	44226603	chr5	minus	0	0	0	0	0	0	0	0	0	0	0	0	0	0	0	0	0	0	0	0	0	0	0	0	0	0	0	0	0	0	0	0	0	0	0	0	0	0	0	0	0	0	0	0	0
	ENSMUSG00000044768	97661963	chr1	minus	0	0	0	0	1	0	0	0	0	0	0	0	0.935676	0	0	0	0	0	0	0	0	0	0	0	0	0	0.935676	0	0	0	0	0.596951	0	0	0	0	0	0	0	0	0	0	0	0	0
	ENSMUSG00000032536	121297520	chr9	plus	0	0	0	0	0	0	0	0	0	0	0	0	0	0	0	0	0	0	0	0	0	0	0	0	0	0	0	0	0	0	1.53263	0	0	0	0	0.935676	0	0	0	0	0	0	0	0	0
	ENSMUSG00000051786	89123125	chr15	minus	2	1	0	0	0	0	0	0	0	0	0	0	0	0	0	0	0	0	0	0	0	0	0	0	0	0	0	1	0	0	0	0.596951	0	0	0	0	0	0	1.79085	0	0	0	0	0	0
	ENSMUSG00000030082	88518745	chr6	minus	0	0	0	2	0	0	0	0	0	0	0	0	0	0	0	0.935676	0	0	0	0	0	0	0	0	0	4	0	0	0	0	0	0	0	0	0	0	0	0	0	0	0	0	0	0	0
	ENSMUSG00000025024	53390600	chr19	minus	0	0	0	0	0	0	0	0	0	0	0	0	0	0	0	2	0	1.93568	1.79085	0	0	0	0	0	0.596951	0	0	0	0	0.935676	0	0.935676	0	0.596951	1.87135	0	0	2	0	1	0	0	0	0	0
	ENSMUSG00000033149	45844362	chr16	minus	0	0	0	0	0	0	0	0	0	0	0	3.7427	0	0	0	0	0	0.935676	0	0	0	0	0	0	0	0	0	2.98476	0	0	0	0	0	0	0	0	0	0	0	0	0	0	0.935676	0.596951	0
	ENSMUSG00000000827	181497207	chr2	plus	0	0	0	0	0	0	0	0	0	0	0	0	0	0	0	0	0	0	0	0	0	0	0	0	0	0	0	0	0	0	0	0	0	0	0	0	0	0	0	0	0	0	2.3878	0	0
	ENSMUSG00000020460	29547861	chr11	minus	0	0	0	0	0	0	0	0	0	0	0	0	0	0	0	0	0	0	0	0	0	0	0	0	0	0	0	0	0	0	0.596951	0	0	6.1939	0	0.935676	0	0	0	1	2.4683	0	0	0	0
	ENSMUSG00000028692	116651627	chr4	minus	0	0	0	0	0.935676	0	0	0	0	0	0.935676	0	0	0	2.98476	0	0	0	0	0	0	0	0	0	0	0	0	0	0	0	0	0	0	2.79085	1.87135	0.935676	0	0	0	0	0	0	1.1939	0	0
	ENSMUSG00000020108	59951833	chr10	minus	1.87135	1.1939	2	3.53263	8.45306	54.4729	5.33965	0	1.79085	1	0.596951	0	0	0	0	0.596951	3.7427	3.40398	5.25916	2.80703	2.87135	0	0	1.93568	1	0	0	9.72746	8.72653	22.9232	0.935676	0.935676	0	1.1939	3.12958	5.40398	2.93568	2.4683	2.1939	2.12958	0	0	0.596951	4	0
	ENSMUSG00000027763	60501265	chr3	plus	0	0	4.72653	14.1314	83.0455	18.808	22.2129	0.935676	1.87135	1	0.935676	0.596951	3.7427	2.53263	1.1939	3	1.1939	3.92043	0	0	0	0.596951	5.61405	1.87135	0.935676	0	1.1939	0	3.32348	2.3878	0	1	0	1.1939	0	2.1939	0.596951	0.596951	1.79085	0	0.596951	0	3.93568	20.8113	7.3878
	ENSMUSG00000030890	105736692	chr7	plus	0	0	0	0	0	0	0	0	0	0	0	0	0	0	0	0	0	0	0	0	0	0	0	0	0	0	0	0	0	0	0	0	0	0	0	0	0	0	0	0	0	0	0	0	0
	ENSMUSG00000038780	144965840	chr5	minus	0	0	0	0	0	0	0.596951	0	0	0	0	0	0	0	0	0	0	0	0	0	0	0	0.596951	0	0	0	0	0	0	0	0	0	0	0	0	0	0	0	0	0	0	0	0	0	0
	ENSMUSG00000041238	11657411	chr18	plus	0	0	0	0	0	0	0	0	0	0	0	0	0	0.596951	1	0.935676	0	0	0.935676	0	0	0	0	0	0	0	0	0	0	0	0	0	0	0	0	0	0	0	0	0	0	0	0	0	0
	ENSMUSG00000056962	116843293	chr11	minus	14.3082	6.40398	35.1193	2.80703	6.80796	0.596951	2	17.5354	4.4683	16.6159	3	9.61405	2.12958	5.32348	5.06525	7.40398	0	6.80703	2.12958	3.92043	11.6784	3.93568	5.7427	6.53263	8.211	4.1939	11.211	9.06618	15.2763	4.17866	15.0028	12.0019	4.00093	19.2781	2.87135	6.85611	4.72653	12.2601	3.7427	6.61405	9.26008	22.5034	15.6802	3.06525	3.7427
	ENSMUSG00000074884	121449377	chr2	plus	0	1.87135	2.87135	5.19483	0.935676	0	1.1939	0.596951	7.27533	0	0	0.596951	0.596951	3.58171	2.3878	1.93568	2.80703	0.935676	3.32348	0	0	1	1.1939	6.30824	0	2.4683	0	3.7427	0	2.4683	0.935676	0.596951	0	0	0	12.6784	2.12958	0.935676	0	1	0	6.59788	0	5.37256	2.59695
	ENSMUSG00000009112	120836247	chr6	plus	0.935676	0	0	0	0	0	0	0	0	0	0	0	0	0	0	0	0	0	0	0	0	0	0	0	0	0	0	0	0	0	0	0	0	0	0	0	0	0	0	0	0	0	0	0	0
	ENSMUSG00000009291	77581786	chr10	plus	0	0	0	0	0	0	0	0	0	0	0	0	0	0	0	0	0	0	0	1.79085	0	0	4.06525	0.935676	5.59788	0.935676	0	0	0	4.67838	1.87135	0	9.93753	0.935676	0	2.12958	4.9366	5.77561	1.87135	0.935676	2.4683	4	0.596951	0	0.935676
	ENSMUSG00000026356	128417326	chr1	minus	0	0	0	0	0	0	0	0	0	0	0	0	0	0	0	0	0	0	0	0	0	0	0	0	0	0	0	0	0	0	0	0	0	0	0	0	0	0	2.3878	0	0	0	0	0	0
	ENSMUSG00000068882	69861619	chr2	plus	0	0	0	0	0	0	0	0	0	0	0	0	0	0	0	0	0	0	0	0.935676	0	0	0	0	0	0	0	1.87135	0	0	0	0	0	0	0	0	0	0	0	0	0	0	0	0	0
	ENSMUSG00000042453	22344702	chr5	minus	0	1	0	0	0	0	0	0	0	0	0	0	0	0	0	0	0	0	0	0	0	0	0	0	0	0	0	0	1	0	2	0.935676	0	5.7427	0	0	0	1.1939	0	0	0	0	0	0	0
	ENSMUSG00000036432	58692401	chr3	minus	0	0	0	0	0	0	0	0	0	0	0	0	0	0	0	0	0	0	0	0	0	0.935676	0	0	0	0	0.935676	0	0	0	0	0	0	11.6317	3	0	2	5.00093	12.7275	0	0	0	3	0	7.32348
	ENSMUSG00000014601	107631694	chr3	minus	5.58171	0.596951	0	0	0.935676	1.87135	0.935676	0	0	3.6622	0.596951	2.1939	0	2.53263	0.596951	4.25916	0	0	0	0	0.596951	0	0	0.935676	0	0.935676	3	1.87135	1.87135	0.935676	1.79085	4.98476	6.40398	5.40398	7.58264	8.53356	2.1939	0.935676	2.4683	0	0	0.935676	1.93568	1.1939	0.935676
	ENSMUSG00000029617	144014864	chr5	minus	0	0	0	0	0	0	0	0	0	0	0	0	0	0	0	0	0	0	0	0	0	0	0	0	0	0	0	0	0	0	0	0	0	0	0	0	0	0	0	0	0	0	0	0	0
	ENSMUSG00000044221	88676171	chr5	minus	0	0	0	0	0	0	0	0	0.935676	0	0	0	0	1.87135	0	0	0.935676	0	0	0	0	0	0	0	0	0	0	0	0	0.935676	0	0	0	0	0	0	0	0	0	0	0	0	0	0	0
	ENSMUSG00000053286	151428648	chr1	plus	0	0	0	1.1939	0	0	0	0	0	0	0	0	0	0	0	0	0	0	0	0	0	0	0	0	0	0	0	0	0	0	0	1.87135	2.80703	0.935676	6.3878	5.11433	0	1.87135	1.87135	6.211	0	0	0	0	0
	ENSMUSG00000087370	41605922	chr13	plus	0	0	0	0	0	0	0	0	0	0	0	0	0	0	0	0	0	0	0	0	0	0	0	0	0	0	0	0	0	0	0	0	0	0	0	0	0	0	0	0	0	0	0	0	0
	ENSMUSG00000028898	132329500	chr4	minus	0	0	2.80703	0.935676	3.40398	2.79085	2.3878	6.79178	5.59788	5.33965	1	6.30824	2.53263	4.80703	12.1305	16.7927	4.72653	5.25916	12.3406	12.9214	2.1939	13.3887	8.87135	7.80796	13.3244	16.9704	4.1939	7.85611	1	7.06525	0	3.7427	7.05001	5.6622	4.53263	8.06618	13.05	12.9866	8.84086	8.19483	0	0	3.4683	0	1.53263
	ENSMUSG00000041135	16163519	chr4	minus	0	0	0	0	0	0	0	0	0	0	0	0	0	0	0	0	0	0	0	0	0	0	0	0	0	0	0	0	0	0	0	0.935676	0	0	0	0.596951	0	0	0	0	0	0	1	0	1.1939
	ENSMUSG00000099517	23535418	chr13	plus	0	0	0	1.1939	6.93568	2.80703	0	0	1.87135	9.00093	2.87135	4.6622	6.80796	0.596951	0	2.93568	0.935676	0	0	0.596951	2.87135	2.80703	23.9537	22.858	319.089	180.807	276.109	186.965	174.951	211.501	205.502	238.154	100.405	159.98	140.476	98.6148	166.338	91.6786	129.137	29.2315	36.1519	59.3995	105.776	37.7022	40.3153
	ENSMUSG00000049755	58323306	chr11	minus	0.935676	0	2.98476	2.72653	1.1939	0.935676	0	1	0	0	1.53263	11.7436	1.1939	3.12958	0	0	2.80703	1.93568	3.59695	1.53263	8.33965	2.53263	4.00093	4.40398	0.596951	8.93568	2.80703	6.80703	2.12958	0	1.87135	3.06525	3.59695	2.3878	9.211	0	0	0	4.00093	2.53263	3	0	4	0	0
	ENSMUSG00000037712	45529997	chr14	minus	0	0	0	0	0	0	0	0	0	0	0	0	0.935676	0	0	0	0	0	0	0.596951	1	2	1.1939	0	3.06525	3	0	0	0	2.80703	2	0	2.3878	1.53263	2.1939	5.61405	0	1	1.59695	13.1958	225.313	30.4378	29.2939	7.11433	26.0195
	ENSMUSG00000036402	66896456	chr6	plus	0	0	0	0	0	0	0	0	0	0	0	0	0	0	0	0	0	2.80703	0	0	0	0	0	0	0	0	0	0	0	0	0	0	0	0	0	0	0	0	5.58171	5.12958	2.87135	0	0	0	1.1939
	ENSMUSG00000001833	25252648	chr9	plus	0	0	0	0	0	0	0	0	0	0	1.59695	0	0	0	0	0	0	0	0	0	0	0	0	0	0	0	0	4.9366	0	0	0	0	0	5.53356	1	0	1.1939	6.1939	4.51738	0	0.935676	0.596951	0	2.1939	2.80703
	ENSMUSG00000025816	5895334	chr2	minus	3	2	2.93568	0.596951	0.935676	0	0	0	0	0	0	0	0	0	0	0	0.596951	0	0	0	0	0	0	0	0	0	0	0	0	0	3.7427	0	0	0	0	0	0	0	0	0	0	2	0	0	0
	ENSMUSG00000031642	61224270	chr8	plus	0	0	0	0	0	0	0	0	0	0	0	0	0	0	0	0	0	0	0	0	0	0	0	0	0	0	0	0	0	0	0	0	0	0	2.59695	0	0	0	0	0	0	0	0	0	0
	ENSMUSG00000045136	34130354	chr13	minus	0	0	0	0	0	0	0	2.3878	0	0	1.1939	0	0	0	0	1	0	1.79085	0	2	4.1939	0	0	0	0	4	7.11433	4.98476	2.3878	4.25916	11.2439	2.4683	3.1939	2.87135	0	0	2.79085	0.596951	3	0	0	8.87228	22.3101	9.58264	4.59695
	ENSMUSG00000050199	109917647	chr2	plus	0	0	0	0	0	0	0	0	0	0	0	0.935676	0	0.935676	0	0	0	0	0	0	0	0	0	0	0	0	1.1939	0	0	0	0	0	0	0	0	0	0	0	0	0	0	0	0	0	0
	ENSMUSG00000029474	122850207	chr5	plus	0	0	0	0	0	0	0	0	0	0	0	0	0	0	0	0	0.596951	0	0	0	0	0	0	0	0	0	0	0	0	0	0	0	0	0	0	0	0	0	0	0	0	0	0	0	0
	ENSMUSG00000058558	107900572	chr5	plus	0	0	0	0	0	0	0	0	0	0	0	0	0	0	1	0	0	0	0	0	0	0	0	0	0	0	0	0	0	0	0	0	0	0	2.72653	0	0	0	1.53263	0	0	2.80703	0	0	0
	ENSMUSG00000034973	86467236	chr9	plus	0	0.596951	0	0	0	0.935676	0	0	0	0	0	0	0	0	0	0	0	0.935676	0.935676	0.596951	0	0	0.596951	0.596951	0	0	0	0	0	0	0	0	0	0	0	0	0	0	0	0	6	0	0	0	0
	ENSMUSG00000058446	54816641	chr6	plus	0	0	0	0	0	0	0	0	0	0	0	0	0	0	0	0	0	0	0	0	0	0	0	0	0	0	0	0	0	0	0	0	0	0	0	0	0	0	0	0	0	0	0	0	0
	ENSMUSG00000034602	123076380	chr10	minus	0	0	0	0	0	0	5.06525	5.6622	0	0	0	0	0	0	0	0	0	0	0	0	0	0	0	0	0	0	0	0	0	0	0	0	0	0	0	0	0	0	0	0	0	0	0	0	0
	ENSMUSG00000058799	111473227	chr10	plus	0	0	0	0	0	0	0	0	0	0	0	0	0	0	0	0	0	0	0	0	0	0	0	0	0	0	0	0	0	0	0	1.1939	0	0	0	0	0	0	0	0	0	0	0	0	0
	ENSMUSG00000003119	98202784	chr11	plus	1.87135	0	0	0	0	0	1.79085	0.935676	0	0	0	0	0	0	0	0	0	0	0	0	0	0	2.93568	0.596951	0	0	0	0	0	0	0	0	0	1.93568	0	0	0	0	0.935676	0	0	2.80703	0	2.12958	1
	ENSMUSG00000025580	119300018	chr11	minus	0	0.596951	0	0	0	0	0	0	0	0	0	0	0	0	0	0	0	0	0	0	0	0.596951	0	0	4.25916	0	0	0	0	0	0	0	0	0	0	0	0	1.1939	0.596951	0	0	0	0	0	5.72653
	ENSMUSG00000004100	20888271	chr9	plus	0	0	0	0	0	0	0	1.93568	0	0	0	0	0	0	0	0	0	0	0	0	0	0	0	0	0	0.935676	0	0	0	0	0	0	0	0	7	0	0	0	0	0	0	0	2.80703	0.935676	0
	ENSMUSG00000024050	32364449	chr17	minus	0	0	0	0	0	0	0	0	0	0	0	0.596951	0.935676	5	0	0	0	0	0	0	1.1939	1	0	0	0	0	0	0	1.53263	0	0	0.935676	0	0	0	0	0	0	0	0	0	0	0.935676	4.9366	0
	ENSMUSG00000025959	64122314	chr1	minus	0	0	0.596951	0	0	0	0	0	0	0	0	0	0	0	0	0	0	0	0	0	0	0	0	0	0	0	0	0	0	0	0	1.87135	0.596951	0	0	0	0	0	0	0	0	0	0	0	0
	ENSMUSG00000028868	133130565	chr4	plus	1	0	0.935676	0.935676	0	0	0	0	0	3	0	0	0	0	1.1939	0	0	0.596951	0	0	0	4.53263	6.1939	0	0	0	0	0	0	0	0	0	0	0	0	0	0	0	0	0	0	0	0	0	0
	ENSMUSG00000037119	58415488	chr15	plus	0	0	4	0	2.79085	0	0	0	0	0	1.1939	0	0	0	0	0	0	0	1	0	0	0	0	0	1	0	0	0	0	0	0	0	0	0	0	0	0	0	0	0	0	0	0.596951	0	0
	ENSMUSG00000022124	103099532	chr14	minus	0	0	0	0	0	0	2	2.1939	0	0	0	0	0	0	0	0	0	0	0	0	0	0	0	0	0	0.935676	1.87135	0	0.596951	5.87135	81.419	12.1305	6.79085	0	2	0	3.7427	1.1939	0	1.1939	2.72653	0.596951	0	1.87135	4.7427
	ENSMUSG00000020869	94629798	chr11	plus	0.596951	0	0.935676	0	0	0	0	0	0	0	0	0	0	0	0	0	0	0	0	0	0	0	0	0	0	0	1	0	0	0	0.596951	0	0	0	0	0	0	1	0	0	0	0	0	0	0
	ENSMUSG00000079043	130629966	chr2	minus	2	0	0	1.53263	0.596951	0	3.80703	4.51738	2	1.53263	7.48541	3.1939	2.59695	4.77561	2.1939	1.59695	0	3.80703	6.79085	0	0	3.72653	1.53263	0	0	6.30824	0	1.87135	0.935676	0.596951	2.79085	3	1.79085	0	0	0	7.87228	4.93568	0	1.87135	1.93568	3.93568	3.58171	0.935676	0
	ENSMUSG00000022718	18289205	chr16	minus	0	0	0	0	0	0	0	0	0	0	0	0	0	0	0	0	0	0	0	0	0	0.935676	0	0	0	0	0	0	0	0	0.935676	1.53263	0	0	0	0	0	0	0	0	0	0	0	0	0
	ENSMUSG00000026260	92473777	chr1	minus	0	0	0	0	0	0	0	0	0	0	0	0	0	0	0	0	0	0	0	0	0	0	1.79085	0.596951	0	0	1	0.935676	0	0	0	0	0	0	0	0	0	0	0	0	0	0	0	0	0
	ENSMUSG00000063015	93206450	chr5	minus	0	0	0	0	0	0	0	0	0	0	0	0	4.59695	3.06525	1.59695	3	1	0	1	0	0	0	0	0	0	0	0	0	2.1939	0	0	0	0	0	1	0	5.53356	0	0	0	0	0	0	0	0
	ENSMUSG00000036430	46890692	chr17	plus	0	0	0.935676	1.93568	0.935676	0	0	0	0.596951	0.596951	0	0	0	0.596951	0	0.935676	0	0	1.59695	0	0	2.59695	3	2	0	1.1939	0	0	0	2.59695	0	0	0	0	1	0	0	0	0	17.5979	3.53263	4.87135	18.2592	9.06618	12.1153
	ENSMUSG00000026238	86526726	chr1	plus	0	0	7.33965	3.6622	5.79178	5.80703	14.1153	18.2772	54.8303	17.3897	36.3915	16.1153	20.9375	14.4863	23.1814	0.596951	4.59788	21.858	98.8215	86.4661	25.3735	43.0565	16.6793	8.58264	19.2619	22.0028	18.8903	2.87135	4.98476	1.87135	4.85611	5.9366	4.87135	1.93568	3.7427	3.06525	0	3.4683	23.3244	19.2129	43.1203	9.53356	15.7284	18.6631	42.3623
	ENSMUSG00000003346	80590313	chr10	minus	0	0	0	1.87135	0	0	0	0	0	1	0	0	2.80703	0	0	0	0	0	0	0	0	2	1	0	0	0	0	0	0	0	0	0.935676	0.596951	0	0	0	0	0	0	0	0	0	0	0	0
	ENSMUSG00000040370	145211235	chr6	plus	0	0	0	0	0	0	0	0	0	0	0	0	0	0	0	0	0	0	0	0	0	0	0	0	0	0	0	0	0	0	0	0	0	0	0	0	0	0	0	0	0	0	0.935676	0	0
	ENSMUSG00000034430	90369580	chr6	plus	0	0	0	0	0	0	0	0	0	0	0	0	0	0	0	0.935676	0	0	0	0	0	0	0.935676	0	0	0	0	0	0	0	0	0	0	0	0	0	0	0	0	0	0	0	3.7427	0	0
	ENSMUSG00000048603	98317083	chr13	plus	0	0	0	0	0	0	0	0	0	0	0	0	0	0	0	0.596951	0	0	0	0	0	0	0	0	0	0	0.596951	0	0	0	0	0	0	0	0	0	0.596951	0	0	0	0	12.0662	0	2.79085	0
	ENSMUSG00000020664	31351375	chr12	minus	0	0	0	0	0	0	0	0	0.935676	2.12958	0	0	0	0	0	0	0	0	0	0	0	0	1	1.93568	0	0	0	0	0	0	0	0	0	0	0	0	0	0.935676	2.80703	0	0	0	0	0	0
	ENSMUSG00000034432	90603499	chr1	plus	0	0	0	0	0	2	0	0	0	1.87135	0	0	0	0	0	0	0	0	0	0	0	0	0	0	0	0	0	0	0	0	0	0.596951	0	0	0	0	0	0	0	0	0	0	0	0	0
	ENSMUSG00000031584	33653530	chr8	plus	0.596951	0.596951	0	0	0	0	0	0	0	0	0	0	0	0	0	3.06525	0	0	0	0	0	1.87135	0	0	0	0	0	0	0	0	0	0.935676	0.935676	0	0	0	0	0	0.596951	2.1939	0	0.935676	5.67838	10.3244	3.7427
	ENSMUSG00000042323	31019149	chr14	plus	0	0.596951	0	0	0	1.1939	0	0	0	0	0	0	0	0.596951	0.596951	0	0	0	0.935676	0	0	0	2	0	0	0	0	0	0	0	0	0	0	0	0	0	0	0	0	0	0	0	2.87135	0.935676	5.79085
	ENSMUSG00000043323	110448503	chr5	minus	0	0	0	0	0	0	0	0	0	0	0	0	0	0	0	4	0	0	0	0	0	1.79085	0	0	0	0	0	0	0	0	0	0	0	0	0	0	1.87135	2	2	0	0	0	0	0	2.80703
	ENSMUSG00000037169	12941836	chr12	minus	0	0	0	0	0	0	0	0	0	0	0	0.935676	7.61405	4.33965	0.935676	0.935676	3.87135	1	0	0	0	0.596951	4.67838	1	3.12958	0.935676	0	0	0	1.87135	0	2.80703	1.53263	0	0	3.7427	1.1939	3.59695	0	0	3.7427	0.596951	0	3.59695	1.87135
	ENSMUSG00000091955	24862203	chr7	plus	0	0	0	0	0	0	0	0	0	0	0	0	0	0	0	0	0	0	0	0	0	0	0	0	0	0	0	0	0	0	0	0	0	0	0	0	0	0	0	0	0	0	0	0	0
	ENSMUSG00000021009	98737534	chr12	minus	0	0	0	0.596951	0	2.80703	0	0	0	0	0	0	0	0	0	1.79085	0.596951	0	0	0	0	0	0	0	0	0	0	0	0	0	0	0	0	0	0	0.935676	1.1939	0	0	0	0	0	0	1	0.596951
	ENSMUSG00000029649	147860680	chr5	plus	0	0	0	0	0	0	0	0	0	0	0	0	0	0	0	0	0	0	0	0	0	0	0	0	0	0	0	0	0	0	0	0	0	0.935676	0	3.3878	2.98476	0	0	0	0	0	3.6622	0	0
	ENSMUSG00000020680	83473146	chr11	plus	0	0	0	0	0	0	0	0	0	0	0	0	0	0	0	0	0	0	0	0	0	0	0	0	0	0	0	0	0	0	0	0	0	0	0	0	0	2.98476	0	0	1	0	0	0	4.67838
	ENSMUSG00000019189	44518986	chr11	plus	0	0	0	0	0	0	0	0	0	0	0	0	0	0	0	0	0	0	0	0	0	0	0	0	0	0	0	0	0	0	0	0	0	0	0	0	0	0	0	1.87135	0	0	0	0	0
	ENSMUSG00000021224	83921856	chr12	minus	0	0	0.935676	0	0	0	0	0	1.1939	0	0.596951	1	2	2.79085	1.53263	0	0	0	0	1	0	0	0	0	0	0.935676	0	0	1	2	1	0	0	0	0	0	0	0	1.87135	0	0	0	0	0	0
	ENSMUSG00000038909	95310204	chr11	minus	0	0	0	0	0	0	0	0	0	0.935676	0	0	0	2	0	0	0	0	0	0	0	0	0	0	0	0	0	0	0	0	0	2.93568	1.1939	0	1	2	0	0	0	0	0	0	1	0	0
	ENSMUSG00000026670	170174789	chr1	minus	0	0	0	0	0	0	0	0	0	0	0.596951	0	0.596951	0	1	0	0	2.80703	0	2.80703	0.596951	0	2	0	0	0	2.80703	0	2	1.87135	1	1	1	0	1.87135	2.3878	0.935676	10.8561	0.935676	0	0	0.596951	0	0.596951	0
	ENSMUSG00000027957	116712212	chr3	minus	0	0	0	0	0	0	0	0	0	0	0	0	0.596951	0	0	0	0	0	0	0	0	0	0	0	0	0	0	0	0	0	0	0	0	0	0	0.596951	0	0	0	0	0.935676	0	0	0	0
	ENSMUSG00000038545	46650625	chr17	plus	0	2.72653	4.32348	2.93568	3.1939	0.935676	7.06525	8.87228	0	6.7427	2.53263	0.596951	3.6622	0	0.596951	1.1939	3.98476	3	4.17866	6.53263	2.72653	4.7427	7.72746	4.12958	10.4854	12.2119	1.87135	3.80703	4.17866	4.93568	1	14.9214	3.72653	2.93568	4.7427	1.87135	2.93568	1.53263	0	7.61405	0	6.51738	10.9375	1	4.17866
	ENSMUSG00000040717	27039033	chr14	plus	0	1	1.1939	0.596951	0	0	0	0	0	0	0	0	0.596951	0	0	0	0	0	0	0	0	0	0	0	0	0	0	0	0	0	0	0	0.935676	0	0	0	0	0	0	0	0	0	0	0	0
	ENSMUSG00000046404	130717551	chr1	plus	0	14.4863	40.3925	21.0357	10.9366	5.32348	9.87228	1	0.935676	0	5.3878	5.12958	6.40398	3.06525	2.98476	2.59695	5	6.45306	3.4683	11.9223	46.6854	15.5021	47.9108	26.2958	56.702	7.40398	2	10.8561	34.5687	87.3685	23.7622	181.144	218.848	74.4333	29.6683	7.19483	28.6326	3.12958	6.64696	16.4378	4.77561	6.77561	18.4049	12.697	12.7765
	ENSMUSG00000030265	145250231	chr6	minus	0	0	0	0	0	0	0	0	0	0	0	5	4.59695	0	0	0	0	0	0	0	0.935676	0.596951	0	0	0	0	0	0	0	0	0	0	0	0	0	0	0	0	0	0.935676	0	0	0	0	0
	ENSMUSG00000063457	80292460	chr10	plus	7.66313	5.1939	12.8732	2.4683	3	5.40398	3.58171	0	8.51831	1.53263	6.11433	5.59788	5.53356	6.53356	0.935676	7.67838	4.92043	0	0.596951	1.59695	7.59788	5.87228	0	0	1.1939	0	0	0	0.596951	15.0662	0	4.25916	2.79085	1	6.9366	4.92043	11.3253	5.40398	0.935676	2.72653	0.596951	9.92043	2.80703	9.24391	1
	ENSMUSG00000027193	94438092	chr2	minus	0	0	0	0	0	0	0	0	0	0	0	0	0	0	0	0	0	0	0	0	0	0	1	0	0	0	0	0	0	0	0	2	0	0	0	3.59695	1.59695	0	1.87135	0	0	0	0	0	0
	ENSMUSG00000020841	76846957	chr11	minus	0	0	0	0	0	0	0	0.935676	0	0	0	0	0	0	0	0	0	0	0	0	0	0	0	0	0	0	0	0	0	0	0	0	0	0	0	0	0	0	0	0	0	0	0	0	0
	ENSMUSG00000036057	110408140	chr9	minus	0	0	0	1	2.4683	2.93568	0	0	0.935676	0.935676	0	0	0	0	2	2.3878	0	0	0.935676	0	0	1	0.935676	0	0.935676	2	0	0	0.596951	0.935676	0	1.1939	0	0.596951	0	2.98476	0	0	0	0	0	0.596951	0	2.72653	0
	ENSMUSG00000024789	29251794	chr19	plus	0	0	0	0	0	0	2	0	0	0.596951	0	0	0	0	0	1.1939	0	0	0	0	0	0	1.93568	1	4	0	0.596951	0	7.1939	0	1	0	0	1	7.79085	12.1948	2.53263	0	0	0	1.53263	0	3.1939	26.8598	10.647
	ENSMUSG00000024012	29347761	chr17	minus	0	0	0	0	0	1.87135	0	0	0	0	0.596951	0	0	0	0	0	0	0	0	0	0	0	0	0	0	0	0	0	0	0	0	0	0	0	0	0	0	0	0	0	0	0	0	0	0
	ENSMUSG00000021365	41358999	chr13	minus	2.98476	0	0	0	0	0	0	0	0	0	0	0	0	0	0	0	0	0	0	1.79085	0	2.4683	0	0	4.00093	15.4049	0.935676	1	1.79085	0	4.7427	0	1.1939	0	2	0	0	0	0	0.596951	0	0	0	0	0
	ENSMUSG00000019943	98915152	chr10	plus	7.19483	0	0	0	0	0	0	2.80703	0	1.1939	0	0	0	0	0.935676	0	3	0	0.935676	2.3878	1.87135	0	0	3	0	3.7427	0	3.06525	4	0	0	1	0	1.79085	2.12958	24.6178	7.30824	30.8275	20.5845	145.231	34.151	56.3962	44.6049	76.5138	186.855
	ENSMUSG00000002897	120463247	chr6	plus	2.1939	0.935676	0.935676	0	0	2.53263	0.935676	0.935676	6.4683	3.7427	0	0	4.33965	2.1939	6.46923	4.9366	1.1939	0	0	4.93568	3.87135	1.87135	4.7427	0	2.12958	0	0	2.3878	3.06525	0	0.935676	0	2.80703	2.80703	0.596951	2.80703	9.67838	1.87135	0	4.67838	0	0	0.935676	4.33965	0
	ENSMUSG00000041075	59482158	chr1	plus	0	0	0	0	0	0	0	0	1.1939	0	0	0	0	0	0	0	0	0	0	0	0	0	0	0	0	0	0	0	0	0	0	0	0.596951	0	0	0	0	0	0	2.93568	0.596951	8.11433	2.72653	1.53263	5.12958
	ENSMUSG00000022052	67072454	chr14	minus	0	0	0	0	0	0	0	0	0	0	0	0	0	0	0	0	0	0	0	0	0	0	0	0	0	0	0	0	0	0	0	0	0	0	0	0	1	0	0	0	0	0.935676	0	0	0
	ENSMUSG00000028899	132274410	chr4	plus	0	0	0	1.87135	0	1	0	0	0	0	0.935676	0	0.935676	0	0	0	0	0	0	0	0.935676	0	0	0	0	0	0	4.67838	1.87135	0	0	0.935676	0	0	0	0	0	0.596951	0	1	0	2.80703	0	0	0
	ENSMUSG00000033909	118290122	chr11	minus	0	1.1939	0	0	2.93568	0	4.77561	2.4683	1.1939	1.1939	0	1.53263	7.32441	2.72653	0	1.53263	3.53263	0	0.935676	1	6.67838	6.19483	0.596951	1.79085	2.4683	3.06525	0.596951	1	3.12958	0	0	0	5.58171	3.06525	0	0	1	1.87135	3.1939	1.87135	3.59695	0.935676	0	1.87135	2.98476
	ENSMUSG00000075232	40302186	chr10	minus	0	0	0	0	0	0	0	0	0	0	0	0	0	0	0	0	0	0	0	0	0	0	0	0	0	0	0	0	0	0	1.1939	0	0	3.93568	0	0	0	0	0	0	0	0	0	0	0.596951
	ENSMUSG00000061615	23751078	chr13	plus	0	1	0	0	0	0	0	0	0	0	0.935676	0	0	2	0	0	0	1.1939	0	0.596951	0	2.87135	0	1.87135	0	0	0	0	0	0	0	0	0	1.1939	0	0	1.87135	0	1	1.87135	1.87135	0.596951	1.87135	1	1.53263
	ENSMUSG00000003235	20498923	chr16	plus	4.1939	0.935676	0	0	0.935676	0	0	1.59695	2.79085	0	0	1.1939	0	0	0	0	0.935676	3.7427	0.596951	0	2.98476	0	0	0	1.93568	3.6622	9.46923	3.53263	1.59695	3.12958	7.00093	0	0.596951	0	0.596951	0	0	0	0.935676	0.935676	0	0	0	0.935676	3.7427
	ENSMUSG00000039001	180257417	chr2	plus	0	0	0	0	0	0	0	1.87135	0	1.93568	0	0	0	1.87135	0.935676	0	0	0.596951	0	0	0	0	0	0	0	3	0	1	0	1.59695	0.596951	8.59788	10.696	24.7622	17.4878	6.3878	14.5192	0	4.58171	0	0	1	1.87135	2.4683	8.17866
	ENSMUSG00000042472	84317118	chr12	plus	0	0	0	0	0	2.12958	0	0	0	1.93568	7.54973	0	0	0	0	0	0	0	0	0	0	0	0.935676	0	0	0.935676	0	1	0	0.935676	0	0	0	0.935676	0	0	0	0.596951	1.87135	0	0	0	0	1.79085	0
	ENSMUSG00000024622	61177050	chr18	minus	0	0	0	0	0	0.935676	0	0	1.79085	0	0	0	0	0	0	0	0	0	0	0	0	0	0	5	0	0	0	1	0	1.1939	0	0	0	0	0	0	0	4.00093	0	0	0.935676	0	0	0.935676	0
	ENSMUSG00000040268	130865932	chr7	plus	0	0	0	0	0	0	0	0	0	0	0	1.87135	0	0	0	0	0	0	0	0	0	0	0	0	0	0	0	0	0	0	0	0	0	0	0	0	0	0	0	0	0	0	0	0	0
	ENSMUSG00000069301	22042961	chr13	minus	0	0	0	0	0	0	0	0	0	0	0	0	0	0	0	0	0	0	0	0	0	0	0	0	0	0	0	0	0	0	0	0	0	0	1.87135	5.61405	5.25916	3.6622	2.80703	0.935676	0	0	0	0	0
	ENSMUSG00000039176	79466198	chr7	minus	0.935676	0	0	0	0	0	0	0	0	0	0	0	0	0.935676	0	0	0	0	0	0	0	0	0.935676	0	0	0	0	0	0	0	0	0	0	0	0	0	0	0	0	0	0	0.935676	0.935676	0.935676	0
	ENSMUSG00000016487	146888600	chr6	plus	1.87135	0	0	0.596951	0	0	0.935676	1.87135	0	0	0	0	0	0	0	0	0	0	0	0	0	0	0	0	0	1	0	0	0	0	0	0	1	0.935676	0	7.00093	0	0	0	0.596951	0	0	0	0	0
	ENSMUSG00000038412	121857564	chr9	minus	0	0	0	0	0	0	0	0	0	0	0	0	0	0	0	0	0	0	0	0	0	0	0	0	0	0	0	0	0	0	0	0	0	0	0	0	0	0	0	0	0	0	0	0	0
	ENSMUSG00000031447	13159295	chr8	plus	7.06525	10.5988	8.72653	0.935676	0	2.4683	2.80703	0	8.27533	5.00093	4.58171	2.4683	0	0	1.79085	0.935676	12.0028	4.25916	8.9366	3.92043	4.12958	1.53263	2	0	0.935676	3.79085	2.79085	9.26008	3.3878	0	3.32348	3.58171	0	6.33965	8.64696	2.12958	1.93568	0	0.935676	4.59695	1.1939	0.935676	4.12958	10.0824	5.11433
	ENSMUSG00000040913	45660484	chr19	minus	0	0	0	0	0	0	0	0	0	0	0	0	0	0	0	0	0	0	0	0	0	0	0	0	1	0	1.1939	0	0	0	0.596951	0	0	0	0	0	0	1	0	0	0	0.596951	0	0	0
	ENSMUSG00000028098	96727709	chr3	plus	1.1939	0	1.87135	0	0	0	0	0	0	0	0.596951	0	0	0	0.935676	0	0	0	0	0	0	0	0	0	0	0	0	0	0	0	0	0	0	0	0	0	0	1	0	0	1.79085	0	0	1.87135	0
	ENSMUSG00000011179	17544972	chr12	plus	0	1	0	0	0	0	0	0	0	1	0	0	0	0	0	0.935676	0	0	0	0	0	0	0	0	0.596951	0	0	4.1939	1	0	0	0	0	0	0.596951	0	0	0	0	0	0	1.87135	0	0.935676	0
	ENSMUSG00000101970	73558397	chr7	minus	0	0	0	0	0	0	0	0	0	0	0	1	0	0	0	0	0.596951	2	2	0	0	0	0	0	0	0	0	0	0	0	0	0	0	0	2.3878	0	0	0	0	0	2.3878	0	1	0	1.59695
	ENSMUSG00000028121	122419993	chr3	plus	0	0	0	0	0	0	0	0	0	0	0	0	0	0	0	0	0	0	0	0	0	0	0	0	0	0	0	0	0	0	0	0.596951	0	0	0	0	0	0	0	0	0	0	0	0	1.1939
	ENSMUSG00000038970	144100381	chr5	plus	0	0	0	0	0	0	0	0	0	0	0	0	0	0	0	0	0	0	0	0	0	0	0	0	0	0	0	0	0	0	0	0	0	0	0	0	0	0	0	0	0	0	0	0	0
	ENSMUSG00000022952	92697325	chr16	minus	0	0	0	0.596951	0	0	0	0.596951	0	0	0	0	0	0	0	0	0	0	0	1	0	0	0	1	0	0	1	1.1939	9.59788	3.79085	7.56646	8.64696	0	3.1939	1.1939	0	0	0	0.596951	2.98476	0	1	1	3.59695	3.79085
	ENSMUSG00000041459	148626770	chr4	minus	0	0	0	0	0	0	0	0	0	0	1.93568	1.1939	1	0	0	0	0	0	0	0	0	0	0	0	0	0	0	0	0	0	0	0	0	0	0	0	0	0	0	0	0	0	0	0	0
	ENSMUSG00000032119	44305634	chr9	minus	8.85704	6.72746	13.05	0.935676	0.596951	0.935676	4.06525	1.59695	3.98476	2.12958	4.59695	6.96951	1.87135	4.7427	0	9.26008	4.53263	9.85611	0	0	9.66313	10.7918	1.1939	2.3878	0.935676	0	3.53263	2.93568	6.98568	1.59695	0	4.67838	0	1.87135	1.79085	1.1939	0.935676	3.58171	8.92136	8.61405	2.4683	1.79085	0.596951	4.33965	0
	ENSMUSG00000025066	47731781	chr19	plus	0	0	0	1	0	0	0	0	0	0	1	2.98476	0	0	0	0	0	0	0	0	0	0	0	0	0	0	1	0	0	0	0	0	3.72653	1.87135	4	12.2763	0	0.935676	1.79085	0	0.596951	0	0	1.93568	14.6641
	ENSMUSG00000020149	20201434	chr11	plus	0	0	0	0	0	0	0	0	0	0	0	0	0	0	0	0	0	0	0	0	0	0	0	0	0	0	0	0	1.53263	0	0	0	0	0	0	0	0	0	0	0	1.53263	0	0	0	0
	ENSMUSG00000032383	66060225	chr9	plus	0.935676	0	0	0	1.87135	0	1.53263	0.935676	0	0.596951	3.7427	4.87135	0.596951	1	1.87135	2.12958	1	0	0	0.935676	0	0	0.935676	0.935676	8.67931	0.935676	1.87135	0	0	5.80703	0.935676	7.06618	4.80703	3	1	1.53263	0	0.596951	1.1939	1.1939	1.59695	1.53263	1.93568	0	0
	ENSMUSG00000042298	62281484	chr11	plus	0	0	0	0	0	0	0	0	0	0	0	0	0.596951	0	0	0	0	0	0	0	0	0	0	0	0	0	0	0	0	0	0	0	0	0	0	0	0	0	0	0.596951	0	0	0	0	0
	ENSMUSG00000046096	120677591	chr7	plus	0	0	1.1939	0	0	0	0	0	0	0	0	0	0	0	0	0	0	0	0	0	0	0	0	1	0	0	0	3	1.87135	0	0	0	0	0	0	0	0	0	0	0	0	0	0	0	0.596951
	ENSMUSG00000059811	79896011	chr17	minus	0.596951	0	0	0	0	0	0	0	0	1.87135	0	0	0	0	1.87135	0.935676	0.596951	0.596951	0	0	1	0	0	0	0	0	0	0	1	0	0	1	0	0	0	0	0	0	0	0.935676	0	0	1.79085	0	0
	ENSMUSG00000063316	101442463	chr11	plus	3.40398	0	1.87135	0	3.7427	2.12958	0.935676	0	0	0	0	3.40398	0	0	0	2.80703	0	2.59695	3.93568	0	0	0	0.596951	0	0	0	1.53263	1	0.596951	0	0.935676	0	1.79085	1.87135	2.53263	1.87135	0	0	0	3.53263	0	3.58171	1.79085	0	1.87135
	ENSMUSG00000031015	110221752	chr7	plus	0	0	0	0	0	0	0	0	0	0	0	0	0	0	0	0.596951	0	0	0	0	0	0	0	0	0	0	0	0	0	0	0	0	0	0	0	0	0.935676	0	0	0	0	0	0	0	0
	ENSMUSG00000019873	67096914	chr10	minus	1.87135	4.67838	39.6187	12.5031	5.11433	14.4702	1.59695	0	2.93568	1.1939	0	0.935676	2.79085	0	0	3.06525	2.4683	0	0	48.2333	21.9875	21.9561	37.8135	63.2684	20.0366	3.32348	0	0.935676	0.935676	0	4.59788	7.00093	5.00093	4.51738	0.596951	44.8135	29.8598	0	22.019	4.00093	0	2.87135	1.87135	0	0
	ENSMUSG00000058979	120531319	chr6	minus	0	0	0	0	0	0	0	0	0	0	0	0	0	0	0	0	0	0	0	0	0	0	0	0	0	0	0	0	0	0	0	0	0	4.67838	0	0	0	0	0	0	0	0	0	0	0
	ENSMUSG00000096188	104395810	chr8	minus	1.87135	0	0	0	1.87135	0	0	0	0	0	0	0	0	0	0	0	0	0	0	0	0.596951	0	0	2.72653	1.53263	6.79178	0	0	0.596951	0	0	0	0	0	2.87135	0	0.935676	1	1.53263	0	0	0	0	0	0
	ENSMUSG00000022114	105897125	chr14	minus	0	0	3.79085	9.13051	0	4.58171	1	18.697	38.5549	66.5897	77.2986	215.545	24.261	57.0428	70.8016	18.3582	16.7122	78.3977	33.3296	46.2815	42.2815	35.604	43.9089	64.3486	6.79085	13.8409	21.3744	2.93568	19.5192	1.1939	1.1939	4.40398	3.3878	7.51738	7.79178	4.92043	1.53263	12.05	2.79085	4.79085	6.72653	5.79178	4.77561	8.80703	0.596951
	ENSMUSG00000026917	27515205	chr2	plus	0.596951	0	0	0	0	0	0	0	0	0	0	0	1.93568	0	1.1939	2.12958	0	0	0	0	0	0	0	0	0	0	0	0	0	0	0	1	0	0	0	0	0	0	0	0	0	0	0	0	0
	ENSMUSG00000028680	117133960	chr4	minus	0	2.12958	4.12958	1	0.596951	2.98476	0	0	0	0	0.935676	2.80703	0	4.17866	0	0	2.12958	0.935676	0.596951	0	0	3.87135	0	0	0	0	1.59695	0	0	0	0.935676	0.935676	1.53263	0	0	1.53263	0.596951	0	0	0.935676	1	0	6.7427	4	1.87135
	ENSMUSG00000035851	86804220	chr5	plus	0	0	0	0	0	0	0	0	0	0	0.935676	0	0	0	0	0	0	0	0	0	0	0	0	0	0	0	0	0	0	0	0	0	0	0	0	0	0	0	0	0	0	0	0	0	0
	ENSMUSG00000020018	93589652	chr10	minus	0	0	0	0	0	0	0	0	0	1.79085	1	0	0	0	0	0	0	0	0	0	0	0	0	0	0	0	0	0	0	0	0	0	0	0	0	0	0	0	0	0	0	0.596951	0	0	0
	ENSMUSG00000031167	8145697	chrX	minus	3.1939	6.80796	0	2.3878	0	0	2	1.59695	0	3.53263	6.93568	0	1.93568	6.9366	0	0	1.93568	1.1939	0.596951	3.72653	2.12958	10.7918	0.596951	1	0	0.596951	0.935676	0	5.59788	0	2.79085	0.935676	7.67838	2.59695	1.1939	3	8.7427	1.53263	7.06525	0	1.1939	0.935676	9.74363	3.58171	1.1939
	ENSMUSG00000020346	49250591	chr11	plus	0	0.596951	0	0	0	0	0	0	1.79085	2.80703	1.87135	0.596951	0.935676	1.87135	0	1.53263	0.596951	3.80703	6.6622	11.2119	1.53263	0.935676	1	1.79085	0	0	1	0	1.1939	0	0	0	0.596951	0	3.32348	3.59695	0	1.79085	0	0	3.7427	7.61405	2.1939	0.935676	0
	ENSMUSG00000042364	113618556	chr13	minus	0	0	0	0	0	0	0	0	0	0	0	1.87135	2.80703	0	0.935676	0.935676	0	0	0	0	0	0	0	0	0	0	0	0	0	0	0.935676	2	1	0	0	0	0.596951	0	0	0	0	1.87135	0	0	0
	ENSMUSG00000004677	71272720	chr8	plus	0	0	0	0	0	0	0	0	0	0	0	0	0	0	0	0	0	0	0	0	0	0	0	0	0	0	0.596951	1	0	0	0	0	0	0	0	0	0	0	0	0	0	0	0	0	0
	ENSMUSG00000021670	96670861	chr13	minus	0	0	0	0	0	0	0	0	0	0	0	0	0	0	0	0	0	0	0	0	0	0	0	0	0	0	0	0	0	0	0	0	0	0	0	0	0	0	0	0	0	0	0	0	0
	ENSMUSG00000026341	125435484	chr1	minus	0	0	0	0	0	0	0	0	0	0	0	0	0	0	0	0	0	0	0	0	0	0	0	0	0	0	0	0	0	0	0	0	0	0	0	0	0	0	0	0	0	0	0	0	0
	ENSMUSG00000045176	69059795	chr11	plus	0	0	1	1.87135	0	0	0	1.79085	0	1	0	0	0	0	0	0	0	0	0	0.935676	0	1	0	4.12958	1.93568	0	5.9366	2.4683	0.935676	0	0	0	0	0	0.935676	1	2.93568	0	1.93568	4.9366	0.935676	1.87135	0	0	0
	ENSMUSG00000032307	55149378	chr9	plus	0	0	0	0	0	0	0	0	0	0	0	0	0	0	0	0	0	0	0	0	0	0	0	0	0	0	0	0	0	0	0	0	0.935676	0	0	0	0	0.596951	1.87135	0	0.935676	3.7427	0	0.935676	0
	ENSMUSG00000070319	20898600	chr9	minus	0.596951	6.211	0.596951	2	3.06525	2	4.67838	1	1.79085	1.79085	6.87135	0	0	5.80703	0.935676	0	2.80703	1.93568	1.53263	1	0.596951	8.35732	2.12958	0	4.00093	3.80703	4.67838	3.7427	3.6622	4.67838	1.87135	0.596951	2.12958	0.935676	1.79085	2	3.1939	4.12958	4.53263	0.935676	1	0.935676	0.596951	0	1.93568
	ENSMUSG00000030022	92943493	chr6	minus	0	0	0	0	0	0	0	0	0	0	0	0	0	0	0	0	0	0	0	0	0	0	0	0	0	0	0	0.596951	0	0	0	0.935676	0	0	14.4049	28.069	0.935676	0	0	0	7.79085	10.2592	1.1939	1	0
	ENSMUSG00000039157	32535332	chr2	plus	0	0	0	0	0	0	0	0	0	0	0	0	2	0	0	0	0	0	0	0	0	0	0	0	0	0	0	0	0	0	0	0	0	0	0	0	0	0	0	0	0	0	0	0	0
	ENSMUSG00000024835	4148654	chr19	plus	0	1	0	0	0	0	0	0	0	0	0	2	0	0	1	0	1.1939	0	0	0	0	0	1.53263	0	0	0	0	0	0	0	1	0	0.596951	0	0	2.80703	3.7427	0	0	0	0.935676	0	0	6.54973	0
	ENSMUSG00000005656	54795666	chr12	minus	0.596951	0	0	0	0	0	1.79085	0	0	1.87135	0	0	0	0	0	0	0	0	0	0	0	0.596951	1.79085	1.79085	0	0	0	0	0	0	0	1.87135	0	0	0.596951	0	0	0	2	5.67838	0	0	0	0	0
	ENSMUSG00000002365	5841366	chr17	plus	0	0	0	0	0	0	0	0.935676	0	0	1.87135	0	0	0	0	0	0	0	0	0	0	0	0	0	0	0	0	0	0	0.596951	0	0	0	0	0	0	1.87135	0	0	0	0	0	0.935676	0	2.98476
	ENSMUSG00000022999	98918053	chr15	minus	1.87135	0	1	0	2.3878	0.935676	0	0.935676	0.596951	0	0	0	2.80703	0	0.935676	0	0	0	0	0	0	0	2.80703	0	2.1939	0	0.935676	0	0.596951	0	0	0	0	0	0	0	0	0	0	0	0	0.596951	0	0	2.4683
	ENSMUSG00000029472	122821280	chr5	minus	0	0	0	0	0	0	0	0	0	0	0	2	0	2	0	0	0	0	0	0	0	0	0	0	0	0	0	0	0	0	0	0	0	0	0	0	0	0.935676	0	0	0	0	0	0	0
	ENSMUSG00000026788	33468553	chr2	minus	0	0	0	0	0	0	0	0	0	0	0	0	0	0	0	0	0	0	0	0	0	0	0	0	0	0	0	0	0.596951	0	0	1.53263	0	0	0	0	0	0	0	0	0	0	0	0	0
	ENSMUSG00000068220	78926726	chr15	plus	0	0	4.87135	0	0	1	0	0	0	0	0	0	0	0.935676	0	0	0	0	0	0	0	0	0	0	0	0	0	0	3.79085	3.53263	0	1.79085	7.54973	3	23.3744	7.58171	2.79085	3.1939	8.24391	0	0.935676	0	1.1939	0	1
	ENSMUSG00000039756	122274396	chr3	plus	2.93568	1.59695	2.87135	8.19483	22.0842	0.596951	14.7275	9.00186	4.59695	1.87135	0	0.596951	1.59695	1.1939	2.12958	5.93568	4.59788	6.06525	0	25.4239	8.50214	3.3878	6.80703	6.45306	0.935676	10.6631	5.87228	6.72653	0	5.32348	13.2439	2.4683	1.59695	12.9214	8.32441	7.00093	5.40398	11.1314	2.59695	14.0662	22.5988	14.4049	10.9366	7.85611	8.9366
	ENSMUSG00000027599	19163076	chr3	minus	0	0	0	0	0	0	0	0	0	0	0	0	0	0	0	0	0	0	0	0	0	0	0	0	0	0	0	0	0	0	0	0	0	0	0	0	0	0	0	2	0	0	0	0	0
	ENSMUSG00000010277	78261784	chr11	plus	0.935676	0	0	0	0	0	0	0	0.935676	3.7427	0.596951	0.596951	0	0.935676	0	0.596951	7.67838	2.12958	0.935676	0	0	0	1.79085	0.596951	0	0	0.935676	0	0	1	0	0	5.79085	1.87135	0	0	0	2	0	0	0	0	0	0	1
	ENSMUSG00000011257	123282786	chr4	plus	0.935676	0	0	0	3.87135	1.87135	0	1.59695	3.4683	1.79085	0	0	0	0	0	0	0	1.93568	1.87135	0	0	0.935676	0	0	0	0.935676	0	0	0	0	0	0	0	0	0	0	5.27533	0	0	0	0	0	0	0	0
	ENSMUSG00000037072	144570714	chr3	plus	0	0	0	0	0	0	0	0	1.1939	0	4.59695	7.27533	3.87135	4.7427	13.3397	1.1939	0	0	0	0	0	0	0	0	9.38873	0.935676	0.596951	3.06525	9.98476	7.53356	15.0671	5.53356	0	0.596951	0	2	2	1.1939	2.4683	0	1	25.3753	49.105	25.6988	8.7427
	ENSMUSG00000030007	85451496	chr6	plus	1	3.12958	0	1.93568	3.06525	0	0.596951	3.7427	2.1939	0.935676	0	1.93568	1.79085	3.32348	0.935676	4.67838	2.12958	0	0	0	0	0.935676	0.596951	2.80703	0	0.935676	0	0.935676	4.7427	0.596951	0	4.59695	4.33965	3.79085	1	2.72653	2.53263	0.935676	0	0	1.87135	3.87135	1	4.67838	4.67838
	ENSMUSG00000075415	31141956	chr2	minus	0	0	2.53263	2	8.14668	0	0	0	3.4683	0	0	3.7427	0	0	0	2.1939	0.596951	1.1939	0.935676	3.3878	0	3.7427	3.59695	1	0	3.40398	2.93568	0	0	0	0	0	1.87135	0	0.935676	0	1	0	0	0	0	0	0	0	0.596951
	ENSMUSG00000021136	81026811	chr12	plus	1.87135	0	0	0	0	0.596951	0	0	0.935676	0	0	0	0	0	0	0.596951	0.935676	0	0	0	0	0	0	0	1	0	1.1939	0	1	1.1939	4.33965	1.87135	0	0.935676	3.7427	0	0.935676	0	5.61405	0	0	0	0	0	0
	ENSMUSG00000024845	4125987	chr19	plus	0	1.1939	0	0	0	0	2.80703	0	2.80703	0	0	0	0	0	0	0	1	0	3.06525	0	0	3.40398	0	0.935676	0	2.12958	0	1.1939	0	1.87135	0	0	0	1	0	0	0	0	0	0	1.87135	0	0	0	0
	ENSMUSG00000071660	8819288	chr19	minus	0	0	0	0	0.596951	0	0	0	2.98476	0.935676	0	1.87135	5.19483	0.596951	4.4683	0	1.87135	0	2.80703	0	5.67838	6.00093	5.00093	16.7113	19.5192	5.1939	6.06525	2.1939	1	4.00093	3.59695	10.9543	22.7784	6.71128	31.7141	1	0	16.4531	4.00093	2.53263	17.1805	32.4882	39.1333	28.5373	9.54973
	ENSMUSG00000039275	121260048	chr11	plus	0	1.79085	8.72653	1.1939	1.53263	1.1939	0	3.7427	0	0	2.98476	1.1939	8.93753	0	1.53263	0.935676	1.93568	3.12958	0	3.80703	1.87135	1.53263	3.40398	0.935676	11.6141	3.4683	0.596951	2	1.93568	4.25916	3.1939	1.93568	2.87135	1	4.7427	0	0	0	0.935676	1.59695	4.92043	1.93568	0.935676	0	0
	ENSMUSG00000058267	160195260	chr1	plus	1.1939	0	0	0	0	0	0	0	0	0	0	0	0	0	0	0	0	0	0	0	0	0	0	0	0	0	0	2	0	0	0	1.93568	0	0	0	0	0.935676	0	0	0	0	0	0	0	0
	ENSMUSG00000009569	13256542	chr16	plus	0	0	0	0	0	0	0	0	0	0	0	0	0	0	0	0	0	0	0	0	0	0	0	0	0	0	0	0	0	0	0	0	0	0	0	0	0	0	0	0	0	0	0	0	0
	ENSMUSG00000001440	97187910	chr11	minus	2.80703	0	2.4683	0.596951	0	0	1.79085	2.3878	1	0	0	0.596951	3.1939	5.93568	0	0.935676	0	1	0	0.935676	0	2.93568	4.79085	0	2.4683	0	0	1.1939	0	0.596951	2.4683	0	0	0.596951	1.1939	0	0	0	0	0	0.935676	0	10.3406	2.3878	0
	ENSMUSG00000033475	47688035	chr17	minus	0	0	1.1939	0	0	0	0	0	0	0	0	0	0	0	0	0	1.79085	0	1	0	0	0	1.93568	0	0	1	0	0	0	0.596951	2.3878	1	0	0	0	0	0	0	10.5979	12.7436	0	0	3.06525	2.87135	0
	ENSMUSG00000055319	128744980	chr7	plus	0	0	0.935676	0	1.1939	2.3878	0	0	0	0.596951	0	4	1	0	0	0	0	0	0	0	0	0	0	0	0	0	0	0	0	0	0	0	0	0	1.53263	0	0	0	0	0.935676	0	0	0	0	0
	ENSMUSG00000028763	137468786	chr4	plus	0	0	0	1	0	0	0	0	0	0	0	0	1	2	0	0	0	0	0	0	0	0	1	0	1	0	0	0	0	0	0	0	0	0	0	0	0	0	1	0	0	1.59695	0	1	4.32348
	ENSMUSG00000035329	59219483	chr12	minus	0	0	0	0	0	0	0	0	0	0	0	0	0	0	0	0	0	0	0	1	0	0	0.935676	0	0	1	0	0	0	0	0	0	0	0	0.935676	3.87135	0	0.935676	0	0	1	0	0	0.935676	2.4683
	ENSMUSG00000022536	5049863	chr16	minus	0	0	0	0	0	0	0	0	0	0	0	0	0	0	0	0	0	0	0	0	0	0	0	0	0	0	0	0	0	0	0	0	0	0	0	0	0	0.935676	0	2	5.45306	2.93568	1.79085	0	1
	ENSMUSG00000059689	117841246	chr6	plus	0	0	2.80703	0	0	0	0	0	0	0	0	0	0	0	0	0	0	0	0	0	0	0	0	0	0	0	0	0	0	0	0	0	0	0	0	0	0	0	0	0	0	0	0	0	0
	ENSMUSG00000039308	20734308	chr14	minus	7.17866	2.59695	0	6	2.4683	0	2.3878	2.93568	3.80703	0.596951	2.3878	6.67838	7.00093	1.59695	1.79085	7.59695	5.7427	1	2.93568	0	0.935676	0.935676	5.25916	4.12958	2.3878	0.596951	1.79085	5.3878	0	3	3.40398	3.12958	1.79085	0.935676	4.00093	2.59695	8.98476	1.1939	5.4683	3.87135	7.17866	2	0.596951	2.59695	2.79085
	ENSMUSG00000020806	116624220	chr11	minus	0	0.935676	0	4.80703	0	0.596951	0	0	0	0	0	0	0	0.596951	4.17866	0.596951	0	0	0	0.596951	0	1.87135	0	3.7427	2	0.935676	0	4.40398	0	0	1.53263	7.54973	0	0	2.80703	0.935676	0.935676	0	1.1939	1.87135	0	0.596951	0.596951	2.98476	2.3878
	ENSMUSG00000040297	161876663	chr1	minus	0	0	0	0	0	0	0	0	0	0	0	0	0	0	0	0	0	0	0	0	0	0	0	0	0	0	0	0	0	1.87135	0	0	0	0	0	0.935676	0	0	0	0	0	0	0	0	0.935676
	ENSMUSG00000027680	34020092	chr3	plus	0	0.596951	0	0	0	0	0	0	0	0	0	0	0	0	0	0	0	0	0	0	0	0	0	0	0	0	0	0	0	0	0	0	0	0	0	0	0	0	0	0	0	0	0	0	0
	ENSMUSG00000045817	84187945	chr17	minus	0	2.80703	0	2.80703	0	0.935676	0	0	0	3.06525	0	0	0.596951	0	0	3.40398	0	0	0.935676	1.1939	0	5.79085	0	0.935676	1	9.19576	3.79085	1.93568	6.27533	0	1	6.6622	1.59695	1.87135	2.4683	1.93568	1.1939	0.596951	3.1939	3.40398	8.93753	0	0	1.87135	1
	ENSMUSG00000062580	135313737	chr1	minus	0	0	0	0	0	0	0	1.79085	0	0	0	0	0	3	0	3.92043	0	0	2.93568	0	2.12958	0	0	0	0	0	0	0	0	0	0	0	0	0	0	0	0	0	0	0	0	0	0	3.3878	0
	ENSMUSG00000025139	141902399	chr7	minus	0	0	0	0	0	0	0	0	0	0	0	0	0	0	0	0	0	0	0	0	0	0	0	0	0	0	0	0	0	0	0	0.935676	0.935676	0	0	0	0	0	0	0	0	0	0	0	0
	ENSMUSG00000028669	135987162	chr4	minus	7.211	0.596951	1.53263	3.06525	0	0	0	0	1.87135	0.935676	0	2.3878	2	0	0	0.596951	0	0	2.80703	0	1.53263	2.72653	0	0	3.06525	1	5.45306	1	0	0	0	1	0.935676	0	0	0.596951	0	0	4.9366	0	0	0	2.12958	0	0
	ENSMUSG00000031782	94838419	chr8	plus	0	0	0	0	0	0	0	0	0	0	0	0	0	3	2	0	3.6622	0	1.1939	1.87135	0	0	1.87135	0	0	0	0.935676	0	0	0	0	0	0	0	0	0.596951	0	0	0	4.40398	1	0	0	4.17866	0
	ENSMUSG00000023883	14961594	chr17	minus	0	0	0	1	0	0	0	0	0	0.596951	1	1.53263	0	0	0	0	0	0	0	0	0	1	0	0	0	0	0	0.935676	0	0.596951	1.93568	0	0	0.596951	0	1	0	0	0	0	0	1	0	0	0
	ENSMUSG00000032727	111686233	chr13	plus	1.87135	0	0	0	0	0	0.596951	0	0	0	0	0	0	0	0	0	0	0	0	0	0	0	0	0	0	0	0	0	0	0	0	0	0	0	0	0	0	0	0	0	0	0	0	0	0
	ENSMUSG00000020589	12262183	chr12	plus	0	0	0	0	0	0	0	0	0	0	0	0	0	0	0	0	0	0	0	0	0	0	0	0	0	0	0	0	0	0	0	0	0	0	0	0	0	0	0	0	0	0	0	0	0
	ENSMUSG00000028639	119294500	chr4	minus	1.1939	0	0	0	0	0	0	0	0.935676	0	0	0	0	0	0	1.87135	0	0.935676	0	0.596951	0	0	0.935676	0.935676	0	0	0	0	0	0	0	0.935676	0	0.935676	0.935676	0.935676	0	0	0	0	1.59695	2	0	5.53263	2.98476
	ENSMUSG00000003135	39535822	chr1	plus	0.935676	0	0	0	0	0	0	0	0	0	0	0	0	0	0	0	0	0	0	0	0	2.80703	0	0	0	0	1.87135	0	0	0	0	0	0	0	0	0	0	0	0	0	0	0	0	0	0
	ENSMUSG00000025505	141328250	chr7	plus	0	0	1.53263	0	0	0	0	0	0	0	0	0	0	0	0	0	0	0	0	0	0	0	0	0	1.87135	0	0	0.596951	0	1.93568	0	0	0	1	0	0	0	0	0	0	0	0	0	0.596951	0.596951
	ENSMUSG00000029169	52190507	chr5	minus	0	0	0	0	0.935676	0	0	0	0	0	0	0	0	0	0	0	0	0	0	2.80703	0	0	0	0	0	0	0	0	0	0	0	0	0	0	0	0.596951	0	0	0	0	0	0	0	0	0
	ENSMUSG00000030530	80402780	chr7	minus	0.596951	0.596951	0.935676	1.79085	1.59695	0	0	0	0	0.935676	0	0.935676	0	6.79085	14.3253	1.87135	10.1634	6.72746	4.17866	0.596951	0	0.935676	0	0	1.1939	0	2	0	3.59695	5.72653	55.8132	30.5707	2.98476	14.6317	4.53263	5	1.59695	9.59695	18.9848	10.7275	2.59695	1	3.53263	5.59695	4.98476
	ENSMUSG00000029198	36465190	chr5	plus	0	0	0	0	0	0	0	0	0	0	0	0	0	0	0	0	0	0	0	0	0	0	0	0	0	0	0	0	0	0	0	0	0	0	0	0	0	2.80703	0	2.72653	0	0	0	0	0
	ENSMUSG00000021549	85289336	chr13	minus	0	0	0	0	0	0	0	0	0	0	0	0	0	0	0	0	0	0	0	0	0	0	2	9.46923	0	0	0	0	0	0	0	0	0.596951	0	1	0	0	0	0	0	0	0	0	0	0
	ENSMUSG00000015605	46556142	chr17	minus	0.596951	0.935676	0	2.80703	0	0	0	0.935676	0	0	6.3878	0.935676	0	0	3.93568	0.596951	1.87135	2.4683	0	2.3878	0.935676	0.596951	7.24391	3.87135	0.935676	1.87135	2.12958	0	0	0	2.3878	3.93568	0	0	4.33965	1.79085	5.53356	0.935676	0	1.1939	1	2.80703	0	0	1.53263
	ENSMUSG00000063550	102210150	chr7	minus	0	0	0	1	0	0	0	0	0	0	0	0	0	0	0	0	0	0.935676	2.3878	0	0.596951	0	0	0	0.935676	0	0	0	1.1939	0	0	0	0	0	0	0	1	0	0	0	0	0	0	0	0
	ENSMUSG00000018559	69980836	chr11	plus	0	0	1	0	0	0.935676	0	0	1	1.59695	0	0	0	0	0	0	2.3878	0	0	0.935676	0	0	0	0	0	0	0	0	0	0	0	1	0	0	1	1.79085	0	1	1.1939	0	0	8.71128	3.53263	0	2
	ENSMUSG00000043881	79426629	chr14	plus	0	0.596951	0	0.935676	0	0	0	0	0	0	0	0	0	0	0	0	0.596951	0	0	0	0	0	0	0	0	0	0	0	3	0	1.87135	0	0	0.596951	1.1939	1	0	0	0	0	0	0	0	2	0
	ENSMUSG00000020255	83360248	chr10	plus	0	0	0	0.596951	0	0	0	0	0	0	0	0	0	0	0	2.80703	0.596951	1	0	0	1	0.935676	0	0	1.1939	0	0	5.32348	1.1939	0	0	0	0	0	0	0	1	0.935676	0	1	0	0.935676	0	0	0.935676
	ENSMUSG00000062727	22035839	chr13	plus	0	0	0	0	0	0	0	0	0	0	0	0	0	0	0	0	0	0	2.59695	0	0.596951	0	0	0	1	0	0	0	0	0	0	0	0.935676	0	2.3878	0	0.596951	0	0	0	0	0	0	2.72653	0
	ENSMUSG00000019969	83688167	chr12	plus	7.17866	4.32348	25.019	9.32441	1	20.9366	16.0662	9.92043	39.7159	5.87228	6.12958	4.17866	6.79178	7.46923	13.261	4.51738	19.4068	8.58264	4.77561	6.79085	5.12958	8.32441	14.1796	12.5826	2	0.596951	4.53263	3.79085	4.58171	9.13051	11.1305	18.1805	21.7446	3.87135	16.647	23.1009	4.72653	8.25916	10.4531	8.80703	29.0671	15.3406	6.33965	3.3878	1.53263
	ENSMUSG00000045248	72548247	chr8	minus	2.80703	0	6.80703	1.53263	1.87135	0	0.935676	1.79085	0.935676	6.61405	8.19483	0	5.61405	0	0	0	2.80703	2.59695	0	0.935676	0	0	0	2.3878	0	0.935676	2	4.53263	3.40398	2.87135	0	0.596951	1.93568	0	0	0.596951	2	5.67838	4.67838	3.32348	4.06525	2.53263	0.935676	0	3.1939
	ENSMUSG00000032575	106891938	chr9	minus	0	0	0	0	0	0	0	0.596951	0	3.1939	0	0.935676	0	1.1939	0	0.935676	0	0.596951	0.935676	6.64696	0	0	1.87135	0.935676	0	0	0	0	0	0.596951	4	0	0	1.53263	0.935676	0	0	0	0.935676	0	0	0	2.87135	0	0
	ENSMUSG00000039990	133637693	chr7	plus	0	0	0	0	0	0	0	0	0	0	0	0	0	0	0	0	0	0	0	0	0	0	0	0	0	0	0	0	0	0	0	0	0	0	0	0	0	0	0	0	0	0	0	0	0
	ENSMUSG00000074238	127837454	chr3	minus	0	0.935676	0	0.935676	0	0	1.87135	0	0	0	0	0	0.935676	0	1	0	0	0	0	0	0	0	0	0	0	0	0	0.935676	0.596951	0	0	0	0.935676	0	0	0	0	0	0	0	0	0	1	1	0
	ENSMUSG00000021285	111908066	chr12	minus	0	0	0	0	0	0	0	0	0	0	0	0	0	0	0	0	0	0.596951	0	0	0	0	0	0	0	0	0	0	0	0	0	0	0	0	0	0	0	0	0	0	0	0	0	0	0
	ENSMUSG00000040451	32388450	chr19	minus	2	4.72653	8.27533	4.67838	4.12958	2	0	0	4.92043	0.596951	11.6784	2.4683	20.1162	42.1357	17.5836	40.151	0	18.2753	0	6.79085	6.46923	4.1939	8.06618	0	3.06525	4.1939	1.59695	4.12958	5.1939	8.9366	8.19483	0	0.596951	4.40398	10.3397	4.40398	4.17866	26.7622	56.1852	67.3952	55.0565	58.6873	30.4096	9.40491	2.98476
	ENSMUSG00000040158	73177251	chr11	plus	0	3.7427	0	0	0	0	0	0	0.596951	0	0	0	0	0	0.596951	0	0	0	1.1939	0	0	0	0	0	0	0	0	2	0	0	2.59695	5.59788	6.53356	10.7927	0.935676	1.87135	3.87135	0	1	0	0	1.87135	0	1.93568	1.53263
	ENSMUSG00000029550	115011143	chr5	plus	0	0	0	0	0	0	0	0	0	0	0	0	0	0	0	0	0	0.935676	0	0	0	0	0	0	0	0	0	0	0	0	0	0	0	0	0	0	0	0	0	0	0	0	0	0	0
	ENSMUSG00000023967	46111030	chr17	plus	0	0	0	0	0	0	0	0	0	0	0	0	0	0	0	0	0	0	0	0	0	0	0	0	0	0	0	0	0	0	0	0	0	0	0.596951	0	0	0.596951	0	0	0	0	0	0	0
	ENSMUSG00000002233	104789034	chr3	plus	0	0	0	2	0	0	0	3.58171	0	0	0	1	0	0	0	4.67838	0	0	0	0	0	0.935676	0	1	2.87135	0	0	0	0	0	0	0	0	0	0	1	0	0	0	0	0	0	0	3	0
	ENSMUSG00000006705	31564958	chr17	plus	0	0	0	0	0	0	0	0	0	0	0	0	0	0	0	0	1	2.12958	0	0	0	0	0	0	0	0	0	0	0	0	0	0	0	0	0	0	0	0	0	0	3.93568	2.93568	0.596951	0	0.596951
	ENSMUSG00000025616	87455084	chr16	plus	0.935676	0	0	0	0	0	0	0	0	0	0	0.596951	0	0	1.1939	0	0	0	0	0	0	0	0	0	0	0	0	0	0	0	0	0	0	0	0	0	0	0	0	0	0	0	0	1.1939	0.935676
	ENSMUSG00000026915	37703336	chr2	minus	0	0	0	0	0	0	0	0	0	0	0	0	0	0	0	1.87135	0	2	1.87135	0	0	0	0	0	0	0	0	0	0	0	0	0	0	0	0	0	0	0	0	0	0	0.596951	0.935676	0	0
	ENSMUSG00000003429	45124334	chr7	minus	18.0028	41.9742	18.4058	41.2004	37.9565	65.5105	45.9617	40.6187	35.9403	35.28	27.5531	66.4138	72.7377	19.7131	8.32348	35.312	22.9556	7.9366	12.7275	8.38873	24.8598	20.0528	36.3443	34.9232	24.1476	38.1995	28.1656	17.8747	14.5354	29.2309	40.9903	36.7645	48.28	32.8126	84.6258	88.0288	49.4114	20.2129	21.5997	145.33	130.621	127.002	35.8937	70.9617	69.0708
	ENSMUSG00000055652	75848391	chr7	plus	0	0	0	0	0	0	0	0	0	0	0	0	0	0	0	0	0	0.935676	0	2	0	0	0	0	0	0	0	0	0	0	0	1.87135	0.596951	0	0	0.596951	0	0	0	0	0	2.3878	0	0	0
	ENSMUSG00000027852	103058339	chr3	plus	17.3906	11.6641	6.79085	13.1314	22.1814	9.84086	21.0195	7.40491	17.4058	1.93568	6.79178	5.00093	8.54973	18.2772	8.13051	13.3235	60.9946	11.9061	13.7436	7.67838	6.19483	5.79085	10.9375	0	3.59695	9.05001	2.4683	6.06525	12.5507	13.4692	7.7427	6.19483	8.46923	2.12958	12.1948	9.92043	7.40491	2.12958	1.1939	0.935676	12.5826	9.13051	2.4683	6.85611	1
	ENSMUSG00000020397	46436982	chr11	plus	0	0	0	0	0	0	0	0	0	0	0	0	0	0	0	0	0	0	0	0	0	0	0	0	0	0	0	0	0	0	0	0	0	0	0	0	0	0	0	0	0	0	0	0	0
	ENSMUSG00000038116	156196756	chr2	plus	0	0	0	0	0	1	0	0.935676	0	0	0	0	0	0	0	0	0	0	0	0	0	0	0	0	0	0	0	0	0	0	0	0	0.935676	0	0	0	0	0	0	0	0	1	0	0	0
	ENSMUSG00000070639	105415774	chr5	plus	0	0	0	0	0	0	0	0	0	0	0	0	0	0	0	0	0	0	0	0	0	0	0	0	0	0	0	0	0	0	0	0	0	0	0	1.79085	0	3	0	1.59695	0	0	0	0	2.1939
	ENSMUSG00000000001	108146089	chr3	minus	0	0	0	0	0	0	0	0	3.06525	0	0	0	0	0	0	0	0	0	0	0	0	0	0	0	0	0	1	0	0.596951	0	0	0	0	0	0	0	1.93568	0	0	0	0	0	0	0	0
	ENSMUSG00000058355	79711677	chr8	minus	0	0	0	0	0	0	0	0	0	0	0	0	0	0	0.596951	0	0	0	0	0	0	0	0	0	0	0	0	0	0	0	0	0	0	0	1.87135	0	0	0	0	1.53263	0	0	0	0.596951	0
	ENSMUSG00000001052	130060710	chr3	minus	0	0	0	0	0	0	0	0	0	0	0	0	0	0	0	0	0	0	0	0	0	0	0	0	0	0	0.596951	0	0	0	0	0	0	0	0	0	0	0.596951	0	0	0	0	0	0	3.59695
	ENSMUSG00000020368	50325640	chr11	minus	0	0	0	0	0	0	0	0	0	0	0	0	0	0	0	0	0	0	0	0	0	0	0	0	0	0	0	0	0	2.98476	0	0	0.935676	0	0	0	0	0	0	0	0	0	0	1.79085	4.25916
	ENSMUSG00000024906	5489084	chr19	minus	11.2119	3.06525	23.6812	19.908	35.2647	13.404	27.8269	50.169	19.7293	28.1967	11.8089	15.0662	7.80796	4.59788	18.5845	11.5988	10.2753	20.7784	36.0389	42.3962	8.92136	10.3726	7.48541	13.2772	3.40398	11.0019	1.1939	0	4.33965	0.935676	5.40398	2.12958	0	0.935676	1.1939	17.5345	118.164	122.956	50.6858	32.037	84.5624	7.67838	0.596951	10.647	2.4683
	ENSMUSG00000029432	129725121	chr5	plus	0	0.596951	0	0	0	0	0	0	0	0	0	0.935676	0	0.935676	0.596951	0	0.596951	0	0	0	1	3.7427	0	0	0.935676	1.1939	1.1939	1.1939	0	0.935676	0	0	0	0	0	0	0	0	0	2.80703	0	0	0	0	0
	ENSMUSG00000021546	58402458	chr13	minus	0	0	0	0	0	0	0	0	0	0	0	0	2.87135	0	0	0	0	1	0	0	0	0	0	0	0	0	0	0	1.93568	0	0.935676	0	0	7.58171	1	2.80703	0	0	1	1	0	0	0	2.1939	0
	ENSMUSG00000029634	146221403	chr5	minus	0	0	0	0.935676	0	0	0	0	0	0	0	0	0	0	0	0	0	0	0	0	0	0	1.87135	0	0	0	0	0	0	0	0	0	0	0	0	0	0	0	0	0	0	0	0	0	0
	ENSMUSG00000074406	4915251	chr7	plus	0.596951	0	0	0	1	0	0	0	0	0	0	1	0	0	0	0	0	0	0	0	0	0	0	0	0	0	0	0	0	0	0	0	0	0	0	0	0	0	0	0	0	0	0	0	0
	ENSMUSG00000024976	53944859	chr19	plus	15.4873	6.67838	1.87135	6.79178	3.06525	0	0	6.13051	1.87135	7.54973	3.40398	7.06618	3	2.4683	4.9366	4.00093	1	0	0.935676	1.1939	0	0	1.87135	5.53356	9.00186	2.72653	0	1.93568	0	2.80703	0	0	1.87135	2.87135	12.615	23.7131	9.93753	0	0	3.7427	4.92043	3.12958	5.33965	12.3253	0
	ENSMUSG00000056579	3649021	chr11	minus	0	0	0	0	0	0	0	0	0	0	0	0	0	0	0	0	0	0	0	0	0	0	0	0	0	0	0	0	0	0	1	0	0	0	0	0	0	0	0	0	0	0	0	0	4
	ENSMUSG00000005506	90940480	chr2	plus	0	0	0	0.935676	0	0	0.596951	0	0	0	0	0	0	0	0	0	0	0	0	0	0	0	0	1	0	0	0	0	0	0	0	0	0	0	0	0	0	0	0.596951	0	0	0	0	0	0
	ENSMUSG00000046034	27630673	chr15	minus	1	0	0	0	0	0	0	0	0	0	0	0	0	0	0	0	2	0	0	0	0	0	0	0	0	0	0	1	0.935676	0	0	0	0	0	0	0	0	0	0	0	0	0	0	0	0
	ENSMUSG00000032633	59809795	chr11	minus	0.935676	1.87135	0	0.596951	6.1939	2	0	0.935676	3.59695	4.80703	4.67838	5.87135	0	3.7427	5.45306	5.37256	3.59695	4.7427	0	3.53263	0	0.935676	1.93568	0.935676	4.12958	1.87135	0	0.596951	0	0	0	0	0	0	3.6622	5.61405	0	1.53263	0.596951	0	1.87135	26.9223	4.67838	4.93568	6.93568
	ENSMUSG00000029729	138085102	chr5	plus	0	0	0	0	0	0	0	0	0	3.06525	0.596951	0	0	0	0	0	0	0	0	0	0	0	0	0	0	0	0	0	0	0	0	0	0	0	0	0	0	0	0	0	0	0	0	0	0
	ENSMUSG00000029815	49073866	chr6	plus	0.935676	0	0	0	0	0	0	0	0	0.596951	0	0	2.80703	0	0	0	0.935676	0	0	0	0	1	0.935676	0	0	0	0	0	0	0.596951	0	0	1	0	0	0	0	0	0	0	0	0	0	0.596951	0
	ENSMUSG00000027104	73892549	chr2	minus	0	0	0	1	0	1	0	0	3	0	0	0	0.935676	0.935676	0	0.935676	1.87135	4.59695	3.80703	0	0	0	1.53263	1	0	2	1.1939	0	6.85611	0	5.7427	14.1967	8.4683	10.0009	3.80703	1.59695	0	3.92043	0	0	0	0	9.14668	2.1939	0.596951
	ENSMUSG00000025794	120571517	chr9	plus	0	0	0	0	0	0	0	0	0	0	0	0	0	0	0	0	0	0	0	2.59695	1.1939	0	0	2	0	0	2.80703	0	0	1.59695	0	0	0	0	0	0	0	0	0	0	0	0	0.935676	0	0
	ENSMUSG00000070803	120666572	chr4	plus	0	0	0	0	0	0	0	0	0	0	0	0	0	0	0	0	0	0	0	0	0	1	0	0	0	0	0	0	0	0	0	0	0	0	0	0	0	0	0	0	0	0	0	0	0
	ENSMUSG00000050721	65580051	chr9	minus	0	2.80703	1	0	0	0	0	0	0	0	0	0	0	0	0	0	0	1.87135	0	0	0	0	0	0.935676	0	1	0	0.935676	0.935676	0.935676	0	0.596951	0.935676	0	0	3.06525	0	3.7427	0	0	0	0	0	0	0.935676
	ENSMUSG00000078923	167631998	chr2	minus	3.06525	2.93568	1.53263	2.12958	0.935676	0.935676	6.38873	0	1.79085	2.98476	0.596951	1.87135	1.93568	0.935676	0	4.80703	0.935676	8.26008	4.67838	2.80703	4.17866	2.80703	0	4.25916	2.98476	3.40398	5.27533	3.53263	3.1939	0.935676	4.06525	4.33965	2.1939	4.53263	0	2.12958	9.7427	0.935676	0.935676	0	2.3878	0.935676	3.6622	2.4683	1.53263
	ENSMUSG00000013663	32757627	chr19	plus	0	4.33965	0.935676	0	0	6.211	1	3.4683	7.80703	5.4683	5.00093	11.6622	1.1939	0.596951	7.45306	11.3887	18.454	9.19483	10.0019	1	0.596951	33.958	53.3458	33.958	9.74363	45.6525	25.4711	13.4378	67.2712	60.0413	52.5096	42.6497	35.9098	9.61498	11.5326	5.67838	3.4683	3	1	3.72653	0.596951	1.53263	0	0.935676	0
	ENSMUSG00000026707	15055068	chr2	minus	0	0	0	0	0	0	0	0	0	0	0	0	0	0	0	0	0	0	0	0	0	0	0	0	0	0.935676	0	0	4	0	1.93568	1.79085	3.58171	0.596951	0	0	0	0	0	0	0	0	0	3.7427	0
	ENSMUSG00000019261	70905982	chr8	plus	0	0	0	0	2.80703	0	0	0	0	1.87135	0.596951	0	0	0	0	1.1939	0	0	0	0	0	0	0	0	0	0	0	0	0	0.935676	0	0	0	0	0	0	0.596951	0	0.935676	0	1.1939	0	0	3.93568	0
	ENSMUSG00000103034	5750806	chr3	plus	0	0	0	0	0	0	0	0	0	0	0	0	0	0	0	0	0	0	0	0	0	0	0	0	0	0	0	0	0	0	0	0	0	0	0	0	0	0	0	0	0	0	0	0	0
	ENSMUSG00000058761	99980413	chr7	minus	0	0	0	0	0	0	0	1	0	0	0	0	0	0	0	0	0	0	0	0	0	0	0	0	0	0	0	0	1.87135	0	0	0	0	0	0	0	0	0	0	0	0	0	0	0.935676	0
	ENSMUSG00000038368	88094667	chr4	plus	0	0	0	0	0	0	0	0	0	0	0	0	0	0	0	0	0	0	0	0	0	0	0	0	0	0	0	0	0	0	0	0	0	0	0	0	0	0	0	0	0	0	0	0	0
	ENSMUSG00000075576	98810085	chr11	minus	0	0	0	0	0	0	0	0	0	0	0	0	0	0	0	0	0	0	0	0	0	0	0	0	0	0	0	0	0	0	0	0	0	0	0	0	0	0	0	0	0	0	0	0	0
	ENSMUSG00000002900	31265300	chr12	plus	0	0	0	0	0	0	0	1.87135	6.32348	1.1939	0	0	2	0	0	0	0	0	1.1939	0	0	0	0	0	0	0	0	0	0	2.98476	2.80703	0	0	0	0	0	0	0.935676	0	0	0	0	2.80703	0	0
	ENSMUSG00000034893	75754558	chr14	minus	0	0	0	0	1.87135	0.596951	0	0	0	0	0	0	0	0.596951	0	1	2.3878	0	0	0	2	0	0	0	0	0	0.935676	0	0	1.87135	0	0.596951	3.93568	0	0	0	0	0	0	0	0	0	0	0.935676	1
	ENSMUSG00000040006	7780900	chr10	minus	0	0	2	0	0	0	0	0	0	0	0.935676	0	0	0	1.87135	0	0	0	1.79085	0	2.80703	0	0	0	1.1939	0	0.935676	0	3.7427	0	0.596951	0	0.935676	0	0	0	2.87135	3.40398	0	0	0	0	2.4683	0.596951	0.596951
	ENSMUSG00000032504	113708237	chr9	minus	0	0	0	0	0	0	0	0	0	0	0	0	0	0	0	0	0	0	0	0	0	0	0	0	0	0	0	0	0	0	0	0	0	0	0	0	2	0	0	0	0	0	0	0	0
	ENSMUSG00000068039	12916465	chr17	plus	0	0	0	0	0.596951	0	0	1	0	0	0	1.87135	0	0	2	0	0	0.596951	0	0	0	2.12958	0.935676	0	0	0	0	0	0	0	0.935676	0	0	0	0	0	0	0	0	0	0	0.596951	0	1.79085	0
	ENSMUSG00000031578	31168708	chr8	minus	0.935676	0	0	0	0	0	0	0	0	0	0	0.596951	0	0	0	0	0	0	0	0	0	0	0	0	0	0	0	0	0	0	0	0	0	0	0	0	0	0	0	0	0	0	0	0	0
	ENSMUSG00000020648	31654778	chr12	minus	0	0	0	0	0	0	1.93568	0	0	0	0	0	0	0	0	0	0	0	0	0	0	0	0	0	0	0	0	0	0	0	0	0	0	0	0	0	0	0	0	0	0	0	0	0	0
	ENSMUSG00000032050	52048302	chr9	plus	0	0	0	0	0	0	0	0	0	0	0	0	0	0	0	0	0	0	0	0	0	0	0	0	0	0	3.40398	0	0	0	0.596951	4	0	0	0	0	0	0	0	0	0.935676	0	0.935676	5.59788	1.53263
	ENSMUSG00000019432	35241800	chr17	plus	0	0	0	0	0	3.58171	0	0	0	0	0	0	0	1	0	0	0	0	0	0	0	0	0	0	0	0.935676	0	0	0	0	0	0	0	0	0	0	0	2.80703	0	2.80703	0	0	0	1.1939	0
	ENSMUSG00000031508	11635754	chr8	minus	0	0	0	0	0	0	1.1939	0	0	0	0	0	0	0	0	0	0	0	0	0.935676	0	0	0	0.935676	0	0	0.935676	1	0.935676	0	0	0	0	0	0	0	0	0	0	0	0	0	0	0	0
	ENSMUSG00000003746	54075737	chr10	minus	0	0	0	0	0	0	0	0	0	0	0	0	0	0	0	0	0	0	0	0	0	0	0	0	0	0	0	0	0	0	0	0	0	0	0	0	0	0	0	0	1	0	0	0	0
	ENSMUSG00000019777	36974544	chr10	plus	0	0	0	0	0	0	0	0	0	0	0	0	0	0	0	0	0	0	0	0	0	0	0	0	0	0	0	0	0	0	0	0	0	0	0	0	0	0	0	0.935676	0	0	0	0	0
	ENSMUSG00000064145	108649392	chr9	minus	0	1	0	0	0	0	0.935676	0	0	0	0	0	0	0	3	0.935676	0	0	0	0	0	0	0	0.596951	0	0	0.596951	0	0	0	0	0	0	0	0	0	0	0	0	0	0	1	0	2	0
	ENSMUSG00000034902	81292990	chr10	plus	1.87135	0.596951	0	2.12958	0	0	0	0	0	0	0	0	0	0	0	0	0	0	0	0.596951	0.935676	0	0	0	0	0	0	3	0.596951	0	0	0	0	0	1	0	0	0	0.935676	0	0.935676	0	0	0	2.93568
	ENSMUSG00000027342	132253180	chr2	minus	0	1.93568	0.596951	0	0	0	0	0	0	0	0	0	0	0	0	0	0	0	0	0	0	0	0	0	0	0	0	0	0	0	0	0	0	0	0	0	0	0	0	0	0	0	0	0	0
	ENSMUSG00000049969	11007492	chr4	minus	0	3.7427	0	0	0	0	0	0	0	0	0	0	0	0	0	0	0	0.935676	0	0	0	0	0	0	0	0	0	0	0	0	0	0	0	0	0	0	0	0	0	0	0	0	0	0	0.935676
	ENSMUSG00000044155	18848704	chr6	plus	0	1.93568	1.59695	0.935676	0	0	2.12958	0.935676	0.935676	0.935676	0.935676	0.935676	0	0	1.53263	0.596951	1.1939	0	0	2	4.51738	0.596951	4.4683	1.53263	0	0.935676	0.596951	0.935676	2.87135	3.40398	0	0	2	1.1939	3.3878	0	0	0	0	0	0	0	0	0	1
	ENSMUSG00000039234	123267479	chr3	plus	0	0	0	0	0	0	0	0	0	0	0	0	0	0.935676	0	0	0	0.596951	0	0.935676	0	0	0	0	0	0	0	0	0	0	0	0	1	0	0	0	0	0	0	0	0	0	0.935676	0	0
	ENSMUSG00000019139	70594490	chr8	plus	0.935676	4.4683	6.72653	1.79085	5	10.4692	5.19483	0.935676	0	3	0.596951	7.1939	3	14.0357	4.25916	4.92043	7.71128	2.4683	0	4.87135	3.32348	5.4683	2.93568	4.72653	7.54973	4.06525	8.3878	3.7427	13.0019	7	2.72653	2.1939	3.87135	12.2763	8.72653	11.857	19.8256	11.4211	13.858	9.77654	6.64696	18.6979	26.8113	23.3744	9.27533
	ENSMUSG00000042719	121398002	chr5	plus	0	0	0	0	2.72653	0	0	0	0	0.935676	1.1939	0	2	0	0	0	3.53263	0	2	1.53263	3	0	0	0	1	2.87135	0.596951	0.935676	1.87135	0	0	0	0.935676	0	0	0	0	0	1.1939	2.80703	0.935676	0	1.93568	0	0
	ENSMUSG00000028759	138217277	chr4	plus	2	1.87135	0.935676	7.4683	5.59695	0	3.80703	0	0.935676	1	5.53263	0	1	0	3.98476	0.596951	2.72653	4.59788	7.79178	2.79085	0.596951	4.12958	13.3887	5.33965	0.596951	8.05001	9.27533	6.87228	0	8.34058	5.72653	1.1939	2.1939	4.85611	0.596951	7.00093	6.27533	15.2592	18.261	6.4683	0.935676	9.06525	10.1796	3.06525	1.87135
	ENSMUSG00000006418	167503450	chr2	plus	0	0	0	0	1.1939	0	0.596951	0	2	0	1.59695	1.93568	0	0	0	2.4683	3	0.596951	0	0	0	0.935676	0	0	2.12958	0.935676	0.935676	5	0	0	0	0	2.80703	1.59695	2.72653	3.7427	0	4.6622	5.27533	1.87135	0.935676	0.935676	4	0.935676	0
	ENSMUSG00000031778	94772204	chr8	plus	0	0.596951	0	0	0	0	0	3	0	0	0	0	0	0	0	0	0	0	0.596951	0	0	0	0	0	0	0	0	0	0	0	0.935676	0	0	0	0	0	0	0	0	0	2.98476	0.596951	0	0	0.935676
	ENSMUSG00000032458	98563731	chr9	plus	0	0	0	0	0	0	0	0	0	0	0	0	0	0	0	0	0	0	0	0	0	0	0	0	0	0	0	0	0	0	0	0	0	0	0	0	0	0	0	0	0	0	0	0	0
	ENSMUSG00000024580	61726309	chr18	minus	0	0.935676	0	0	1.87135	0	0	0	0	0	1.87135	1	1.53263	1	0	1	0	0	0	1	0	0	1.87135	0	0	0.596951	2	0	0	0	0	0	0.935676	0	0	0	0	0	0	0.935676	0	0.935676	1	1	0
	ENSMUSG00000039801	8169084	chr15	plus	0	0	5.61405	1	1.1939	0	0	0	0	0	0.935676	0	0.935676	0	0	3.06525	0.596951	1	4.92043	1.87135	5.3878	3.58171	0	2.59695	0	2.80703	2	4.00093	4.53263	3.80703	0	0	0	5.93568	3.93568	4.80703	7.79178	5.1939	11.6622	7.87228	2.1939	5.92043	7.9366	1	4.3878
	ENSMUSG00000027722	37420287	chr3	plus	0	0	0	0	0	0	0	3.93568	0	0	0	0	1	0	2	0	0	4.7427	0	1.87135	1	0.596951	0	0	0	0	0.596951	0	1.1939	0	2	0	2.80703	0	1.59695	6.7427	3.80703	1	4.25916	5.77561	14.4549	11.7122	0	17.0671	26.0842
	ENSMUSG00000018363	106920743	chr11	minus	0	0	2.80703	0	0.935676	0	0	0	0	0	0	0	0	0	0	0	0	0	0	0	0	0	0	4.67838	1.87135	0	0	0	0	1	0	0	0	0	0	0	0	0	0	0	0	0	0	0	0
	ENSMUSG00000018160	98193283	chr11	minus	0	0	0	0	0	0	0	0	0	0	0	0	0	2.80703	0	0	0	0	0	0	0	0	0	0.596951	1	1	0	0	0	0	0	0	0	0	0	0	0	0	0	0	0	0	0	1.53263	2.53263
	ENSMUSG00000026553	172082831	chr1	plus	0	0	0.596951	0	0	0	0	0	0	0	0	0	0	0	0	0	0	0	0	0	0	0	0	0	0	0	0	0	0	0	0	0	0	0	0	0	0	0	0	0	0	0	0	0	0
	ENSMUSG00000039244	143315340	chr5	minus	5.7427	0	0.596951	1.87135	0	2.80703	0	0	0.596951	0	8.06525	0.935676	0	3.80703	0	0	0	2	0	3	1	0	1.53263	1.1939	0	0	0.935676	0.596951	1.53263	0	0	3.40398	0.596951	0.935676	0	0	0	1.93568	2	0	2	0.596951	0	3.7427	0
	ENSMUSG00000057691	48086539	chr6	minus	0	0	0	0	0	0	0	0	0	0	0	0	0	0	0	0	0	0	0	0	1	0	0	0	0	0	0	2.4683	0	0	0	0	0	0	0	0	0	0	0	0	0	0	0	0	0
	ENSMUSG00000022637	52031592	chr16	plus	0	0	0	0	0	0	0	0	0	0	0	0	0	0	0	0	0	0	0	0	0	0	0	0	0	0	0	0	0	0	0	0	0	0	0	0	0	0	0	0	0	0	0	0	0
	ENSMUSG00000019373	59839812	chr11	minus	0.935676	0	0.935676	1	0	0	0	0	0	4.17866	0	0	1.53263	0	5.6622	0.935676	3	2.59695	0	0	1	0	0	0	1	2.98476	0	0	1	0	2	0.596951	3.59695	2	0.935676	0	0	0	0	1.87135	0	3.06525	0	0	1.1939
	ENSMUSG00000019188	152669488	chr2	plus	0	0	0	0.596951	0	0	0	0	0	0	0	0	0	0	0	0	0.935676	0	0	0	0	0	0	0	0	0	0	0	0	0	0	0	0	0	0	0	0	0	0	0	0	0	0	0	0
	ENSMUSG00000018974	113771653	chr5	minus	6.12958	0	0	0	0.596951	0	0.596951	5.87135	0.596951	0.935676	0	0	0	2.59695	0	0	0	2	0.596951	3.93568	3.93568	3.1939	12.3406	8.92136	9.46923	0	0	2.4683	0	0	17.2772	73.9955	182.078	62.1547	2.4683	0	1.1939	0	1.1939	0	0	1.59695	3.87135	3.7427	1.1939
	ENSMUSG00000057177	25237817	chr7	minus	31.5873	5.45306	7.80796	18.261	26.1814	16.6479	8.98568	25.7936	29.8751	19.5354	31.5373	39.0394	19.9241	14.6641	31.0056	26.2458	10.1314	84.8063	66.8849	36.0232	44.2495	36.7988	56.1708	23.0204	25.3925	4.51738	47.0389	77.7724	31.4415	29.8284	50.9108	26.9885	27.6659	15.1967	8.59881	10.4692	2.12958	36.0556	19.4711	13.9866	15.0838	18.9875	20.8098	37.087	7.38873
	ENSMUSG00000027575	180967283	chr2	plus	0	0	0	0	0	0	0	0	0	0	0	0	0	0	0	0	0	0	0	0	0	0	0.596951	0	0	0	0	0	0	0	0	0	0	0	0	1.1939	0	0	0	0	0	0	0	0	0
	ENSMUSG00000054717	57511938	chr8	plus	0	0	0	0	0	0	0	0	0	0	0	1	0	0	0	0	0	0	0	0	0	0	0	0	0.935676	0	0	0	0	0	1.1939	0.935676	3.7427	1.1939	1.87135	1.93568	0	0	0	0	0	1.1939	0	0	0
	ENSMUSG00000039148	5388682	chr19	minus	0	0	0	0	0	0	0	0	0	0	0	0	0	0	0	0	0	0	0	0	0	0.935676	1.1939	0.596951	1.1939	0	0	2.93568	0	0	0	1.87135	0.935676	0.935676	0.935676	0.596951	3.93568	10.1143	55.2986	31.4573	10.7765	0	3.1939	4.12958	0
	ENSMUSG00000005148	99298688	chr14	plus	0	0	0	0	0	0	0	0	0	0	0	0	0	0	0	0	0	0	0	0	0	0	0	0	0	0	0	0	0	0	0	0	0	0	0	0	0	0	0	0	0	0	0	0	0
	ENSMUSG00000071796	20297491	chr8	minus	0	0	0	0	0	0	0	0.935676	0	0	0	0	0	0	1	0	0	0	0.935676	0	0	0	0	0	0	0	0	0	0.596951	0	0	0	0	0	0	0	3.58171	0	0	0	0	0	0	0	0
	ENSMUSG00000079562	33335565	chr5	plus	0	0	0	0	0	0	0	0.935676	0	0	0	0.935676	0	0	0	0	0	0	0	2.80703	0	0	0	0	0	0	0	0	0	0	0	0	0	0	0	0	0	0	0	0	0	0	0	0	0.596951
	ENSMUSG00000044857	27204409	chr17	minus	0	0	0	0	0	0	0	0	0	0	0	0	0	0	0	0	0	0	0	0	0	0	0	0	0	0	0	0	0	0	0	0	0	0	0	0	0	0	0	0	0	0	0	0	0
	ENSMUSG00000022452	82346050	chr15	plus	2.80703	0	2.79085	0	0	0	0	0	0	3	0	1	0	0	0	0	0	0	0	0	1.79085	0	2.3878	2.72653	0	0	0	1.79085	0	0.596951	0	1	0	0.596951	0	0	0	0	0	0	0	0	0	0	0
	ENSMUSG00000047459	155236614	chr2	plus	0	3.93568	2	0	0	1.1939	0	0.935676	1	2.93568	4.85611	0	0	0	0	1.1939	1.87135	0	0	0	5.59788	0	0.596951	0	0	2.80703	0	0	0.935676	1.53263	0.935676	3.59695	0	0.935676	0	0	1	0	0	2.3878	0	0	0	4.67838	0
	ENSMUSG00000053819	126597010	chr3	plus	0	0	0	1.53263	0	0.596951	0	0	0	0	0	0	0	0	0.935676	0	0	0	0	0	0	0	0	0	0	0	0	3.93568	0	0	2.87135	14.7113	12.0509	7.6622	0	5.71128	0.596951	0	0.935676	2.79085	0	0	0	0	0
	ENSMUSG00000022234	31601737	chr15	minus	0	0	0	0	0	0	0	0	0.935676	0	0	0	0	0	0	0	0	0	0	0	0	0	0	1	2.80703	14.3568	4.25916	0	0	0	0.596951	0	0	0.935676	1	0.935676	0	0	0	0	0	0	0.596951	0	0
	ENSMUSG00000069274	23551668	chr13	minus	0	0.935676	0	0	0	0	1	0.935676	0	0	2.98476	0	0	0	0	0	0	0	0	1.1939	0	0	0	0	0	0	0	0	0	0	0	0	0	0	1.87135	0	0	1.1939	0	0	0	0	0	0	0
	ENSMUSG00000046707	95488818	chr8	minus	0	0	0	0	0	0	0	0	0	0	0	0	0	0	0	0	0	0	0	0	1.79085	0	0	0	0	0	0	0	0	0	0	0	0.596951	0	0	0	0	0	0	0	0	0	0	0	0
	ENSMUSG00000026740	18392748	chr2	minus	0	0	0	0	0	0	0	0	0	0	0	0	0	0	0	0	0	0	0	0	0	0	0	0	0	0	0	0	0	0	0	0	0	0	0	0	0	0	0	0	0	0	0	0	0
	ENSMUSG00000036046	84987971	chr15	minus	0	0	0	0	0	0	0	0	0	0	0	0	0	0	0	0	0	0	0	0	0	0	0	0	0	0	0	0	0	0	0	0	0	0	1	0	0	0	0	0	0	0	0	0.935676	0
	ENSMUSG00000030224	137735131	chr6	plus	0	0	0	0	0	0	0	0	0	0	0	0	0	0	0	0	0	0	0	0	0	0	0	0	0	0	0	0	0	0	0	0.596951	0	0	0	0	0	0	0	0	0	0	0	0	0.935676
	ENSMUSG00000025812	127064098	chr8	plus	0	0	0	0	0	0	0	0	0	0	0	0	0	0	0	0	0	0	0	0	0	3	0	0	0	0	0	0	0	0	0	0	0	0	0	0	0	0	0	0	0	0	0	0	0
	ENSMUSG00000024986	37434841	chr19	plus	0	0	0	0	0	0.596951	1	0	0	0.596951	0.596951	0	0	2.93568	2.3878	1.87135	0.596951	2.12958	1	0	1.1939	0	1.1939	0	6.30824	2.59695	0	0	1.1939	0.935676	0	1	0.596951	0	1.1939	0	0	0	0	0	0	0	1.59695	0	2.87135
	ENSMUSG00000030522	64287695	chr7	plus	0	0	0	0	0	0	0	0	0	0	0	0	0	0	0	0	0	0	0	0	0	0	0	0	0	0	0	0	0	0	0	0	0	0	0	0	0	0	0	0	0	0	0	0	0
	ENSMUSG00000029028	154011804	chr4	plus	5.59788	6.54973	16.5683	4.53263	1.87135	3.58171	5.33965	0	6.72746	4.17866	2.1939	11.9214	10.0019	2.72653	0	6.19483	8.93753	10.4531	2.3878	0	7.67838	2.4683	0	2.80703	2.87135	8.42108	4.7427	0	4.33965	2.3878	1	4.6622	5.87135	3.93568	3.06525	1	8.9366	0.935676	2	0.596951	1.79085	1.87135	2.53263	1.79085	2.72653
	ENSMUSG00000039515	30416075	chr2	plus	0	0	2.80703	0	0	0	0	0	0.596951	0	0	0	0	0	0	0	0	1.53263	0	0	1.79085	0	0	1	0	0	0	0.935676	0	0	0	0.935676	0	0	0	0	0	2.79085	3.06525	0	0	0	0	0	4.67838
	ENSMUSG00000028426	55350073	chr4	plus	0	0	0	1	0	0	0	0	0	0	0	0	0	0	0	0	0	0	0	0	0	0	0	2	0	0	0	0	1.1939	0	0	0	0	0	0	0	0.596951	0	0	0	0	0	0	0	0
	ENSMUSG00000012296	46282999	chr17	minus	0	0.935676	0	2.3878	0	0	0	0	0	0	0	0	0	0	0	0	0	0	0	0	0	0	0	0	0	0	0	0	0	0	0	0	0	0	0	0	0	0	0	0	0	0	0	0	0
	ENSMUSG00000048537	44735198	chr9	minus	13.4692	1	8.9366	1.93568	0	7.00093	9.34058	1.1939	4.25916	7.59788	0	0.596951	0	8.59881	0	4.32348	1.79085	0	6.3878	3.92043	1.79085	2.3878	0	0	4	2.93568	2.80703	3.06525	0	1.79085	1.53263	12.1476	3.7427	0	4.6622	0	1.79085	4.59695	9.32441	5.1939	0	1.79085	0	2.79085	0
	ENSMUSG00000034751	103334460	chr13	minus	1.1939	0	0	0	0	2	0	0	0	0	0	0	0	0	0	0	0	0.935676	0	0	0	0	0	0	0	0	0	0	0	0	0	0	0	1.87135	0	0	0	0	0	0	0	0	0	0	1
	ENSMUSG00000074643	156111922	chr2	minus	0.935676	0	1.87135	0	1.87135	1	0	0	0	0	2.80703	0	0	1.87135	0	0.596951	0	0	0	2	0	5.98476	0	0	0	0	0	0	0	0	0.596951	1.93568	0	0	0	0	0	0	1	0.935676	3	0	1	0	0
	ENSMUSG00000032998	119539722	chr4	plus	0	0	0	0	0	0	0	0	0	0	0	0	0	0	0	0	0	0	0	0	0	0	0	0	0	0	0	0	0	0	0	0	0	0	0	0	0	0	0	0	0	0	0	0	0
	ENSMUSG00000030516	65371269	chr7	minus	0	0	0	0	0	0.935676	0	0	0	0	0	0	0	1.87135	0	1	0.935676	5.00093	0	0	0	0	0	0	0	0	0	0	0	0	0	0	0	0	0	0	0	0	0	0	0	3.7427	0	0	0
	ENSMUSG00000043252	15265776	chr4	plus	0	0	0	0	0	0	0	0	0	0	0	0	0	0	0	0	0	0	0	0	0	0	0	0	0	0	0	0	0	0	0	0	0	0	0	0	0	0	0	0	0	0	0	0	0
	ENSMUSG00000035725	77795953	chrX	minus	1.87135	0	0	0	0	0	0	0	0	0	0	0	0	0	0	0	0	0	0	0	0	0	0	0	0	0	0	0	0	0	0	0	0	0	0	0	0	0	0	0	0	0	0	0	0
	ENSMUSG00000037808	13827770	chr9	plus	0.935676	0	0	0	1.1939	0	0	1.1939	0	3.40398	1.87135	4.67838	0.596951	0	0	2.80703	0	2.53263	0	1	0.935676	0.596951	1.87135	1	0	1.1939	0	0	1.53263	7	10.05	4.00093	13.6631	31.2976	51.847	20.857	89.8392	178.508	214.713	16.1153	8.79178	20.9875	60.8626	47.8641	224.149
	ENSMUSG00000020275	23770756	chr11	minus	0	0	0	0	0	0	0	0	0	0	0	0	0	0	0	0	0	0	0	0	0	4	0	0	0	0	0	0	0	0	0	0	0	0	0	0	0	0.596951	3	0	1	10.0653	65.654	67.3806	10.6793
	ENSMUSG00000036391	51756480	chr11	minus	0	0	0	0	0	0	0	0	0	0.935676	0	1.59695	0	0	0	0	0	0	0	0	0	0	0	0	0	0	0	0	0	0	0	0	0	0	0.596951	0	0	0	0	0	0	0	0	0	0
	ENSMUSG00000036019	105574396	chr10	minus	0	0	0	0	0	0	0	0	0	0	0	0	0	0	0	0	0	0	0	0	0	0	0	0	0	0	0	0	0	0	0	0	0	0	0	0	0	0	0	0	0	0	0	0	0
	ENSMUSG00000040511	19921113	chr7	minus	0	0	0	0	0	0	0	0	0	0	0	0	0	0	0	0	0	0	0	0	0	0	0	2	0	0	0	0	0	0	0	0	0	0	0	0	0	0	0	0	0	0	0	0	0
	ENSMUSG00000032470	99436700	chr9	minus	0	0	0	0	0	0	0	0	0	0	0.596951	0	0	0.935676	2	1	4.85611	0	0	0	2.3878	2.80703	1.87135	0	0	0	0	0	0.596951	0.935676	0	0	2	0.935676	0	0	0	0	1.87135	0	0	1.1939	0	1.87135	0
	ENSMUSG00000059991	144545887	chr5	plus	0	0	0	0	0	0	0	0	0	0	0	0	0	0	0	0	0	0	0	0	0	0	0	0	0	0	0	0	0	0	0	0	0	0	0	0	0	0	0	0	0	0	0	0	0
	ENSMUSG00000028917	141664117	chr4	minus	0	1	0	0	0	0	0.935676	0	0	0	0	0	0	0	0	0.935676	0.935676	0	0	0	0	0	0	0	0	0	0	0	0	0	0.935676	0	0	0	0	0	0	0	0	0	0	4.58171	0.596951	1.1939	2.1939
	ENSMUSG00000020075	62602271	chr10	minus	0	2.80703	0.935676	0	0	0	0	0	0	0	0	4.40398	0	0	0	0	1.87135	0.935676	0	0.935676	2.4683	2.79085	0	0	0	2.87135	1.1939	0	0.596951	2.4683	2.87135	0	2.80703	0.596951	5.61405	1.93568	0.596951	1	0.596951	0	2.53263	0	0	0	2.80703
	ENSMUSG00000086350	178319102	chr1	minus	3.4683	32.8132	17.2601	42.7321	153.414	34.5373	91.4023	118.469	34.5202	47.1504	24.7775	70.238	72.6572	24.5683	53.9279	85.9154	27.3592	31.3281	98.5179	41.7169	66.8788	45.8141	51.5549	120.33	10.7604	13.7284	2.12958	63.2209	154.915	112.339	48.2181	74.4638	43.8803	55.734	77.1761	29.119	84.5471	76.2218	68.4795	39.0876	41.0547	70.5105	74.1736	47.6202	22.5692
	ENSMUSG00000038069	47713929	chr8	minus	0	0	0	0	0	0	0	1.87135	0	0	0	0	0	0.596951	0	0	0	0	1.1939	0	0	0	0	0	0	0	0	0	0	0	0	0	0	2.87135	0	2.80703	0	0	1.93568	0	0	0	0	0	0
	ENSMUSG00000030103	108660667	chr6	plus	5.1939	50.9422	5.27533	3	5.40398	11.2753	18.7284	14.7113	32.1171	14.0509	15.4058	13.5192	31.858	7.17866	5.80703	7.79085	0	0	2.79085	6.19483	5.93568	0	0	3.58171	11.9857	34.5707	26.361	2.12958	34.3772	1.79085	0	0	7.56646	6.51738	4.58171	5.4683	32.9723	30.7946	50.4281	28.0537	19.8741	21.4068	61.201	57.5897	44.4601
	ENSMUSG00000027247	91650230	chr2	plus	0	0	0	0.596951	0	0	0	0	0	0	0	0	0	0	1	0	1.59695	0	4.93568	0	0	0.935676	0	4	0	4	0	1.93568	0	0.935676	0	0	0	0	0	0	0.596951	1.79085	2.80703	2.80703	0	0	0.596951	1.1939	1
	ENSMUSG00000021036	87388266	chr12	minus	0	0	1	0	0	0	0	0	0	0	0	0	0	0	0	0	0	0	0	0.935676	0	0	0	0	0	0	0	0	1.87135	0	0	0	0	0	0	0	0.596951	0	0	0	0	0	0	0	0
	ENSMUSG00000038615	96829933	chr11	minus	0	0	0	0	0	0	0	0	0	0	0	0	0	0	0	0	0	0	0	0	0	0	0	0	0	0	0	0	0.596951	0	0	0	0	0	0	0	0	0	0	0	0	0	0	0	0
	ENSMUSG00000062373	58823413	chr15	minus	0	0	0	0	0	0	0	0	0	0	0	0	0	0	0	0	0	0	0	0	2.87135	0	0	0	0	0	0	0	0	0	0	0	0	0	0	0	0	0	0	0	0	0	0	0	0
	ENSMUSG00000043154	101251749	chr9	minus	0	0	0	0	0	0	0	0	0	0	0	0	0	0	0	0	0	0	0	0	0	0	0	0	0	0	0	0	0	0	0	0	0	0	0	0	0	0	0	0	0	0	0	0	0
	ENSMUSG00000033233	100922493	chr3	plus	0	0	0	0	0	0	0	0	0	0	0	0	0	0	0	0	0	0	0	0	0	0	0	0	0	0	0	0	0	0	0	0	1	0	0	0	0	0	0	0	0	0	0	0	0
	ENSMUSG00000001419	88142395	chr3	plus	4.40398	5.6622	7.12958	1.1939	0	3.06525	16.0348	13.1939	25.7784	6.12958	2.93568	4.33965	8.19483	2.80703	1.87135	4.25916	13.1787	2.12958	0.935676	0	0	3.80703	14.5988	49.5415	178.511	38.4754	28.3592	25.8265	19.7451	4.00093	8.58264	3.40398	5.45306	7.06618	5.27533	0.935676	2.80703	5.00093	6.71128	5.1939	1.79085	7.79178	0	2.59695	4.59695
	ENSMUSG00000021598	69809873	chr13	plus	0	0	0	0	0	0	0	0	0	0	0	0	0	0	0	0	0	0	0	0	0	0	0	0	0	0	0	0	0	0	0	0	0	0	0	0	0	2	0	0	0	0	0	0	0
	ENSMUSG00000026923	26503821	chr2	minus	0	0	0	0	0	0	0	0	0	0	0	0	0	0	0	0	3.7427	0.935676	0	0	0	0	0	0	0	0	0	0	0	0.596951	0	0	0	0	0	0	0	0	0	0	0	0	0	0	0
	ENSMUSG00000039470	40423843	chr8	plus	0	0	0	0	0	0	0	0	1	5.61405	0	0	0.935676	1.1939	0	0	0	0	0	0.935676	0	0	0	0	0	0	0	0	0	0	0	0	0.935676	0	0	0.935676	0	0	0	0	4.67838	0	0	0	0
	ENSMUSG00000032902	104638668	chr3	plus	0	0	0	0	0	0	0	0	0	0	0	0	0	0	0	0	0	0.596951	0.935676	0	0	0	0	0	0	0	0	0	0	2.80703	0	0	0	0	0	0	0	0	0	0	0	0	0	0	0
	ENSMUSG00000015837	50210791	chr11	minus	6.87135	5.79178	3.72653	3.7427	0.596951	3.92043	6.72746	1.59695	9.27626	2.80703	0	0	4.87135	3.06525	3.6622	2.80703	4.33965	2.3878	0	0	0	1.59695	1.79085	0	2.72653	2.79085	1.1939	0	0	0	1.87135	0	3	3.40398	4.25916	1	4.7427	4.53263	3.40398	0.596951	4.67838	1.87135	0.935676	2.93568	1.87135
	ENSMUSG00000028309	49632137	chr4	plus	0	0	0	0	0	0	0	0	0	0	0	0	0	0	0	0	0	0	0	0	0	0	0	0	0	0	0	0	0	0	0	0	0	0	0	0	0	0	0	0	0	0	0	1.1939	0
	ENSMUSG00000031601	40511682	chr8	minus	0	0	0	0	0	0	0	0	0	0	0	0	0	0	0	0	0	0	0	0	0	0	0	0	0	0	0	0	0	0	0	0	0	0	0	0	0	0	0	0	0	0	0	0	0
	ENSMUSG00000036529	89315278	chr15	minus	0	0	0.596951	0	0	0	0	0	0	0	0	0	0	1.79085	0	0	0	0	0	0	0.935676	0	0	1.53263	0	0	0.596951	0	0	0	0	2.80703	0.935676	0	0	0	0	0	0	0	0	0	0	0	1.1939
	ENSMUSG00000032802	152105730	chr2	plus	0	0	0	0	0	0	0	0	0	0	0	0	0	0	0	0	0	0	0	0	0.935676	0	0	0	0.935676	0	0	0	0	0.596951	0	0	0	0	0	0	0	0	0	0	0	0	0	0	1.79085
	ENSMUSG00000060679	42851283	chr1	plus	0	0	0	0	0	0	0	0	0	0	0	0	0	0	0	0	0	0	0	0	0	0	0	0	0	0	0	0	0	0	0	0	0	0	0	0	0	0	0	0	0	0	0	0	0
	ENSMUSG00000030216	136828133	chr6	minus	0	0	0	0	0	0	0	0	0	0	0	0	0	0	0	0	0	0	0	0	0	0	0	0	0	0	0	0	0	0	0	0	0	0	0	0	0	1	0	0	0	0	0	0	0
	ENSMUSG00000022564	76246800	chr15	plus	0	0	0	0	2.80703	0	0	0	0	0	0	0	0	0	0	0	0	1.79085	0	0	0	0	0.935676	0	0	0	0	0	0	0	0	0	0	0	0	0	0	0	0	0	0	0	0	0	0
	ENSMUSG00000035181	51971295	chr12	minus	0	0	0	0	0	0	0	0	0	0	0	0	0	0	0	0	0	0	0	0	0	0	0	0	0	0	0	0	0	0	0	0	0	0	0	0	0	0	0	0	0	0	0	0	0
	ENSMUSG00000027540	167932372	chr2	plus	0	0	0	0	0	0	0	0	0	0	0	0	0	0	0	0	0	0	0	0	0	0	0	0	0	0	0	0	0	0	0	0	0	0	0	0	0	0	0	0	0	0	0	0.596951	0
	ENSMUSG00000068391	73090412	chr15	plus	0	0	0	0	0	0	0	0	0	0	0	0	0	0	0	0	0	0	0	0	0	0	0	0	0	0	0	0	0	0	0	0	0	0	0	0	0	0	0	0	0	0	0	0	0
	ENSMUSG00000048109	107333061	chr3	minus	0	0	0	1.87135	0	0	0	0	0	0	0	0	0	0	0	0	0	0	0	0	0	0	0	1	0	1.79085	1.53263	0	1.87135	34.0361	0	1.1939	3.53263	10.5345	8.13051	4.58171	0.596951	0	0	0	0	5.93568	9.13051	6.27533	3.1939
	ENSMUSG00000002984	19715413	chr7	minus	2.12958	7.1939	3.87135	1.59695	10.5817	0.935676	4.85611	3.80703	0	0.596951	0.596951	1.79085	1	2.3878	1.93568	6.45306	6.25916	5.40398	0	6.6622	6.19483	3.80703	5.12958	0.935676	8.87135	1.87135	14.3897	2.72653	2.80703	9.92136	0	3.7427	5.58171	4.58171	3.40398	2.98476	1.1939	0	0	0.596951	1	4.7427	9.90519	5.53356	2.79085
	ENSMUSG00000026426	135146809	chr1	plus	0	0	0.596951	0	1.53263	0	0	0	0	0.596951	0	0	0	0	0	0	0	0	0	0	0	0	0	0	0	0	0	0	1	0	0	0.596951	0	0	0	0	0	0.935676	0	0	0	0	0	0	0.935676
	ENSMUSG00000015087	25608456	chr2	minus	0	0	0	0	0	0	0	0	0	0	0	0	0	0	0	0	0	1.1939	0	0	0	0	0	0	0	0	0	0	0	0	0	0.596951	0	0	0	0	0	0	0	0	0	0	0	0	0
	ENSMUSG00000042508	9161615	chr5	minus	0	0	0	0.596951	0	0	0	0	0	0	0	0	0	0	0	0	0	0	0	0	0	0	0	0	0	0	0	0	0	0	0	0	0	0	0	0	0	0	0	0	0	0	0	0	0
	ENSMUSG00000038274	6057951	chr19	plus	1.1939	4.92043	17.7446	11.7284	8.3878	7.27533	6.211	1.1939	1.1939	5.61405	6.87135	4	3	1.79085	0.935676	15.3906	11.0991	2.4683	31.683	7.19483	6.92043	2.12958	3.87135	3.40398	14.8089	21.6659	11.8089	11.9866	5.7427	15.0833	5.9366	4.25916	2.3878	14.5997	5.06525	2.4683	0.935676	9.01803	1.87135	6.38873	15.261	0	1.93568	8.211	1
	ENSMUSG00000116780	14978790	chr17	minus	3.12958	4.25916	0.935676	0.596951	0.935676	2.72653	0	0.935676	0.935676	0	2.79085	2.87135	0	0	0	4.25916	0.935676	0.596951	1	0	1.59695	2.87135	0.935676	1	2.53263	3.59695	0	0	2.4683	0	0	0.935676	0	3.80703	0.596951	0	0	0	0	0	2	0.596951	2.1939	1	0
	ENSMUSG00000020864	94328053	chr11	plus	0	0	0	0	0	0	0	0	0	0	0	0	0	0	0	0	1	0.935676	0	0	0	0	0	0	0	0	0	0	0	0	0	0	0	0	0	0.596951	0	0	0	0	0	0	0.935676	0.596951	1.79085
	ENSMUSG00000037373	33274960	chr5	minus	0	0	0	0	0	0	0	0	0	0	0	0	0	0	0	0	0	0	0	0	0	0	0	0	0	0	0	0	0	0	0	0	0	0	0	0	0	0	0	0	0	0	0	0	0
	ENSMUSG00000020859	93996091	chr11	plus	0	0.596951	0	0	0	5.59788	0	0	0	0	0.596951	0	0	0	0.935676	0	0	3.12958	0.596951	0.596951	0	1	1.1939	0.596951	5.25916	0	1	4.80703	0	8.87228	16.9238	2.3878	0	0	1	1	0.596951	2.79085	2.79085	0	0	0	7.30824	18.7927	11.1476
	ENSMUSG00000057672	83699135	chr8	minus	1.53263	0	0	0	6	0	0	0	0	0	0	5.32348	0	0	2	5.32348	7.25916	0	1.87135	0	0	0	0	0	0	13.7113	6.45306	1	6.59788	0	0	3	0	0	0	0	0	0	0	0	0	0	0	0	0
	ENSMUSG00000042680	21300139	chr18	minus	0	0	0	0	0	0	0	0	0	0	0	0	0	0	0	0	0	0	0	0	0	0	0	0	0	0	0	0	0	0	0	0	0	0	0	0	0	0	0	0	0.935676	0	0	0	0
	ENSMUSG00000056763	10039838	chr1	plus	10.3092	5.87135	10.018	2.80703	13.0995	23.1162	27.5534	125.439	135.229	80.219	46.0089	39.2818	29.068	9.17866	11.4692	3.80703	3.7427	10.9857	9.33965	11.8561	194.357	45.9427	32.5869	8.46923	10.5674	11.1796	15.454	22.858	5.37256	16.3744	2.80703	15.1805	52.705	14.6479	2.4683	2.12958	12.2448	0	2.80703	2.98476	3.32348	2.3878	2.93568	6.05001	4.98476
	ENSMUSG00000027293	120154536	chr2	minus	0	0	0	0	0	0	0	0	0	0	0	0	0	0	0	0	0	0	0	0	0	0	0	0	0	0	0	0.935676	0	0	0	0	0	0	0	0	0	0	0	0	0	0	0	0	0
	ENSMUSG00000074890	121140628	chr2	minus	0	0	0	0	0	0	0	3	1.1939	0	0	0	0	0	0.935676	0.596951	0	0	0	0	0	0	0	0	0	0	0	0	0	0	0	0	0	0	0	0	0	0	0	0	0	0	0	0	0
	ENSMUSG00000054934	116473882	chr10	minus	2.59695	20.0842	6.13051	5.72653	4.93568	1.87135	6.71128	4.6622	15.9708	7.06525	0	6.54973	11.1476	2.87135	3.87135	2.12958	4.7427	1.87135	0.596951	6.64696	4	9.74363	0	0	15.019	7.19483	8.14668	0.935676	4.40398	4.1939	6.54973	2	10.5979	3.32348	0	13.7436	7.25916	4.7427	2.12958	11.9375	8.40491	5.59788	1.59695	4.59788	1
	ENSMUSG00000028995	24030701	chr5	minus	0	0	0	0	0	0	0	0	0	1.1939	0	0	0	0	0	0	0	0	0	0	0	0	0	0	0	0	0	0	0	0	0	0	0	0	0	0	0	0	0	0	0	0	0	0	0
	ENSMUSG00000046311	49203498	chr11	plus	0	0	1	0	0	0	0	0	0	0	0	0	0	0	0	0	0	0	0	0	0	0	0	0	0	0	0	0	0	0	0	0	0	0	0	2	3.72653	0	0	0	0	0	1.87135	0	1.1939
	ENSMUSG00000068267	131180076	chr2	minus	0	0	0	0	0	1.87135	0	0	0	0	0	0	0	1.53263	0	0	0	0	1.93568	0	0	0	0	0	2.80703	0	0	0	0	0	0	0	0	0	0	0	0	0	0	0	0	0	0	0	0
	ENSMUSG00000040843	165236902	chr1	minus	0	0	0	0	0	0	0	0	0	0	0	0	0	0	0	0	0	0	0	0	0.935676	1	2.93568	0	0	0.935676	0	0	0	0.596951	0	0	0	0	0.596951	0	0	0	0	0	0	0	0	0.935676	0
	ENSMUSG00000048787	119896141	chr7	minus	0	0	0	2	0	2.80703	0	0	0	0	0	0	0	0	0	0	0	0	1.1939	1.79085	0	2.3878	0	0	0	0	0	0	0	0	0	0	0	0	0	0	0	0	0	0	0	0	0	0	0
	ENSMUSG00000061313	25754360	chr8	minus	0	2.4683	0	0	4.1939	3.12958	0.935676	0	1.1939	0.935676	0.596951	0.596951	0.935676	3.06525	2.79085	4.40398	3.80703	2.3878	4.93568	7	0	0	3.59695	1.1939	0	0	0	0	6.61405	1.53263	1	5.98476	11.4058	0.935676	1.59695	0	1	3.80703	1.87135	4.33965	4.58171	0.935676	3.53263	0.596951	2
	ENSMUSG00000033237	96286905	chr15	plus	228.274	426.552	58.1075	19.5516	30.0537	120.794	28.2939	18.4702	58.6059	53.7988	73.5297	40.6373	70.1556	15.6479	15.4549	7.00093	6.13051	7.64696	19.4702	35.9589	92.8386	31.8927	5.87228	0	1.53263	5.87135	15.6479	65.1385	32.0851	23.1805	50.6049	36.6516	17.0348	8.59881	29.9232	26.8912	24.876	88.6919	109.794	77.0136	71.7988	99.6462	57.7507	21.5845	19.8741
	ENSMUSG00000020307	79682242	chr10	plus	1.53263	1	0	0	0	2.98476	1.53263	0	0	0	0	0	1.79085	0.935676	2.12958	0	0	0	0	0	1.1939	0	0	2.12958	0.935676	1.79085	0	0	3.87135	0	2.4683	0	0.935676	0	2	2.80703	0.935676	5.3878	0	1.87135	0.596951	4.12958	0.596951	1.87135	4
	ENSMUSG00000041028	37135255	chr14	minus	2	0	0	0	0	0	0	0	0.935676	0	0	0	0	0	0	0	0	0	0	0	0	0	0	0	0	0	0	0	0	0	0	0	0	0	0	0	0	0	0	0	0	0	0	0	0
	ENSMUSG00000078851	58954685	chr11	plus	0	0	0	0	0	0	0	0	0	0	0	0	0	0	0	0.935676	2.87135	0	0	0	0	0	0	0	0	0	0	0	0	0	0	0	0	0	0	0	0	0	0	0	0	4	0	0.935676	1.59695
	ENSMUSG00000016946	24073452	chr17	minus	3.87135	0	0	3.4683	0.935676	3	0	0.596951	2.59695	4.4683	0	1.87135	0.935676	3.87135	0.935676	2.3878	0.935676	0.935676	0.935676	10.2924	5.53263	8.08236	5.7427	0	13.7765	3.4683	0	7.06525	4.1939	0	8.25916	3	8.40491	3	4.59695	7.19483	7	5	3.06525	4.9366	1	4.53263	6.58171	8.85611	8.90519
	ENSMUSG00000079557	33718624	chr17	minus	0	0	0	0	0	0	0	0	0	0	0	0	0	0	0	0.596951	0	1.87135	0	0	0	0	0	1.1939	0.596951	10.1305	11.6622	10.05	0	2.79085	0	0	1.87135	2.4683	0	0.596951	0	0	0	0	0	0	0	0	0
	ENSMUSG00000022299	39112675	chr15	minus	0	0	0	0	0	0	0	0	0	0	0	0.596951	0	1	0	0	0	0	0	0	0	0	0	0	0	0	0	0	0	0	0	0	0	0	0	0	0	0	0	0	0	1	0.596951	0	0
	ENSMUSG00000024943	23273848	chr19	minus	0	0	0	0	0	0	0	0	0	0	0	0	0	0	0	0	0	0	0	0	0	0	0	0	0	0	0	0	0	0	0	0	0	1.87135	0	0	0	0	0	0	0	0	0	0	0
	ENSMUSG00000037400	35754161	chr3	plus	0	0	0	0	0	0	0	0	0	0	0	0	0	0	0	0	0	0	0	0	0	0.935676	0	0	0	0	0	0	0	0	2.3878	0	1	1.79085	0	0	0	0	0	0	0	0	0	0.596951	0
	ENSMUSG00000024054	71475293	chr17	minus	0	0	0	0	0	0	0	0	3.12958	1.53263	0.596951	0	0	0	0	0	0	0	0	0.596951	0	0	0.935676	61.2504	24.3415	10.9366	8.19483	1	5.92043	9.37256	4.4683	9.17866	2.79085	0	0.596951	0	3.87135	12.6793	4.6622	0	0.596951	7.48541	2.4683	0	2
	ENSMUSG00000055065	79546556	chr15	minus	0.935676	0	0	4	0	0	0	0	2	0	0	0	2	0	0	4.67838	0	0	0	0	0	0	0	0	0	0	2.80703	0	0	0	0	0	0	0	0	0	1.1939	0	0	0	2	1.87135	2	0.935676	0
	ENSMUSG00000026991	59160874	chr2	plus	0	0	0	0	0	0	0	0	0	0	0	0	0	0	0	0	0	0	0	0	0	0	0	0	0	0	0	0	0	0	0	0	0	0	0	0	0	0	0	0	0	0	0	0	0
	ENSMUSG00000042851	128967365	chr2	plus	0	0	0	0	0	0	0	0	0	0	0	0	0	0	0	0.596951	0	0	0	0	2	0	0	0	2.53263	0	0	0.596951	0	1	0	0	1.1939	0	0	1.1939	0	0	0	2.3878	0	0	0	0	0
	ENSMUSG00000001472	123373784	chr8	plus	3	3.58171	2.87135	1	12.3878	0.935676	3.32348	5.53263	0	0	2	5.61405	1.87135	3.87135	3.3878	1	3.87135	0	0	4.93568	2.80703	1	1.1939	6.12958	5.27533	2.1939	2.59695	0	0.935676	2.59695	0	0	1.59695	1	0	3	1	3.1939	1.93568	0	9.06525	2	3.7427	0	0.596951
	ENSMUSG00000027534	10440085	chr3	minus	0	0	0	0	0	0	0	0	0	0	0	0	0	0	0	0	0	0	0	0	0	0	0	0	0	0	0	0	0	0	0	0	0	0	0	0	0	0	0	0	0	0	0	0	0
	ENSMUSG00000026615	185363135	chr1	plus	0.596951	0	4.33965	0	2.12958	0	0.596951	1.53263	2.1939	1.59695	0	0	0	0	0	0	0	0	0	0	1.87135	0	0	0	0	0	0.935676	4.25916	0	0.935676	3	1.93568	0.935676	4	0	1.1939	0.935676	0	1.79085	1.79085	3.32348	0	0	0	4.00093
	ENSMUSG00000030259	145746789	chr6	plus	0	0	0	0	0	0	1.53263	0	0	0	3.98476	3.1939	2.3878	0	0	0	0	0	0	0	1.59695	10.4049	0.596951	0	0	3	0	0	0	0	0.935676	0	0	0	10.5183	39.5068	75.4657	6.77561	6.98568	33.0695	7.72653	12.0509	41.3439	21.1958	5.59695
	ENSMUSG00000001156	86669156	chr6	minus	1.1939	1	10.1467	2.93568	11.404	1.1939	0	4.6622	0	2.87135	0	6.54973	1	1.1939	1	0	0	2.87135	0	0	0	1.53263	1.53263	5.87228	0	0	1.93568	0	1.79085	0	0	0.935676	0	0	1.87135	0	2.12958	3	0	0	0.596951	0.596951	0	0	0
	ENSMUSG00000002981	19665008	chr7	minus	0	0	0	0	0	0	0	0	0	0	0.935676	0	0	0.596951	0	0	0	1.87135	0	0	0	0	0	0	0	0	0	0	0	0	0	0	0	0	0	0	0	0	0	0	0	0	0	0	1
	ENSMUSG00000027132	112379247	chr2	plus	0	0	0	0	0	1	0	0	0	0	0.935676	0	0	0	0	0	0.935676	0	1.87135	3.32348	0	0	0	0	0	1.87135	0	0	0	0	0	0	0	0	0	0	0	0	0	0	0.935676	0	0	0	0
	ENSMUSG00000035164	52168896	chr9	minus	0	0	1	0	0	0	1.1939	0.596951	3.1939	0	0	0	1	0	0	0	0	0	0	0	2.53263	3	0	1	0	0	0	2	1.1939	5.59695	0	0	0.596951	0	0	0	0	0	2.3878	2.3878	0	2.79085	0.596951	0.935676	0
	ENSMUSG00000030432	4792965	chr7	plus	0	0	0	0.596951	0.935676	0	1.93568	0	0	0	1.1939	0	1	0	2.1939	0	0	0	0	0	0	0	0	0	0	0	0	0	0	0	0	0	0	0	0	0	0	0	0	0	1	0	1	0	0
	ENSMUSG00000031835	119558731	chr8	minus	0	0.935676	0.935676	4.33965	0	2.72653	0	4.87135	2	1.87135	0	0	0	0	1.87135	0.596951	4.80703	2	1.59695	0	0.935676	0.596951	0	6.67838	2	0	0	3.72653	0.935676	2	0.596951	0.596951	2	0.935676	0	0	0.935676	0.596951	0	4.59695	0	3.40398	0	5.98476	2.93568
	ENSMUSG00000097032	135438640	chr3	minus	1.79085	0.596951	0	0	2	0	0	0	0	1	0.596951	0.596951	5.7427	10.404	136.795	443.496	66.916	28.8766	24.7632	14.857	8.92136	9.32348	3.59695	15.4058	8.92136	8.3878	19.1805	23.0376	5.72653	9.19483	6.53356	7.80703	1.93568	5.3878	0	4	0	4.06525	4.00093	2.3878	2.4683	0.935676	0	0	1.87135
	ENSMUSG00000029068	155812523	chr4	plus	9.19576	2.53263	0.935676	7.33965	2.59695	3.40398	4.67838	1.1939	0	10.2924	3.40398	3.58171	6.25916	8.14668	21.1162	18.2287	5.12958	3.12958	9.17866	4.59788	2	2.98476	2.1939	4.4683	5.17866	0	2.4683	12.8714	4.40398	4.72653	5.1939	0	4.06525	5.06525	0	10.4692	0.596951	7.92136	14.6802	7.59695	24.1491	16.3726	10.4702	19.697	9.51738
	ENSMUSG00000001098	114380466	chr5	minus	0	0	0	0	0	0	0	0	0	0	0	4	0	0	0	0	0	0	0	0	0	0	0	0	0	0	0	0	0	0	0	0	0	0	0	0	0	0	0	0	0	0	0	0	0
	ENSMUSG00000028668	136021658	chr4	minus	2.80703	0	0	0	0	0	0.596951	0	0	0	0	3	0.596951	0	0	2	0	0.596951	0	1	4.40398	0	0	0	0	1	0	0	2.93568	0	0.596951	0	0	0	0	0	0	3.7427	1	0	0	0	0	0	0
	ENSMUSG00000044715	105685418	chr12	plus	0	0	0	0	0	0	0	0	0	0	0	0	0	0	0	0	0	0	0	0	0	0	0	2.80703	0	0	0	0	1	0	0	0	0	0	0	7.74363	33.8769	205.391	268.756	7.98568	7.51738	9.93753	0	0.596951	0
	ENSMUSG00000021431	38204945	chr13	plus	0.596951	0	0	0.935676	1.87135	0	2.3878	0.935676	0	0	0	0	0	0	0	0.935676	0	0	0	0	0	0	0	0	0	0	0	0	0	0	0	0	2	0	0	0	0	0	0	0	0	0	0	0	0
	ENSMUSG00000085615	122106953	chr14	minus	0	0	0	0	0	0	0	0	0	0	0	0	0	0	0	0	0	0	1.1939	0	0	8.61405	0	0	0	0	0	0	1	0	0	0	0	0	0	0	0	0	0	0	0	0	0	0.935676	0
	ENSMUSG00000003200	56036564	chr17	minus	0	0	0.596951	0	0	0	0	0.596951	1.79085	0	0	0.935676	1	0	0	0	0	1	0	1.87135	0.596951	0.596951	1	0	1.53263	1	0.596951	0	1	0	0	0	0	1.93568	0	1.87135	0	0	0	0.935676	0.596951	0	1.87135	0	3.7427
	ENSMUSG00000037824	40966825	chr14	minus	0	0	0	0	0	0	0	0	0	0	0	0	0	0	0	0	0	0	0	0	0	0	0	0	0	0	0	1.87135	0	0	0	0	0	0	0	0	0	0	0	0	0	0	0	0	0
	ENSMUSG00000028517	105157367	chr4	plus	0	0	0	0	0	0	0	0	0	0	0	0	0	0	0	0	0	0	0.935676	0	0	0	0	0	0	0	0	0	0	0	0	0	0	0.935676	0	0	0	0	0	0	0	0	0	0	0
	ENSMUSG00000027803	57575801	chr3	minus	1.87135	1	1	0	0	0	0	0	0	0	0	0	0	0	0	0	0	0	0	0	0	0	0	0	0	0	0	0	0	0	0	0	0	0	0	0	0	0.935676	0	0	0	1.1939	4.17866	0.596951	0
	ENSMUSG00000047832	112829400	chr12	minus	0	0	0	0	0	0	0	0	0	0	0	0	0	0	0	0	0	0	0	0	0	0	0	0	0	0	0	0	0	0	0	0	0	0	0	2.1939	0	4.67838	3.59695	0	1	0	0	0	1.87135
	ENSMUSG00000029623	145140022	chr5	minus	0	1.79085	0	0.935676	2.72653	0	0	1.59695	0	0	1.79085	0	2.3878	0	0	3.93568	0.935676	1.1939	0.935676	0	0	0	1.87135	0.596951	0.596951	0	0.596951	0	0	0	0	0	0	1.87135	1	0	0.935676	0	0	0	0	0	0	0	1.1939
	ENSMUSG00000026283	93803977	chr1	plus	17.4711	40.4086	42.7159	48.362	34.2805	81.7868	23.1662	41.6998	24.9394	22.9875	18.665	8.34058	9.97044	8.53356	15.3244	1	3.32348	5.77561	3.6622	2	1.1939	6.9366	2.72653	4.9366	6.25916	7.24391	15.3415	9.92136	2.80703	14.5826	2.80703	2	2.12958	9.46923	5.53356	4	3.3878	10.8561	0.935676	4.12958	0	3.7427	5.00093	7.46923	8.79085
	ENSMUSG00000027349	117249739	chr2	plus	0	0	0	0	0	0	0	0	0	1.87135	0	0	0	0	0.935676	0	0	0	0	0	0	0	0	0	0	0	0	1015.56	1044.05	1131.17	93.5776	8.00093	51.2657	956.064	39.9723	0	0.596951	0	0	0.596951	0	0	0	0	0
	ENSMUSG00000028633	120570224	chr4	minus	0	0	0	0	0	0	0	0	0	0	0	0	0	0	0	0	0	0	0	0	0	0	0	1.53263	0	0	0	0	0	0	0	0	0	0	0.596951	0	0	0	0	0	0	0	0	0	1
	ENSMUSG00000033382	20896379	chr18	minus	0	0.935676	0	0	0	1.79085	0	0	7.00093	0	1	0	0	0	0	0.935676	0	0	0	0	1.79085	0	0	0	0	0	0	0	0	0	0	0	4	0	0	0.596951	0	0	0	0	0	0	0	0	0
	ENSMUSG00000002996	31950220	chr12	minus	1.59695	3	0	0	1.1939	0	0	0	0.596951	1.87135	1.53263	0.935676	1.87135	0	4.9366	0	2.80703	0.935676	2.87135	0	2.93568	1.87135	0	1.1939	0	5.27533	7.45306	13.0833	1.53263	0	0	0	0	1.87135	0	0	0	2.79085	1.53263	0	2.12958	1.79085	0	1.93568	3.6622
	ENSMUSG00000050088	14943255	chr17	plus	0	0	0	0	0	0	0	0	0	0	0	0	0	0	0	0	0	0	0	0	0	0	0	0	0	0	0	0	0	0	0	0	0	0	0	0	0	0	0	0.935676	0	0	0	0	0
	ENSMUSG00000057236	129335307	chr4	minus	0	0	0.596951	1.79085	0	0	0	0	0	0	0	0	0	0	0	0.596951	0	0	0	1	2	0	0	1.59695	0	0	0	1.87135	3.06525	0	0	1	6.61405	0.596951	0	0	0	5.06525	7.38873	0	0.596951	1	6.45306	0.596951	0.596951
	ENSMUSG00000041168	56626887	chr17	minus	0	0	0	0	0	0	0	0	0	0	0	0	0	0	0	0	0	0	0	0	0	0	0	0	0	0	0	0	0	0	0	0	0	0	0	0	0	1	0	0	10.5497	2	4.25916	1.87135	0
	ENSMUSG00000109008	80993567	chr7	minus	0	0	0	0	0	0	0	0	0	0	0	0	0	0	0	0	0	0	0	0	0	0	0	0	0	0	0	0	2.3878	0	0	0	0	0	0	0	0	0	0	0	0	0	3.93568	0	0
	ENSMUSG00000019471	21149923	chr9	minus	0	0	0	0	0	0	0	0	0	0	0	0	0	0	0	0	0.935676	0	0	2.1939	1.87135	0	0	0	0	0	0	0	0	0	0	0	0	0	0	0	0	0.935676	0	0	0	0	0	0	0
	ENSMUSG00000020516	86544768	chr11	minus	1.59695	0	0	2.4683	0	0	0	0	0	0	1	0	0	2.80703	0	0	0.596951	2	0.596951	5.19483	0.596951	0	0.596951	2	3.7427	6.25916	0.596951	0	0	0	0.935676	0	1	0	0	0	0	4.67838	1	3.93568	0	2	1.87135	0.935676	4.1939
	ENSMUSG00000034667	121626358	chr10	minus	0	0	0	0	0	0	0.935676	0	0	0	0	0	0	0	0	0	0	0	0	0	0	0	0	0	0	0	0	0	0	0	0	0	0	0	0	0	0	0	0	0	1.1939	0	4.80703	0	0.935676
	ENSMUSG00000026761	48949231	chr2	minus	0	0	0	0	0	0	0	0	0	0	0	0.596951	0	0	0	0	0	0	0	0	0.596951	0	0	0	0	0	0	8.27533	0.596951	1.79085	0	0	1.59695	5.59788	0.596951	0	0	9.25916	3.80703	4.4683	6.37256	3.53263	0	0	1
	ENSMUSG00000043644	120348731	chr11	plus	0	0	0	2	0	0.935676	0	1.87135	0	0.935676	0	0.935676	5.7427	1.1939	2.87135	0	0	0	0	1	0	0	0	0	1	0	1	6.7427	9.59788	1	0	8.40398	0	9.34058	1.79085	0.935676	0	4.06525	10.8894	11.4863	1	0	6.40398	0	0
	ENSMUSG00000039828	8099188	chr15	minus	0	0	0	0	0	0	0	0	0	0	0	0	0	0	0	0	0	0	0	1.87135	0	0	0	0	0	0	0	0	0	0	0	0	0	0	1.87135	0	0.935676	0	0	0.935676	0	0	0	0.935676	0
	ENSMUSG00000026034	58424022	chr1	minus	0.935676	0.596951	1	0	0	0	0.935676	0	2.12958	1	0	0	0	0	2.12958	1.1939	1	2.3878	0	1.1939	0	0	0	0	0	0	0	0	0	0	0	0	0	0	0	0	0	0	0	0	1.87135	0	0	0	2.59695
	ENSMUSG00000016619	84923389	chr15	plus	0	0	0	0	0	0	0	0	0	0	0	0	0	0	0	0	0	0	1	0	0	0	0	0	0	0	0	0	0	0	0	0	0	0	0	0	0	0	0	0	0	0	0	0	0
	ENSMUSG00000024732	10949229	chr19	minus	0	0	0	0	0	0	0	0	0	0	2.80703	0	0	0	0	0	0	0	0	0	0	2	0	0	0	0	0	0	0	0	0	0	0	0	0	0	0	1.53263	0.935676	1	1.87135	0	0	0	0
	ENSMUSG00000058301	70353271	chr8	minus	0	0	0	2.4683	0.935676	0.596951	1.79085	0	0	0	2.80703	0	0	0	0	0	0	0	0	0	0	0	0	0	0	0	0	0	0	0.596951	0	0	15.4873	0	0	0	0	0	0	2.12958	0.596951	0.935676	2.80703	0.596951	3.12958
	ENSMUSG00000000743	123212760	chr8	minus	0	0	0	0	2	0	1	0	0	0	0	0	0	0	0	0	0	0	0	0	0	1.87135	0	0	0	0	0.935676	0	0	2.80703	0	0	0	0.596951	0	0	0	1.87135	3.1939	0	0	0	0	0	0
	ENSMUSG00000107002	31948512	chr16	minus	0	0	1.79085	0	0	2.4683	0	2.4683	0	2.12958	0	0	0	4.33965	0	1	0	0	1.1939	3	0	0	0	1.1939	1.53263	0	0	1.53263	0.935676	0	0	1	0.935676	0	1.1939	0	1.1939	0	2.87135	0.596951	1.87135	0	0	0	0.596951
	ENSMUSG00000020946	103697696	chr11	minus	0	0.935676	0	1	0	0	0	0	0	0	0	0	0	0	0	0	0	0	0	0	0	0	0	0	0	0	0	0	0	0	0	0	0	0	0	0	0	0	0	0	0	0	0	0	0
	ENSMUSG00000056459	76369464	chr12	minus	12.8561	38.0561	66.2666	288.316	99.6938	70.6888	60.7817	24.8589	76.4157	0.596951	15.3744	3.4683	32.1162	23.9256	35.15	28.1162	71.7345	40.5549	61.5888	41.6183	22.8589	14.4692	2.72653	1	10.1314	58.2833	364.635	307.197	30.1976	51.4629	29.7936	54.361	28.7284	44.7821	5.11433	20.8089	27.472	17.6812	12.261	20.907	9.96951	20.3592	14.4549	34.4272	97.2731
	ENSMUSG00000029152	73292813	chr5	plus	0	0	2	0	0	0	0	0	0	0	0	0	0	0	0	0	0	0	0	0	0	0	0	0	0	0	0	0	0	0	0	0	0	0	0	0	0	0	0	0	0	0	0	0	0
	ENSMUSG00000008855	102230139	chr11	minus	0	1.1939	0	0	0	0	0	0	0.596951	0	0	0	0	0	0	0	0.935676	0	0	0	0.935676	0	0	0	0	0	0	1	0	0	0	0	0	0	0	0	0	1.1939	0	0	0	0	0	0	0
	ENSMUSG00000046841	84534022	chr10	minus	0	0	0	0	0	0	0	0	0	0	0	1.87135	0	2.80703	4.58171	0	0	0	0	0.935676	0	0	0	0	0.935676	3	0	0	0	0	0	0	0	0	0	0	0	0	0	0	0	0	0	0	0
	ENSMUSG00000027276	137116728	chr2	minus	0	0	0	0	0	0	0	0	0	0	0	0	0	0	0	0	0	0	0	0	0	0	0	0	0	0	0	0	0	0	0	0	0	0	0.935676	0	0	0	0	0	0	0	0.596951	0.935676	0
	ENSMUSG00000017307	164804831	chr2	minus	0	0	0	0	1.1939	0	0	0.596951	0	0	0	0	1.87135	0	0	0.935676	0	2.72653	0	0	0	0	0	0	0	0	0	1.79085	0	0.596951	1.87135	5.6622	0.935676	1	0	0	0	0	0	0	0	0	0	0	0
	ENSMUSG00000039967	34882942	chr4	minus	0	0	0	0	0	0	0	0	0	0	0	0	0	0	0	0.596951	0	0	0	0	0	0	0	1.1939	0	0	0.935676	0	0	0	0	0	0	0	0	0	0	0	0	0	0	0	0	0	0
	ENSMUSG00000032194	21798517	chr9	minus	1	1	0	3.93568	0	0	0.596951	0	0	0	0	0	0	0.935676	3	0	0	0	0	2.1939	0	0	1	0	0	0	1	1.87135	0	0	4.1939	0	0	0	0	0	0	0	0.935676	0	0	0	0.596951	2	0
	ENSMUSG00000034974	81183029	chr10	plus	38.3614	26.6659	5.79178	50.4586	37.472	21.2772	39.2952	23.7464	92.8682	17.4863	20.2296	30.1504	25.0528	59.1069	64.0431	49.9422	59.0255	26.2629	10.3244	9.74363	12.8732	48.8959	4.3878	31.7007	32.2147	37.1662	39.5077	36.0876	31.1976	15.9223	31.3934	57.348	23.1495	91.6927	21.2781	60.5419	100.532	47.3462	18.7927	78.317	23.7293	9.59881	8.46923	49.6373	35.4873
	ENSMUSG00000025451	119428930	chr13	plus	0	0	0	0	0	0	0	0	0	0	0	0	0	0	0	0	0	0	0	0	0	0	0	0	0	0	0	0	0	0	0	0	0	0	0	0	0	0	0	0	0	0	0	0	2.98476
	ENSMUSG00000031754	94037021	chr8	minus	0	0	0	0	0	0	0	0	0	0	0	0	0	0	0	0	0	0	0	0	0	0	0	0	0	0	0	0	1.1939	0	0	0	0	0	0	0	0	0	0	0	0	0.935676	1.1939	3.93568	0
	ENSMUSG00000046711	27556652	chr17	plus	6.67838	0	4.6622	4.67838	8.42108	10.211	5.7427	5.4683	2.4683	2.59695	4.85611	0	0	3.06525	9.74363	9.61498	18.9223	4.93568	8.211	1.93568	7.59788	5.61405	2.93568	8.98568	9.66313	35.4086	41.8446	24.1958	6.80796	10.9366	7.6622	16.5516	18.9866	6.6622	16.4387	68.3824	37.6507	43.926	10.0019	8.71128	12.2601	4.25916	0.596951	4.40398	11.9704
	ENSMUSG00000006494	71873318	chr2	plus	0	3.80703	0	0	0	0.596951	0.935676	0	0	3	0	0	2.59695	0	10.2753	0	0	0	4.33965	8.66313	1.53263	0.935676	1.1939	0	0	0.935676	2.72653	0.935676	0	3.7427	2.93568	0	0	0	2.80703	0.596951	3.7427	22.3577	18.8903	15.8741	10.018	12.9375	16.6812	0	1.59695
	ENSMUSG00000057134	67548953	chr10	minus	0	0	0	0	0	0	0	0	0	2	1.53263	0	0	0	0	0	0	0	0	0	3	0	0	0	0	0	0	0	0	0	3.59695	0.596951	0	0	0	0	0	0	2.3878	0	0	0	0	0	0
	ENSMUSG00000035941	85749293	chr9	minus	0	0	0	0	0	0	0	0	0	0	0	0	0	0	0	0	0	0	0	0	0	1	3.59695	2.87135	0	0	0	0	0	0	0	0	0	0	0	0	0	0	0	0	0	0	0	0	0
	ENSMUSG00000030055	87811779	chr6	minus	6.00093	1	8.40398	1.1939	1.79085	6.13051	0	2.1939	2.12958	4.77561	10.5817	14.5345	6.54973	3	1.53263	5.00093	0	2.1939	3.6622	11.857	2.53263	4.93568	0.596951	2.93568	9.14668	2.4683	5.58171	2.12958	4.72653	7.87228	7.45306	6.54973	0	0	4.25916	0	3.3878	0	3.87135	1.1939	7.53356	0.935676	2.12958	5.19483	2.3878
	ENSMUSG00000031353	162760478	chrX	plus	0	0.596951	2	0	0	0	0	0	0	0	0	0	3.40398	0	0.935676	0	0	1.87135	0.935676	0	0	0	0	1.79085	0	0	0	0	2.80703	0	2.3878	8.71128	0	1.87135	0	1.79085	0	8.4683	16.5183	16.0848	3.32348	0.596951	0.935676	1	0
	ENSMUSG00000003382	87525614	chr3	plus	0	0	0	0	0	0	0	0	0	0	0	0	0	0	0	0	0	0	0	0	0	0	0	0	0	0	0	0	0	0	0	0.596951	0	0	0	0	0	0	0	0	0	0	0	0	0
	ENSMUSG00000042790	45906884	chr9	minus	0	1.53263	0.935676	1.1939	0	1.79085	0	0	0	0	0.935676	0	0	1.1939	0.935676	0	0	0	0	0	4.67838	0.935676	0	0	0.935676	0	0	3.06525	0	0	0	0	0	0	1.87135	0	0	2.93568	1	0	0	3.40398	0	0	0
	ENSMUSG00000072235	98953549	chr15	minus	0	0	0	0	0	0.596951	0	0	0	0	0	0	0	0	0	0	0	0	0	0	0	0.596951	2.4683	1.59695	0	0	0	0	0	0	0	0	0.596951	0	0	0	5.79085	2.3878	0	0	0	0	0	0	0
	ENSMUSG00000020477	5707687	chr11	minus	5.61405	0.596951	4.79085	2.3878	7.59695	14.9704	11.2763	3.87135	2.72653	7.67838	13.5336	10.6317	2.87135	12.647	12.0824	6.7427	17.2601	16.9214	3.87135	3	14.4211	0	17.1162	6.1939	12.5826	4.06525	8.12958	2.4683	0.596951	4	3.06525	1.79085	2.1939	3.3878	2.59695	3.4683	2	12.7275	15.1958	8.4683	3.3878	3.92043	3.4683	3.1939	0.596951
	ENSMUSG00000031918	13749270	chr9	plus	0	0	0	0	0	0	0	0	0	0.935676	0	0	0	0	0	0	0	2.98476	0	0	0	0	0.935676	0	0	0	0	0	0	0	0	0	0	0	0	0	0	0	0	0	0.935676	0	0	0	0
	ENSMUSG00000071477	48048494	chr6	minus	0	0	0	0	0	0	0	0	0.935676	0	1	0.596951	0.596951	0	1.79085	0	0	0	0	0	0	0	0	0	0	0	0	0	0	0	0	0	0	0	0	0	0	0	0	0	0	0	0	0	0
	ENSMUSG00000029192	36582387	chr5	minus	0.596951	0	0.935676	1.79085	0	0	0	2.80703	2.12958	0	0	0	1.87135	0	0	0	1.87135	0	0	0	0	0	2	0	2.80703	2	0	0.596951	0.596951	0	0	0.935676	0	0.596951	0.596951	0	0	1.1939	2.80703	0	0.935676	0	0	1.87135	0
	ENSMUSG00000047407	70851209	chr17	minus	11.0662	9.17959	19.6631	86.1413	19.068	176.525	150.862	358.626	84.3675	67.5759	43.2967	29.3744	276.539	86.1266	66.333	62.0909	49.5406	137.484	86.0141	54.4611	221.612	315.332	155.135	76.7183	92.8574	31.7141	25.6988	35.5845	22.747	43.7632	145.828	16.9061	6.79178	16.5183	21.8418	9.76036	30.3439	63.2205	57.9623	99.9188	42.9232	5.98476	14.6165	19.858	14.5836
	ENSMUSG00000021693	107022355	chr13	minus	0	0.935676	0.935676	49.7672	89.3393	36.2629	49.3309	8.40491	15.7284	9.85704	7.40398	8.26008	17.2763	12.2924	0.935676	0	6.59788	0	0	3.1939	6.19483	4.33965	4.85611	3.59695	12.1638	3.6622	18.0842	1.53263	0.935676	2.12958	3.53263	1.53263	2.4683	4.00093	0	1.79085	0	0	0.596951	0.935676	1.87135	0.935676	0.935676	0	0.596951
	ENSMUSG00000030759	113513889	chr7	plus	0	0	0	0	0	0	3	0	0	0	0	0	0	0	0	0	0	0	0	0	0	0	0	0	0	0	0	0	0	0	0	0	0	0	0	0	0	0	0	0	3	0	0	0	0.935676
	ENSMUSG00000024359	34954334	chr18	minus	0	0	0	0	0	0	0	0	0	0	0	0	0	0	0	0	0	0	0	0	0.596951	0	0	0	0	1.87135	3.4683	0	0	0	0	0	3	0	0	3.7427	0	1.1939	0	3.80703	0	1.87135	0	0.935676	0
	ENSMUSG00000027583	181459426	chr2	minus	0	0	0	0	0	0	0	0	0	0	1.1939	0	0	0	0	0	0	0	0	0	0	0	0	0	0	0	1.1939	0	0	0	0	0	0	0	0.935676	0	2.12958	1.79085	3.1939	9.59788	4.7427	33.3601	56.2833	21.8418	14.2287
	ENSMUSG00000053175	19822755	chr7	minus	0	0.596951	0	0	0	0	0	0	0	0	0	0	0	1	0	0	0	0	0	0	0	0	0	2.93568	23.6808	57.6193	37.3592	26.7308	47.3467	9.11433	16.5183	2.12958	1.59695	2.3878	2.93568	1.87135	12.2592	15.0348	8.14668	10.0824	5.25916	6.46923	2.1939	2.87135	3.58171
	ENSMUSG00000007815	108306446	chr9	plus	0	0	0	0	0	0	0	0	0	0	0	0	0	0	0	0	0	0.596951	0	1.93568	0	0	0	0	0	0	0	0	0	0	1.93568	3	0	0	0	0.596951	1	0	0	0	1	7.54973	5.87135	0	0.935676
	ENSMUSG00000090733	90213648	chr3	minus	0	0	0	0.596951	2	0	0	0	0	0	0	0	0	0	0	0	0	0	0	0	4	0	0	0	0.596951	0	0	0	0	0	0	0	0	0	0	0	3.1939	0	0	0	0	0	0	0	0
	ENSMUSG00000038187	113369305	chr7	minus	0	0	0	0	0	0	0	0	0	0	0	0	0	0	0	0	0	0	0	0	0	0	0	0	0	0	0	0	0	0	0	0	0	0	0	0	0	0	0	0	0	0	0	0	0
	ENSMUSG00000060708	36748667	chr5	minus	0	0	0	0	0	0	0	0	0	0	0	0	0	0	0	0	0	0	0	0	0	0	0	0	0	0	0	0	0	0	0	0	0	0	0	0	0	0	0	0	0	0	0	0	0
	ENSMUSG00000033444	75212138	chr10	plus	0	0	0	0	0	0	0	0	0	0	0.596951	0	0	0	0	0	0	0	0	0	1.1939	0	4.67838	3.40398	0	0	0	0	0	0	0	0	0	0	0	0	0	1.87135	0	0	3	0	0	0	0
	ENSMUSG00000024163	24936977	chr17	minus	12.4854	1.93568	4.80703	0	0	1.1939	0	1.53263	3.59695	4.3878	3.7427	2.72653	6.11433	2.1939	2.1939	0	4.00093	2.53263	0.596951	8.74363	5.27533	2	2.3878	0	4.4683	0.596951	8.14668	2	0.596951	5.33965	2	5.25916	2.79085	4.59788	12.9375	8.19483	5.25916	2.12958	3.87135	4.4683	3.53263	5.33965	0	3.7427	0
	ENSMUSG00000047187	8535616	chr4	plus	0	0	0	0	0	0	0	0	0	0	0	0	0	0	0	0	0	0	0.935676	0	0	0	0	0	0	0	0	0	0	0	3	0	0	0	0	0	0	0	0	0	0	0	0	0	0
	ENSMUSG00000032002	7184549	chr9	plus	0	0	0	0	1	0.935676	0	0	0	0	0	0	0	0	0	0	0	0	0	0	0	0	0	0	0	0	0	0	0	0	0	0	0	0	0	0	0	0	0	0	0	0	0	0	0
	ENSMUSG00000046447	138454943	chr4	plus	0	0	1	2.80703	4.80703	1.87135	5.93568	0	0	1.93568	0	6.33965	2.72653	0	4.32348	1.53263	0	0.596951	4.85611	1.59695	0.596951	1.1939	0.935676	7.72653	7.9366	3.6622	6.61405	9.211	15.0833	1.53263	1.93568	8.00093	4.9366	16.2934	18.6973	8.13051	2.87135	14.1638	28.0537	24.0199	21.2138	8.53356	21.5845	8.11433	1.87135
	ENSMUSG00000032481	110132061	chr9	plus	0	0	0	0	0	0	1	0	0	0	0	0	2.93568	0	0	3.93568	0	0	0	0	1.1939	0	0	0	0	0	0	2	0	0	0	2	0	0	0	3	1.93568	0	0.935676	0.596951	1	1.79085	0	2.80703	0
	ENSMUSG00000033728	76710641	chr15	plus	0	2.93568	0	2.87135	0.935676	0	0	0	0	0	0	0	0	1.53263	0	0	3.58171	0	3.06525	0	2.53263	1.1939	0	0	0.935676	0	0	1.79085	1.53263	0.935676	0	0	2.12958	0	0	4.85611	1.59695	0	4	1.87135	0	0	1.87135	0.596951	0.935676
	ENSMUSG00000002393	71381929	chr8	minus	0	0	0	0	0	0	0	0	0	0	0	0	0	0	0	0	0	0.596951	0.596951	0	0	0	0.935676	0	2	0	0	0	0	1	0	0	0	0	1.1939	0	1	0	0	0	0	0	0	0	0
	ENSMUSG00000026797	32847206	chr2	minus	0	0	4	0	0	0	0	0	0	0	0	0	0	0	0	0	0	0	0	0.596951	0	0	0	0	0	0.935676	0	0	0	0	0	0	0	0	0	0	0	0	0	0	0	0	0	0	0
	ENSMUSG00000048118	71016026	chr12	plus	0	0	0	0	0	0	2.87135	0	0	0	1.53263	0.935676	1.53263	0	0	0	0.935676	0	1.59695	0	0	0	0	0	0	0	0	0.935676	0	0	0	0	0	0.935676	0	0	0	0	0	0	0	0	0	0	0
	ENSMUSG00000026755	39008138	chr2	plus	0.596951	2.79085	0	1.79085	1.93568	4	2.79085	2.87135	4.67838	0	0.596951	5.53356	2	2.4683	0	2.87135	1.1939	0	1.87135	1.53263	2.4683	8.67838	2	5.92043	0.935676	1	2.1939	0	1.87135	0	0	2.80703	0	1.1939	0	0	0	0.596951	1.93568	0	0.935676	0	0	0	0
	ENSMUSG00000042535	79690930	chr15	plus	0	2.3878	0	0.596951	0.935676	0	1.87135	4.1939	1.87135	0	0	0.596951	1.59695	0	0	0	0	0	0	0	0	0	0	0.935676	1	1	5.40398	0	6.12958	2.80703	5.93568	2.12958	0.935676	1.79085	2.80703	0	0	0	0	0	2.4683	0.596951	0.935676	0	3.79085
	ENSMUSG00000044465	105400008	chr7	minus	0	0	0	0	0	0	0	0	0	0	0	0	0	0	0	0	0	1	1.1939	0	0	0.596951	0	0	0	2	0	0	0	0	0	0	0	0	0	0	0	0	0	0	0	0	0	0	0
	ENSMUSG00000001105	78536507	chr11	plus	0	0	0	0	4	0	0	1	0	0	0	0	0	0	0	0	0	0	0.935676	0	3	0	0	1	0	0	0	0	0	1	0	0.935676	7.54973	0	0	0	0	0	0.935676	4.67838	0	0	0	0	0
	ENSMUSG00000029817	49264030	chr6	minus	0	0	0	0	0	0	0	0	0	0	0	0	0	0	0	0	0	0	0	0	0	0	0	0	0	0	0	0	0	0	0	0	0	0	0	0	0.935676	1.1939	0	0	0	1	0	0	0
	ENSMUSG00000035642	97579441	chr7	minus	0	0	0	1	1.1939	0	0.935676	0	0	0	0.935676	0	0	0.935676	3	2.79085	0	4.40398	6.98568	21.6964	6.25916	214.773	202.664	6.33965	13.7122	16.3101	12.3406	0	16.2763	5.7427	2.3878	7.61405	1.93568	2.53263	2.72653	5.00093	8.51738	45.2157	55.2181	34.4754	41.4748	17.5826	11.3897	7.59788	13.5988
	ENSMUSG00000049305	108460561	chr9	plus	2.4683	0	0	0	0	0	0	0	2	0	0	0	0	0	0	0	0	0	0	0	0	0	0	0	0	0	0	0	0	0	0	0	0	0	0	0	0	0	0	0	0	0	0	0	0
	ENSMUSG00000031109	49288212	chrX	minus	0	0	0	0	0	0	0	0	0	0	0	0	0	0	0	0	0	0	0	0	0	0	0	0	0	0	0	0	0	0	0	0	0	0	0	0	0	0	0	0	0	0	0	0	0
	ENSMUSG00000025016	41263989	chr19	minus	3	0	1.93568	0	0	0.596951	2	0	1.59695	0	0	0	0.596951	0	3.58171	12.5345	9.66313	3.4683	0.596951	1.1939	0.596951	0	0	0.596951	0	2	0	0	0	0	0	0	0.596951	1.1939	0	0	0	1.79085	0	0	3.40398	0.596951	1.87135	1	5.61405
	ENSMUSG00000037210	34369951	chr5	plus	7.72746	24.0671	2	1.87135	8.05001	8.08236	5.33965	20.5202	11.0019	11.4058	12.404	3.06525	26.7302	26.826	10.1948	5.87228	18.858	8.72746	7.80796	4.33965	8.9366	5.71128	10.7275	3.80703	6.58171	10.857	18.1967	3.7427	8.98476	12.0662	6.06525	13.2439	1.59695	21.0833	8.32348	8.211	15.211	12.647	7.6622	20.1	29.9241	8.24391	5.59788	15.0833	13.1958
	ENSMUSG00000063760	31609687	chr10	minus	0	0	0	2.80703	0	0	0	0	0	0	0	0	0	0	0	0	0	0	0	0	0	0	0	0	0	0	0	0	0	0	0	0	0	0	0	0	0	0	0	0	0	0	0	0	0
	ENSMUSG00000026626	191397002	chr1	minus	0	0	0	0	0	0	0	0	0	0	0	0	0	0	0	0	0	0	0	0	0	0	0	0	0	0	0	0	0	0	0.935676	0	0	0	0	0	0	0	0	0	0	0	2.87135	0	0
	ENSMUSG00000021929	61439817	chr14	minus	0	0	0	0	0	0	0	0	0	0	0	0	0	0	0	0	0	0	0	0	0	0	0	0	0	0	0	0	0	0	0	0	0	0	0	0	0	0	0	0	0	0	0	0	0
	ENSMUSG00000021374	46727977	chr13	minus	0	0	0	0	0	0	0	0	0	0	0	0	1.79085	0	0	0	0	0	0	0	0	0	0	0	0	0	0	0	0	0	0	0	0	0	0	0	0	0	0	0	0	0	0	0	0
	ENSMUSG00000037960	49215995	chr13	minus	0	0	0	0	0	0	0	0	0	0	0	0	0	0	0	0	0	0	0	0	0	0	0	0	0	0	0	0	0	0	0	0	0	0	0	0	0	0	0	0	0	0	0	0	0
	ENSMUSG00000005813	138489389	chr3	minus	0	0	0	0	0	0	0	2.80703	1.53263	0	0	0	0	0	0	0	0	0	0	0	0	0.935676	0	0	0	0	0	0	0	0	0	0	0	0	0	0	0	0	0	0	0	0	0	0	0
	ENSMUSG00000031068	137437660	chr7	plus	0	0	0	0	0	0	0	0	0	0	0	0	0	0	0	0	1	0	0	0	0	0	0	0	2.79085	1.59695	0	0	0	0	0	0	0	0	0	0	0	0	0	0	0	0	0	0	0
	ENSMUSG00000025173	121354409	chr11	minus	5.53356	0	0	0	0	0	0	0	0	0	0	0	0	0	5.45306	2	0	0	0	0	0	0	0	0	0	0	0	0	0	0	0	0	0	0	0	0	0	0	0	1	0	0	0	0	0
	ENSMUSG00000038212	65112922	chr13	minus	0	0	0	0	0	0	0	0	0	0	0	0	0	0	0	0	0	0	0	0	0	0	0	0	0	0	0	0	0	0	0	0	0	1	0	0	0	0	0	0	0	0	0	0	0
	ENSMUSG00000045294	28071367	chr5	plus	0	0	0	0	0	0	0	0	0	0	0	0	0	0	0	3	0	0	0	0	0	0	0	0	0	0	0	0	0	0	0	0	0	0	0	0	0	0	0	0	2.72653	0	0	0	0
	ENSMUSG00000000838	68678582	chrX	plus	0	0	0	0	0	0	0	0	0	0	0	0	0	0	0	0	0	0	0	0	0	0	0	0	0	0	0	0	0	0	0	0	0	0	0	0	0	0	0	0	0	0	0	0	0
	ENSMUSG00000096210	79028450	chr15	plus	4.67838	0	0	3.4683	1	0	0	0	0	0	0	2.72653	0	0	0	0	4.1939	0	0	0	0	0.935676	3	2.3878	0	0	0.596951	1	0	4.77561	0	5.61405	4.7427	0.596951	0	6.45306	7.00093	0.596951	2.79085	1.87135	5.61405	9.19483	37.1028	25.5683	42.958
	ENSMUSG00000106978	65764357	chr5	minus	0	0	0	0	0	0.596951	0	0.935676	0	0	0	0	0	0	0	0	0	0	0	0	0	0	0	0	0	0	0	0	0.935676	2.93568	0	0.596951	1	0	0	0.935676	0	0	9.92136	0	0	0	0	0	2.80703
	ENSMUSG00000021116	78862052	chr12	plus	0	1	0.596951	1.87135	0	0	0	1.1939	0	0	0	0	2	0	0.935676	0	1.1939	1.53263	0	1.87135	0	2.4683	2.3878	0	0	0	0.935676	0	1.79085	0	0	0.596951	0	0	0	0	3.06525	1.87135	0	2.59695	0.935676	1.87135	0	2	14.1305
	ENSMUSG00000025935	13589864	chr1	minus	0	0	0.596951	0	0	0	0	0	0	0	0	0	0	0	0	0	0	0	0	0	0	0	0	0	0	0	0	0	0	0	0	0	0	0	0	0	0	0	0	0	0	0	0	0	0
	ENSMUSG00000038095	124425584	chr5	minus	0	0	0	0.935676	0	0	0	0	0	0	0	0	0	0	0	1.79085	0	0.596951	0.935676	0	2.3878	0	0	0	0	1	0	0	1	3.80703	7.48541	1	0	1	3	0	1	2.12958	7.87228	0	1.79085	0	0.596951	1	3.7427
	ENSMUSG00000061136	53191250	chr2	minus	0	0	0	0	0	0	0	0	0	0	0	0.935676	0	1	0	0	0	0	0	0.596951	0.596951	1	0.935676	0	0	0	0	0	0	5.71128	0	0	20.6479	1.87135	1.79085	4.67838	8.80703	20.6641	15.8418	2.12958	3.80703	3.1939	5.7427	5.72653	4.17866
	ENSMUSG00000079658	16657042	chr1	minus	0	0	0	0	0	0	1	0	0	1.1939	0	2	0	0	0	0	1.1939	0	0	0	0	0	0	0	0	1.79085	1.59695	0	0	0	0.596951	0	0	0	0	0	0	0	0	0	0	0	0	0	0
	ENSMUSG00000024889	4625645	chr19	minus	0	0	0	0	0	0	2	0	0	0	3.7427	3.7427	0.596951	0	1.87135	0	0	0	0	0	0	0	0.596951	0	0	0	0	1.1939	0	0	0	0	0	0	0	0.596951	1.1939	0	0	0	0.596951	6.54973	0	0	0
	ENSMUSG00000047804	61930225	chr11	minus	0	0	0	0	0	0	0	0	0	0	0	0	0	0	0	0	0	0	0	0	0	0	0	0	0	0	0	0	0	0	0	0	0	1.1939	0.596951	0	0	0	0	0	0	0	0	0	0
	ENSMUSG00000085143	95309878	chr11	plus	0	0	0	0	0	0	1.87135	0	0	0	0	0	0	0	0	0	0	0	0	0	0	0	0	0	0	0	0	0	0	0	0	0	0	0	0	0	0	0.596951	0	0	1	0	0	0	0
	ENSMUSG00000031776	94666789	chr8	plus	9.72746	3.72653	0	3.58171	10.7436	2.87135	3.72653	4.1939	1	8.77561	6.3878	3	0.935676	5.3878	2.4683	0.935676	1.53263	0.935676	6.59695	0.935676	0	4.59788	0	2.4683	7.11433	0	2	0.596951	1.1939	0	5.19483	0	4.79085	5.6622	5.32348	1	3	4.53263	1	19.9061	6.87135	2	4.85611	1	11.9857
	ENSMUSG00000061436	38876173	chr6	minus	0	0	0	0	0	0	0	0	0	0	0	0	0	0	0	0	0	0	0	0	0	0	0	0	0	0	0	0	0	0	0	0	0	0	0	0	0	0	0	0	0	0	0	0	1
	ENSMUSG00000020741	74649545	chr11	plus	0.596951	0	0	0	0	0	0	0	0	0	0	0	0	0	0	0	0	0	0	0	0	0	0	0	0	0	0	0	0	0	0	0	0	0	0	1	2.80703	0	0	1.53263	0	0	0	0	0
	ENSMUSG00000037958	77078422	chr11	minus	1.93568	1	0	0	0	0	0	0	0.935676	0	0	0	0	0	0	0	0	0	0	0	0	0	0	0	0	0	0	0	0	0	0	0	0	0	0	0	0	0	0	0	0	0	0	0	0
	ENSMUSG00000003233	20517064	chr16	plus	6.25916	4.87135	9.67931	3.98476	5.98476	5.87228	1.1939	1.1939	12.2439	0	0.596951	3.4683	1	1.1939	3.72653	20.3906	3.79085	4.32348	2.1939	13.7436	6.19483	12.9537	1.87135	3.93568	5.53356	2.87135	0.935676	0	0.596951	1.53263	0.935676	1.87135	9.211	0	3.92043	0.935676	5.51738	1.93568	1.87135	1.87135	0	0	3.59695	0.935676	0
	ENSMUSG00000041057	71616252	chr17	plus	0	0	0	0	0	0	0	0	0	0	0	0	0	0	0	0	0	0	0	0	0	0	0	0	0	0	0	0	0	0	0	0	0	0	0	0	0	0	0	0	0	0	0	0	0
	ENSMUSG00000006024	16098603	chr7	plus	0	0	0	0	0	0	0	0	0	0	0	0	0	1.1939	0	0	0	0	0	0	0	0	0	0	0	0	0	0	0.596951	0	0	1	0	0	2.93568	0	0	0	0	0	0	0.935676	0	0	0
	ENSMUSG00000021840	47298308	chr14	plus	6.87228	6.51738	1.53263	2.80703	0	1.87135	2.80703	3.53263	1.1939	1	11.4854	3.12958	1	0	1	3.59695	4.3878	4.98476	3.1939	2.1939	1.87135	0	0	0	0.596951	0	2.93568	0	3.7427	0	4.3878	3.06525	0.935676	5.61405	1.87135	0.596951	1.1939	2.4683	0	1.59695	0	0	2.4683	2.93568	1
	ENSMUSG00000025582	119547753	chr11	minus	0	0	0	3.87135	2.87135	1.87135	1.87135	2.1939	3.32348	1.79085	0	1.53263	0.596951	0	0.935676	0	0	0	0.935676	0	0	0	0	0	0	1.1939	2	1.87135	0	0	0	0	0	2.80703	0	0	0	0	3.80703	0	0.596951	0	0	0	0
	ENSMUSG00000029319	100674252	chr5	minus	0	0	0.596951	0	0	0	0	0	0	0	0	0	0	0	1	0	0	0	0	0	0	0	0	0	0	0	0	0	0	0	0	0.935676	0	0	0	0	0	0	0	0	0	0	0	0	0
	ENSMUSG00000029267	108065716	chr5	plus	0	0	0	0	0	0.596951	0	1.79085	0.935676	3.7427	0	0	0	1	0	0.935676	2.93568	0	0	0	1	1.93568	0	0.935676	0	0	0	0	1.87135	0	0	0	0.596951	0	0.596951	0.935676	0	0	0	2.12958	0	2	1	0	0
	ENSMUSG00000026095	53352653	chr1	minus	0	0	0	0	0	0	0	0	0	0	0	0	0	0	0	0	0	0	0	0	0	0	0	0	0	0	0	0	0	0	0	0	0	0	0	0	0	0	0	0	1	0	0	0	0
	ENSMUSG00000024150	87265880	chr17	minus	0	0	0	0	0	0	0	0	2	0	0	0	0	0.596951	0	0	0	0	0	1.1939	0	0	0	0	0	0	0	0.935676	0	0	0	0	0	0	0	0	0	0	0	2	0	0	0.596951	0	0
	ENSMUSG00000040852	84511900	chr17	plus	2.80703	0	0	0	0	0	0	0	0	0	0	0	0	0	0	0	0	0	0	0	0	0	0	3.72653	0	0	0	0	0	0	1.53263	0	0	0.596951	4	21.5202	12.4702	1.79085	4.33965	3.40398	1.87135	14.293	5.17866	4.3878	3
	ENSMUSG00000027006	80315711	chr2	plus	1	0	0	3	1	0	0	0	0	0	0	0	0.935676	0	0	0	0	0	0	0	0	0	0	0	1	5.96951	0	0	0.935676	0	0	0	0	0	0	1.1939	1	0	0	0	0	1.1939	3.7427	0	0
	ENSMUSG00000020674	29938050	chr12	plus	0	0	0	0	0	0	0	0	0	0	0	0	0	0	0	0	0	0	0	0	0	0	0	0	0	0	0	0	0	0	0	0	0.596951	0	0	0	0	0	0	0	0	0	0.935676	0	0
	ENSMUSG00000038646	81762991	chr7	plus	0	0	0	0	0	0	0	0	0	0	0	0	0	0	0	0	0	0	0	0	0	0	0	0	0	0	0	0	0	0	0	0	0	0	0	0	0	0	0	0	0	0	0	0	0
	ENSMUSG00000018209	164074180	chr2	plus	0.596951	2.87135	2.12958	1.59695	2.3878	0	3	1.53263	2.3878	9.35676	0	0.596951	0	0	0.596951	4.80703	0	1	0	0.935676	0	1.93568	0	0	0	0.935676	0	0	0	0	0	0	0	0.596951	0	0	0	0	0	0.596951	0	0	2.98476	0	2
	ENSMUSG00000029048	155086306	chr4	minus	3.40398	2.12958	5.27533	0.935676	4.00093	5.19483	0	2	6.40398	1	2.4683	0	7.98568	7.59788	6.72746	5.59788	1.1939	2.12958	8.79178	2.12958	2.3878	17.8265	0.935676	0	0	4.17866	5.19483	6.90519	3.80703	6.79085	9.09909	8.9366	4.59788	6.27533	8.61405	11.7284	6.80796	9.24391	10.1153	13.7122	6.38873	0.596951	7.98568	7.59788	6.40398
	ENSMUSG00000025993	45925582	chr1	minus	0	0	0	0	0	4.00093	2	0	2.4683	2.3878	1.1939	0	42.1357	41.2824	14.2448	15.0357	4.12958	1.1939	14.3244	40.1857	9.9366	8.16341	8.43781	1.79085	2.98476	2.59695	0	1.79085	4.1939	2	3.40398	1.59695	0.596951	1.79085	2.59695	0.596951	2.3878	0	0	1.79085	0	0	2.87135	0	2.79085
	ENSMUSG00000025499	141193959	chr7	minus	0	0	0	0	0	0	0	0	0	0	0	0	0	0	0	0.935676	0	0	1.87135	0	0	0	0	0	0	0	0	0	0	0	0	0	0	0	0	1	0	0	0	0	0	0	0	1.1939	0
	ENSMUSG00000036873	145938037	chr3	plus	7.85611	9.66313	36.522	18.3415	30.1671	22.3101	13.1805	18.5997	10.3887	13.4692	9.58171	0	9.30824	6.33965	1.93568	14.0991	12.7765	24.068	6.56646	12.7436	12.6631	24.1976	3.7427	0.596951	7.6622	15.7918	26.0509	5.72653	1.93568	6.87135	1.59695	10.6141	2.80703	17.8089	13.7275	7.38873	7.211	11.7427	4.32348	48.5739	15.3906	50.3952	38.0547	11.3887	28.876
	ENSMUSG00000031839	119344507	chr8	plus	0	0	0	0	0	0	0	0	0	0	0	0	0	0	0	0	0	0	0	0	0	0	0	0	0	0	0	0	0	0	0	0	0	0	0	0	0	0	0	0	0	0	0	0	0
	ENSMUSG00000006262	88720947	chr5	plus	0	0	0.935676	0	0.935676	0	0	0	0	0	0	0	0	0	0	0.596951	0	1.87135	0	0	0	0	0	0	0	0	0	0	0	0	0	0	0	0	0	0	1.1939	0	0	0.935676	0	0	0	0	0
	ENSMUSG00000064141	120951644	chr4	minus	0	0.935676	3.58171	1	0	0	0	0	1.53263	0	0	0	6.7427	0	1.87135	4.1939	0.935676	0	2.4683	7.93568	0.935676	0	0	0	0	0	0	3.32348	2.87135	3	1.53263	4.00093	4.12958	0.935676	1	1.53263	2.12958	0	0	0	0.935676	0	3.06525	0.935676	3.4683
	ENSMUSG00000020265	77606225	chr10	plus	18.4378	20.8265	25.5845	8.34058	8.32348	21.5845	4.58171	6.17866	19.2458	1.59695	4.98476	9.34058	10.9375	6.79085	26.4549	30.0043	6.25916	41.7141	20.2939	1	5.9366	8.11433	15.3235	9.50214	22.0528	6.72653	10.1948	7.30824	18.3744	4.59695	13.2601	17.4869	7.85611	31.6669	18.858	12.1314	34.1028	14.1948	12.1467	15.9204	16.2939	11.4531	20.2458	13.3253	18.3735
	ENSMUSG00000022247	10485934	chr15	minus	0	0	0	0	0	0	0	0	0	0	0	0	0	0	0	0	0	0	4.79085	0.596951	7	0	0	0	0.935676	0	0	0	0.935676	2.80703	0.596951	1	0	0.596951	0	0	0	0	0	0	0	0.935676	1	0	0
	ENSMUSG00000039473	5050090	chr16	plus	0	0	0	0	0	0	0	0	0	0	2.80703	0	1.87135	0	0	0	0	0	0	0	0	0	0	0	0	0	0	0	0	0	0	0	0	0	0	0	0	0	6.25916	0.935676	0	2.80703	0.935676	0.935676	0
	ENSMUSG00000003344	80656494	chr10	minus	2.80703	4.67838	1	2.98476	8.40398	1.87135	4.17866	4.32348	1.53263	3.06525	2.98476	0	0.935676	4.00093	6.79085	5.33965	1.1939	2.80703	4.85611	2.4683	3.7427	2.1939	2.4683	2.72653	7.48541	4.32348	3.92043	6.67838	1.87135	7.33965	2.12958	7.40491	0.596951	1.53263	13.0357	8.211	1.87135	10.9061	12.5997	4.3878	0	7.06618	0	0	1.1939
	ENSMUSG00000022555	76511967	chr15	minus	0	2.80703	0	0	0	0	0.596951	0	0.596951	0	0	0.935676	0	0	0	0	0	1.93568	0.935676	1.87135	0	0	0	0	0	0	0	0	0	0	0	1.59695	0	1.59695	1	0	0	0	0	0	0	0	0	0	2.3878
	ENSMUSG00000090213	167661527	chr2	minus	0	0	0	0	0	0	0.935676	0	0	0	0	0.596951	0	0	0	0	0	0	0	0	0	0	0	0	0	0.596951	0	0	0	0	0	0	0	0	0	0	0	0	0	0	2.87135	0.596951	0	0	1
	ENSMUSG00000034940	83964432	chr11	plus	0.596951	2.93568	0	1.87135	9.72653	0	0	2.3878	1.93568	1.87135	2.53263	1	9.33965	3.1939	2	0	0.935676	1.79085	4.53263	6.13051	3	0	5.7427	1.53263	1	4.33965	4.92043	1.1939	3.93568	1	4.77561	0	0.596951	0	0.596951	3.7427	2.98476	1.53263	0	6.87228	2.93568	0	9.58264	4.6622	0.935676
	ENSMUSG00000007656	75037693	chr9	plus	0	1	0.596951	0	2	4.67838	3.79085	0.935676	0.935676	7.38873	5.27533	6.12958	2.87135	0	1.53263	3.1939	1.79085	2.80703	0	0	1	0.935676	1.87135	1.1939	6.211	7.38873	4.59788	0.596951	4.00093	3.7427	0	5.40398	2	1.87135	0.935676	3.79085	0	0	0	0	1.1939	2.12958	0	2.87135	3.06525
	ENSMUSG00000032253	82975456	chr9	minus	0	0	0	0	0	0	0	0	0	0	0	2.3878	3.58171	1.79085	2.3878	0	6.06525	11.5826	0.596951	3	0	0	0	0	0	0	0	0	1	0	0.596951	1.1939	1.87135	1.1939	0.596951	0	0	0	0	0	0	0	0	0	0
	ENSMUSG00000006445	141301240	chr4	plus	0	1	0	0	0	0	0.596951	0	0	0	0	0	0	0	0	0	0	0	0	0	0	0	0.935676	0	0	0	0	0	0	0	0	0.935676	0	0	0	0.596951	0	0	0	0	0	0	0	0.596951	0.935676
	ENSMUSG00000037851	49682144	chr13	plus	0.935676	3.7427	7.59788	0	0.596951	10.615	5.27533	0	10.1796	0.596951	6.25916	3.3878	0	7.33965	5.19483	3.58171	0	0	0	6	1.87135	7.46923	3.7427	4.59695	10.5826	19.3887	6.80703	2.4683	2.59695	6.19483	4.98476	6.6622	4.80703	4.87135	10.615	4.59788	10.5183	5.61405	1.93568	0.596951	1.87135	6.46923	3.32348	1	10.3887
	ENSMUSG00000022051	67008847	chr14	minus	34.0708	5.45306	32.8303	22.6321	20.0995	7.19483	8.19483	3.7427	1.93568	11.9375	6.59788	5.32348	8.27533	4.33965	4.12958	9.85611	18.7446	5	1.53263	10.2763	5.59788	7.38873	4.12958	11.3887	6.53356	4.9366	5.40398	8.34058	5.67838	8.13051	7.25916	18.7936	19.3263	3.1939	4.12958	10.5174	30.8098	21.8589	11.3887	13.0028	6.72746	7.90519	5.87135	11.3568	4.7427
	ENSMUSG00000033790	55794207	chr7	plus	0	0	0	0	0	0	0	0	0	0	0	0	0	0	0	0	0	0	0	0	0	0	0	0	0	0	0	0	0	0	0	0	0	0	0	0	0	0	0	0	0	0	0	1.87135	0
	ENSMUSG00000026037	58504927	chr1	minus	0	0	0	1.87135	0	0	0	0	0	0	0.935676	0	0.935676	0	0	0	0	0	0	0	1.1939	0	0	0	0	0	0	0	0	0.935676	0	0	0.596951	0	0	0	0	0	0	0	0	0	0	0	0.596951
	ENSMUSG00000046785	111271874	chr9	plus	0	0	0	0	0	0	0	0	0	0	1.1939	0	0.935676	1	0	0	0	0	0	1	0	0	0	0	1.53263	0	0	0	0	0	1.79085	0.596951	0	0	0	0	0	0	0	1	2.3878	7.61405	0.935676	0.596951	0
	ENSMUSG00000050229	172376556	chr1	plus	0	0	0	0	0	0	0	0	0	0	0	0	0	0	0	0	0	0	0	0	0	0	0	0	0	0	0	0	0	0	0	1.87135	0	1.1939	0.935676	0	0	0	0	0	0	0	0	0	0
	ENSMUSG00000030254	112696644	chr6	minus	0	0	0	1.87135	0	0	0	0	0	0	0	0	0	0	0	0	0	0	0	1.53263	0	0	2.4683	0	0	0	0	0	0	0	0	0	0	0	0	0	0	0	0	2	0	0	0	0	0
	ENSMUSG00000037204	101284301	chr15	plus	2.80703	0.935676	1.87135	0	0.935676	2.4683	2	2.4683	0	9.42108	4.87135	0	1.87135	0	0	3.87135	2.72653	3.40398	0	0	0.935676	1.87135	0.596951	6.00093	6.87135	16.7131	11.0019	4.40398	4.00093	0	0	0	0.596951	0	0.935676	2.59695	0	0.596951	0	4.67838	0.935676	2.72653	2.4683	2	0
	ENSMUSG00000044791	110532548	chr9	plus	0	0	0	0	2	0.596951	0	2	0	3.40398	1	2.80703	0	1.93568	0	0.935676	0	0	2.1939	1.1939	0.935676	1.87135	0.596951	0	1	0	0	0	0	0	0	0	0	2.3878	0.935676	5.53356	0	0	9.3878	2.4683	0	8.53263	1	6.211	2.53263
	ENSMUSG00000030655	118243678	chr7	minus	0	0	0	0	0	0	0	0	0	0	0	0	0	0.596951	0	0	0	0	0	0	0	0	0	0	0	0	0	0	0	0	0	0	1.53263	1.79085	0	2.72653	0	0	0	0	0	0	0	0	0
	ENSMUSG00000038369	155473795	chr2	minus	0	0	0	0	0	1	0	0	0.596951	0	0	0.935676	0	0	0.935676	0	0	0	0	0	0	0	0.596951	1.87135	0	0	0	2.80703	0	0	0	0	0	0	0	0	0	2	0	0	0.935676	0	0.935676	0	0
	ENSMUSG00000024213	27623445	chr17	minus	0	14.0824	7.9366	4.4683	9.27533	2.59695	0.935676	2.93568	0	4.7427	1	2.93568	4	4.32348	1.87135	10.404	1.87135	0	1.87135	0	5.19483	0	1.93568	0.596951	0	1.59695	0	0	2.87135	0	0	0	0	0	0	0	1	0	0.935676	0	0	0	0	0	2.80703
	ENSMUSG00000004789	85110858	chr12	plus	0.935676	5.40398	9.59881	1.87135	2.3878	3.4683	1.79085	0	1.1939	4.17866	1.93568	1.79085	1.59695	6.7427	0	1	1.93568	0.596951	6.46923	11.1796	2.12958	0	0.596951	0	11.615	0.935676	1.87135	5.79085	0	0	1	0.935676	0.935676	8.08236	0.596951	4.67838	0	2.1939	8.80796	0	1	6.80796	8.06618	4	0
	ENSMUSG00000030291	146642579	chr6	plus	0	0	0	0	0	0	0.596951	0	0	0	0	0	0	0	0	0	0	0	0	0	0	0	0	0	0	0	0	0	0	0	0	0	0	0	0	0	0	0	0	0	0	0	0	0	0
	ENSMUSG00000034243	36875158	chr16	plus	7.32348	9.12958	0	1.87135	1.93568	6	0.935676	0	12.807	12.3735	1	12.9223	5.96951	9.9366	1.59695	1.93568	5.32348	8.51738	1.53263	3	1.79085	0	4.40398	3.6622	19.1467	6.00093	7.53263	8.98568	12.0509	0.596951	4.59695	9.98476	5.9366	3.06525	9.25916	5.59788	7.40398	14.5988	2.80703	8.67838	10.647	12.7427	11.2763	15.2129	1.53263
	ENSMUSG00000030172	119848102	chr6	minus	0	0	0	0	1	0	0	0	0	0	0	0	0	0	0	0	0	0	0	0	0	3	0	0	0	0	0	0	0	0	0.596951	0	2	0	0	4	1.93568	4.3878	0.935676	1.87135	0	3.80703	0	0	0
	ENSMUSG00000051705	59751403	chr9	minus	0	0	0	0	0	0	0	0	0	0	0	0	0	0	0	0	0	0	0	0	0	0	0	0	0	0	0	0	0	0	0	0	0	0	0	0	0	0	0	0	0	0	0	2.3878	0
	ENSMUSG00000059291	136053371	chr4	minus	0	0	0.596951	0	0	0	0	0	0	0	0	0	0	0.596951	0.596951	0	0	0	0	0	0	0	0	0	0	0	0	0	0	0	0	0	0	0	0	0	0	0.596951	0	0	0	0	0	0	0
	ENSMUSG00000021149	8996021	chr13	minus	0	0	1	0	1.87135	0.596951	0	0	0.935676	0	0.935676	0.596951	0	0	0.596951	0	0.935676	0	0	0	0	0	0	0	0	0	1.1939	1.87135	0	0	1.1939	0	0	0	0	0	0	0	0	0	0	2	0	0	0
	ENSMUSG00000025925	15805655	chr1	plus	0	0	0	0	0	0	0	0	1	0.935676	0	0	0	0.596951	0	0	0	0	0	0	0	0	0	0	0	0	0	0	0	0	0	1.1939	0	0	0	0	0	0	0	0	0	0	0	0	0.596951
	ENSMUSG00000046058	28267856	chr7	plus	0	0	0	0	0	0	0	0	0	0	0	0	0	0	0	0	0	0	0	0	0.935676	0	0	0	0	0	0	0	2.3878	0	0	0	0	0	0	0	0	0	0	0	0	1.87135	0	0	0
	ENSMUSG00000057561	46597755	chr18	plus	0.935676	0	0	0	0	0	0	0	0.935676	0	0	0	0	0	0	0	0	0	0	0	0	0	0	0	0	0	0	0	0	0	0	0	0	0	0.596951	1.1939	0	0	0	0	0	0	0	2.93568	0
	ENSMUSG00000020715	106487810	chr11	minus	0	0	0	0.935676	1.87135	0	0	0	1.1939	0	1.59695	0	0	0.935676	0	0	1	6.211	5.27533	1	0.596951	0	1	0	2	0.935676	1	0.935676	3.7427	1.79085	0.596951	0	0.935676	0	0	1	0	0	0	0	3	0.596951	0	0	0
	ENSMUSG00000041949	106683095	chr8	plus	1.87135	0	1.1939	3.80703	0.935676	1.93568	1	1	0.596951	0	0.935676	0	0.935676	1.53263	0.596951	1	0	0	1	1	3.72653	1.93568	0.596951	0	5.06525	0.935676	1.93568	1.1939	8.12958	3.7427	4.59695	0.596951	0	0	2.3878	8.42108	0	0.596951	2.80703	2	0	0.596951	0	2.3878	1.87135
	ENSMUSG00000030879	105810957	chr7	minus	0	0	0	0.596951	0	0	0	0	0	3.6622	1	0	0	0	0.596951	0	0	0	0	0	0	0.596951	0	0	0	0	0	0	0	1.87135	0	0	0	0	0	0	0.935676	0	0	0	0	0	0	0	0
	ENSMUSG00000041308	106935754	chr8	plus	2	1.93568	0	0	0.935676	0	1.93568	1.87135	2.4683	0.935676	0	0	1.79085	0	0	0	0	0	2.1939	0	0	0	0.935676	0	0	0	0.935676	0	0	0	0	0	3.7427	0	0	1.53263	2.80703	0.935676	13.0995	0	0	0.596951	0	0	0
	ENSMUSG00000095567	156236004	chr4	plus	0	1.87135	0	0	0	0	0	1	0	1.93568	1.93568	1	0	0	0	0	0	0	0	1	1.1939	0	2.87135	1.79085	3.40398	5.53263	2.80703	0	0	0	0	0	0	9.54973	93.5466	60.3943	17.454	33.1824	1.1939	7.80796	9.27533	0.596951	0	0	0
[truncated: 15,094 more rows]
[truncated: 236 more columns]

## Sheet: Figure 7c
Figure 7c
	Distance to TSS	SG PRO-seq reads, Top Quartile			Distance to TSS	Spo11 reads, Top Quartile
	-2000	1.66299			-2000	4.23332
	-1980	1.80623			-1950	4.64772
	-1960	1.574			-1900	4.91126
[truncated: 197 more rows]

## Sheet: Figure 7d
Figure 7d
[truncated: 201 more rows]

## Sheet: Figure 7e
Figure 7e
[truncated: 3,703 more rows]

[truncated: 1 more sheets: Figure 7g]
