# Supplementary material for: RNA polymerase II pausing is essential during spermatogenesis for appropriate gene expression and completion of meiosis
Source: Nat Commun. 2024 Jan 29;15:848. doi: 10.1038/s41467-024-45177-3 (PMC10824759; doi:10.1038/s41467-024-45177-3)
Supplement: Supplementary file 4 — Source Data [file 41467_2024_45177_MOESM4_ESM.zip › Source Data Fig 8.xlsx]

## Sheet: Figure 8a
Figure 8a
		Relative gamma H2Ax area (H2Ax/DAPI)
		Control Pachytene	NELF-B cKO Pachytene-like
		0.11008	0.187
		0.09265	0.1503
		0.11616	0.8365
		0.04789	0.6902
		0.13085	0.6189
		0.13207	0.3517
		0.14941	0.2711
		0.07728	0.2974
		0.05621	0.4847
		0.10313	0.7317
		0.07136	0.2435
		0.08088	0.9
		0.10313	0.4586
		0.08584	0.1395
		0.05919	0.3303
		0.05028	0.2935
		0.063	0.284
		0.0552	0.1897
		0.0684	0.2995
		0.04799	0.122
		0.07385	0.1351
		0.0544	0.2667
		0.0623	0.2744
		0.0772	0.3053
		0.0714	0.665
		0.07753	0.1548
		0.05412	0.223
		0.06274	0.1689
		0.05898	0.2366
		0.05599	0.168
		0.0767	0.0996
		0.05307	0.2874
		0.06699	1
		0.05958	0.3303
		0.05452	0.1728
		0.0461	0.1693
		0.0584	0.4314
		0.05758	1
		0.06195	0.3379
		0.0751	0.1571
			0.6504
			0.1582
			1
			0.3527
			0.7076
			0.3742
			0.5191
			0.4248
			0.5974
			0.4211
			0.4148
			1

## Sheet: Figure 8b
Figure 8b
		Number of RPA foci
		Control Pachytene	NELF-B cKO Pachytene-like
		47	114
		72	123
		76	136
		89	175
		30	172
		40	200
		41	182
		114	210
		2	150
		2	111
		2	81
		1	123
		0	110
		2	140
		2	93
		0	69
		0	95
		0	118
		2	122
		2	124
		26	144
		24	211
		21	134
		25	121
		21	147
		21	128
		47	109
		40	143
		49	120
		27	127
		34	123
		31	124
		34	102
		151	114
		47	105
		20	196
		12	156
		130	140
		131	153
		2	129
		103	144
		35	113
		105	121
		85	137
		6	163
		98	127
		22
		25
		50
		36
		25
