# Supplementary material for: RNA polymerase II pausing is essential during spermatogenesis for appropriate gene expression and completion of meiosis
Source: Nat Commun. 2024 Jan 29;15:848. doi: 10.1038/s41467-024-45177-3 (PMC10824759; doi:10.1038/s41467-024-45177-3)
Supplement: Supplementary file 4 — Source Data [file 41467_2024_45177_MOESM4_ESM.zip › Source Data Supp Fig 1.xlsx]

## Sheet: Supplementary Figure 1a
Supplementary Fig 1a
			Necrotic cell death	Process utilizing autophagic mechanism	Regulation of cell morphogenesis	Defense response to virus	Regulation of TOR signaling	rRNA metabolic process	Ribonucleoprotein complex biogenesis
	-LOG10(p-adjusted)		2.22247	2.68275	2.86162	3.13649	3.53947	4.63209	6.03127

## Sheet: Supplementary Figure 1b
Supplementary Fig 1b
		Golgi vesicle transport	Post-transcriptional regulation of gene expression	Ribonucleoprotein complex biogenesis	mRNA processing
	-LOG10(p-adjusted)	7.49973	11.3228	15.2551	25.0733

## Sheet: Supplementary Figure 1c
Supplementary Fig 1c
		Peptidyl-glutamic acid modification	Extracellular transport	Cilium organization
	-LOG10(p-adjusted)	2.08686	2.22562	10.5708

## Sheet: Supplementary Figure 1d
Supplementary Fig 1d
	Gene length in nt, TSS to TES for only mRNA transcripts	Cluster 1	Cluster 2	Cluster 3	Cluster 4	Cluster 5	Cluster 6
		139729	38809	31147	124996	18880	64220
		7915	18634	14356	11128	275484	2110
		8854	11243	7459	98734	14741	3961
		9103	72030	51912	25545	9303	8261
		26624	20841	22972	8040	147597	7705
		30278	31280	113440	24866	92831	1513
		25845	19497	405269	66423	77525	79551
		20845	36854	4899	4675	21801	4941
		99287	12792	5131	75871	5727	15071
		14789	49813	57910	13911	19318	124151
		66878	80857	10466	19114	4560	4931
		13645	57957	46400	122364	12908	20689
		8186	10194	147538	27262	14110	27738
		62613	17928	126172	16712	9126	16550
		19103	11523	16565	39562	12731	18558
		14702	102674	14889	9615	10294	4142
		8531	4924	38188	6115	20789	15210
		22308	57812	16084	32233	8458	9559
		5531	4723	19044	48015	7392	24668
		27796	10855	2830	155402	6536	9624
		49412	32292	8496	8215	7773	8886
		18786	18180	24809	31508	2120	35435
		10163	6805	6641	10663	9057	124823
		12783	21723	30042	65667	16145	51512
		31029	8835	12160	29491	19535	5448
		12962	5713	10502	1636	15135	82451
		39381	5373	62425	48303	6544	37837
		8426	3941	7772	2975	14995	16022
		9253	11943	11736	7740	25150	8180
		9622	16361	15446	12207	2849	2900
		1230	15651	16899	10449	2722	18041
		3507	20885	46919	4982	53017	62404
		17232	12431	91508	200055	12215	9131
		21895	28239	19138	22071	14455	15202
		4474	7678	32154	22114	118955	6538
		10313	3286	30090	41461	27485	34959
		53413	29696	6369	9287	22935	66955
		10127	23290	16592	10282	113713	2355
		1837	30022	5738	27126	5792	2093
		2939	17503	28200	26041	7414	12670
		22545	15474	74649	24610	83314	43656
		43805	9136	7620	5359	57385	9662
		3634	34671	17467	9675	1904	2173
		20904	27144	13509	5984	3636	2275
		5139	53103	14091	6969	3637	948
		9942	17690	71634	2153	4975	7584
		408424	14791	12471	7559	3774	7882
		114338	8622	4002	24318	15146	169691
		17122	19159	17214	57561	26256	48925
		17324	8960	9985	26440	10843	27689
		12032	55918	17238	10504	10933	42608
		16789	49558	8116	133716	14987	7870
		32336	17392	77935	151752	2429	8888
		5176	35801	10183	14795	75097	22667
		4312	5128	7521	17623	58582	1440
		9372	3816	61082	7414	319800	1386
		27249	5659	26287	20830	17686	8599
		20056	9505	5949	88417	64783	179466
		3669	417294	38951	5369	14145	5619
		2086	51809	9514	10160	146255	8665
		14708	23398	11154	36967	21278	266732
		20411	7534	22186	28887	14329	11577
		11005	2572	51307	22755	24173	8801
		25841	10431	4325	83619	73036	41014
		101928	14242	2500	8991	1989	23453
		14449	90588	122221	25697	34218	51010
		22512	60609	6833	6008	66929	3442
		23168	62300	54281	5634	4116	29084
		386231	36074	5481	10002	10071	3423
		91736	11023	10363	6374	12037	1109
		16905	19383	356727	5849	32041	4881
		20248	5851	10730	38350	8470	7215
		7048	58806	19638	2348	3693	20711
		3149	2404	5070	14468	5002	4402
		223477	13078	1274	7929	8368	3563
		277728	29310	29126	12163	3069	7250
		31596	9680	21416	7995	4183	11884
		7902	14357	40316	1987	60357	1795
		4063	14100	13165	34170	36285	64324
		29974	5097	18047	7770	14261	8677
		93243	38081	21520	9529	24234	10400
		77934	47233	12001	20967	98971	2096
		3412	202717	14060	29899	4808	19597
		8569	104795	3895	16173	7118	29126
		18366	3661	3501	5325	5315	28389
		17972	4873	10863	17266	23832	86088
		5425	14544	20303	22564	29577	232564
		19113	1946	21227	23173	23896	79201
		68662	6519	7559	14710	31585	24170
		26527	8510	37162	4719	9813	16872
		25178	11326	8494	6362	16618	25909
		6643	57243	7259	19814	1625	1793
		5834	5932	24287	74907	12063	4205
		20931	31121	17819	12728	644	2992
		7810	21447	4405	10402	10834	10648
		74414	7508	13027	6576	7643	43024
		14947	86008	33428	9080	10065	3257
		31404	2229	4030	6664	3336	160171
		307816	5394	14814	63079	3778	7980
		28076	45369	3401	2922	23821	2338
		15206	3908	43920	14893	30745	9833
		42948	24885	107249	5671	6723	75012
		20480	20577	11051	8873	33052	36485
		64339	79107	9113	4904	33291	20201
		23210	4624	850356	33617	10424	82521
		2808	80216	5937	23438	29273	28769
		23765	538903	13877	24715	91595	14064
		102772	23705	16580	7853	118057	25301
		5332	7952	17770	5723	173124	67359
		2523	66258	21039	12385	90872	177728
		4883	14689	11204	83948	46928	6408
		10256	63593	64214	9897	86035	9604
		25453	3715	142810	15950	72882	7772
		12572	87992	23816	41258	21911	41617
		6824	869513	6404	287540	101682	34215
		7531	13683	16696	73782	34665	93643
		16946	9043	10639	4478	73943	25243
		37364	26678	2945	16935	13071	17669
		42936	7383	15397	44306	40710	48921
		9766	86572	11433	5158	81329	10055
		10762	14970	32058	6950	85238	295916
		147662	5147	5122	12491	27443	202508
		15879	159363	11790	912991	18321	13320
		18993	76342	24892	46391	21273	7025
		1237	75155	12268	3871	6152	28750
		7349	18124	157437	22391	80385	24713
		35276	11906	5016	23233	20190	24405
		11875	2824	12549	79440	7937	15846
		168727	79010	28298	23584	64877	1252
		2779	128623	2679	32836	2111	78220
		14981	135399	27797	95847	35659	42092
		21736	49317	24832	7530	7929	31221
		5142	24672	13080	9732	6190	44627
		6086	43351	47327	16082	56952	77715
		29050	46324	23578	29374	22697	9484
		54383	32981	23065	7586	11011	20091
		240055	10230	121762	12544	49190	4239
		110999	101190	7864	6291	39674	220183
		52560	40986	7685	204158	48444	19038
		13879	17080	72862	50633	17840	30854
		45005	18524	8824	124070	40884	16625
		31619	12915	34337	13884	17141	9432
		156601	35473	14502	19860	42378	154738
		90165	58640	227140	12976	5744	10608
		14203	80475	28856	23461	6722	54485
		9471	2859	88112	14481	21151	58558
		160780	45829	12265	7834	2227	130477
		25238	4489	20755	4380	240678	40520
		8060	3081	7088	48717	3942	18374
		37820	8453	10657	10030	23071	15669
		8098	30540	11069	2798	42761	26120
		20791	9767	26975	27382	26815	44984
		72788	51537	21576	2283	11778	15921
		12123	3619	4996	7423	83725	16526
		7409	2981	9660	10913	196583	27397
		9366	6766	38035	12734	68688	12033
		5222	7236	7085	10178	174017	40756
		9371	27019	12028	13740	57603	18559
		12850	4995	18234	81613	70668	172440
		67786	4552	24636	47742	73080	7381
		1561	51066	8800	23984	28607	22051
		27874	27534	12262	12272	10052	818
		83330	4101	31515	25051	541338	9538
		1881	67104	41365	37821	170613	58762
		26707	81698	39497	24788	11787	80473
		15265	8669	15938	17887	1807	32305
		90317	26073	15830	530357	12376	13401
		34751	13001	31491	46462	32658	8243
		131014	61634	11113	4834	4836	16393
		31711	19145	63415	9154	12588	25596
		40321	15564	6627	5754	11687	5009
		16348	31497	11071	4393	54181	13793
		2117	59647	44101	17260	145621	254219
		21810	13360	51485	19742	48075	49031
		31661	2671	9878	101939	138410	1460
		34235	8760	11852	67623	107776	17516
		74608	74913	4641	142154	33879	147528
		6971	11911	4469	1839	61797	8803
		12265	1255	17980	27686	94784	33861
		46119	2220	8868	9641	42840	15358
		281271	14701	2840	43080	20612	25377
		140582	13573	30429	19030	384942	22733
		113813	18675	231566	42735	42710	2057
		10232	8929	15395	56301	62601	42923
		81728	16181	46050	10036	19320	143417
		14715	3664	56431	7149	13598	187280
		28463	7096	31734	24553	139963	847
		12924	34392	7754	10140	2847	18956
		18689	63614	19372	29211	1726	89022
		49430	9147	3578	8759	2481	11703
		22154	21502	2629	2694	9853	1569
		15930	160987	12470	11710	144783	14517
		8251	124338	7632	17902	118943	7326
		27587	17351	22541	13694	54254	3229
		53378	42880	37042	3747	194077	9324
		7870	28467	24949	7894	20507	22761
		7433	7401	20094	182337	28856	699613
		10214	5268	9125	25310	37944	41013
		15625	6255	31607	50597	43306	73570
		28144	4110	19870	13600	29636	51057
		9790	10220	9995	5263	8442	1669
		8132	8734	1812	12525	1218	2672
		10033	47829	9588	3245	12439	78114
		5092	29247	135650	15429	59660	14341
		12526	21965	12469	8691	43201	118046
		8408	13939	12723	79885	15091	850
		327387	12876	11033	119130	72107	4281
		37981	101786	6684	6948	1211352	2724
		13488	14801	10570	5086	43487	39925
		40491	130269	12895	10850	233791	56483
		81213	21586	6472	24467	121012	24920
		6223	32251	8501	7018	224074	29664
		3020	10978	11458	3930	12454	117141
		8494	2026	15126	45868	67288	75549
		20419	14937	4407	8011	18770	9498
		56676	3205	35327	16651	69382	18873
		212148	4368	10040	83494	23626	91077
		34936	58303	26290	32920	27954	129004
		46558	44722	21216	2528	32274	7592
		207447	20851	2669	13062	286893	13297
		1568	11652	5069	78823	18242	132248
		69974	17010	4672	3801	4808	225666
		40809	10002	10456	7561	9302	16412
		32597	59900	3445	49040	6239	13503
		43274	17930	12656	24684	133851	11187
		17512	35909	6407	25482	14113	8617
		3361	77323	33985	4009	38192	9012
		63440	103978	35463	4594	68815	964
		19936	91172	25060	3459	48770	1042
		121274	130668	9785	7623	1261	3517
		215614	16856	12465	5728	45370	36917
		2277	26691	15936	36767	5359	5270
		72343	86407	17074	17227	20770	19949
		42596	5723	23118	128982	124087	15638
		8600	4388	123258	36965	44097	13773
		2415	34382	12009	33416	269655	22017
		2971	15901	26390	1486	81957	816
		110023	6308	29380	58108	190722	270092
		17194	175900	55871	51374	31695	702
		249292	36585	56595	52411	103040	6750
		10701	8453	9280	8472	14132	10780
		16370	42629	16946	19245	41613	14912
		58873	10127	23676	40567	8890	8016
		949	163830	84262	8345	19065	14453
		221012	2556	5325	3333	7005	1803
		20175	40366	4967	5944	3566	8307
		3650	61156	48284	29158	8649	14344
		3175	10465	15643	7598	29343	508
		16227	49488	20160	5420	64443	102236
		10395	2981	9380	4511	14902	17999
		11336	14384	58822	90169	10106	34449
		8978	8332	17804	41459	16920	40731
		976	29498	25837	71714	67872	74641
		11301	3483	2493	14161	4001	7193
		68535	50585	22294	1836	28112	7750
		91305	172019	2848	228792	10230	5064
		16046	16077	129477	4451	46475	90935
		10404	49881	13774	7563	4993	26889
		6641	19635	14144	51316	11251	60993
		21756	26204	17841	17428	14565	13863
		41810	25833	28841	80428	29734	3199
		48768	4245	9817	12224	33045	9743
		11709	33932	2846	13306	31988	42956
		23683	45725	287239	14214	2140	21751
		1858	143423	14206	7134	2128	1487
		70441	20635	50900	3404	5962	76759
		16675	6816	42349	23349	5816	19485
		21205	88976	18907	9158	28629	29500
		236831	19990	6194	113597	12450	298055
		69626	5593	6112	14126	17064	17744
		19194	32005	7704	55916	23190	15038
		8622	25718	17790	2186	28258	12324
		12678	15118	2964	35205	142733	113633
		3900	4641	18751	9927	25663	60418
		22809	3530	33355	33363	34029	18184
		5424	248260	31810	5442	23175	210822
		46030	65609	25128	22365	5619	2903
		129563	14242	45477	31856	6676	147938
		92821	46350	68973	36095	16227	29060
		93142	13325	16605	5338	101733	21541
		4683	106855	41540	37137	6414	13068
		23135	10786	64018	17509	26639	21002
		129105	37286	43085	18761	47390	55038
		1448	16698	5958	7947	20502	39737
		6611	23593	68533	21828	32067	30419
		2130	21816	21705	27732	53373	3665
		17947	18123	15081	86768	25083	38834
		3282	53018	24349	42376	1499	11306
		129056	7226	39234	3040	29824	7267
		184759	26790	15672	4631	49417	15902
		26295	50734	36771	21893	170994	50072
		9303	576462	10452	2634	23908	131644
		3923	87688	6176	10994	14811	2615
		163841	24877	30871	72242	28602	28102
		18096	18682	123774	4521	81722	18029
		12742	205137	28158	37156	12657	58464
		10639	17584	14508	45229	24781	10289
		28967	99901	69252	22491	4459	52817
		11657	2785	19162	22312	28431	7141
		109687	23384	2788	39170	933	2427
		27773	12088	23273	58651	44100	9894
		44610	57114	143129	30625	18828	2854
		9970	22610	2680	127167	2942	40632
		109575	5131	7632	16984	328375	4289
		135172	25373	13348	33521	40484	82203
		20717	47810	3730	12662	47982	30938
		144453	17469	4512	31362	22760	33949
		11480	20966	30257	14815	56348	9857
		11241	5875	75836	16882	45887	43348
		3156	35101	33192	8420	35479	10733
		1178	50668	25438	126804	57598	6672
		89458	2853	11452	70753	8036	18040
		174963	21816	2567	10989	7592	5025
		23739	26121	11326	14569	20885	3321
		79416	7167	54407	141869	4651	8627
		27772	8901	15695	4431	323425	20518
		22335	28489	7860	894	128775	23531
		13169	5680	10710	7526	64064	9247
		44134	20746	11101	24828	7649	1330
		36918	9088	23200	23970	21626	4655
		16356	29207	33648	63355	23950	83261
		122411	23295	27992	57652	111304	32057
		15425	7562	25195	5519	36013	16106
		18939	57531	29650	37105	70447	8058
		59099	2537	5375	6430	23690	42407
		18669	23170	2982	38650	34251	16978
		6143	46534	4197	3858	46256	50096
		27125	8359	19469	9187	24740	51758
		23241	11547	31422	4712	58978	156607
		11398	11907	61868	124466	90609	145636
		34449	12129	33465	28619	19954	27465
		154647	121482	59602	26736	137461	21204
		15300	4456	119160	9304	97379	45613
		55103	11906	152667	41129	170789	43787
		5003	90187	3014	30000	55092	14888
		15483	27345	11636	5434	5262	8021
		4914	66470	7816	22021	9994	214045
		22442	37074	3550	100679	24882	41351
		28199	485778	59860	30139	58772	29200
		37375	54722	11781	33694	4979	23352
		2471	8806	2541	24115	16814	29062
		8706	195574	17772	38762	27632	5452
		11121	14457	16814	12088	32655	3568
		23018	11940	5728	67899	113004	2180
		81027	50154	11120	14246	4347	66214
		26206	16654	84321	93584	228458	36882
		27982	87729	983	5761	53603	15096
		133033	6707	13413	12346	6486	44991
		7456	115477	22159	2491	7409	30637
		54306	48883	133412	14494	20052	4100
		16465	101121	78660	12843	21577	16945
		94909	20084	22573	9085	30524	48155
		24188	22450	1638	5495	52040	58485
		165947	35932	130256	90637	20083	4426
		1530	39606	16731	68250	30709	1373
		6781	106178	11008	21128	18714	787
		16062	76103	12917	32374	9604	87805
		24343	33703	43507	11495	5902	1580
		9832	22020	54265	63542	3596	7160
		29981	2803	40722	2863	32390	6883
		25367	12950	41015	2798	1585	1079
		13706	25544	11316	5145	4003	41875
		20292	33268	13997	9777	49253	14686
		86399	63682	10777	3269	23574	11672
		6135	49110	22321	4360	24514	23798
		11306	2164	1974	16881	47828	15240
		2269	161517	38595	8502	9112	88290
		23113	40292	4904	22017	10457	535774
		96828	25422	60941	3247	3192	18850
		142113	2817	19645	1709	29756	20045
		7273	50583	46855	8164	39059	43904
		26967	138304	22693	3888	47339	11715
		10648	79062	81344	1055	109038	38121
		5567	228076	8619	869	5628	48627
		8409	106891	2273	79716	23145	85412
		9676	11169	5525	10255	10572	121987
		11754	19443	17562	35586	7937	18685
		10461	118077	3788	15804	42449	4894
		17258	222394	10473	15171	20845	5583
		37020	82158	6338	33785	41647	45518
		16288	4359	135937	161883	5217	13233
		1331	15187	27660	44846	320891	20524
		9195	38518	55930	53401	37094	16758
		4372	20210	9765	16872	17283	31642
		13962	11197	4092	33055	17236	20476
		32977	104058	5212	149819	20815	64756
		9238	22799	320920	80138	11810	325785
		9335	19225	4459	47208	7568	1740
		12958	15123	19500	37832	15719	54851
		11886	5357	24341	78580	8365	25215
		14606	45491	65474	110910	4366	6431
		11837	12436	18007	20308	4990	85673
		393241	5673	5890	74859	13439	4714
		6262	8324	20302	127780	3307	257675
		127754	18179	57245	37646	140155	135211
		21505	14807	5655	132592	57021	65397
		221887	49953	11822	305446	20583	6325
		40856	2015	14011	109228	10352	141847
		10655	3704	27136	17139	5917	3491
		13168	45759	17150	68370	17979	31553
		66852	8596	1816	45027	22958	3887
		42158	161583	7879	13572	9308	1203
		144618	11748	113216	87642	98887	435626
		29056	32844	21093	6082	26384	105823
		99995	78357	4139	34782	41805	17861
		53834	269894	2777	31363	3557	43138
		87725	30385	14994	23202	23325	9965
		83396	114504	9313	7247	46797	1549
		521102	28468	35548	40814	13457	74804
		50592	120911	27454	8132	86794	94315
		635580	108441	20103	556403	18510	172601
		30236	128259	52907	88075	6611	9102
		38532	229777	8532	17155	30188	4741
		110991	76361	3483	9350	16630	3537
		40134	62524	7575	17481	4758	28959
		4253	198751	6267	21812	4717	8199
		84585	22255	11209	182196	107979	18677
		5220	7611	11382	35290	500465	3084
		19518	70859	29288	24746	16376	20574
		93381	273458	2878	16124	73386	6438
		63768	93160	7321	59869	51314	1111
		3176	61025	10429	11572	87518	26877
		5197	4232	55057	9897	27706	1472
		69692	16107	5521	42278	37850	14205
		273438	8347	236719	6075	17292	256137
		48950	31708	24886	91260	19006	7852
		55636	82140	188355	32538	45489	28050
		45293	79209	22959	66661	35343	42251
		48971	38615	141244	19390	86393	7831
		4992	6227	70842	6796	18392	10742
		68988	41648	14457	35652	6938	10483
		37467	68533	14436	14061	28946	22008
		161677	129992	11541	148246	56915	28957
		4881	30796	17035	6673	22806	18144
		59003	13596	6277	9627	23974	1723
		137442	3991	69547	23588	64288	5075
		30499	4314	10843	326364	13196	5006
		17665	17723	27568	56188	6252	87850
		774737	7295	46052	57351	14290	2061
		57852	23077	14588	9781	30389	282227
		2101	47610	43423	25264	88143	98822
		67075	11515	13500	4545	41099	2776
		29272	83477	46793	14218	17649	10305
		30611	58471	18220	45704	23958	110781
		27569	60793	80663	5958	10384	9523
		46605	4391	6623	94721	40095	60407
		33909	83208	36895	9059	130203	40877
		12691	124679	53324	13345	2312	16423
		12765	64343	14622	16486	20099	4952
		168749	113802	19974	19007	9507	50592
		6675	14433	47820	30097	6480	73620
		19503	10230	35153	25755	7008	2797
		118439	193389	20308	47878	212453	41605
		28954	90267	24294	20701	74943	2544
		44435	159599	15193	14599	22150	19999
		6074	80123	18360	13267	8021	8622
		78374	91847	8322	8446	32704	5286
		79407	34825	82165	16032	118647	1926
		44533	11525	53563	6607	39887	1040
		14030	21482	25655	22448	5411	63204
		52151	14845	2283	142051	59533	57388
		28298	9096	23158	14246	2640	246949
		18162	22740	840	5392	131794	29122
		232876	133772	7330	30776	9147	4257
		3947	84643	3803	37881	7427	38575
		7837	14156	96319	14089	36766	659
		14996	47842	17400	20194	11759	31044
		21732	10983	132445	314673	13871	56120
		19907	48561	10974	27930	38075	8655
		73524	6284	5072	5218	23738	1126
		10131	132973	881	53616	27911	6600
		9906	41762	4992	4717	3677	106390
		4913	31270	40184	59755	9717	6926
		14377	11255	4277	9464	10405	25071
		21515	22718	128257	39271	32256	143892
		93421	1797	10284	20483	17095	16481
		64923	176891	31968	45108	13467	2476
		92698	7092	48579	27986	27937	825
		111212	20810	4045	14728	98613	10819
		22331	3930	6161	45575	8351	18578
		25045	29148	9368	100590	22223	233302
		62377	24990	40202	19171	22002	36004
		298234	18943	64723	45004	16292	6953
		6670	379370	10427	11421	19160	37222
		2291	11219	32038	15646	110365	16070
		11396	5172	18418	1408	25748	33956
		80123	40784	40605	17031	33074	153409
		106440	26420	38019	4595	88231	710423
		38745	81212	13479	13932	25275	16882
		79608	13758	39489	33601	35386	74761
		62422	74311	31173	24530	48556	67359
		58860	38014	57798	6987	53500	2881
		61377	22920	28196	25914	9520	16363
		4500	11163	13696	29036	30126	21419
		23043	67056	9646	18725	10508	437952
		31820	69600	70176	25159	19345	7918
		26055	50359	18021	53123	158929	539
		4868	5796	4141	21875	7636	21307
		8464	34297	16004	7850	18644	2758
		24617	102367	115037	141842	11163	5140
		29879	74375	2985	49682	1041124	9664
		6088	36306	2351	1010	7835	253682
		2662	163827	36286	9930	48508	6337
		8565	688509	41890	40844	28718	45796
		27092	49051	65027	18829	1867	265531
		65912	34959	31084	37556	16904	2677
		5265	60503	6009	20847	4064	2521
		177631	24664	12098	47448	19222	761290
		51517	35451	6032	165238	12802	1282
		69791	19877	15374	9291	4865	11471
		11337	24787	19558	34414	9393	91801
		12386	44623	9042	43859	26948	2180
		26396	6311	7907	18305	10589	114262
		3186	121727	14521	56597	69115	6260
		56840	14749	15131	816225	14673	1430
		9285	62263	35603	40712	20739	10213
		93236	35274	32420	62658	35826	17952
		36817	28638	22260	21852	47997	8045
		82034	66106	41901	16743	42484	119373
		39522	56417	6741	6008	89890	1229
		5256	19607	22512	143670	20110	49267
		85114	57588	18181	73784	67774	38241
		72316	60050	24288	22095	27598	153250
		31995	3251	16694	32107	28988	347983
		34664	14895	100244	7615	113967	18617
		75225	29167	42132	2003	117078	41881
		6013	40121	99926	36769	4774	14153
		25628	14358	38538	18517	97938	10701
		3383	23608	18687	24958	2899	43880
		16981	16863	9962	137026	18315	1781
		100641	47896	13687	165890	106095	22734
		35497	101789	14723	117554	30150	52908
		35975	6653	20098	67543	29792	64765
		553746	19293	20925	234342	9868	15020
		266772	7326	33597	81260	4523	3264
		9819	22256	11570	14416	432113	161750
		43242	59735	14667	16480	1897	2658
		49083	128671	32180	74146	29392	21182
		6371	110398	6682	36115	9992	30022
		21745	16453	15885	49909	384223	726
		180680	29812	6966	25928	55716	3560
		21401	14486	24840	23544	4906	11464
		51630	3824	239268	27837	64860	2109
		20473	17322	11287	11322	94025	2023
		16331	14829	8138	5281	22231	15366
		92430	113904	18481	8537	10829	40933
		65748	295190	138986	28019	65585	9172
		57871	191099	12663	160138	9209	25971
		4563	21856	19442	37906	4034	2510
		15018	36977	19661	19643	96203	5846
		7745	31894	21302	2920	21253	796
		161194	33926	50401	188709	10295	4831
		26279	175118	31892	25676	48677	1897
		52002	7720	33840	24840	3962	10558
		10244	76508	30568	419712	7064	3534
		49114	22950	26896	29749	1510	11591
		87014	67140	41440	9170	45160	8098
		288631	71347	3318	46252	26729	222522
		20991	51082	43715	10364	148604	5505
		54350	41854	2646	20923	66894	544
		2733	28771	95724	13911	17160	17658
		306674	81117	51598	40987	7474	1235
		21999	11869	6994	25801	83283	1186
		13493	10043	5547	22281	387313	179766
		198587	23690	33743	92361	46508	9730
		43228	9718	9108	6231	56243	1130
		100819	2422	32909	8575	51883	685
		108929	52041	22614	16499	10249	5922
		171025	132646	6065	240165	4654	31942
		9365	2411	13794	45487	86860	24415
		62525	2993	15418	6178	34198	475
		42730	52529	6726	25012	35694	4215
		3651	199590	67001	7096	109100	1431
		77299	204373	9500	11460	10900	1382
		6465	3533	22945	38474	501663	3339
		377155	29576	11036	27264	26129	1747
		111726	34065	3853	207284	28321	9374
		34210	130176	5871	61770	267017	50663
		91581	22634	20358	36247	225556	1028
		6723	93073	22745	73176	111488	100481
		104248	28249	124657	43713	13803	7578
		87209	734973	67643	24178	6107	36039
		18630	15853	8013	22068	14400	4030
		15507	53183	14541	39679	756505	8727
		288404	33741	31243	235021	2201	229204
		27129	10563	7708	6971	213213	1360
		35770	16782	3860	13418	100243	7089
		15807	209468	22761	53995	8680	6503
		40621	43503	13031	67085	58637	2205
		23407	177463	42431	100285	19980	7598
		14645	39620	31362	14315	3275	7379
		46324	23811	72521	8615	2758	23915
		123462	16001	18189	20069	13662	23702
		25541	98163	34698	12379	57435	1541
		46036	11991	43053	28195	56774	1867
		31553	8511	13965	3036	9983	928
		19750	16654	45606	198445	29110	1371
		17479	13225	53603	32950	41560	24600
		99712	16902	7095	15390	5979	8505
		30597	20831	79741	21404	8237	1244
		66233	135442	218193	13557	14042	1721
		5301	122168	17523	12492	102551	23274
		3975	52821	7231	17346	16443	47509
		12576	80871	27353	10382	7913	12150
		18994	7776	22400	37360	6585	4412
		45662	42458	101182	22429	90914	1548
		5178	8124	21419	51497	6931	52121
		29079	142205	237152	37085	174522	1334
		7387	26239	14892	46610	141004	2433
		155991	18520	13447	98205	4188	628
		27532	22167	150232	25594	66908	15413
		60727	19554	54241	21093	2384	22911
		53844	15456	91701	47390	1155	1355
		10081	7388	20290	11763	17463	8982
		6352	43471	64886	50432	4290	972
		10230	11370	18250	154593	36748	12579
		66210	942	8986	27650	74699	17118
		17209	15318	13750	219553	59516	25873
		3021	25901	16431	38038	6986	8424
		451517	26721	9786	71539	2497	161681
		29109	23320	4966	16529	60509	842
		195528	12223	38954	39255	42338	7728
		11555	19452	68018	42090	35502	38586
		129530	50086	23557	45142	106321	31510
		35283	8408	13232	26107	19956	683
		280229	192418	33917	19828	5280	7298
		7207	100303	75751	43721	65554	5582
		4800	87248	45626	154027	38535	16556
		42165	17670	27692	63484	28847	24681
		140828	96888	127822	17753	13386	58358
		38964	17172	35078	18392	1903	546
		17247	25282	20236	12526	14842	4614
		28914	35049	18339	11562	280255	12449
		22068	27272	31911	2926	437144	9157
		146806	12073	23599	76097	10382	2471
		24178	14483	9944	11102	57525	26863
		12284	80271	34115	145612	21077	2218
		6219	88450	19690	7624	19006	24490
		81530	13156	83095	46138	49896	1380
		12315	19710	14070	100538	8620	3343
		57690	161405	79608	13315	11351	891
		61133	9800	10624	30502	19583	6699
		38783	66108	71632	18120	31518	11739
		5028	130804	15710	165116	6743	441
		33806	66249	268481	50513	29401	1930
		41165	173861	19595	21400	130923	10378
		32141	82582	17321	29140	10941	158274
		23581	36387	3935	57771	33492	6013
		15165	54577	27349	68828	16266	952
		135990	5651	27477	18038	110939	5043
		2452	58084	24174	24391	64873	21092
		76414	160492	28392	57272	88593	16879
		38715	16142	94505	36006	51480	4672
		5043	60599	119101	19288	20922	9592
		3312	57054	44617	12963	181031	4146
		5069	27760	84933	1794	23092	1238
		15747	1504	36473	8408	20189	7665
		3681	11549	18778	25609	28514	6098
		5123	76770	6013	83624	779858	8525
		10005	86999	31786	27122	34130	5018
		2554	8478	11542	4784	5312	4473
		60120	86675	9409	4098	5408	1268
		201706	57179	65611	308319	78285	274664
		26857	38749	4704	23144	4484	2287
		34500	7572	10016	29042	19201	1346
		13425	12259	39365	1909	53661	4112
		11937	349533	24259	6620	11976	74356
		73796	3786	74556	10460	8041	62003
		20624	27537	49371	11690	2022	6205
		10043	3086	29078	38830	7994	2640
		10650	11828	27985	4007	30585	2668
		81009	49858	15433	2506	21547	2546
		18060	32365	38158	9952	1766	5816
		26582	14423	1160	72521	23571	5117
		59417	21238	30742	3268	23737	6660
		94997	45440	24013	3104	2309	1389
		6470	26906	12832	58526	93108	12161
		149010	22220	21899	22575	42397	172627
		74465	44423	24607	5064	2737	10946
		39013	23992	12570	10107	6499	20532
		382891	25043	72699	2934	117954	24039
		52224	58267	13469	3487	31966	106764
		219268	322461	23695	30774	8829	5212
		9286	45398	185803	29578	77510	105257
		44890	62781	53669	4567	29257	9407
		18593	8351	8871	10293	15085	60261
		62208	5837	93243	4011	7051	72243
		33558	13885	8769	49798	5006	11477
		93669	28952	142213	7204	20153	8901
		21170	16852	171589	14881	6535	3778
		10525	325337	12689	74372	24732	5866
		3008	68190	1632	19807	94295	4015
		35695	11961	61961	25811	37472	28367
		96941	3893	22853	108903	22127	1367
		7948	33021	38884	34991	12451	689
		26907	2394	16010	26712	109957	8485
		3820	38755	59141	3718	12925	26329
		12403	175106	16418	2892	30010	23878
		6023	51406	84942	24785	5091	10007
		3592	10228	8412	2151	10722	14942
		6950	4759	33380	22630	45682	272086
		61559	35097	95571	16507	15166	36853
		71495	27129	26088	22149	105374	290748
		25029	63206	74606	76297	3111	5062
		16609	6294	54361	9823	27851	3378
		28226	7071	17011	28697	14720	23597
		9480	1666	21948	46542	14930	951795
		41725	20223	82967	6712	50304	7011
		5194	261401	16407	32475	58963	1885
		21717	125620	59479	29913	40341	2353
		4533	29394	47407	34433	233769	13752
		8954	62385	4110	44309	265723	901
		25160	10589	127629	39757	5932	1762
		15268	14431	82986	17654	83244	1343
		28592	16076	89851	6986	37726	42236
		125250	20418	33984	9505	1010	22596
		2000	88272	26856	23165	7355	5741
		4132	29698	24494	9005	275734	843
		96436	5890	26480	75065	35062	14924
		5488	29542	564947	55347	11857	4186
		24857	10426	44529	7851	22227	18498
		15381	302405	12882	21767	4685	2207
		91560	31079	129541	7435	2907	16625
		83612	37317	56170	13272	6571	21761
		64984	50197	62573	170739	431684	697
		56877	23470	98389	5221	24616	11762
		15685	15611	12904	158999	108582	25991
		5353	41099	58398	11667	110238	42855
		60257	62781	130310	30194	1885	14162
		11546	3807	23007	1724	10902	6123
		23640	50187	8520	2547	243286	3332
		71300	38087	62316	7488	312718	39671
		176344	53102	20279	34793	24247	19283
		8991	3460	47704	52667	97536	3494
		28070	52505	32569	9090	52673	96446
		54716	17001	10269	13861	18589	374273
		12626	10605	14066	13055	152942	704
		36774	3478	44481	68547	52957	83353
		51152	27185	3895	16995	11337	25901
		18177	31611	3991	73963	234764	39092
		23488	18790	67618	10151	6832	1414
		68861	24767	8583	4176	2785	4834
		3728	56768	14666	3145	20411	7167
		3129	24752	9546	43966	22895	15304
		7500	44008	3760	716861	22663	528
		2882	34099	11545	27490	355595	29408
		21626	12776	10853	132418	19731	49371
		198734	8590	21204	19930	56376	214201
		183581	33283	11155	11909	36715	2054
		9791	62773	39048	16600	6664	14583
		89814	34092	128306	15200	29435	4248
		22758	35116	18484	10265	63803	21221
		29566	5127	73391	9144	13700	6583
		28640	78495	449557	43907	240452	4162
		6789	40522	78925	11523	9647	699
		30408	42471	7148	445289	49212	14790
		58424	4941	32650	25920	33293	10393
		73662	1964	15991	13992	38088	36248
		2623	14817	5688	19254	52989	18769
		4929	5688	23214	8258	66080	25864
		46614	109231	16866	31258	48846	10054
		285673	14119	47196	9446	144061	10746
		249039	46819	15393	17878	558	1966
		15098	10685	9026	15253	52731	9824
		77824	15767	20510	12142	84921	2974
		31440	1077	28294	294711	14744	1182612
		57191	2972	13500	22314	12652	4665
		10847	3240	25027	54412	46556	13926
		58025	5882	3040	217168	11831	40595
		69754	3699	30725	49537	30073	3447
		64736	17997	11183	119771	50229	14456
		29590	17057	42643	10232	60877	8664
		13536	220518	53843	50826	23086	5611
		145212	17394	286485	32648	11083	360977
		11693	44380	59596	22068	14239	42047
		359465	5667	12489	1051219	775	6095
		136469	15541	28788	59498	9575	6944
		45588	2675	207935	7370	5714	7401
		20876	6832	22796	5003	72993	3610
		39901	50620	19808	26000	3428	3629
		25257	47010	35954	2932	95043	6411
		254583	3136	27059	35483	19264	17512
		19826	46565	1417	13873	6754	97110
		149901	23481	19400	5465	1135	159700
		6566	30857	3044	83040	62429	553
		17244	17220	23523	9926	36771	24008
		18535	18690	24260	11437	48602	98946
		14710	5835	3594	4833	6708	119486
		21672	34589	35089	55059	2019	4765
		16172	20456	218005	42882	6033	1653
		279458	20073	3578	11850	382079	231072
		11950	64629	116559	8007	282890	6089
		14551	2527	12194	28678	52046	8375
		80019	115303	176455	29109	21902	4393
		8067	23576	13306	23931	2107	6120
		37111	28026	30153	4177	97139	560
		42416	148949	18068	276528	204938	3470
		61286	32438	46448	6947	30885	20648
		4065	47389	31681	9959	34439	5406
		7875	12022	4378	37304	7059	44279
		59197	17881	35257	220406	41668	8636
		98567	34088	4529	360521	14369	8206
		7792	11428	27123	10401	70972	139265
		71421	13079	17281	50809	254029	4003
		7040	107828	9863	11943	10680	1411
		8233	35922	63018	232481	7513	2259
		32707	297057	46685	12107	7248	11070
		78825	21712	6616	15801	4668	784
		16665	3722	114509	27119	48711	712334
		27233	2980	101517	1993	4419	23121
		6946	20627	65176	1569	14368	2548
		191834	14070	58174	12714	5257	7251
		38125	36270	48836	9337	8203	464
		17266	12104	119588	17310	45254	6610
		79579	22965	13148	12374	1646	5637
		14695	252102	93496	2176	4001	5187
		68849	34597	25600	12917	11472	16809
		74713	196887	20188	1143	6174	2295
		9750	31730	13792	85011	70178	27038
		45094	16392	6188	18487	10432	779
		95847	11959	29162	10784	836	4668
		184280	7737	75020	17713	1007	1855
		220349	111842	10981	32548	19825	25084
		25710	9460	6009	18158	3307	1899
		12569	25791	22183	25716	97720	124521
		8014	19975	98657	6629	31634	4926
		6549	17867	20362	5277	7805	5875
		9892	35393	6350	4530	291004	8608
		27092	44767	31324	28437	1365	5488
		31942	5115	30358	37945	44597	17857
		3181	30723	8062	6908	31757	5025
		12548	203166	53157	31212	5211	21477
		7216	28132	17063	57318	11450	29107
		151965	64859	31116	15379	91061	3543
		197199	53182	11701	29752	10218	2235
		2541	3751	3801	39874	71418	4765
		132057	137475	36810	8816	5650	3559
		127612	42290	180809	53416	57123	25541
		9424	21247	32974	21069	6628	20811
		42797	61621	30437	14914	633	7722
		7220	90817	9245	2223	118400	4975
		16541	41787	18819	24245	32452	20895
		12095	36745	22577	7166	2557	5988
		133603	605345	15702	76934	4085	70415
		3219	65220	99047	22040	14144	1373
		80795	103165	113296	21490	9600	24123
		64012	95119	21557	139870	28725	4114
		2916	7446	10179	10552	58918	5539
		9575	212931	8693	7774	2734	4751
		9866	25855	12452	3938	9307	1506
		15623	163094	19866	41647	50038	1908
		4653	19677	11262	190697	9580	12456
		5205	21967	14611	2629	1027	5201
		11991	22029	3827	18956	12633	7639
		14229	32851	49315	6252	2386	1443
		17970	20760	27640	2108	11004	677
		2933	14836	4248	173143	28945	3374
		1600	75533	7085	11012	7072	29861
		10768	155965	3538	7031	19015	61356
		18117	21842	61561	18229	106278	3965
		61365	155473	133158	1544	9125	6171
		144888	71474	67626	65125	9256	4415
		13659	44777	13820	11551	5511	136174
		248187	18266	1619	3370	6662	12314
		255657	36380	72604	10782	38816	70933
		10294	36005	41664	4323	169590	5388
		8199	9540	10542	9304	21322	8393
		2461	44736	7430	4671	1043	9627
		9034	7277	7725	64863	40093	4134
		34317	21267	442882	19352	66344	17670
		33554	18850	2137	24636	100710	2473
		19124	20777	6845	15776	46423	2461
		117575	20532	16481	41872	2197	29839
		221841	50368	18923	17220	8137	15436
		27166	21330	55338	43769	6970	2703
		71518	8815	22601	41100	105479	250779
		1878	32645	36982	7223	4469	4612
		36385	67250	45286	37391	12016	17711
		33712	4063	17907	967	2543	6671
		14771	13403	11123	7106	3013	6651
		38188	9818	17461	7782	15350	6686
		21178	194331	22692	20814	75450	2669
		102909	80739	30725	36391	4485	1657
		57797	37656	27230	2762	2800	22845
		65965	51835	28558	35437	578636	22122
		47424	50381	10744	7193	1352	6175
		146400	44282	145810	4572	1841	2431
		548188	34993	29993	9949	82215	6168
		97135	100714	18044	25384	18666	6976
		54995	78748	38079	73434	9761	6822
		41194	126925	154380	15520	124200	5646
		127888	16802	33443	34755	25785	12028
		12408	17624	5986	5165	4025	262065
		6040	27947	7892	1571	136690	9109
		28570	22095	85290	165466	1173	48497
		27543	21103	5528	8174	177958	53137
		97290	7843	35915	133969	3067	5127
		174907	12142	11472	18283	3769	25569
		27148	18470	79710	18924	21668	5056
		2611	104030	5498	25423	26056	1242
		141161	123807	11222	31446	19594	2305
		11529	12154	39444	62389	124644	34105
		125634	84633	4794	19996	8877	48576
		92867	42640	3090	60714	11249	23768
		146977	36509	31414	9699	977	4946
		9997	12815	859974	3113	27841	11783
		19833	7730	44054	30870	79739	3452
		17514	25223	153420	5722	4450	1631
		83477	20670	13587	63690	15092	2551
		72981	9933	53120	8404	17952	7389
		51871	14020	21727	8173	22534	14132
		128732	64965	80125	9173	12491	13344
		38075	6926	147629	5183	25484	13399
		12219	4066	12412	14835	21878	10186
		40653	3746	276123	5491	153645	1758
		123841	50111	87927	6925	22633	1744
		47943	17014	23894	15513	1972983	2793
		259751	32029	34867	16642	6355	1500
		16735	4019	57869	70148	6783	37921
		24337	21939	135935	88289	60631	1241
		5461	14377	117733	4192	11781	1602
		16952	75909	43482	40236	103686	2603
		18709	14828	86549	10625	14734	513
		25050	30932	15478	18601	54536	716
		22139	29410	9636	24084	12136	3566
		67648	4200	1504	8905	16822	416153
		8780	39357	8973	5536	346278	923
		5354	5375	3863	46542	732096	3348
		8247	33735	7312	2019	9519	54214
		14645	47571	16920	31475	60518	5819
		147898	18544	20736	12679	16046	12052
		3986	9712	29824	121179	2419	5575
		4282	149082	29776	21250	1843	5566
		64315	27941	2839	149198	268018	158606
		33527	40835	103299	40223	3581	49058
		10149	26802	6313	12890	462013	2789
		63857	78648	20680	5078	20260	5256
		18953	21431	93253	36676	50464	8978
		12717	27915	6021	16855	19683	31037
		274275	46959	18003	27935	11079	8291
		42578	3784	91783	16296	14221	5660
		44548	24895	23661	279224	181063	19913
		28064	31458	45482	7277	13969	8444
		4390	12030	98294	16271	6184	3037
		4811	30303	15462	328516	230862	27392
		98079	8920	66054	5498	18904	8383
		38832	47314	59686	36270	28045	21646
		135834	33447	64044	39785	9532	4808
		104897	50408	67945	378358	4361	3212
		17305	15275	6963	21895	10214	20291
		23002	4624	44372	14676	116596	6377
		68768	4138	15654	6455	14698	1403
		5621	49091	12525	61432	12820	6720
		18336	38396	59024	32912	10420	1253
		141948	19437	5362	13337	2264	2916
		59567	38618	14471	49042	337190	36247
		62539	87267	199604	25166	11610	697
		103102	24082	26798	31540	10328	7423
		18935	177312	21589	33109	5862	3815
		113820	157503	36154	62639	27287	3377
		63291	22249	164484	82001	61918	9539
		29061	16565	37961	55638	80385	22827
		50198	5751	201202	54094	45380	41215
		32646	27106	56865	21307	13493	8412
		7096	558483	35114	14428	20612	22923
		22833	159375	45773	29880	9601	16111
		27562	18491	4736	15527	22416	22610
		68549	63443	28449	87510	158042	30438
		148381	8839	27099	1472	51743	24629
		13561	5414	22634	29648	12253	26418
		45027	48357	33846	12695	10503	1348
		12956	56286	7748	8800	11156	3863
		44664	12329	24225	27472	16385	5498
		138465	85754	64158	88535	810644	5371
		19617	16982	34582	9629	2467	37584
		93107	30815	35038	56215	8061	6242
		160115	15320	8072	154134	197204	31034
		194272	135544	19020	8586	40893	1007
		8515	17933	20582	12544	873	426
		77540	28137	2474	4768	28125	13661
		399507	23464	6727	9177	7708	8533
		75769	41745	4143	8741	4114	16930
		195282	29942	9353	115085	115803	1723
		49030	6891	5005	29298	5257	867
		17310	12622	46444	33104	24632	2619
		25079	156049	6629	12007	4834	5055
		120769	38681	6477	39544	31152	9727
		153062	37808	15417	63791	71552	1377
		59271	59339	8129	8481	38461	5482
		14436	24018	23628	14100	29135	28396
		121873	34517	5381	46476	12476	8448
		20277	21564	4522	13182	27418	3013
		25466	21639	42532	13951	38535	5216
		110304	33586	2011	4664	29000	3042
		23455	72640	6320	33178	110031	8616
		45918	10727	13911	14916	2826	5190
		19867	54909	3050	49208	47219	3012
		24302	16724	111134	9358	1642877	15105
		199097	41616	120793	99851	36425	3049
		4474	9831	4435	22734	65815	1952
		5735	52597	1575	18848	40195	5463
		55014	37977	13037	68853	3141	21542
		91170	1976	5856	22738	209695	3003
		30139	205888	13274	88256	59271	4427
		77126	4402	19265	35075	23206	8475
		93259	2224	26457	53619	20470	2466
		252779	20175	17725	66901	14905	507
		59663	35810	260639	23549	38601	30335
		21854	2707	3667	11566	113216	2233
		23210	263420	124111	107631	4242	3003
		11296	25947	11204	58737	5112	5729
		36040	312784	43684	77563	5364	2341
		82421	46364	103100	3845	13862	8402
		71491	47683	74638	205675	3898	1662
		23240	202654	15723	7618	6196	1679
		19027	23779	4172	2168	20341	4729
		21029	369432	19693	47300	7094	5169
		31213	33937	147596	14284	18888	8402
		92892	35347	60395	130942	4329	1216
		125205	33407	6395	129574	90752	10044
		57169	7607	6613	15150	6364	5209
		205807	19938	7175	12234	9786	22461
		56413	2972	37423	25080	115018	5341
		202617	28526	93342	131490	71000	7011
		132727	38352	27221	24491	202996	3607
		42190	14336	6149	11535	5244	8397
		261504	19404	6675	65834	959066	28329
		1906	67426	24590	17040	8434	21339
		33172	4399	32770	196942	11981	6646
		4073	15117	42804	68619	13139	5449
		10596	8060	53805	43416	987	5255
		21761	27810	38312	33143	7857	21550
		35272	26574	77914	24738	2265	5230
		65049	16958	11870	3038	13081	3467
		11506	12125	7014	15338	27346	5499
		92570	25893	8245	102665	24649	6674
		62880	29740	7082	535615	48512	6689
		61108	5111	118491	147985	106002	5348
		10670	25270	14468	49380	8812	4842
		35219	9915	27241	7739	1394	23871
		2218	9639	8868	161131	21328	26651
		33049	32048	22217	72131	77374	6548
		30302	88830	28461	59698	4220	4012
		25514	69191	8650	9024	538061	17096
		4867	16210	14573	9476	6289	5394
		6799	10397	190509	177983	1725	5515
		8545	577237	2877	27390	111673	5387
		41974	6619	6287	2686	2645	18044
		38280	39690	16242	19625	18837	1372
		10454	20697	3033	3137	7540	3179
		78731	41002	3559	44831	30326	2320
		75019	2338	21792	14589	51084	2349
		12795	97994	52468	40286	31140	26125
		18987	16674	45633	7782	33023	22002
		28389	29570	108626	15020	31496	2313
		125348	34535	13744	78858	20574	5400
		18666	14987	11655	22986	1406	5235
		30226	20452	296392	30245	7496	26229
		21226	68646	13408	12998	3385	8406
		6054	67906	110659	120180	21648	2343
		19912	12020	12544	12800	478148	32336
		16961	110458	9996	56386	23783	1936
		48881	58483	14322	28000	10304	4036
		67662	10665	31289	27111	81805	3049
		27463	1117	10511	1373	1309	5470
		16014	33742	2791	41992	72494	2356
		32470	95452	32154	14395	8048	11042
		61954	82917	37509	35095	97781	14961
		26714	16072	5036	38332	2329	4479
		6350	112725	6039	51327	4253	2377
		7095	15193	2777	261570	1726	5470
		69645	25311	28405	26690	56577	2402
		29924	92570	24344	7503	8430	1978
		6367	37943	134042	74283	60637	5111
		128485	5333	22863	11819	59410	1559
		6184	38616	74541	93255	7186	2379
		54069	10879	24347	4959	1780	2863
		243901	1872	17676	1302	981	3335
		72433	9731	910	7264	22178	26167
		120152	9103	14138	36342	6079	2378
		88239	64861	10003	27464	12132	26230
		12896	64169	7282	15383	40970	2335
		5826	33204	56544	58780	2443	685
		16913	20716	15773	27267	1252	25776
		6299	23244	72355	125082	6864	5115
		37364	14263	75158	168501	120054	2322
		51085	48196	55661	15540	17385	2324
		51008	33549	29848	5668	1360	5390
		60583	162025	51532	20141	165067	2404
		70193	52570	38397	10674	7032	5386
		136826	6879	24962	11624	11322	2785
		15156	25566	13026	27579	7476	2363
		12576	10795	87318	11707	44843	8599
		27461	15140	10668	68888	159861	5301
		20386	5911	9191	178042	30512	2736
		5791	8995	42310	19597	5492	1936
		21370	6340	18921	14826	4225	2361
		2277	15250	26522	31462	2211	1709
		7908	15444	31322	133932	1226	2389
		61226	31397	74275	56912	65303	8481
		190154	6802	21468	13719	10029	4459
		59461	4707	9348	4549	32065	2568
		99182	71643	42156	5270	14363	6573
		5312	80742	33344	8137	1582	11995
		7989	49590	49556	49079	52630	32015
		42653	32535	169020	13408	2874	8564
		70036	65483	76818	24997	14751	23982
		63543	51171	7767	52090	3109	7863
		78797	60768	12966	8290	1673	1888
		562989	8649	147417	22992	6685	1917
		4634	1472	9581	26381	1709	5525
		2806	34229	29611	48159	1081	2640
		20102	321054	13987	17698	6130	23968
		39046	302248	9486	5139	23839	2785
		16969	35381	215974	11785	1438	2365
		19845	724851	24474	4416	21071	8109
		3479	41455	20999	21643	1317	2013
		134776	41410	87419	41945	55074	2559
		4654	47064	75386	37271	23358	11043
		23747	7217	15373	14331	75138	4765
		10971	13539	74654	10404	963	26270
		11439	30904	26734	42337	11240	6713
		149327	28522	5321	8941	9478	3213
		26335	17420	34767	16420	20062	5110
		106785	5523	34506	38743	935	2258
		105574	9501	18124	3493	2758	4933
		95436	157354	91245	6978	32579	13208
		34010	19396	43357	24463	2672	14709
		174327	3139	99566	44677	98441	1919
		9947	2395	103913	43015	4294	4784
		3005	42258	179279	20547	1608	26229
		219999	24408	24809	20568	8437	24737
		10306	7936	232312	135963	2839	2320
		51000	330766	20258	64467	128104	2303
		265794	26520	28280	11798	23611	1029
		50829	78554	5710	58633	28386	500
		63390	4581	101560	47287	13900	32788
		22927	28143	134710	154133	18298	39164
		16989	9988	147883	30822	8852	1919
		17349	21918	31402	10139	8521	501
		14311	34923	18198	49767	970	26173
		104922	272787	32330	18238	637	32123
		41293	80423	57014	14502	1199	497
		174105	31786	39494	31910	6873	2330
		12918	16615	49742	13097	2726	26192
		163769	17672	47475	35096	47154	2377
		232967	6689	25597	35743	54274	3623
		98897	33532	42682	111963	30406	26130
		508541	76895	24937	9609	18919	31983
		164223	11656	17960	45701	1868	3434
		127378	9984	31158	5837	2180	1818
		49370	53690	15513	3696	22576	31966
		81985	33479	11274	22171	8257	26253
		3722	14384	40312	42903	5499	10771
		8751	12686	18305	6060	8441	1671
		30885	34045	21413	117359	6722	498
		19869	15807	9568	44462	8541	26194
		21387	1582	43073	257890	9636	26213
		399770	17727	30062	36214	3674	26212
		75400	31133	34230	107879	10121	43416
		79974	7688	178999	34141	34910	26198
		112856	79888	55880	21500	5324	26204
		227871	188252	29511	16557	7596	78875
		33961	400464	46379	25002	8397	2742
		340741	102258	62024	14725	3330	6559
		22828	14909	43078	112122	33154	16346
		32063	27823	45064	55116	4877	4786
		16729	29574	13337	17177	3273	6651
		6091	1832	59599	11444	3291	3124
		13832	21319	64799	67911	11921	6339
		51261	39316	13822	47501	6680	5069
		30356	16148	49918	23343	8121	500
		9029	12454	16673	8967	29135	4414
		16042	82927	9023	12860	2317	4379
		6532	25622	30983	80351	2352	709
		27415	21058	33141	49463	26291	3414
		182366	8244	115131	34214	3298	1237
		5305	4600	6034	15952	2351	12513
		13673	27708	9050	9073	2352	14166
		14437	175577	4437	16249	2351	5653
		101844	2042	77440	14852	5495	5639
		54612	4769	17446	27913	8465	2988
		69243	11454	29782	64541	1919	1027
		9200	14964	88569	85128	2987	5478
		155520	7158	30074	22376	8411	504
		37763	5976	35752	53847	8789	5232
		12585	14755	7773	50522	6719	27663
		33920	42135	9451	267547	5402	2924
		17098	4077	11011	477315	4048	1768
		24135	4705	39285	100742	5490	1979
		65159	18633	225593	12899	6111	1483
		22599	18873	24617	18433	1617	15805
		204079	11802	406121	20257	7400	18237
		24150	26660	9926	35284	3034	1948
		125536	101814	3161	18380	45761	1925
		46210	21157	4122	154334	2361	1709
		31791	92560	9811	45136	1924	1934
		13814	8534	20045	9611	2346
		68167	33134	52514	3218	2744
		11470	11315	2567	3951	2617
		48201	35004	121611	33576	1673
		1305	10534	60864	9535	26210
		21551	112302	10143	192855	2751
		69004	13049	36493	2395	3014
		2666	5126	203450	938	8429
		2509	8951	17373	51573	701
		98998	17677	34100	35973	2083
		380930	8692	74929	80786	17855
		27469	209597	64635	5459	39281
		11183	3506	30494	23521	1029
		3492	33509	39941	41457	1016
		37711	45390	26365	74103	32182
		21992	54494	35847	50603	2355
		12473	12751	10031	8168	1810
		9366	72447	27421	8173	41661
		7697	107380	43298	106651	25616
		35185	15425	35943	11618	52393
		7894	18752	1571	8530	179317
		29325	39877	24737	3745	3329
		71785	44183	16246	30746	9522
		106252	19380	110373	63716	138598
		22504	20558	33016	65622	7167
		319919	21643	56998	5950	22067
		88232	16944	36477	105175	18542
		10991	27111	8938	36240	39922
		45869	19515	60277	11677	7621
		351870	29120	7316	28398	1675
		20891	36884	9850	16782	6948
		182941	38221	23215	78726	5023
		5932	25106	19363	19583	10562
		34977	109951	33208	7537	937
		32053	30279	37039	7267	12148
		101112	14015	4018	70524	3620
		18480	25090	21801	38573	1925
		5458	83716	46326	3762	36744
		34043	67298	28705	16519	2018
		21254	4820	19415	5431	13013
		18122	7480	33005	11560	3088
		908	147162	10362	19508	3759
		19027	59667	20386	6474
		8832	26461	36629	6056
		8641	199938	63815	25884
		38144	3688	38472	30622
		29731	14643	34471	81416
		19732	171802	168778	43014
		6349	44132	38409	66234
		192749	34133	3871	4897
		26907	16158	3404	19272
		30478	8158	17650	12865
		14798	22755	9364	213623
		134936	116054	15898	20519
		7816	21927	46624	28478
		34089	15165	6449	8984
		48900	82502	31734	18275
		8202	76070	10109	26556
		12981	2904	29321	579458
		3610	18694	146148	44095
		12833	7577	15567	100509
		8119	10239	23453	14270
		13784	44816	47013	8504
		7158	46727	107504	24953
		2588	31318	8573	18436
		19924	14284	15243	35992
		35841	50580	15357	85677
		5777	3896	19561	18919
		99402	10292	93337	38383
		44659	27866	6854	15959
		24413	70952	46631	93635
		5538	14342	49707	32053
		176922	10524	89378	237452
		443938	1768	63305	12027
		28521	10734	68826	4157
		10603	21626	78810	1813
		49416	136407	557508	15533
		47148	17042	407181	24856
		72557	210186	56609	19662
		21532	144070	158809	11373
		6787	15508	11948	109070
		159252	5800	10427	5138
		49271	29830	38362	5170
		95096	20250	46367	17035
		18394	7038	54857	63847
		21991	4600	34277	27908
		14757	15353	558490	19992
		8335	13194	9278	31103
		15350	11030	12251	7700
		56690	6745	27731	3181
		11099	12126	85950	58852
		95681	7778	40340	14495
		196557	7484	3427	5197
		170794	145051	6464	4269
		95631	109297	22049	11846
		46250	29457	43511	18867
		103700	53017	24900	30701
		14685	199034	42113	84109
		45890	57132	12595	38167
		338013	18181	9822	23665
		6258	44610	24667	97507
		45621	56820	12618	20924
		4271	901	16740	20345
		40027	6684	6171	82699
		8216	19007	14551	29446
		24190	111742	18988	31081
		8047	57675	12370	5554
		235126	12026	5260	17829
		120352	25069	128637	22126
		76911	78515	3815	14988
		20159	25474	15932	17675
		9603	70471	12885	99623
		3370	17333	1965	29614
		210908	67138	164546	121189
		31101	21552	46503	11766
		7281	74887	17683	22535
		74290	23884	110190	73779
		9780	24097	20620	91783
		34735	5188	48801	35889
		34442	121653	15754	10614
		66206	92210	5357	17654
		182131	157610	162127	53489
		73290	44452	14190	11577
		3207	29456	15052	9927
		5010	15503	26497	48644
		15543	35445	34258	19575
		88181	34119	25759	49136
		296944	24651	4015	58562
		16490	8526	30580	5651
		251741	103230	58064	2264
		13586	17080	32230	67247
		20472	53765	28419	7624
		11202	2470	192216	36622
		9488	16504	16290	2118
		141666	21218	24750	33883
		32753	83721	49002	71867
		149068	9937	13732	21717
		10150	12974	20895	19300
		61804	129326	86240	4107
		95390	6089	152088	996
		293236	205723	42531	12428
		14929	2148	153857	21834
		4979	19480	60749	75361
		3510	197521	2272	42723
		2243	26207	21316	39442
		65028	11178	12431	26648
		5873	15597	42164	7758
		27195	54466	20471	18738
		90580	9421	2554	118424
		135173	125384	69232	29513
		163781	5646	35616	24388
		42410	12666	183954	46322
		6717	14182	125088	3171
		56747	20814	44699	6993
		21108	165447	36590	106344
		2163	46454	3377	163669
		17800	197114	10327	7893
		6130	67728	45156	66203
		20602	19794	184211	40295
		4884	11541	56664	37878
		118600	13776	118198	24135
		3335	100258	14136	22560
		34465	3190	21218	20319
		6233	89397	46291	18078
		7396	24656	22280	7594
		8939	10430	10982	26955
		15604	15162	3830	2675
		95727	166472	19509	19508
		7523	22749	7123	12210
		29248	23827	223263	33797
		325428	32443	12795	358777
		61754	27737	26827	12182
		1947	11567	23022	19564
		16605	145587	18288	13365
		8661	409898	4333	64750
		187740	46522	4425	13229
		83148	2099	16128	319317
		42705	687660	2910	1177
		15694	24227	9673	28439
		277754	3787	3546	83624
		6619	50539	26723	26038
		72260	178175	21589	95463
		11579	53709	40035	14914
		10798	19336	27263	49294
		3400	9124	14703	18567
		2502	4162	6912	80256
		33210	30478	7671	16979
		4711	220032	7753	11835
		3329	27928	43813	3334
		8745	15272	6723	26112
		11902	10575	28489	20784
		507694	20234	7812	15136
		20618	72249	8653	41431
		14017	41781	45441	47281
		39022	42299	24227	42152
		6156	221428	32662	24980
		72510	6271	29673	9889
		118057	14452	6489	174859
		332734	3720	50552	6579
		12861	120371	5444	36034
		21792	36289	11279	39727
		2263	4086	16174	23599
		5419	67762	2256	38194
		131788	6943	10618	14479
		6707	114461	1284	16799
		43718	191484	13493	170977
		6165	40120	7312	36681
		8812	19142	9494	76669
		66978	19203	13376	21788
		23389	37073	11608	7190
		308482	22023	12183	41289
		213772	12193	25355	390672
		96727	70464	30920	21302
		133401	112017	4495	113463
		83716	30757	18436	216059
		16156	136072	59647	73138
		26893	97098	17737	8205
		135147	130223	17569	4410
		112354	69184	14831	16123
		18897	49941	24299	8551
		4695	3197	28088	14380
		68179	20495	22133	24594
		4382	7855	56130	30743
		39586	15542	11768	12058
		22871	99554	7838	13673
		133152	31906	24391	44078
		4802	261172	10641	4640
		8750	76053	15671	80392
		18614	58301	17273	2051
		222337	91221	5288	5434
		31547	143049	14628	2182
		76761	202713	139285	952
		8970	4947	140643	7152
		16458	38501	60184	24221
		8225	33910	69770	71394
		15881	46241	6156	3673
		12301	34346	70772	6319
		103482	711406	10940	15757
		4085	44504	10600	41545
		15954	38281	9708	221658
		24188	19603	14409	132573
		8624	49129	19392	16698
		4978	54755	28706	10686
		9912	52501	5349	4831
		50339	19997	12196	12795
		31241	15858	16801	122683
		15623	71328	25046	20647
		8321	11734	27180	16730
		19396	94136	2053	9301
		21192	11212	16899	5713
		13707	45468	43223	4298
		8325	86784	14198	13245
		60980	5795	150783	14821
		54095	601974	27032	5394
		49718	9969	5597	50472
		22939	89384	21256	44547
		37878	15186	16394	124933
		15247	98075	40304	16879
		114326	13703	41601	15972
		136409	19583	8887	25260
		46158	2241	11155	71016
		38132	17383	51488	24287
		62583	10188	60628	10954
		322356	28031	46594	20877
		43220	8259	15897	54937
		55989	2729	38808	25849
		44633	79891	43503	22678
		33972	7397	78980	170018
		23719	68186	20081	16396
		15439	49775	39238	159590
		110208	216292	32950	30934
		61435	64549	19526	5954
		22263	52558	28719	27759
		34061	45771	11683	123216
		3313	214270	90083	12641
		57379	95424	18529	17530
		72261	308597	8818	5465
		16255	95728	16747	10115
		60685	2367	14225	55052
		24264	2604	15012	3168
		152984	95095	31555	42200
		8478	19286	25955	16043
		71572	18828	20374	5473
		26001	8959	44351	15581
		52518	21382	70144	4800
		1404	196148	13658	27734
		10223	35985	58417	3582
		29738	60440	8840	15737
		22811	9002	10890	18034
		16062	15280	22436	9317
		17841	2247	45896	139230
		60279	93497	40396	18240
		8062	158432	21455	13686
		37006	28438	20201	72486
		64856	27050	41537	96852
		42825	113177	11886	5918
		6996	15820	10662	162902
		3223	45684	6323	19084
		47208	22776	49249	23835
		5242	19103	248882	149829
		1494	59613	2318	44943
		2300	72593	25505	92352
		412416	3249	24392	32184
		39601	15042	87647	28204
		20160	27229	3293	5139
		261634	14302	312852	345751
		56146	32613	4223	26299
		30366	60412	27330	31863
		27449	66630	19428	21430
		40737	5057	12713	18960
		22251	20824	82488	123183
		20120	10474	9560	8020
		42385	2181	4302	3191
		5167	386733	84859	150216
		63466	26434	24876	63994
		18524	276024	11252	35189
		99300	27491	14817	30483
		61764	3139	6914	19781
		547479	32421	155324	1133
		70204	6349	88325	15704
		3403	8800	118291	16476
		10957	96788	164407	23020
		1782	12042	14841	13036
		6268	40058	16374	14523
		25816	57831	29616	11739
		15312	13163	19396	4081
		11469	12295	71723	10750
		46168	21174	5442	20229
		25121	14722	5092	51155
		8065	5505	4754	14697
		124946	64216	22720	23124
		12008	43332	7258	25849
		31628	1807	14290	4415
		26280	377963	143782	8367
		31744	30093	53278	13975
		87366	17589	94074	39778
		267508	11900	10851	28544
		38089	2414	20109	23609
		34941	122481	57940	16187
		65361	290902	4440	5925
		27461	9766	71267	42333
		6858	14151	8646	14423
		544080	40673	73428	10383
		8303	43448	8977	49912
		5587	51324	42874	23131
		6209	83881	5084	21351
		19951	9272	72476	21719
		119654	8488	3353	21041
		40277	1949	6162	13415
		159784	34614	8091	4065
		12556	67051	17810	42954
		77046	36697	25672	24686
		93611	9705	21551	13117
		37029	8452	98792	8267
		26616	6691	32098	39677
		21708	3630	15138	56770
		22006	3715	5939	31926
		66156	29916	12641	11983
		35078	42252	48341	72148
		114083	31883	30715	68331
		6398	693	5910	65204
		29960	266994	111761	4367
		44684	28078	8817	22118
		16917	4493	12113	9444
		111177	34736	88534	21778
		25013	6633	83289	3603
		86315	97747	229295	12826
		579942	7531	43495	14892
		51280	13521	88890	59279
		51527	19870	18995	7484
		8127	12088	16760	41646
		3264	314931	12647	4080
		21572	50630	211893	52694
		32333	94151	60374	56849
		8448	9385	30982	49442
		95615	3018	9416	13858
		12575	10098	7294	19990
		4581	8129	35968	5601
		52478	27237	17929	20026
		15609	257862	8107	13200
		72948	11798	9497	17674
		73285	26992	9963	47674
		106465	31028	6527	36327
		5890	104245	8547	11421
		13510	116907	12964	8475
		8551	76918	181595	4338
		64304	13920	38366	9288
		7894	27521	57973	25952
		7409	35889	115240	12148
		6574	5481	44991	36664
		19200	3158	14031	51875
		23191	11827	47192	50165
		152111	51570	75104	33978
		16022	27864	15680	3825
		22801	92659	53111	35764
		4400	90607	80114	93939
		228732	3218	21937	27854
		28238	62649	91682	62142
		63773	2449	27228	22958
		36463	29961	185073	67853
		223510	28411	13593	114855
		31741	52123	121812	51785
		15430	55749	8354	10203
		62399	129221	15280	16746
		34807	63963	19716	47446
		215759	35577	9633	3990
		1933	13044	7763	128783
		106868	8715	21147	4065
		44996	9049	7145	31650
		33020	15246	6448	12264
		30956	88844	7723	13889
		98132	1235	3139	7655
		28444	227744	61531	39548
		63940	43003	112366	21394
		7250	41740	36142	49439
		7108	113197	106157	2451
		13397	40026	11858	11244
		47144	52378	5012	30469
		10643	5989	14676	14934
		83135	29094	6495	93713
		920	3033	9545	46117
		870738	15499	33374	22495
		59921	172031	33958	6086
		7942	23703	45231	5656
		100011	308325	11116	4936
		9732	29074	16801	44581
		42061	66749	51180	28241
		201863	11248	8102	11580
		4849	63113	19915	28777
		2342	50426	7333	28777
		23402	348368	17249	33684
		18227	20698	39138	12321
		3910	39092	25171	34724
		14794	316344	56999	32363
		23645	3851	68433	137133
		22153	3678	52302	166845
		228003	3897	26661	24354
		103936	24041	14541	8424
		7454	272370	22352	45191
		13155	15292	17700	83099
		197948	3272	19208	48908
		30838	6574	35729	865
		32589	14678	19305	9159
		5699	190310	23397	109904
		19925	40703	38225	5236
		19717	12519	11792	8787
		100884	24970	28180	14269
		34227	14730	1277	12425
		133852	7000	28443	7199
		30471	16128	56164	6561
		53351	84472	10141	9640
		41031	32538	81404	39009
		22561	11777	5686	22544
		124536	36192	101737	51547
		2922	7456	25159	17725
		35288	48016	55154	16968
		25154	36119	135780	7297
		7293	61629	27922	103659
		80609	13556	100750	79873
		44258	16947	55814	71692
		2014	11958	23526	3161
		4117	30476	5123	189173
		86667	16538	27251	118087
		2248	94272	38492	55048
		28488	93543	51657	36253
		40479	31868	9694	6232
		17532	106084	7544	82154
		20212	6279	32077	114233
		424018	2782	100208	20509
		101189	43460	150031	18319
		323975	1027	51159	12315
		136827	26396	62525	10466
		10646	24521	111670	114696
		37473	66437	145144	4258
		34014	27432	13529	28555
		5842	105781	35870	19453
		31486	99628	24173	172062
		11639	64537	76817	314271
		2990	421021	11223	44177
		43339	122492	11637	40187
		13853	93228	16191	3635
		14393	2760	47347	298301
		10915	395952	18257	56628
		3226	135560	11040	25064
		17767	107886	220017	128272
		40254	18222	9749	34660
		12135	320691	9245	38482
		127148	11282	19611	128839
		143322	198984	19144	15271
		36189	1837	16618	64131
		9787	132013	138105	3061
		210505	45282	29609	23253
		7549	48128	11486	248329
		27071	184133	3067	1680
		36290	147420	61033	13877
		40441	33244	225385	12209
		10731	18052	20669	7415
		5082	74021	39125	39893
		20443	50865	34953	54985
		10676	28545	17705	24502
		410522	4527	40785	2752
		59974	30598	41051	22544
		6302	10875	17573	47916
		200388	6231	784	7463
		13286	13321	26739	53885
		11640	11318	6721	23392
		2241	19666	15204	17664
		17726	213253	17028	107618
		79223	340339	5104	64577
		57857	2935	5919	27097
		10028	49002	7701	21764
		8651	70200	10465	18295
		7232	62422	7232	13907
		26984	10035	8490	10894
		150138	35108	5373	48852
		26536	123382	26574	10560
		2635	34486	8512	40631
		109207	20612	16476	25350
		15644	12944	34179	17882
		24823	26540	6323	45962
		61235	58328	29799	21047
		11424	35421	10361	6624
		24495	60719	57211	73090
		57552	22292	27145	83635
		233642	21272	36788	32763
		8638	28107	19553	21582
		20550	1529	17862	2027
		52682	96884	12212	7529
		22520	146810	85836	26064
		11560	2666	73282	33474
		59222	68733	21654	33295
		3845	32189	26028	12267
		212281	7542	25358	18567
		1514	19813	31190	26151
		4166	47380	11957	8365
		83347	342429	24506	91020
		11841	14499	57996	29633
		155220	186750	62258	45157
		111177	197074	22482	13235
		348905	15390	10079	133750
		10763	14339	50011	29260
		228399	76525	51579	35054
		1811	68594	8100	6299
		1875	69897	26872	12554
		10173	10182	6818	8104
		62801	5129	323033	9122
		11635	135327	15775	52721
		5974	9351	26265	6117
		4138	119348	35840	372423
		29773	132656	7914	75979
		57123	100161	35165	106970
		56595	20317	13560	106069
		17359	16767	14454	12149
		6458	182908	27119	8869
		15197	32135	33854	30459
		99078	5875	2628	7528
		10095	51476	87092	16304
		9252	44726	52442	27055
		8919	54769	9880	4364
		26113	26757	78311	9109
		2342	19959	35162	25766
		63697	43905	23192	82787
		34542	66733	67832	72283
		9749	36022	3156	12735
		61075	23555	9484	8656
		6868	21685	7215	12404
		14244	68429	5598	76496
		2175	7082	57021	9494
		9600	8757	15407	18823
		22005	13484	14360	58855
		11049	81020	4980	36465
		82251	16225	17207	88687
		2413	40144	24391	92785
		78856	86279	39950	232776
		30838	12590	5764	14503
		30015	64222	20060	7941
		190274	3691	20149	30932
		400341	91480	136041	214760
		52959	110715	50480	20408
		95080	113194	98252	13989
		26076	178012	114418	96749
		109998	149462	18140	16807
		29602	122053	7271	76159
		6563	303834	12934	64821
		26895	83960	101667	7186
		170377	72469	15595	13407
		22647	17468	90494	3602
		92289	87971	152162	7737
		36584	40740	43345	67723
		70940	11124	49760	40213
		1560	6155	37570	3033
		180587	29438	30204	29378
		83344	60761	177396	79422
		101703	40191	81960	31385
		58801	2840	3460	55445
		422661	53590	14065	7375
		34282	5042	45182	10388
		305526	54075	41047	9515
		26428	76922	111643	25361
		2990	362345	23184	76859
		2310	320901	44649	4642
		124905	519907	34852	86800
		6825	91849	99165	8644
		101312	58724	21301	20060
		130069	10657	9067	484157
		205485	10604	2542	6811
		31852	16115	14177	62456
		28446	2485	7883	60441
		120356	43769	32910	11133
		23420	17271	18005	2724
		19595	43880	163799	31032
		23102	45808	47768	41916
		325989	13703	63938	129707
		112894	257628	96373	18963
		145786	113252	66732	46601
		8377	103683	13940	18010
		22217	58053	50260	4581
		33067	49365	262665	52904
		26996	35436	24735	20423
		123219	170811	54206	11244
		2852	56687	90445	3017
		128435	13660	49084	73663
		61460	45006	41717	268270
		5973	12243	33430	25137
		14083	12922	54787	8527
		38843	3144	19084	22913
		9641	34940	29129	21821
		7015	22995	4547	8504
		38534	362913	28854	28604
		34798	24876	233340	8406
		7610	6581	30693	46602
		64281	70226	75799	155422
		6383	2948	25473	412512
		31645	107879	56399	2124
		22887	460248	6442	4254
		40144	30875	27747	44925
		13434	10999	19171	80043
		143435	23248	37295	9522
		45828	28295	137813	28544
		3952	5636	25463	148868
		2125	14611	6698	64410
		45486	193773	10216	1471
		450095	70018	9260	5981
		23887	7848	13193	48027
		8104	14065	9484	7134
		5743	11361	18577	283331
		31742	20401	30749	43681
		2900	7619	6027	52046
		4645	3469	20255	49273
		93353	172938	4963	925
		61397	277653	4704	12480
		37538	129134	61685	12316
		22535	60116	43092	47589
		142557	4795	70311	28237
		139375	478	2982	51498
		18919	52265	79156	23197
		117288	31964	160914	3579
		4657	4612	64810	32935
		12832	4747	54261	57634
		13973	22398	123932	33093
		68724	36520	934	13451
		10766	66620	100262	1432
		10486	17696	27298	4632
		12803	146665	1389	55119
		12772	5448	80481	1440
		30936	38960	41107	149628
		6300	20977	762550	26995
		393444	2484	146660	21032
		11303	85933	29254	87987
		29795	60741	31388	38164
		10986	64738	75232	24803
		12973	3597	34688	20211
		26482	7942	237093	115640
		2406	11804	60121	4676
		35518	4146	19985	338953
		57100	9685	4443	19411
		45350	3107	3200	29574
		2659	6668	450971	56103
		26763	13999	37240	67668
		66552	33625	79400	7818
		15147	3612	48766	65241
		92351	7850	5241	78743
		71205	28458	12476	202251
		14525	42734	102264	22033
		99167	75591	9193	4175
		14918	11477	4625	1027
		7507	8478	39282	2903
		40508	2719	8368	3393
		72889	3495	89179	13134
		33413	1618	11771	76076
		135887	2281	12793	12792
		60398	2406	23560	41196
		64118	4234	2824	31870
		100513	57186	3493	24051
		26495	10432	36169	75990
		45465	12438	37890	4362
		4318	3995	33963	73825
		15784	11116	32815	8582
		13978	14518	211344	3377
		39358	181566	38895	16026
		19223	107640	104644	16014
		19541	6348	47835	17296
		9097	2152	13197	40268
		37645	10213	6585	26679
		247299	5041	4912	80482
		16927	5871	11277	180976
		48465	7762	36644	7680
		27341	22669	2946	32208
		3604	58215	9637	3478
		16755	5539	91993	85589
		85977	5162	57927	2546
		12591	18061	47586	5359
		46070	16646	77133	29214
		21403	107526	67019	189905
		1901	16666	3194	47183
		95891	6856	36287	8864
		146557	64071	39848	26187
		22198	4033	72580	59895
		11740	490253	60432	14070
		47892	128060	9427	40207
		36173	231351	9735	53131
		3673	40686	32859	57023
		29264	2030	5245	11806
		27017	3949	113899	10049
		172070	159626	2704	41155
		52075	60767	28661	11936
		3748	3594	6454	31288
		22215	13729	9842	483778
		95464	1718	104790	36649
		38225	4100	85890	37167
		25564	5532	43834	58900
		2241	91598	41145	112667
		11943	4439	4224	57180
		16546	33149	173088	6278
		7856	4526	161229	9023
		13739	50668	146987	38156
		3627	142809	81031	75546
		5968	114291	99406	110536
		131243	2269	21282	58749
		802	2119	80231	36693
		16942	106461	109569	4635
		257419	1657	61229	9125
		4399	25840	15711	55503
		29566	12838	38978	46705
		114877	28704	32150	135808
		8417	10328	49633	3171
		453902	24754	9785	41201
		235324	115204	616017	48563
		6181	32653	4286	37722
		154902	209569	16333	14366
		110173	8823	2021	7639
		157511	11218	75432	14289
		5069	83892	22353	6595
		110968	1076	79549	43030
		54218	3380	52929	60663
		13773	221977	8136	110123
		5649	16121	789	244007
		24241	3173	5031	4257
		43922	10558	1367	118500
		179410	6504	52207	27704
		5663	174460	30125	40612
		28154	1926	17324	58059
		155177	10559	34334	109181
		146111	27254	2270	116768
		10287	56871	10168	69261
		5481	31767	5852	8821
		29386	3842	81740	50100
		8814	7020	10598	47673
		294303	4857	64583	45737
		137562	3885	17885	125284
		267814	7219	9289	247489
		6915	4365	33348	144958
		66669	20666	51865	74152
		39819	50850	35391	84438
		13879	75266	32280	45872
		13291	11712	19455	20523
		26050	5305	84808	3377
		98162	11818	55479	19277
		81773	7282	17958	58242
		32738	11782	15747	129304
		83424	31805	124454	16538
		295107	3036	16919	119180
		35891	14267	37922	20860
		197156	2281	85815	7783
		27956	117559	51231	58055
		17803	82468	36390	177715
		2157	79756	2469	43974
		6046	3032	2122	83130
		5200	40009	58559	306909
		5926	18943	68177	37691
		41170	5807	54543	27395
		144918	9066	254359	88307
		83635	14214	86745	5261
		46185	3434	23148	12893
		61882	27201	488192	114907
		22829	1242	65977	3170
		35861	65224	114208	4974
		55790	30368	7624	134447
		171351	1394	23620	36215
		109389	34487	9215	56565
		15317	229766	5823	9280
[truncated: 1,395 more rows]
