# Supplementary material for: RNA polymerase II pausing is essential during spermatogenesis for appropriate gene expression and completion of meiosis
Source: Nat Commun. 2024 Jan 29;15:848. doi: 10.1038/s41467-024-45177-3 (PMC10824759; doi:10.1038/s41467-024-45177-3)
Supplement: Supplementary file 4 — Source Data [file 41467_2024_45177_MOESM4_ESM.zip › Source data Supp Fig 2.xlsx]

## Sheet: Supplementary fig 2a
Supplementary Fig 2a
			RNA-seq			Gene body PRO-seq
			Mean	SD	N	Mean	SD	N
	SG	1	0.988921	0.0275387	2645	0.945579	0.1426	2645
	SC	2	0.779623	0.169699	2645	0.569155	0.286675	2645
	RS	3	0.218699	0.136325	2645	0.437407	0.244293	2645

## Sheet: Supplementary fig 2b
Supplementary Fig 2b
			RNA-seq			Gene body PRO-seq
			Mean	SD	N	Mean	SD	N
	SG	1	0.577017	0.155051	3601	0.809246	0.225789	3601
	SC	2	1	0	3601	0.830703	0.235495	3601
	RS	3	0.261069	0.130783	3601	0.517292	0.221635	3601

## Sheet: Supplementary fig 2c
Supplementary Fig 2c
			RNA-seq			Gene body PRO-seq
			Mean	SD	N	Mean	SD	N
	SG	1	0.13892	0.151958	1596	0.357185	0.333525	1596
	SC	2	0.949979	0.0841236	1596	0.689658	0.31719	1596
	RS	3	0.803928	0.174918	1596	0.778283	0.290631	1596
