# Supplementary material for: RNA polymerase II pausing is essential during spermatogenesis for appropriate gene expression and completion of meiosis
Source: Nat Commun. 2024 Jan 29;15:848. doi: 10.1038/s41467-024-45177-3 (PMC10824759; doi:10.1038/s41467-024-45177-3)
Supplement: Supplementary file 4 — Source Data [file 41467_2024_45177_MOESM4_ESM.zip › Source Data Supp Fig 3.xlsx]

## Sheet: Supplementary fig 3a
Supplementary Fig 3a
		Summary table						Motif search results:												Promoters and cluster matching for DE genes						Promoters that have upstream TATA motif
		Cluster	Count	total genes	% genes with TATA motif			motif_id	motif_alt_id	sequence_name	start	stop	strand	score	p-value	q-value	matched_sequence			GeneID	GeneID.x	match = used in heatmap	GeneType	ClusterID		sequence_name	cluster	genetype
		1	546	3226	16.925			1	TATAWAAR	mm10_ct_UserTrack_3545_ENSMUSG00000000031	30	37	+	5.38728	0.00425	1	TAGAAAAA			ENSMUSG00000000001	ENSMUSG00000000001	ENSMUSG00000000001	protein_coding	2		ENSMUSG00000000031	1	lncRNA
		2	275	2645	10.397			1	TATAWAAR	mm10_ct_UserTrack_3545_ENSMUSG00000000085	13	20	-	5.38728	0.00425	1	TAAAAAAA			ENSMUSG00000000028	ENSMUSG00000000028	ENSMUSG00000000028	protein_coding	3		ENSMUSG00000000085	4	protein_coding
		3	312	3601	8.66426			1	TATAWAAR	mm10_ct_UserTrack_3545_ENSMUSG00000000103	67	74	-	6.58382	0.00205	1	TATATCAT			ENSMUSG00000000031	ENSMUSG00000000031	ENSMUSG00000000031	lncRNA	1		ENSMUSG00000000103	6	protein_coding
		4	384	4024	9.54274			1	TATAWAAR	mm10_ct_UserTrack_3545_ENSMUSG00000000126	71	78	+	8.59538	0.000506	1	TATAAGAG			ENSMUSG00000000037	ENSMUSG00000000037	ENSMUSG00000000037	protein_coding	1		ENSMUSG00000000126	1	protein_coding
		5	199	1596	12.4687			1	TATAWAAR	mm10_ct_UserTrack_3545_ENSMUSG00000000134	71	78	-	5.65318	0.0035	1	AATAAAAG			ENSMUSG00000000056	ENSMUSG00000000056	ENSMUSG00000000056	protein_coding	2		ENSMUSG00000000134	2	protein_coding
		6	362	1986	18.2276			1	TATAWAAR	mm10_ct_UserTrack_3545_ENSMUSG00000000142	23	30	-	5.65318	0.0035	1	TATCAAAG			ENSMUSG00000000058	ENSMUSG00000000058	ENSMUSG00000000058	protein_coding	1		ENSMUSG00000000142	1	protein_coding
		All DE	2078	17078	12.1677	% all 17,078 DE genes		1	TATAWAAR	mm10_ct_UserTrack_3545_ENSMUSG00000000149	27	34	+	5.65318	0.0035	1	AATAAAAG			ENSMUSG00000000078	ENSMUSG00000000078	ENSMUSG00000000078	protein_coding	1		ENSMUSG00000000149	2	protein_coding
								1	TATAWAAR	mm10_ct_UserTrack_3545_ENSMUSG00000000202	67	74	+	10.8786	5.3e-05	0.988	TATATAAG			ENSMUSG00000000085	ENSMUSG00000000085	ENSMUSG00000000085	protein_coding	4		ENSMUSG00000000202	4	protein_coding
								1	TATAWAAR	mm10_ct_UserTrack_3545_ENSMUSG00000000214	5	12	-	5.65318	0.0035	1	TACAAAAG			ENSMUSG00000000088	ENSMUSG00000000088	ENSMUSG00000000088	protein_coding	4		ENSMUSG00000000214	#N/A	#N/A
								1	TATAWAAR	mm10_ct_UserTrack_3545_ENSMUSG00000000215	46	53	+	5.38728	0.00425	1	TTTAAAAA			ENSMUSG00000000093	ENSMUSG00000000093	ENSMUSG00000000093	protein_coding	1		ENSMUSG00000000215	1	protein_coding
								1	TATAWAAR	mm10_ct_UserTrack_3545_ENSMUSG00000000223	67	74	-	10.8786	5.3e-05	0.988	TATAAAAG			ENSMUSG00000000103	ENSMUSG00000000103	ENSMUSG00000000103	protein_coding	6		ENSMUSG00000000223	3	protein_coding
								1	TATAWAAR	mm10_ct_UserTrack_3545_ENSMUSG00000000247	70	77	+	5.65318	0.0035	1	TAGAAAAG			ENSMUSG00000000120	ENSMUSG00000000120	ENSMUSG00000000120	protein_coding	5		ENSMUSG00000000247	#N/A	#N/A
								1	TATAWAAR	mm10_ct_UserTrack_3545_ENSMUSG00000000489	72	79	+	8.59538	0.000506	1	TATAAAGG			ENSMUSG00000000126	ENSMUSG00000000126	ENSMUSG00000000126	protein_coding	1		ENSMUSG00000000489	1	protein_coding
								1	TATAWAAR	mm10_ct_UserTrack_3545_ENSMUSG00000000531	71	78	+	6.80925	0.00163	1	TATAAAGC			ENSMUSG00000000127	ENSMUSG00000000127	ENSMUSG00000000127	protein_coding	5		ENSMUSG00000000531	1	protein_coding
								1	TATAWAAR	mm10_ct_UserTrack_3545_ENSMUSG00000000606	15	22	+	10.6127	0.000118	1	TATATAAA			ENSMUSG00000000131	ENSMUSG00000000131	ENSMUSG00000000131	protein_coding	4		ENSMUSG00000000606	5	protein_coding
								1	TATAWAAR	mm10_ct_UserTrack_3545_ENSMUSG00000000690	83	90	-	6.04624	0.00267	1	TATAACCA			ENSMUSG00000000134	ENSMUSG00000000134	ENSMUSG00000000134	protein_coding	2		ENSMUSG00000000690	#N/A	#N/A
								1	TATAWAAR	mm10_ct_UserTrack_3545_ENSMUSG00000000787	70	77	+	10.8786	5.3e-05	0.988	TATATAAG			ENSMUSG00000000142	ENSMUSG00000000142	ENSMUSG00000000142	protein_coding	1		ENSMUSG00000000787	1	protein_coding
								1	TATAWAAR	mm10_ct_UserTrack_3545_ENSMUSG00000000792	58	65	+	5.28902	0.00439	1	TATACAGC			ENSMUSG00000000148	ENSMUSG00000000148	ENSMUSG00000000148	protein_coding	3		ENSMUSG00000000792	2	protein_coding
								1	TATAWAAR	mm10_ct_UserTrack_3545_ENSMUSG00000000794	69	76	+	8.59538	0.000506	1	TATAACAG			ENSMUSG00000000149	ENSMUSG00000000149	ENSMUSG00000000149	protein_coding	2		ENSMUSG00000000794	5	protein_coding
								1	TATAWAAR	mm10_ct_UserTrack_3545_ENSMUSG00000000805	64	71	-	7.07514	0.00119	1	TATAGCAG			ENSMUSG00000000154	ENSMUSG00000000154	ENSMUSG00000000154	protein_coding	4		ENSMUSG00000000805	4	protein_coding
								1	TATAWAAR	mm10_ct_UserTrack_3545_ENSMUSG00000000901	70	77	+	6.31214	0.00232	1	TATAAGGG			ENSMUSG00000000167	ENSMUSG00000000167	ENSMUSG00000000167	protein_coding	4		ENSMUSG00000000901	1	protein_coding
								1	TATAWAAR	mm10_ct_UserTrack_3545_ENSMUSG00000000982	69	76	+	8.59538	0.000506	1	TATAAGAG			ENSMUSG00000000168	ENSMUSG00000000168	ENSMUSG00000000168	protein_coding	4		ENSMUSG00000000982	6	protein_coding
								1	TATAWAAR	mm10_ct_UserTrack_3545_ENSMUSG00000001018	38	45	+	5.82081	0.00294	1	TATATCTA			ENSMUSG00000000171	ENSMUSG00000000171	ENSMUSG00000000171	protein_coding	3		ENSMUSG00000001018	4	protein_coding
								1	TATAWAAR	mm10_ct_UserTrack_3545_ENSMUSG00000001021	23	30	-	5.65318	0.0035	1	TAAAAAAG			ENSMUSG00000000184	ENSMUSG00000000184	ENSMUSG00000000184	protein_coding	1		ENSMUSG00000001021	#N/A	#N/A
								1	TATAWAAR	mm10_ct_UserTrack_3545_ENSMUSG00000001076	69	76	-	6.31214	0.00232	1	TATAAGCG			ENSMUSG00000000194	ENSMUSG00000000194	ENSMUSG00000000194	protein_coding	4		ENSMUSG00000001076	#N/A	#N/A
								1	TATAWAAR	mm10_ct_UserTrack_3545_ENSMUSG00000001089	16	23	+	5.38728	0.00425	1	TAAAAAAA			ENSMUSG00000000202	ENSMUSG00000000202	ENSMUSG00000000202	protein_coding	4		ENSMUSG00000001089	6	protein_coding
								1	TATAWAAR	mm10_ct_UserTrack_3545_ENSMUSG00000001155	43	50	-	9.35838	0.000161	1	TATACAAG			ENSMUSG00000000214	ENSMUSG00000000215	#N/A	protein_coding	NA		ENSMUSG00000001155	#N/A	#N/A
								1	TATAWAAR	mm10_ct_UserTrack_3545_ENSMUSG00000001175	64	71	-	8.59538	0.000506	1	TATATACG			ENSMUSG00000000215	ENSMUSG00000000223	ENSMUSG00000000215	protein_coding	1		ENSMUSG00000001175	4	protein_coding
								1	TATAWAAR	mm10_ct_UserTrack_3545_ENSMUSG00000001240	74	81	+	4.79191	0.00487	1	TATAGGCG			ENSMUSG00000000223	ENSMUSG00000000266	ENSMUSG00000000223	protein_coding	3		ENSMUSG00000001240	1	protein_coding
								1	TATAWAAR	mm10_ct_UserTrack_3545_ENSMUSG00000001270	35	42	+	8.10405	0.000953	1	TATAAATA			ENSMUSG00000000247	ENSMUSG00000000275	#N/A	protein_coding	NA		ENSMUSG00000001270	1	protein_coding
								1	TATAWAAR	mm10_ct_UserTrack_3545_ENSMUSG00000001280	33	40	+	5.65318	0.0035	1	TAGATAAG			ENSMUSG00000000253	ENSMUSG00000000276	#N/A	protein_coding	NA		ENSMUSG00000001280	3	protein_coding
								1	TATAWAAR	mm10_ct_UserTrack_3545_ENSMUSG00000001285	69	76	+	6.31214	0.00232	1	TATATGGG			ENSMUSG00000000266	ENSMUSG00000000278	ENSMUSG00000000266	protein_coding	1		ENSMUSG00000001285	3	protein_coding
								1	TATAWAAR	mm10_ct_UserTrack_3545_ENSMUSG00000001300	66	73	-	8.59538	0.000506	1	TATAAACG			ENSMUSG00000000275	ENSMUSG00000000282	ENSMUSG00000000275	protein_coding	2		ENSMUSG00000001300	1	protein_coding
								1	TATAWAAR	mm10_ct_UserTrack_3545_ENSMUSG00000001420	20	27	+	5.06358	0.00465	1	TATAGGAT			ENSMUSG00000000276	ENSMUSG00000000295	ENSMUSG00000000276	protein_coding	3		ENSMUSG00000001420	5	protein_coding
								1	TATAWAAR	mm10_ct_UserTrack_3545_ENSMUSG00000001445	36	43	-	5.38728	0.00425	1	TAAAAAAA			ENSMUSG00000000278	ENSMUSG00000000296	ENSMUSG00000000278	protein_coding	2		ENSMUSG00000001445	3	protein_coding
								1	TATAWAAR	mm10_ct_UserTrack_3545_ENSMUSG00000001506	72	79	+	10.8786	5.3e-05	0.988	TATAAAAG			ENSMUSG00000000282	ENSMUSG00000000301	ENSMUSG00000000282	protein_coding	5		ENSMUSG00000001506	1	protein_coding
								1	TATAWAAR	mm10_ct_UserTrack_3545_ENSMUSG00000001510	73	80	+	6.31214	0.00232	1	TATAACCG			ENSMUSG00000000290	ENSMUSG00000000303	#N/A	protein_coding	NA		ENSMUSG00000001510	1	protein_coding
								1	TATAWAAR	mm10_ct_UserTrack_3545_ENSMUSG00000001558	71	78	+	8.32948	0.000824	1	TATATGAA			ENSMUSG00000000295	ENSMUSG00000000305	ENSMUSG00000000295	protein_coding	1		ENSMUSG00000001558	6	protein_coding
								1	TATAWAAR	mm10_ct_UserTrack_3545_ENSMUSG00000001632	72	79	-	7.07514	0.00119	1	TATAGACG			ENSMUSG00000000296	ENSMUSG00000000317	ENSMUSG00000000296	protein_coding	3		ENSMUSG00000001632	2	protein_coding
								1	TATAWAAR	mm10_ct_UserTrack_3545_ENSMUSG00000001642	71	78	+	5.38728	0.00425	1	TATTTAAA			ENSMUSG00000000301	ENSMUSG00000000320	ENSMUSG00000000301	protein_coding	4		ENSMUSG00000001642	3	protein_coding
								1	TATAWAAR	mm10_ct_UserTrack_3545_ENSMUSG00000001661	70	77	-	5.65318	0.0035	1	AATAAAAG			ENSMUSG00000000303	ENSMUSG00000000325	ENSMUSG00000000303	protein_coding	1		ENSMUSG00000001661	1	protein_coding
								1	TATAWAAR	mm10_ct_UserTrack_3545_ENSMUSG00000001663	79	86	-	5.38728	0.00425	1	TATCAAAA			ENSMUSG00000000305	ENSMUSG00000000326	ENSMUSG00000000305	protein_coding	3		ENSMUSG00000001663	1	protein_coding
								1	TATAWAAR	mm10_ct_UserTrack_3545_ENSMUSG00000001870	88	95	+	5.65318	0.0035	1	TTTAAAAG			ENSMUSG00000000317	ENSMUSG00000000339	ENSMUSG00000000317	protein_coding	3		ENSMUSG00000001870	1	protein_coding
								1	TATAWAAR	mm10_ct_UserTrack_3545_ENSMUSG00000001901	47	54	-	5.38728	0.00425	1	TAGAAAAA			ENSMUSG00000000320	ENSMUSG00000000340	ENSMUSG00000000320	protein_coding	4		ENSMUSG00000001901	#N/A	#N/A
								1	TATAWAAR	mm10_ct_UserTrack_3545_ENSMUSG00000001948	34	41	+	5.38728	0.00425	1	TAAAAAAA			ENSMUSG00000000325	ENSMUSG00000000346	ENSMUSG00000000325	protein_coding	1		ENSMUSG00000001948	5	protein_coding
								1	TATAWAAR	mm10_ct_UserTrack_3545_ENSMUSG00000002020	33	40	+	5.65318	0.0035	1	GATAAAAG			ENSMUSG00000000326	ENSMUSG00000000355	ENSMUSG00000000326	protein_coding	2		ENSMUSG00000002020	1	protein_coding
								1	TATAWAAR	mm10_ct_UserTrack_3545_ENSMUSG00000002031	14	21	+	5.65318	0.0035	1	TAGATAAG			ENSMUSG00000000339	ENSMUSG00000000359	ENSMUSG00000000339	protein_coding	4		ENSMUSG00000002031	4	protein_coding
								1	TATAWAAR	mm10_ct_UserTrack_3545_ENSMUSG00000002068	92	99	-	5.38728	0.00425	1	TTTAAAAA			ENSMUSG00000000340	ENSMUSG00000000365	ENSMUSG00000000340	protein_coding	2		ENSMUSG00000002068	3	protein_coding
								1	TATAWAAR	mm10_ct_UserTrack_3545_ENSMUSG00000002100	8	15	-	6.80925	0.00163	1	TATAGACA			ENSMUSG00000000346	ENSMUSG00000000374	ENSMUSG00000000346	protein_coding	3		ENSMUSG00000002100	1	protein_coding
								1	TATAWAAR	mm10_ct_UserTrack_3545_ENSMUSG00000002289	69	76	-	6.80925	0.00163	1	TATAAAGC			ENSMUSG00000000355	ENSMUSG00000000378	ENSMUSG00000000355	protein_coding	2		ENSMUSG00000002289	1	protein_coding
								1	TATAWAAR	mm10_ct_UserTrack_3545_ENSMUSG00000002341	67	74	-	8.59538	0.000506	1	TATAAAGG			ENSMUSG00000000359	ENSMUSG00000000384	ENSMUSG00000000359	protein_coding	1		ENSMUSG00000002341	6	protein_coding
								1	TATAWAAR	mm10_ct_UserTrack_3545_ENSMUSG00000002393	4	11	+	6.31214	0.00232	1	TATAAGGG			ENSMUSG00000000365	ENSMUSG00000000385	ENSMUSG00000000365	protein_coding	4		ENSMUSG00000002393	1	protein_coding
								1	TATAWAAR	mm10_ct_UserTrack_3545_ENSMUSG00000002395	94	101	-	5.65318	0.0035	1	TAGAAAAG			ENSMUSG00000000374	ENSMUSG00000000386	ENSMUSG00000000374	protein_coding	3		ENSMUSG00000002395	3	protein_coding
								1	TATAWAAR	mm10_ct_UserTrack_3545_ENSMUSG00000002658	71	78	+	10.6127	0.000118	1	TATATAAA			ENSMUSG00000000378	ENSMUSG00000000399	ENSMUSG00000000378	protein_coding	2		ENSMUSG00000002658	4	protein_coding
								1	TATAWAAR	mm10_ct_UserTrack_3545_ENSMUSG00000002664	1	8	+	5.38728	0.00425	1	TTTAAAAA			ENSMUSG00000000384	ENSMUSG00000000402	ENSMUSG00000000384	protein_coding	3		ENSMUSG00000002664	#N/A	#N/A
								1	TATAWAAR	mm10_ct_UserTrack_3545_ENSMUSG00000002679	91	98	-	8.59538	0.000506	1	TATAAGAG			ENSMUSG00000000385	ENSMUSG00000000411	ENSMUSG00000000385	protein_coding	3		ENSMUSG00000002679	3	protein_coding
								1	TATAWAAR	mm10_ct_UserTrack_3545_ENSMUSG00000002769	71	78	+	6.08671	0.0025	1	TATAAGTG			ENSMUSG00000000386	ENSMUSG00000000416	ENSMUSG00000000386	polymorphic_pseudogene	6		ENSMUSG00000002769	3	protein_coding
								1	TATAWAAR	mm10_ct_UserTrack_3545_ENSMUSG00000002885	72	79	+	5.65318	0.0035	1	CATAAAAG			ENSMUSG00000000399	ENSMUSG00000000420	ENSMUSG00000000399	protein_coding	4		ENSMUSG00000002885	3	protein_coding
								1	TATAWAAR	mm10_ct_UserTrack_3545_ENSMUSG00000002910	70	77	+	6.08671	0.0025	1	TATAAGTG			ENSMUSG00000000402	ENSMUSG00000000439	ENSMUSG00000000402	protein_coding	1		ENSMUSG00000002910	3	protein_coding
								1	TATAWAAR	mm10_ct_UserTrack_3545_ENSMUSG00000002985	69	76	+	5.86127	0.00273	1	TATAATTG			ENSMUSG00000000411	ENSMUSG00000000441	ENSMUSG00000000411	protein_coding	6		ENSMUSG00000002985	1	protein_coding
								1	TATAWAAR	mm10_ct_UserTrack_3545_ENSMUSG00000003031	71	78	-	5.38728	0.00425	1	TATTTAAA			ENSMUSG00000000416	ENSMUSG00000000489	ENSMUSG00000000416	protein_coding	3		ENSMUSG00000003031	2	protein_coding
								1	TATAWAAR	mm10_ct_UserTrack_3545_ENSMUSG00000003032	70	77	+	5.82081	0.00294	1	TATAAGTA			ENSMUSG00000000420	ENSMUSG00000000530	ENSMUSG00000000420	protein_coding	2		ENSMUSG00000003032	1	protein_coding
								1	TATAWAAR	mm10_ct_UserTrack_3545_ENSMUSG00000003153	71	78	+	8.10405	0.000953	1	TATAAATA			ENSMUSG00000000439	ENSMUSG00000000531	ENSMUSG00000000439	protein_coding	4		ENSMUSG00000003153	4	protein_coding
								1	TATAWAAR	mm10_ct_UserTrack_3545_ENSMUSG00000003316	72	79	-	5.38728	0.00425	1	TATTTAAA			ENSMUSG00000000440	ENSMUSG00000000532	#N/A	protein_coding	NA		ENSMUSG00000003316	2	protein_coding
								1	TATAWAAR	mm10_ct_UserTrack_3545_ENSMUSG00000003345	71	78	+	8.32948	0.000824	1	TATAAACA			ENSMUSG00000000441	ENSMUSG00000000538	ENSMUSG00000000441	protein_coding	2		ENSMUSG00000003345	6	protein_coding
								1	TATAWAAR	mm10_ct_UserTrack_3545_ENSMUSG00000003410	68	75	+	8.59538	0.000506	1	TATAAAGG			ENSMUSG00000000489	ENSMUSG00000000552	ENSMUSG00000000489	protein_coding	1		ENSMUSG00000003410	#N/A	#N/A
								1	TATAWAAR	mm10_ct_UserTrack_3545_ENSMUSG00000003421	38	45	+	5.38728	0.00425	1	TTTAAAAA			ENSMUSG00000000530	ENSMUSG00000000555	ENSMUSG00000000530	protein_coding	1		ENSMUSG00000003421	4	protein_coding
								1	TATAWAAR	mm10_ct_UserTrack_3545_ENSMUSG00000003527	4	11	+	5.65318	0.0035	1	GATAAAAG			ENSMUSG00000000531	ENSMUSG00000000561	ENSMUSG00000000531	protein_coding	1		ENSMUSG00000003527	3	protein_coding
								1	TATAWAAR	mm10_ct_UserTrack_3545_ENSMUSG00000003541	70	77	+	5.82081	0.00294	1	TATAAGTA			ENSMUSG00000000532	ENSMUSG00000000562	ENSMUSG00000000532	protein_coding	4		ENSMUSG00000003541	1	protein_coding
								1	TATAWAAR	mm10_ct_UserTrack_3545_ENSMUSG00000003559	15	22	-	6.80925	0.00163	1	TATACACA			ENSMUSG00000000538	ENSMUSG00000000563	ENSMUSG00000000538	protein_coding	3		ENSMUSG00000003559	4	protein_coding
								1	TATAWAAR	mm10_ct_UserTrack_3545_ENSMUSG00000003617	76	83	+	8.86705	0.000332	1	TATAAAAT			ENSMUSG00000000552	ENSMUSG00000000567	ENSMUSG00000000552	protein_coding	4		ENSMUSG00000003617	1	protein_coding
								1	TATAWAAR	mm10_ct_UserTrack_3545_ENSMUSG00000003657	71	78	+	8.59538	0.000506	1	TATAAAGG			ENSMUSG00000000555	ENSMUSG00000000568	ENSMUSG00000000555	protein_coding	1		ENSMUSG00000003657	#N/A	#N/A
								1	TATAWAAR	mm10_ct_UserTrack_3545_ENSMUSG00000003814	69	76	+	6.35838	0.00218	1	TATAAATT			ENSMUSG00000000560	ENSMUSG00000000579	#N/A	protein_coding	NA		ENSMUSG00000003814	3	protein_coding
								1	TATAWAAR	mm10_ct_UserTrack_3545_ENSMUSG00000003849	73	80	+	6.80925	0.00163	1	TATAAAGC			ENSMUSG00000000561	ENSMUSG00000000581	ENSMUSG00000000561	protein_coding	2		ENSMUSG00000003849	1	protein_coding
								1	TATAWAAR	mm10_ct_UserTrack_3545_ENSMUSG00000003868	5	12	-	10.6127	0.000118	1	TATATAAA			ENSMUSG00000000562	ENSMUSG00000000594	ENSMUSG00000000562	protein_coding	6		ENSMUSG00000003868	4	protein_coding
								1	TATAWAAR	mm10_ct_UserTrack_3545_ENSMUSG00000004070	35	42	+	6.80925	0.00163	1	TATAGAGA			ENSMUSG00000000563	ENSMUSG00000000600	ENSMUSG00000000563	protein_coding	3		ENSMUSG00000004070	6	protein_coding
								1	TATAWAAR	mm10_ct_UserTrack_3545_ENSMUSG00000004096	69	76	+	5.38728	0.00425	1	TGTAAAAA			ENSMUSG00000000567	ENSMUSG00000000605	ENSMUSG00000000567	protein_coding	1		ENSMUSG00000004096	4	protein_coding
								1	TATAWAAR	mm10_ct_UserTrack_3545_ENSMUSG00000004099	18	25	+	6.08671	0.0025	1	TATATTGG			ENSMUSG00000000568	ENSMUSG00000000606	ENSMUSG00000000568	protein_coding	2		ENSMUSG00000004099	2	protein_coding
								1	TATAWAAR	mm10_ct_UserTrack_3545_ENSMUSG00000004113	69	76	-	6.31214	0.00232	1	TATAAGGG			ENSMUSG00000000579	ENSMUSG00000000627	ENSMUSG00000000579	protein_coding	4		ENSMUSG00000004113	1	protein_coding
								1	TATAWAAR	mm10_ct_UserTrack_3545_ENSMUSG00000004207	68	75	-	6.58382	0.00205	1	TATAAATC			ENSMUSG00000000581	ENSMUSG00000000628	ENSMUSG00000000581	protein_coding	2		ENSMUSG00000004207	2	protein_coding
								1	TATAWAAR	mm10_ct_UserTrack_3545_ENSMUSG00000004231	66	73	-	5.65318	0.0035	1	TCTAAAAG			ENSMUSG00000000594	ENSMUSG00000000631	ENSMUSG00000000594	protein_coding	3		ENSMUSG00000004231	#N/A	#N/A
								1	TATAWAAR	mm10_ct_UserTrack_3545_ENSMUSG00000004267	41	48	-	5.28902	0.00439	1	TATAGAGC			ENSMUSG00000000600	ENSMUSG00000000686	ENSMUSG00000000600	protein_coding	3		ENSMUSG00000004267	1	protein_coding
								1	TATAWAAR	mm10_ct_UserTrack_3545_ENSMUSG00000004655	71	78	+	8.10405	0.000953	1	TATAAATA			ENSMUSG00000000605	ENSMUSG00000000693	ENSMUSG00000000605	protein_coding	3		ENSMUSG00000004655	1	protein_coding
								1	TATAWAAR	mm10_ct_UserTrack_3545_ENSMUSG00000004698	72	79	+	6.80925	0.00163	1	TATAAACC			ENSMUSG00000000606	ENSMUSG00000000711	ENSMUSG00000000606	protein_coding	5		ENSMUSG00000004698	2	protein_coding
								1	TATAWAAR	mm10_ct_UserTrack_3545_ENSMUSG00000004730	78	85	-	5.65318	0.0035	1	TTTAAAAG			ENSMUSG00000000627	ENSMUSG00000000730	ENSMUSG00000000627	protein_coding	1		ENSMUSG00000004730	6	protein_coding
								1	TATAWAAR	mm10_ct_UserTrack_3545_ENSMUSG00000004902	69	76	+	6.80925	0.00163	1	TATACAGA			ENSMUSG00000000628	ENSMUSG00000000732	ENSMUSG00000000628	protein_coding	1		ENSMUSG00000004902	3	protein_coding
								1	TATAWAAR	mm10_ct_UserTrack_3545_ENSMUSG00000004951	71	78	+	5.65318	0.0035	1	CATAAAAG			ENSMUSG00000000631	ENSMUSG00000000738	ENSMUSG00000000631	protein_coding	2		ENSMUSG00000004951	1	protein_coding
								1	TATAWAAR	mm10_ct_UserTrack_3545_ENSMUSG00000004980	71	78	+	5.65318	0.0035	1	TAGAAAAG			ENSMUSG00000000686	ENSMUSG00000000740	ENSMUSG00000000686	protein_coding	2		ENSMUSG00000004980	3	protein_coding
								1	TATAWAAR	mm10_ct_UserTrack_3545_ENSMUSG00000005054	70	77	-	5.38728	0.00425	1	TAGAAAAA			ENSMUSG00000000690	ENSMUSG00000000743	#N/A	protein_coding	NA		ENSMUSG00000005054	1	protein_coding
								1	TATAWAAR	mm10_ct_UserTrack_3545_ENSMUSG00000005087	70	77	+	5.38728	0.00425	1	AATAAAAA			ENSMUSG00000000693	ENSMUSG00000000751	ENSMUSG00000000693	protein_coding	1		ENSMUSG00000005087	1	protein_coding
								1	TATAWAAR	mm10_ct_UserTrack_3545_ENSMUSG00000005125	71	78	+	8.86705	0.000332	1	TATAAAAT			ENSMUSG00000000708	ENSMUSG00000000753	#N/A	protein_coding	NA		ENSMUSG00000005125	1	protein_coding
								1	TATAWAAR	mm10_ct_UserTrack_3545_ENSMUSG00000005198	68	75	+	8.59538	0.000506	1	TATAAAGG			ENSMUSG00000000711	ENSMUSG00000000759	ENSMUSG00000000711	protein_coding	3		ENSMUSG00000005198	3	protein_coding
								1	TATAWAAR	mm10_ct_UserTrack_3545_ENSMUSG00000005232	65	72	+	5.65318	0.0035	1	TAAAAAAG			ENSMUSG00000000724	ENSMUSG00000000776	#N/A	protein_coding	NA		ENSMUSG00000005232	#N/A	#N/A
								1	TATAWAAR	mm10_ct_UserTrack_3545_ENSMUSG00000005237	1	8	+	5.28902	0.00439	1	TATACCAC			ENSMUSG00000000730	ENSMUSG00000000782	ENSMUSG00000000730	protein_coding	6		ENSMUSG00000005237	4	protein_coding
								1	TATAWAAR	mm10_ct_UserTrack_3545_ENSMUSG00000005378	5	12	+	5.65318	0.0035	1	AATAAAAG			ENSMUSG00000000732	ENSMUSG00000000787	ENSMUSG00000000732	protein_coding	1		ENSMUSG00000005378	3	protein_coding
								1	TATAWAAR	mm10_ct_UserTrack_3545_ENSMUSG00000005397	71	78	+	6.08671	0.0025	1	TATATCTG			ENSMUSG00000000738	ENSMUSG00000000792	ENSMUSG00000000738	protein_coding	4		ENSMUSG00000005397	1	protein_coding
								1	TATAWAAR	mm10_ct_UserTrack_3545_ENSMUSG00000005483	94	101	-	6.80925	0.00163	1	TATATACC			ENSMUSG00000000740	ENSMUSG00000000794	ENSMUSG00000000740	protein_coding	3		ENSMUSG00000005483	4	protein_coding
								1	TATAWAAR	mm10_ct_UserTrack_3545_ENSMUSG00000005501	16	23	+	5.82081	0.00294	1	TATAACTA			ENSMUSG00000000743	ENSMUSG00000000804	ENSMUSG00000000743	protein_coding	3		ENSMUSG00000005501	3	protein_coding
								1	TATAWAAR	mm10_ct_UserTrack_3545_ENSMUSG00000005628	88	95	+	7.57225	0.000997	1	TATACAAC			ENSMUSG00000000751	ENSMUSG00000000805	ENSMUSG00000000751	protein_coding	4		ENSMUSG00000005628	6	protein_coding
								1	TATAWAAR	mm10_ct_UserTrack_3545_ENSMUSG00000005649	10	17	+	5.65318	0.0035	1	CATAAAAG			ENSMUSG00000000753	ENSMUSG00000000811	ENSMUSG00000000753	protein_coding	1		ENSMUSG00000005649	1	protein_coding
								1	TATAWAAR	mm10_ct_UserTrack_3545_ENSMUSG00000005774	87	94	+	5.65318	0.0035	1	AATAAAAG			ENSMUSG00000000759	ENSMUSG00000000817	ENSMUSG00000000759	protein_coding	2		ENSMUSG00000005774	4	protein_coding
								1	TATAWAAR	mm10_ct_UserTrack_3545_ENSMUSG00000005836	69	76	-	5.38728	0.00425	1	AATAAAAA			ENSMUSG00000000776	ENSMUSG00000000823	ENSMUSG00000000776	protein_coding	2		ENSMUSG00000005836	2	protein_coding
								1	TATAWAAR	mm10_ct_UserTrack_3545_ENSMUSG00000005892	69	76	-	6.31214	0.00232	1	TATATGCG			ENSMUSG00000000782	ENSMUSG00000000826	ENSMUSG00000000782	protein_coding	1		ENSMUSG00000005892	#N/A	#N/A
								1	TATAWAAR	mm10_ct_UserTrack_3545_ENSMUSG00000005968	25	32	+	6.84971	0.00128	1	TATACTAG			ENSMUSG00000000787	ENSMUSG00000000827	ENSMUSG00000000787	protein_coding	1		ENSMUSG00000005968	3	protein_coding
								1	TATAWAAR	mm10_ct_UserTrack_3545_ENSMUSG00000006010	72	79	+	5.65318	0.0035	1	TACATAAG			ENSMUSG00000000792	ENSMUSG00000000838	ENSMUSG00000000792	protein_coding	2		ENSMUSG00000006010	3	protein_coding
								1	TATAWAAR	mm10_ct_UserTrack_3545_ENSMUSG00000006050	5	12	-	7.07514	0.00119	1	TATAGGAG			ENSMUSG00000000794	ENSMUSG00000000861	ENSMUSG00000000794	protein_coding	5		ENSMUSG00000006050	3	protein_coding
								1	TATAWAAR	mm10_ct_UserTrack_3545_ENSMUSG00000006191	20	27	+	6.58382	0.00205	1	TATAGATA			ENSMUSG00000000804	ENSMUSG00000000876	ENSMUSG00000000804	protein_coding	4		ENSMUSG00000006191	4	protein_coding
								1	TATAWAAR	mm10_ct_UserTrack_3545_ENSMUSG00000006200	69	76	-	6.58382	0.00205	1	TATATATC			ENSMUSG00000000805	ENSMUSG00000000884	ENSMUSG00000000805	protein_coding	4		ENSMUSG00000006200	#N/A	#N/A
								1	TATAWAAR	mm10_ct_UserTrack_3545_ENSMUSG00000006273	66	73	-	7.07514	0.00119	1	TATAGCAG			ENSMUSG00000000811	ENSMUSG00000000901	ENSMUSG00000000811	protein_coding	4		ENSMUSG00000006273	3	protein_coding
								1	TATAWAAR	mm10_ct_UserTrack_3545_ENSMUSG00000006333	72	79	+	6.80925	0.00163	1	TATAAGAC			ENSMUSG00000000817	ENSMUSG00000000902	ENSMUSG00000000817	protein_coding	6		ENSMUSG00000006333	2	protein_coding
								1	TATAWAAR	mm10_ct_UserTrack_3545_ENSMUSG00000006342	26	33	-	7.07514	0.00119	1	TATAGGAG			ENSMUSG00000000823	ENSMUSG00000000903	ENSMUSG00000000823	protein_coding	4		ENSMUSG00000006342	1	protein_coding
								1	TATAWAAR	mm10_ct_UserTrack_3545_ENSMUSG00000006378	4	11	-	5.65318	0.0035	1	TTTAAAAG			ENSMUSG00000000826	ENSMUSG00000000915	ENSMUSG00000000826	protein_coding	2		ENSMUSG00000006378	1	protein_coding
								1	TATAWAAR	mm10_ct_UserTrack_3545_ENSMUSG00000006498	65	72	-	5.06358	0.00465	1	TATAGACT			ENSMUSG00000000827	ENSMUSG00000000916	ENSMUSG00000000827	protein_coding	2		ENSMUSG00000006498	2	protein_coding
								1	TATAWAAR	mm10_ct_UserTrack_3545_ENSMUSG00000006732	37	44	+	5.65318	0.0035	1	TTTAAAAG			ENSMUSG00000000838	ENSMUSG00000000934	ENSMUSG00000000838	protein_coding	1		ENSMUSG00000006732	3	protein_coding
								1	TATAWAAR	mm10_ct_UserTrack_3545_ENSMUSG00000006782	71	78	+	5.65318	0.0035	1	TATGAAAG			ENSMUSG00000000861	ENSMUSG00000000942	ENSMUSG00000000861	protein_coding	5		ENSMUSG00000006782	2	protein_coding
								1	TATAWAAR	mm10_ct_UserTrack_3545_ENSMUSG00000006930	71	78	+	6.80925	0.00163	1	TATAAAGC			ENSMUSG00000000876	ENSMUSG00000000957	ENSMUSG00000000876	protein_coding	1		ENSMUSG00000006930	4	protein_coding
								1	TATAWAAR	mm10_ct_UserTrack_3545_ENSMUSG00000006932	71	78	+	6.58382	0.00205	1	TATAAATC			ENSMUSG00000000881	ENSMUSG00000000958	#N/A	protein_coding	NA		ENSMUSG00000006932	2	protein_coding
								1	TATAWAAR	mm10_ct_UserTrack_3545_ENSMUSG00000007030	94	101	-	5.59538	0.00356	1	TATAATTA			ENSMUSG00000000884	ENSMUSG00000000959	ENSMUSG00000000884	protein_coding	4		ENSMUSG00000007030	3	protein_coding
								1	TATAWAAR	mm10_ct_UserTrack_3545_ENSMUSG00000007038	67	74	-	5.65318	0.0035	1	TTTAAAAG			ENSMUSG00000000901	ENSMUSG00000000976	ENSMUSG00000000901	protein_coding	1		ENSMUSG00000007038	2	protein_coding
								1	TATAWAAR	mm10_ct_UserTrack_3545_ENSMUSG00000007097	71	78	+	5.38728	0.00425	1	TATTTAAA			ENSMUSG00000000902	ENSMUSG00000000982	ENSMUSG00000000902	protein_coding	3		ENSMUSG00000007097	3	protein_coding
								1	TATAWAAR	mm10_ct_UserTrack_3545_ENSMUSG00000007122	30	37	-	6.80925	0.00163	1	TATAGAGA			ENSMUSG00000000903	ENSMUSG00000001016	ENSMUSG00000000903	protein_coding	3		ENSMUSG00000007122	5	protein_coding
								1	TATAWAAR	mm10_ct_UserTrack_3545_ENSMUSG00000007594	26	33	+	6.31214	0.00232	1	TATATGGG			ENSMUSG00000000915	ENSMUSG00000001017	ENSMUSG00000000915	protein_coding	4		ENSMUSG00000007594	#N/A	#N/A
								1	TATAWAAR	mm10_ct_UserTrack_3545_ENSMUSG00000007610	32	39	-	7.07514	0.00119	1	TATAGGAG			ENSMUSG00000000916	ENSMUSG00000001018	ENSMUSG00000000916	protein_coding	2		ENSMUSG00000007610	3	protein_coding
								1	TATAWAAR	mm10_ct_UserTrack_3545_ENSMUSG00000007617	67	74	+	5.38728	0.00425	1	TATTTAAA			ENSMUSG00000000934	ENSMUSG00000001025	ENSMUSG00000000934	protein_coding	2		ENSMUSG00000007617	1	protein_coding
								1	TATAWAAR	mm10_ct_UserTrack_3545_ENSMUSG00000007653	68	75	+	8.10405	0.000953	1	TATAAATA			ENSMUSG00000000942	ENSMUSG00000001029	ENSMUSG00000000942	protein_coding	4		ENSMUSG00000007653	1	protein_coding
								1	TATAWAAR	mm10_ct_UserTrack_3545_ENSMUSG00000007655	75	82	+	7.34682	0.00105	1	TATACAAT			ENSMUSG00000000957	ENSMUSG00000001034	ENSMUSG00000000957	protein_coding	1		ENSMUSG00000007655	1	protein_coding
								1	TATAWAAR	mm10_ct_UserTrack_3545_ENSMUSG00000007850	70	77	-	5.38728	0.00425	1	TAAATAAA			ENSMUSG00000000958	ENSMUSG00000001036	ENSMUSG00000000958	protein_coding	4		ENSMUSG00000007850	2	protein_coding
								1	TATAWAAR	mm10_ct_UserTrack_3545_ENSMUSG00000007867	26	33	-	5.38728	0.00425	1	TATTTAAA			ENSMUSG00000000959	ENSMUSG00000001039	ENSMUSG00000000959	protein_coding	2		ENSMUSG00000007867	4	protein_coding
								1	TATAWAAR	mm10_ct_UserTrack_3545_ENSMUSG00000007872	70	77	+	8.59538	0.000506	1	TATAAGAG			ENSMUSG00000000976	ENSMUSG00000001052	ENSMUSG00000000976	protein_coding	3		ENSMUSG00000007872	1	protein_coding
								1	TATAWAAR	mm10_ct_UserTrack_3545_ENSMUSG00000007892	93	100	+	6.58382	0.00205	1	TATATGAT			ENSMUSG00000000982	ENSMUSG00000001053	ENSMUSG00000000982	protein_coding	6		ENSMUSG00000007892	2	protein_coding
								1	TATAWAAR	mm10_ct_UserTrack_3545_ENSMUSG00000007944	1	8	-	5.38728	0.00425	1	TAGAAAAA			ENSMUSG00000001014	ENSMUSG00000001054	#N/A	protein_coding	NA		ENSMUSG00000007944	3	protein_coding
								1	TATAWAAR	mm10_ct_UserTrack_3545_ENSMUSG00000008348	70	77	+	10.6127	0.000118	1	TATATAAA			ENSMUSG00000001016	ENSMUSG00000001056	ENSMUSG00000001016	protein_coding	3		ENSMUSG00000008348	#N/A	#N/A
								1	TATAWAAR	mm10_ct_UserTrack_3545_ENSMUSG00000008438	26	33	-	10.6127	0.000118	1	TATATAAA			ENSMUSG00000001017	ENSMUSG00000001062	ENSMUSG00000001017	protein_coding	3		ENSMUSG00000008438	6	protein_coding
								1	TATAWAAR	mm10_ct_UserTrack_3545_ENSMUSG00000008450	18	25	+	6.04624	0.00267	1	TATAAGGA			ENSMUSG00000001018	ENSMUSG00000001065	ENSMUSG00000001018	protein_coding	4		ENSMUSG00000008450	2	protein_coding
								1	TATAWAAR	mm10_ct_UserTrack_3545_ENSMUSG00000008540	24	31	+	5.38728	0.00425	1	TAGAAAAA			ENSMUSG00000001021	ENSMUSG00000001082	#N/A	protein_coding	NA		ENSMUSG00000008540	2	protein_coding
								1	TATAWAAR	mm10_ct_UserTrack_3545_ENSMUSG00000008668	71	78	+	10.8786	5.3e-05	0.988	TATATAAG			ENSMUSG00000001025	ENSMUSG00000001089	ENSMUSG00000001025	protein_coding	1		ENSMUSG00000008668	2	protein_coding
								1	TATAWAAR	mm10_ct_UserTrack_3545_ENSMUSG00000008682	70	77	+	10.8786	5.3e-05	0.988	TATATAAG			ENSMUSG00000001029	ENSMUSG00000001098	ENSMUSG00000001029	protein_coding	2		ENSMUSG00000008682	1	protein_coding
								1	TATAWAAR	mm10_ct_UserTrack_3545_ENSMUSG00000008683	23	30	-	5.38728	0.00425	1	TAAAAAAA			ENSMUSG00000001034	ENSMUSG00000001100	ENSMUSG00000001034	protein_coding	2		ENSMUSG00000008683	2	protein_coding
								1	TATAWAAR	mm10_ct_UserTrack_3545_ENSMUSG00000008813	22	29	+	6.80925	0.00163	1	TATAACAC			ENSMUSG00000001036	ENSMUSG00000001105	ENSMUSG00000001036	protein_coding	3		ENSMUSG00000008813	6	protein_coding
								1	TATAWAAR	mm10_ct_UserTrack_3545_ENSMUSG00000009145	64	71	+	9.35838	0.000161	1	TATACAAG			ENSMUSG00000001039	ENSMUSG00000001119	ENSMUSG00000001039	protein_coding	4		ENSMUSG00000009145	3	protein_coding
								1	TATAWAAR	mm10_ct_UserTrack_3545_ENSMUSG00000009596	39	46	-	8.59538	0.000506	1	TATAAGAG			ENSMUSG00000001052	ENSMUSG00000001120	ENSMUSG00000001052	protein_coding	5		ENSMUSG00000009596	1	protein_coding
								1	TATAWAAR	mm10_ct_UserTrack_3545_ENSMUSG00000009633	73	80	+	6.04624	0.00267	1	TATAAGGA			ENSMUSG00000001053	ENSMUSG00000001123	ENSMUSG00000001053	protein_coding	3		ENSMUSG00000009633	1	protein_coding
								1	TATAWAAR	mm10_ct_UserTrack_3545_ENSMUSG00000009739	12	19	+	5.38728	0.00425	1	TAAAAAAA			ENSMUSG00000001054	ENSMUSG00000001127	ENSMUSG00000001054	protein_coding	4		ENSMUSG00000009739	4	protein_coding
								1	TATAWAAR	mm10_ct_UserTrack_3545_ENSMUSG00000009772	69	76	-	9.09249	0.000267	1	TATAAAAC			ENSMUSG00000001056	ENSMUSG00000001131	ENSMUSG00000001056	protein_coding	2		ENSMUSG00000009772	2	protein_coding
								1	TATAWAAR	mm10_ct_UserTrack_3545_ENSMUSG00000010110	12	19	+	5.38728	0.00425	1	TAAAAAAA			ENSMUSG00000001062	ENSMUSG00000001134	ENSMUSG00000001062	protein_coding	3		ENSMUSG00000010110	3	protein_coding
								1	TATAWAAR	mm10_ct_UserTrack_3545_ENSMUSG00000010476	10	17	-	6.31214	0.00232	1	TATATGGG			ENSMUSG00000001065	ENSMUSG00000001138	ENSMUSG00000001065	protein_coding	3		ENSMUSG00000010476	#N/A	#N/A
								1	TATAWAAR	mm10_ct_UserTrack_3545_ENSMUSG00000010492	35	42	-	5.28902	0.00439	1	TATACCAC			ENSMUSG00000001076	ENSMUSG00000001143	#N/A	protein_coding	NA		ENSMUSG00000010492	3	lncRNA
								1	TATAWAAR	mm10_ct_UserTrack_3545_ENSMUSG00000010651	26	33	+	5.65318	0.0035	1	AATATAAG			ENSMUSG00000001082	ENSMUSG00000001150	ENSMUSG00000001082	protein_coding	1		ENSMUSG00000010651	1	protein_coding
								1	TATAWAAR	mm10_ct_UserTrack_3545_ENSMUSG00000010760	71	78	+	8.32948	0.000824	1	TATAAAGA			ENSMUSG00000001089	ENSMUSG00000001151	ENSMUSG00000001089	protein_coding	6		ENSMUSG00000010760	1	protein_coding
								1	TATAWAAR	mm10_ct_UserTrack_3545_ENSMUSG00000010797	67	74	+	7.34682	0.00105	1	TATACAAT			ENSMUSG00000001098	ENSMUSG00000001156	ENSMUSG00000001098	protein_coding	3		ENSMUSG00000010797	6	protein_coding
								1	TATAWAAR	mm10_ct_UserTrack_3545_ENSMUSG00000010803	16	23	-	7.57225	0.000997	1	TATACAAC			ENSMUSG00000001100	ENSMUSG00000001157	ENSMUSG00000001100	protein_coding	4		ENSMUSG00000010803	4	protein_coding
								1	TATAWAAR	mm10_ct_UserTrack_3545_ENSMUSG00000011096	71	78	-	8.86705	0.000332	1	TATAAAAT			ENSMUSG00000001105	ENSMUSG00000001158	ENSMUSG00000001105	protein_coding	4		ENSMUSG00000011096	3	protein_coding
								1	TATAWAAR	mm10_ct_UserTrack_3545_ENSMUSG00000011179	68	75	+	5.82081	0.00294	1	TATAAGTA			ENSMUSG00000001119	ENSMUSG00000001173	ENSMUSG00000001119	protein_coding	1		ENSMUSG00000011179	3	protein_coding
								1	TATAWAAR	mm10_ct_UserTrack_3545_ENSMUSG00000011257	71	78	+	8.36994	0.000612	1	TATAAATG			ENSMUSG00000001120	ENSMUSG00000001175	ENSMUSG00000001120	protein_coding	4		ENSMUSG00000011257	1	protein_coding
								1	TATAWAAR	mm10_ct_UserTrack_3545_ENSMUSG00000011267	69	76	+	5.38728	0.00425	1	TGTAAAAA			ENSMUSG00000001123	ENSMUSG00000001211	ENSMUSG00000001123	protein_coding	1		ENSMUSG00000011267	4	protein_coding
								1	TATAWAAR	mm10_ct_UserTrack_3545_ENSMUSG00000011305	67	74	-	7.07514	0.00119	1	TATAGCAG			ENSMUSG00000001127	ENSMUSG00000001227	ENSMUSG00000001127	protein_coding	2		ENSMUSG00000011305	4	protein_coding
								1	TATAWAAR	mm10_ct_UserTrack_3545_ENSMUSG00000012114	36	43	+	9.09249	0.000267	1	TATACAAA			ENSMUSG00000001128	ENSMUSG00000001228	#N/A	protein_coding	NA		ENSMUSG00000012114	4	protein_coding
								1	TATAWAAR	mm10_ct_UserTrack_3545_ENSMUSG00000012429	71	78	+	8.10405	0.000953	1	TATAAATA			ENSMUSG00000001131	ENSMUSG00000001229	ENSMUSG00000001131	protein_coding	1		ENSMUSG00000012429	4	protein_coding
								1	TATAWAAR	mm10_ct_UserTrack_3545_ENSMUSG00000012848	72	79	+	5.65318	0.0035	1	CATAAAAG			ENSMUSG00000001134	ENSMUSG00000001240	ENSMUSG00000001134	protein_coding	1		ENSMUSG00000012848	2	protein_coding
								1	TATAWAAR	mm10_ct_UserTrack_3545_ENSMUSG00000013415	58	65	-	5.38728	0.00425	1	TAAATAAA			ENSMUSG00000001138	ENSMUSG00000001247	ENSMUSG00000001138	protein_coding	2		ENSMUSG00000013415	1	protein_coding
								1	TATAWAAR	mm10_ct_UserTrack_3545_ENSMUSG00000013483	69	76	+	10.8786	5.3e-05	0.988	TATATAAG			ENSMUSG00000001143	ENSMUSG00000001248	ENSMUSG00000001143	protein_coding	4		ENSMUSG00000013483	#N/A	#N/A
								1	TATAWAAR	mm10_ct_UserTrack_3545_ENSMUSG00000013584	70	77	-	8.59538	0.000506	1	TATATAGG			ENSMUSG00000001150	ENSMUSG00000001249	ENSMUSG00000001150	protein_coding	3		ENSMUSG00000013584	4	protein_coding
								1	TATAWAAR	mm10_ct_UserTrack_3545_ENSMUSG00000013833	24	31	-	7.07514	0.00119	1	TATAGAGG			ENSMUSG00000001151	ENSMUSG00000001270	ENSMUSG00000001151	protein_coding	3		ENSMUSG00000013833	4	protein_coding
								1	TATAWAAR	mm10_ct_UserTrack_3545_ENSMUSG00000014030	71	78	+	10.8786	5.3e-05	0.988	TATAAAAG			ENSMUSG00000001155	ENSMUSG00000001280	#N/A	protein_coding	NA		ENSMUSG00000014030	6	protein_coding
								1	TATAWAAR	mm10_ct_UserTrack_3545_ENSMUSG00000014232	43	50	+	6.80925	0.00163	1	TATAGAGA			ENSMUSG00000001156	ENSMUSG00000001285	ENSMUSG00000001156	protein_coding	4		ENSMUSG00000014232	5	protein_coding
								1	TATAWAAR	mm10_ct_UserTrack_3545_ENSMUSG00000014444	72	79	+	8.59538	0.000506	1	TATAAAGG			ENSMUSG00000001157	ENSMUSG00000001288	ENSMUSG00000001157	protein_coding	4		ENSMUSG00000014444	1	protein_coding
								1	TATAWAAR	mm10_ct_UserTrack_3545_ENSMUSG00000014747	81	88	+	9.09249	0.000267	1	TATACAAA			ENSMUSG00000001158	ENSMUSG00000001289	ENSMUSG00000001158	protein_coding	4		ENSMUSG00000014747	6	protein_coding
								1	TATAWAAR	mm10_ct_UserTrack_3545_ENSMUSG00000014813	68	75	+	8.86705	0.000332	1	TATAAAAT			ENSMUSG00000001166	ENSMUSG00000001300	#N/A	protein_coding	NA		ENSMUSG00000014813	1	protein_coding
								1	TATAWAAR	mm10_ct_UserTrack_3545_ENSMUSG00000014905	71	78	+	6.31214	0.00232	1	TATAAGCG			ENSMUSG00000001173	ENSMUSG00000001305	ENSMUSG00000001173	protein_coding	1		ENSMUSG00000014905	3	protein_coding
								1	TATAWAAR	mm10_ct_UserTrack_3545_ENSMUSG00000015087	18	25	+	5.65318	0.0035	1	TAGAAAAG			ENSMUSG00000001175	ENSMUSG00000001313	ENSMUSG00000001175	protein_coding	4		ENSMUSG00000015087	3	protein_coding
								1	TATAWAAR	mm10_ct_UserTrack_3545_ENSMUSG00000015242	86	93	+	7.57225	0.000997	1	TATAGAAC			ENSMUSG00000001211	ENSMUSG00000001323	ENSMUSG00000001211	protein_coding	5		ENSMUSG00000015242	6	protein_coding
								1	TATAWAAR	mm10_ct_UserTrack_3545_ENSMUSG00000015243	69	76	+	10.8786	5.3e-05	0.988	TATAAAAG			ENSMUSG00000001227	ENSMUSG00000001333	ENSMUSG00000001227	protein_coding	1		ENSMUSG00000015243	1	protein_coding
								1	TATAWAAR	mm10_ct_UserTrack_3545_ENSMUSG00000015312	72	79	+	6.80925	0.00163	1	TATAAACC			ENSMUSG00000001228	ENSMUSG00000001334	ENSMUSG00000001228	protein_coding	3		ENSMUSG00000015312	1	protein_coding
								1	TATAWAAR	mm10_ct_UserTrack_3545_ENSMUSG00000015476	5	12	+	5.38728	0.00425	1	AATAAAAA			ENSMUSG00000001229	ENSMUSG00000001348	ENSMUSG00000001229	protein_coding	3		ENSMUSG00000015476	#N/A	#N/A
								1	TATAWAAR	mm10_ct_UserTrack_3545_ENSMUSG00000015605	41	48	-	8.32948	0.000824	1	TATAAAGA			ENSMUSG00000001240	ENSMUSG00000001349	ENSMUSG00000001240	protein_coding	1		ENSMUSG00000015605	1	protein_coding
								1	TATAWAAR	mm10_ct_UserTrack_3545_ENSMUSG00000015656	69	76	+	8.59538	0.000506	1	TATAAGAG			ENSMUSG00000001247	ENSMUSG00000001366	ENSMUSG00000001247	protein_coding	2		ENSMUSG00000015656	1	protein_coding
								1	TATAWAAR	mm10_ct_UserTrack_3545_ENSMUSG00000015812	94	101	-	6.58382	0.00205	1	TATATGAT			ENSMUSG00000001248	ENSMUSG00000001380	ENSMUSG00000001248	protein_coding	2		ENSMUSG00000015812	3	protein_coding
								1	TATAWAAR	mm10_ct_UserTrack_3545_ENSMUSG00000015837	71	78	+	10.8786	5.3e-05	0.988	TATAAAAG			ENSMUSG00000001249	ENSMUSG00000001383	ENSMUSG00000001249	protein_coding	2		ENSMUSG00000015837	1	protein_coding
								1	TATAWAAR	mm10_ct_UserTrack_3545_ENSMUSG00000015846	74	81	+	8.59538	0.000506	1	TATAAGAG			ENSMUSG00000001270	ENSMUSG00000001415	ENSMUSG00000001270	protein_coding	1		ENSMUSG00000015846	2	protein_coding
								1	TATAWAAR	mm10_ct_UserTrack_3545_ENSMUSG00000015882	70	77	+	5.38728	0.00425	1	TATGTAAA			ENSMUSG00000001280	ENSMUSG00000001416	ENSMUSG00000001280	protein_coding	3		ENSMUSG00000015882	4	protein_coding
								1	TATAWAAR	mm10_ct_UserTrack_3545_ENSMUSG00000015957	72	79	+	9.09249	0.000267	1	TATAAAAC			ENSMUSG00000001285	ENSMUSG00000001418	ENSMUSG00000001285	protein_coding	3		ENSMUSG00000015957	2	protein_coding
								1	TATAWAAR	mm10_ct_UserTrack_3545_ENSMUSG00000016128	76	83	-	5.65318	0.0035	1	TAAAAAAG			ENSMUSG00000001288	ENSMUSG00000001419	ENSMUSG00000001288	protein_coding	1		ENSMUSG00000016128	3	protein_coding
								1	TATAWAAR	mm10_ct_UserTrack_3545_ENSMUSG00000016239	69	76	-	10.6127	0.000118	1	TATATAAA			ENSMUSG00000001289	ENSMUSG00000001420	ENSMUSG00000001289	protein_coding	5		ENSMUSG00000016239	2	protein_coding
								1	TATAWAAR	mm10_ct_UserTrack_3545_ENSMUSG00000016319	71	78	+	10.8786	5.3e-05	0.988	TATATAAG			ENSMUSG00000001300	ENSMUSG00000001424	ENSMUSG00000001300	protein_coding	1		ENSMUSG00000016319	1	protein_coding
								1	TATAWAAR	mm10_ct_UserTrack_3545_ENSMUSG00000016356	17	24	-	7.07514	0.00119	1	TATAGCAG			ENSMUSG00000001305	ENSMUSG00000001435	ENSMUSG00000001305	protein_coding	2		ENSMUSG00000016356	5	protein_coding
								1	TATAWAAR	mm10_ct_UserTrack_3545_ENSMUSG00000016481	71	78	+	6.04624	0.00267	1	TATATGCA			ENSMUSG00000001313	ENSMUSG00000001436	ENSMUSG00000001313	protein_coding	1		ENSMUSG00000016481	1	protein_coding
								1	TATAWAAR	mm10_ct_UserTrack_3545_ENSMUSG00000016552	14	21	+	8.36994	0.000612	1	TATAAATG			ENSMUSG00000001323	ENSMUSG00000001440	ENSMUSG00000001323	protein_coding	5		ENSMUSG00000016552	1	protein_coding
								1	TATAWAAR	mm10_ct_UserTrack_3545_ENSMUSG00000016559	72	79	+	8.10405	0.000953	1	TATAAATA			ENSMUSG00000001333	ENSMUSG00000001441	ENSMUSG00000001333	protein_coding	1		ENSMUSG00000016559	3	protein_coding
								1	TATAWAAR	mm10_ct_UserTrack_3545_ENSMUSG00000016918	66	73	-	10.8786	5.3e-05	0.988	TATATAAG			ENSMUSG00000001334	ENSMUSG00000001444	ENSMUSG00000001334	protein_coding	2		ENSMUSG00000016918	4	protein_coding
								1	TATAWAAR	mm10_ct_UserTrack_3545_ENSMUSG00000016921	69	76	-	6.08671	0.0025	1	TATAAGTG			ENSMUSG00000001348	ENSMUSG00000001445	ENSMUSG00000001348	protein_coding	1		ENSMUSG00000016921	2	protein_coding
								1	TATAWAAR	mm10_ct_UserTrack_3545_ENSMUSG00000016946	69	76	+	5.65318	0.0035	1	TATTAAAG			ENSMUSG00000001349	ENSMUSG00000001467	ENSMUSG00000001349	protein_coding	1		ENSMUSG00000016946	2	protein_coding
								1	TATAWAAR	mm10_ct_UserTrack_3545_ENSMUSG00000016998	69	76	+	10.8786	5.3e-05	0.988	TATATAAG			ENSMUSG00000001366	ENSMUSG00000001472	ENSMUSG00000001366	protein_coding	4		ENSMUSG00000016998	5	protein_coding
								1	TATAWAAR	mm10_ct_UserTrack_3545_ENSMUSG00000017009	70	77	+	8.32948	0.000824	1	TATAAGAA			ENSMUSG00000001376	ENSMUSG00000001473	#N/A	protein_coding	NA		ENSMUSG00000017009	1	protein_coding
								1	TATAWAAR	mm10_ct_UserTrack_3545_ENSMUSG00000017049	70	77	-	6.08671	0.0025	1	TATAACTG			ENSMUSG00000001380	ENSMUSG00000001482	ENSMUSG00000001380	protein_coding	3		ENSMUSG00000017049	6	protein_coding
								1	TATAWAAR	mm10_ct_UserTrack_3545_ENSMUSG00000017144	69	76	+	6.80925	0.00163	1	TATAAAGC			ENSMUSG00000001383	ENSMUSG00000001494	ENSMUSG00000001383	protein_coding	3		ENSMUSG00000017144	1	protein_coding
								1	TATAWAAR	mm10_ct_UserTrack_3545_ENSMUSG00000017307	71	78	+	10.8786	5.3e-05	0.988	TATATAAG			ENSMUSG00000001403	ENSMUSG00000001504	#N/A	protein_coding	NA		ENSMUSG00000017307	5	protein_coding
								1	TATAWAAR	mm10_ct_UserTrack_3545_ENSMUSG00000017390	89	96	-	5.65318	0.0035	1	TAAATAAG			ENSMUSG00000001415	ENSMUSG00000001506	ENSMUSG00000001415	protein_coding	4		ENSMUSG00000017390	2	protein_coding
								1	TATAWAAR	mm10_ct_UserTrack_3545_ENSMUSG00000017491	71	78	+	8.36994	0.000612	1	TATATTAG			ENSMUSG00000001416	ENSMUSG00000001507	ENSMUSG00000001416	protein_coding	4		ENSMUSG00000017491	#N/A	#N/A
								1	TATAWAAR	mm10_ct_UserTrack_3545_ENSMUSG00000017493	69	76	+	6.58382	0.00205	1	TATAAAGT			ENSMUSG00000001418	ENSMUSG00000001508	ENSMUSG00000001418	protein_coding	2		ENSMUSG00000017493	1	protein_coding
								1	TATAWAAR	mm10_ct_UserTrack_3545_ENSMUSG00000017697	71	78	+	5.65318	0.0035	1	TAAAAAAG			ENSMUSG00000001419	ENSMUSG00000001510	ENSMUSG00000001419	protein_coding	2		ENSMUSG00000017697	2	protein_coding
								1	TATAWAAR	mm10_ct_UserTrack_3545_ENSMUSG00000017713	16	23	+	9.09249	0.000267	1	TATAAAAC			ENSMUSG00000001420	ENSMUSG00000001517	ENSMUSG00000001420	protein_coding	5		ENSMUSG00000017713	4	protein_coding
								1	TATAWAAR	mm10_ct_UserTrack_3545_ENSMUSG00000017747	90	97	-	5.65318	0.0035	1	TTTAAAAG			ENSMUSG00000001424	ENSMUSG00000001518	ENSMUSG00000001424	protein_coding	1		ENSMUSG00000017747	1	protein_coding
								1	TATAWAAR	mm10_ct_UserTrack_3545_ENSMUSG00000017754	70	77	+	8.59538	0.000506	1	TATAAAGG			ENSMUSG00000001435	ENSMUSG00000001520	ENSMUSG00000001435	protein_coding	1		ENSMUSG00000017754	2	protein_coding
								1	TATAWAAR	mm10_ct_UserTrack_3545_ENSMUSG00000017760	29	36	+	5.65318	0.0035	1	TAAAAAAG			ENSMUSG00000001436	ENSMUSG00000001521	ENSMUSG00000001436	protein_coding	1		ENSMUSG00000017760	2	protein_coding
								1	TATAWAAR	mm10_ct_UserTrack_3545_ENSMUSG00000017778	20	27	+	5.38728	0.00425	1	TATCTAAA			ENSMUSG00000001440	ENSMUSG00000001524	ENSMUSG00000001440	protein_coding	3		ENSMUSG00000017778	3	protein_coding
								1	TATAWAAR	mm10_ct_UserTrack_3545_ENSMUSG00000017922	58	65	-	8.59538	0.000506	1	TATAAGAG			ENSMUSG00000001441	ENSMUSG00000001525	ENSMUSG00000001441	protein_coding	3		ENSMUSG00000017922	6	protein_coding
								1	TATAWAAR	mm10_ct_UserTrack_3545_ENSMUSG00000018102	70	77	+	5.82081	0.00294	1	TATAAGTA			ENSMUSG00000001444	ENSMUSG00000001552	ENSMUSG00000001444	protein_coding	1		ENSMUSG00000018102	1	protein_coding
								1	TATAWAAR	mm10_ct_UserTrack_3545_ENSMUSG00000018126	94	101	-	6.58382	0.00205	1	TATATCAT			ENSMUSG00000001445	ENSMUSG00000001555	ENSMUSG00000001445	protein_coding	3		ENSMUSG00000018126	#N/A	#N/A
								1	TATAWAAR	mm10_ct_UserTrack_3545_ENSMUSG00000018238	80	87	-	8.86705	0.000332	1	TATAAAAT			ENSMUSG00000001467	ENSMUSG00000001558	ENSMUSG00000001467	protein_coding	2		ENSMUSG00000018238	4	protein_coding
								1	TATAWAAR	mm10_ct_UserTrack_3545_ENSMUSG00000018293	71	78	+	5.38728	0.00425	1	AATAAAAA			ENSMUSG00000001472	ENSMUSG00000001569	ENSMUSG00000001472	protein_coding	2		ENSMUSG00000018293	2	protein_coding
								1	TATAWAAR	mm10_ct_UserTrack_3545_ENSMUSG00000018451	67	74	+	9.09249	0.000267	1	TATAGAAA			ENSMUSG00000001473	ENSMUSG00000001576	ENSMUSG00000001473	protein_coding	1		ENSMUSG00000018451	1	protein_coding
								1	TATAWAAR	mm10_ct_UserTrack_3545_ENSMUSG00000018583	68	75	+	6.80925	0.00163	1	TATATAGC			ENSMUSG00000001482	ENSMUSG00000001588	ENSMUSG00000001482	protein_coding	2		ENSMUSG00000018583	2	protein_coding
								1	TATAWAAR	mm10_ct_UserTrack_3545_ENSMUSG00000018830	71	78	+	6.80925	0.00163	1	TATAAAGC			ENSMUSG00000001494	ENSMUSG00000001604	ENSMUSG00000001494	protein_coding	6		ENSMUSG00000018830	1	protein_coding
								1	TATAWAAR	mm10_ct_UserTrack_3545_ENSMUSG00000018924	69	76	-	5.65318	0.0035	1	TAAATAAG			ENSMUSG00000001504	ENSMUSG00000001627	ENSMUSG00000001504	protein_coding	4		ENSMUSG00000018924	3	protein_coding
								1	TATAWAAR	mm10_ct_UserTrack_3545_ENSMUSG00000018930	71	78	+	8.32948	0.000824	1	TATAAAGA			ENSMUSG00000001506	ENSMUSG00000001632	ENSMUSG00000001506	protein_coding	1		ENSMUSG00000018930	6	protein_coding
								1	TATAWAAR	mm10_ct_UserTrack_3545_ENSMUSG00000019173	49	56	+	6.80925	0.00163	1	TATAGAGA			ENSMUSG00000001507	ENSMUSG00000001642	ENSMUSG00000001507	protein_coding	1		ENSMUSG00000019173	2	protein_coding
								1	TATAWAAR	mm10_ct_UserTrack_3545_ENSMUSG00000019210	67	74	-	6.80925	0.00163	1	TATAAACC			ENSMUSG00000001508	ENSMUSG00000001657	ENSMUSG00000001508	protein_coding	4		ENSMUSG00000019210	3	protein_coding
								1	TATAWAAR	mm10_ct_UserTrack_3545_ENSMUSG00000019230	43	50	+	5.38728	0.00425	1	TATCAAAA			ENSMUSG00000001510	ENSMUSG00000001661	ENSMUSG00000001510	protein_coding	1		ENSMUSG00000019230	1	protein_coding
								1	TATAWAAR	mm10_ct_UserTrack_3545_ENSMUSG00000019326	81	88	+	10.6127	0.000118	1	TATAAAAA			ENSMUSG00000001517	ENSMUSG00000001663	ENSMUSG00000001517	protein_coding	5		ENSMUSG00000019326	1	protein_coding
								1	TATAWAAR	mm10_ct_UserTrack_3545_ENSMUSG00000019494	36	43	+	5.06358	0.00465	1	TATACACT			ENSMUSG00000001518	ENSMUSG00000001665	ENSMUSG00000001518	protein_coding	2		ENSMUSG00000019494	3	protein_coding
								1	TATAWAAR	mm10_ct_UserTrack_3545_ENSMUSG00000019528	71	78	+	8.59538	0.000506	1	TATAAGAG			ENSMUSG00000001520	ENSMUSG00000001666	ENSMUSG00000001520	protein_coding	2		ENSMUSG00000019528	1	protein_coding
								1	TATAWAAR	mm10_ct_UserTrack_3545_ENSMUSG00000019577	72	79	+	5.65318	0.0035	1	GATAAAAG			ENSMUSG00000001521	ENSMUSG00000001672	ENSMUSG00000001521	protein_coding	2		ENSMUSG00000019577	1	protein_coding
								1	TATAWAAR	mm10_ct_UserTrack_3545_ENSMUSG00000019768	10	17	-	8.86705	0.000332	1	TATAAAAT			ENSMUSG00000001524	ENSMUSG00000001674	ENSMUSG00000001524	protein_coding	4		ENSMUSG00000019768	1	protein_coding
								1	TATAWAAR	mm10_ct_UserTrack_3545_ENSMUSG00000019773	68	75	+	5.65318	0.0035	1	TTTAAAAG			ENSMUSG00000001525	ENSMUSG00000001700	ENSMUSG00000001525	protein_coding	1		ENSMUSG00000019773	1	protein_coding
								1	TATAWAAR	mm10_ct_UserTrack_3545_ENSMUSG00000019774	94	101	-	9.09249	0.000267	1	TATACAAA			ENSMUSG00000001552	ENSMUSG00000001707	ENSMUSG00000001552	protein_coding	2		ENSMUSG00000019774	2	protein_coding
								1	TATAWAAR	mm10_ct_UserTrack_3545_ENSMUSG00000019779	4	11	-	5.65318	0.0035	1	TCTAAAAG			ENSMUSG00000001555	ENSMUSG00000001729	ENSMUSG00000001555	protein_coding	1		ENSMUSG00000019779	1	protein_coding
								1	TATAWAAR	mm10_ct_UserTrack_3545_ENSMUSG00000019791	43	50	-	5.65318	0.0035	1	TCTAAAAG			ENSMUSG00000001558	ENSMUSG00000001739	ENSMUSG00000001558	protein_coding	6		ENSMUSG00000019791	4	protein_coding
								1	TATAWAAR	mm10_ct_UserTrack_3545_ENSMUSG00000019843	6	13	-	5.65318	0.0035	1	TATCAAAG			ENSMUSG00000001566	ENSMUSG00000001741	#N/A	protein_coding	NA		ENSMUSG00000019843	2	protein_coding
								1	TATAWAAR	mm10_ct_UserTrack_3545_ENSMUSG00000019857	69	76	+	5.38728	0.00425	1	TAAATAAA			ENSMUSG00000001569	ENSMUSG00000001750	ENSMUSG00000001569	protein_coding	3		ENSMUSG00000019857	3	protein_coding
								1	TATAWAAR	mm10_ct_UserTrack_3545_ENSMUSG00000019874	70	77	+	5.65318	0.0035	1	TAAATAAG			ENSMUSG00000001576	ENSMUSG00000001751	ENSMUSG00000001576	protein_coding	2		ENSMUSG00000019874	#N/A	#N/A
								1	TATAWAAR	mm10_ct_UserTrack_3545_ENSMUSG00000019877	58	65	+	5.65318	0.0035	1	TAAATAAG			ENSMUSG00000001583	ENSMUSG00000001755	#N/A	protein_coding	NA		ENSMUSG00000019877	2	protein_coding
								1	TATAWAAR	mm10_ct_UserTrack_3545_ENSMUSG00000019890	73	80	+	8.59538	0.000506	1	TATATAGG			ENSMUSG00000001588	ENSMUSG00000001761	ENSMUSG00000001588	protein_coding	5		ENSMUSG00000019890	#N/A	#N/A
								1	TATAWAAR	mm10_ct_UserTrack_3545_ENSMUSG00000019916	68	75	+	10.8786	5.3e-05	0.988	TATAAAAG			ENSMUSG00000001604	ENSMUSG00000001763	ENSMUSG00000001604	protein_coding	1		ENSMUSG00000019916	2	protein_coding
								1	TATAWAAR	mm10_ct_UserTrack_3545_ENSMUSG00000019966	70	77	+	10.6127	0.000118	1	TATAAAAA			ENSMUSG00000001622	ENSMUSG00000001767	#N/A	protein_coding	NA		ENSMUSG00000019966	1	protein_coding
								1	TATAWAAR	mm10_ct_UserTrack_3545_ENSMUSG00000019970	73	80	+	6.80925	0.00163	1	TATAAAGC			ENSMUSG00000001627	ENSMUSG00000001768	ENSMUSG00000001627	protein_coding	1		ENSMUSG00000019970	1	protein_coding
								1	TATAWAAR	mm10_ct_UserTrack_3545_ENSMUSG00000019982	28	35	-	5.65318	0.0035	1	TATTAAAG			ENSMUSG00000001630	ENSMUSG00000001773	#N/A	protein_coding	NA		ENSMUSG00000019982	2	protein_coding
								1	TATAWAAR	mm10_ct_UserTrack_3545_ENSMUSG00000019989	72	79	+	5.65318	0.0035	1	TTTAAAAG			ENSMUSG00000001632	ENSMUSG00000001774	ENSMUSG00000001632	protein_coding	2		ENSMUSG00000019989	1	protein_coding
								1	TATAWAAR	mm10_ct_UserTrack_3545_ENSMUSG00000019997	71	78	+	10.8786	5.3e-05	0.988	TATAAAAG			ENSMUSG00000001642	ENSMUSG00000001783	ENSMUSG00000001642	protein_coding	3		ENSMUSG00000019997	1	protein_coding
								1	TATAWAAR	mm10_ct_UserTrack_3545_ENSMUSG00000020019	90	97	+	5.38728	0.00425	1	AATAAAAA			ENSMUSG00000001657	ENSMUSG00000001785	ENSMUSG00000001657	protein_coding	1		ENSMUSG00000020019	2	protein_coding
								1	TATAWAAR	mm10_ct_UserTrack_3545_ENSMUSG00000020033	71	78	+	8.86705	0.000332	1	TATATAAT			ENSMUSG00000001661	ENSMUSG00000001786	ENSMUSG00000001661	protein_coding	1		ENSMUSG00000020033	4	lncRNA
								1	TATAWAAR	mm10_ct_UserTrack_3545_ENSMUSG00000020044	70	77	+	6.80925	0.00163	1	TATATCAC			ENSMUSG00000001663	ENSMUSG00000001794	ENSMUSG00000001663	protein_coding	1		ENSMUSG00000020044	1	protein_coding
								1	TATAWAAR	mm10_ct_UserTrack_3545_ENSMUSG00000020077	70	77	+	5.65318	0.0035	1	TCTAAAAG			ENSMUSG00000001665	ENSMUSG00000001802	ENSMUSG00000001665	protein_coding	4		ENSMUSG00000020077	5	protein_coding
								1	TATAWAAR	mm10_ct_UserTrack_3545_ENSMUSG00000020108	69	76	-	6.31214	0.00232	1	TATAAGGG			ENSMUSG00000001666	ENSMUSG00000001827	ENSMUSG00000001666	protein_coding	4		ENSMUSG00000020108	2	protein_coding
								1	TATAWAAR	mm10_ct_UserTrack_3545_ENSMUSG00000020120	84	91	+	5.38728	0.00425	1	TGTAAAAA			ENSMUSG00000001672	ENSMUSG00000001829	ENSMUSG00000001672	protein_coding	5		ENSMUSG00000020120	1	protein_coding
								1	TATAWAAR	mm10_ct_UserTrack_3545_ENSMUSG00000020125	76	83	-	6.80925	0.00163	1	TATAAACC			ENSMUSG00000001674	ENSMUSG00000001833	ENSMUSG00000001674	protein_coding	3		ENSMUSG00000020125	#N/A	#N/A
								1	TATAWAAR	mm10_ct_UserTrack_3545_ENSMUSG00000020140	69	76	+	5.65318	0.0035	1	TAAAAAAG			ENSMUSG00000001687	ENSMUSG00000001844	#N/A	protein_coding	NA		ENSMUSG00000020140	1	protein_coding
								1	TATAWAAR	mm10_ct_UserTrack_3545_ENSMUSG00000020186	70	77	+	5.65318	0.0035	1	TTTAAAAG			ENSMUSG00000001700	ENSMUSG00000001847	ENSMUSG00000001700	protein_coding	3		ENSMUSG00000020186	2	protein_coding
								1	TATAWAAR	mm10_ct_UserTrack_3545_ENSMUSG00000020190	70	77	+	8.59538	0.000506	1	TATAAAGG			ENSMUSG00000001707	ENSMUSG00000001855	ENSMUSG00000001707	protein_coding	2		ENSMUSG00000020190	3	protein_coding
								1	TATAWAAR	mm10_ct_UserTrack_3545_ENSMUSG00000020230	20	27	+	6.80925	0.00163	1	TATACACA			ENSMUSG00000001729	ENSMUSG00000001864	ENSMUSG00000001729	protein_coding	1		ENSMUSG00000020230	1	protein_coding
								1	TATAWAAR	mm10_ct_UserTrack_3545_ENSMUSG00000020255	70	77	-	6.80925	0.00163	1	TATAGGAA			ENSMUSG00000001739	ENSMUSG00000001870	ENSMUSG00000001739	protein_coding	2		ENSMUSG00000020255	3	protein_coding
								1	TATAWAAR	mm10_ct_UserTrack_3545_ENSMUSG00000020319	6	13	-	5.65318	0.0035	1	TTTAAAAG			ENSMUSG00000001741	ENSMUSG00000001891	ENSMUSG00000001741	protein_coding	3		ENSMUSG00000020319	4	protein_coding
								1	TATAWAAR	mm10_ct_UserTrack_3545_ENSMUSG00000020325	71	78	-	10.8786	5.3e-05	0.988	TATAAAAG			ENSMUSG00000001750	ENSMUSG00000001909	ENSMUSG00000001750	protein_coding	1		ENSMUSG00000020325	2	protein_coding
								1	TATAWAAR	mm10_ct_UserTrack_3545_ENSMUSG00000020358	72	79	+	8.32948	0.000824	1	TATAAAGA			ENSMUSG00000001751	ENSMUSG00000001910	ENSMUSG00000001751	protein_coding	4		ENSMUSG00000020358	2	protein_coding
								1	TATAWAAR	mm10_ct_UserTrack_3545_ENSMUSG00000020363	69	76	+	6.31214	0.00232	1	TATAAGGG			ENSMUSG00000001755	ENSMUSG00000001911	ENSMUSG00000001755	protein_coding	3		ENSMUSG00000020363	1	protein_coding
								1	TATAWAAR	mm10_ct_UserTrack_3545_ENSMUSG00000020397	3	10	+	5.28902	0.00439	1	TATAGGAC			ENSMUSG00000001761	ENSMUSG00000001918	ENSMUSG00000001761	protein_coding	1		ENSMUSG00000020397	4	protein_coding
								1	TATAWAAR	mm10_ct_UserTrack_3545_ENSMUSG00000020423	69	76	+	5.65318	0.0035	1	TATGAAAG			ENSMUSG00000001763	ENSMUSG00000001924	ENSMUSG00000001763	protein_coding	4		ENSMUSG00000020423	1	protein_coding
								1	TATAWAAR	mm10_ct_UserTrack_3545_ENSMUSG00000020427	67	74	-	9.35838	0.000161	1	TATAGAAG			ENSMUSG00000001767	ENSMUSG00000001930	ENSMUSG00000001767	protein_coding	3		ENSMUSG00000020427	1	protein_coding
								1	TATAWAAR	mm10_ct_UserTrack_3545_ENSMUSG00000020437	5	12	+	6.84971	0.00128	1	TATACATG			ENSMUSG00000001768	ENSMUSG00000001942	ENSMUSG00000001768	protein_coding	1		ENSMUSG00000020437	1	protein_coding
								1	TATAWAAR	mm10_ct_UserTrack_3545_ENSMUSG00000020455	15	22	+	5.38728	0.00425	1	TCTAAAAA			ENSMUSG00000001773	ENSMUSG00000001943	ENSMUSG00000001773	protein_coding	4		ENSMUSG00000020455	4	protein_coding
								1	TATAWAAR	mm10_ct_UserTrack_3545_ENSMUSG00000020482	11	18	-	7.07514	0.00119	1	TATAGAGG			ENSMUSG00000001774	ENSMUSG00000001946	ENSMUSG00000001774	protein_coding	3		ENSMUSG00000020482	4	protein_coding
								1	TATAWAAR	mm10_ct_UserTrack_3545_ENSMUSG00000020484	1	8	+	4.79191	0.00487	1	TATACCCG			ENSMUSG00000001783	ENSMUSG00000001948	ENSMUSG00000001783	protein_coding	2		ENSMUSG00000020484	1	protein_coding
								1	TATAWAAR	mm10_ct_UserTrack_3545_ENSMUSG00000020486	44	51	-	5.65318	0.0035	1	CATAAAAG			ENSMUSG00000001785	ENSMUSG00000001962	ENSMUSG00000001785	protein_coding	3		ENSMUSG00000020486	6	protein_coding
								1	TATAWAAR	mm10_ct_UserTrack_3545_ENSMUSG00000020519	24	31	+	5.38728	0.00425	1	TACATAAA			ENSMUSG00000001786	ENSMUSG00000001964	ENSMUSG00000001786	protein_coding	4		ENSMUSG00000020519	2	protein_coding
								1	TATAWAAR	mm10_ct_UserTrack_3545_ENSMUSG00000020566	69	76	+	5.65318	0.0035	1	GATAAAAG			ENSMUSG00000001794	ENSMUSG00000001983	ENSMUSG00000001794	protein_coding	3		ENSMUSG00000020566	#N/A	#N/A
								1	TATAWAAR	mm10_ct_UserTrack_3545_ENSMUSG00000020622	31	38	+	8.36994	0.000612	1	TATATATG			ENSMUSG00000001802	ENSMUSG00000001985	ENSMUSG00000001802	protein_coding	1		ENSMUSG00000020622	6	protein_coding
								1	TATAWAAR	mm10_ct_UserTrack_3545_ENSMUSG00000020641	70	77	-	6.58382	0.00205	1	TATAAACT			ENSMUSG00000001827	ENSMUSG00000001986	ENSMUSG00000001827	protein_coding	2		ENSMUSG00000020641	3	protein_coding
								1	TATAWAAR	mm10_ct_UserTrack_3545_ENSMUSG00000020644	70	77	+	5.65318	0.0035	1	CATAAAAG			ENSMUSG00000001829	ENSMUSG00000001988	ENSMUSG00000001829	protein_coding	6		ENSMUSG00000020644	1	protein_coding
								1	TATAWAAR	mm10_ct_UserTrack_3545_ENSMUSG00000020707	1	8	-	5.65318	0.0035	1	TCTAAAAG			ENSMUSG00000001833	ENSMUSG00000001995	ENSMUSG00000001833	protein_coding	2		ENSMUSG00000020707	3	protein_coding
								1	TATAWAAR	mm10_ct_UserTrack_3545_ENSMUSG00000020715	70	77	-	6.08671	0.0025	1	TATAAGTG			ENSMUSG00000001844	ENSMUSG00000001998	ENSMUSG00000001844	protein_coding	5		ENSMUSG00000020715	2	protein_coding
								1	TATAWAAR	mm10_ct_UserTrack_3545_ENSMUSG00000020719	71	78	+	10.8786	5.3e-05	0.988	TATAAAAG			ENSMUSG00000001847	ENSMUSG00000001999	ENSMUSG00000001847	protein_coding	1		ENSMUSG00000020719	3	protein_coding
								1	TATAWAAR	mm10_ct_UserTrack_3545_ENSMUSG00000020737	70	77	+	8.86705	0.000332	1	TATAAAAT			ENSMUSG00000001855	ENSMUSG00000002006	ENSMUSG00000001855	protein_coding	3		ENSMUSG00000020737	4	protein_coding
								1	TATAWAAR	mm10_ct_UserTrack_3545_ENSMUSG00000020782	41	48	+	5.38728	0.00425	1	TATGTAAA			ENSMUSG00000001864	ENSMUSG00000002010	ENSMUSG00000001864	protein_coding	1		ENSMUSG00000020782	2	protein_coding
								1	TATAWAAR	mm10_ct_UserTrack_3545_ENSMUSG00000020810	69	76	-	6.08671	0.0025	1	TATATGTG			ENSMUSG00000001870	ENSMUSG00000002012	ENSMUSG00000001870	protein_coding	1		ENSMUSG00000020810	1	protein_coding
								1	TATAWAAR	mm10_ct_UserTrack_3545_ENSMUSG00000020830	68	75	-	8.59538	0.000506	1	TATATCAG			ENSMUSG00000001891	ENSMUSG00000002014	ENSMUSG00000001891	protein_coding	2		ENSMUSG00000020830	#N/A	#N/A
								1	TATAWAAR	mm10_ct_UserTrack_3545_ENSMUSG00000020895	23	30	+	7.07514	0.00119	1	TATAGACG			ENSMUSG00000001901	ENSMUSG00000002015	#N/A	protein_coding	NA		ENSMUSG00000020895	5	protein_coding
								1	TATAWAAR	mm10_ct_UserTrack_3545_ENSMUSG00000020914	69	76	+	5.38728	0.00425	1	TAGATAAA			ENSMUSG00000001909	ENSMUSG00000002017	ENSMUSG00000001909	protein_coding	4		ENSMUSG00000020914	3	protein_coding
								1	TATAWAAR	mm10_ct_UserTrack_3545_ENSMUSG00000020953	68	75	-	8.32948	0.000824	1	TATAAAGA			ENSMUSG00000001910	ENSMUSG00000002020	ENSMUSG00000001910	protein_coding	2		ENSMUSG00000020953	1	protein_coding
								1	TATAWAAR	mm10_ct_UserTrack_3545_ENSMUSG00000020962	70	77	+	10.6127	0.000118	1	TATATAAA			ENSMUSG00000001911	ENSMUSG00000002028	ENSMUSG00000001911	protein_coding	1		ENSMUSG00000020962	3	protein_coding
								1	TATAWAAR	mm10_ct_UserTrack_3545_ENSMUSG00000020974	39	46	+	6.31214	0.00232	1	TATAAGGG			ENSMUSG00000001918	ENSMUSG00000002031	ENSMUSG00000001918	protein_coding	1		ENSMUSG00000020974	1	protein_coding
								1	TATAWAAR	mm10_ct_UserTrack_3545_ENSMUSG00000020982	17	24	+	5.82081	0.00294	1	TATAAGTA			ENSMUSG00000001924	ENSMUSG00000002032	ENSMUSG00000001924	protein_coding	1		ENSMUSG00000020982	3	protein_coding
								1	TATAWAAR	mm10_ct_UserTrack_3545_ENSMUSG00000021025	66	73	-	8.59538	0.000506	1	TATAAACG			ENSMUSG00000001930	ENSMUSG00000002043	ENSMUSG00000001930	protein_coding	4		ENSMUSG00000021025	1	protein_coding
								1	TATAWAAR	mm10_ct_UserTrack_3545_ENSMUSG00000021055	71	78	+	5.65318	0.0035	1	TTTAAAAG			ENSMUSG00000001942	ENSMUSG00000002052	ENSMUSG00000001942	protein_coding	2		ENSMUSG00000021055	1	protein_coding
								1	TATAWAAR	mm10_ct_UserTrack_3545_ENSMUSG00000021127	65	72	-	6.58382	0.00205	1	TATAAGAT			ENSMUSG00000001943	ENSMUSG00000002055	ENSMUSG00000001943	protein_coding	2		ENSMUSG00000021127	1	protein_coding
								1	TATAWAAR	mm10_ct_UserTrack_3545_ENSMUSG00000021136	66	73	-	6.80925	0.00163	1	TATAAACC			ENSMUSG00000001946	ENSMUSG00000002058	ENSMUSG00000001946	protein_coding	3		ENSMUSG00000021136	2	protein_coding
								1	TATAWAAR	mm10_ct_UserTrack_3545_ENSMUSG00000021147	33	40	-	5.38728	0.00425	1	TAAAAAAA			ENSMUSG00000001948	ENSMUSG00000002059	ENSMUSG00000001948	protein_coding	5		ENSMUSG00000021147	3	protein_coding
								1	TATAWAAR	mm10_ct_UserTrack_3545_ENSMUSG00000021178	54	61	-	5.38728	0.00425	1	TAAAAAAA			ENSMUSG00000001962	ENSMUSG00000002064	ENSMUSG00000001962	protein_coding	1		ENSMUSG00000021178	3	protein_coding
								1	TATAWAAR	mm10_ct_UserTrack_3545_ENSMUSG00000021190	16	23	-	6.04624	0.00267	1	TATAAGGA			ENSMUSG00000001964	ENSMUSG00000002068	ENSMUSG00000001964	protein_coding	1		ENSMUSG00000021190	3	protein_coding
								1	TATAWAAR	mm10_ct_UserTrack_3545_ENSMUSG00000021194	71	78	+	10.8786	5.3e-05	0.988	TATAAAAG			ENSMUSG00000001983	ENSMUSG00000002076	ENSMUSG00000001983	protein_coding	3		ENSMUSG00000021194	5	protein_coding
								1	TATAWAAR	mm10_ct_UserTrack_3545_ENSMUSG00000021200	11	18	-	6.80925	0.00163	1	TATAAGAC			ENSMUSG00000001985	ENSMUSG00000002083	ENSMUSG00000001985	protein_coding	1		ENSMUSG00000021200	1	protein_coding
								1	TATAWAAR	mm10_ct_UserTrack_3545_ENSMUSG00000021239	71	78	+	5.38728	0.00425	1	GATAAAAA			ENSMUSG00000001986	ENSMUSG00000002100	ENSMUSG00000001986	protein_coding	1		ENSMUSG00000021239	1	protein_coding
								1	TATAWAAR	mm10_ct_UserTrack_3545_ENSMUSG00000021250	64	71	-	9.35838	0.000161	1	TATAGAAG			ENSMUSG00000001988	ENSMUSG00000002102	ENSMUSG00000001988	protein_coding	5		ENSMUSG00000021250	1	protein_coding
								1	TATAWAAR	mm10_ct_UserTrack_3545_ENSMUSG00000021263	81	88	-	5.65318	0.0035	1	TGTAAAAG			ENSMUSG00000001995	ENSMUSG00000002103	ENSMUSG00000001995	protein_coding	4		ENSMUSG00000021263	4	protein_coding
								1	TATAWAAR	mm10_ct_UserTrack_3545_ENSMUSG00000021268	71	78	+	10.6127	0.000118	1	TATATAAA			ENSMUSG00000001998	ENSMUSG00000002104	ENSMUSG00000001998	protein_coding	3		ENSMUSG00000021268	1	lncRNA
								1	TATAWAAR	mm10_ct_UserTrack_3545_ENSMUSG00000021270	70	77	+	10.8786	5.3e-05	0.988	TATATAAG			ENSMUSG00000001999	ENSMUSG00000002105	ENSMUSG00000001999	protein_coding	3		ENSMUSG00000021270	4	protein_coding
								1	TATAWAAR	mm10_ct_UserTrack_3545_ENSMUSG00000021301	22	29	-	5.65318	0.0035	1	TCTAAAAG			ENSMUSG00000002006	ENSMUSG00000002107	ENSMUSG00000002006	protein_coding	1		ENSMUSG00000021301	6	protein_coding
								1	TATAWAAR	mm10_ct_UserTrack_3545_ENSMUSG00000021311	28	35	+	7.07514	0.00119	1	TATACACG			ENSMUSG00000002010	ENSMUSG00000002129	ENSMUSG00000002010	protein_coding	1		ENSMUSG00000021311	3	protein_coding
								1	TATAWAAR	mm10_ct_UserTrack_3545_ENSMUSG00000021337	49	56	+	7.07514	0.00119	1	TATACAGG			ENSMUSG00000002012	ENSMUSG00000002147	ENSMUSG00000002012	protein_coding	1		ENSMUSG00000021337	6	protein_coding
								1	TATAWAAR	mm10_ct_UserTrack_3545_ENSMUSG00000021340	86	93	-	5.65318	0.0035	1	TCTAAAAG			ENSMUSG00000002014	ENSMUSG00000002190	ENSMUSG00000002014	protein_coding	2		ENSMUSG00000021340	2	protein_coding
								1	TATAWAAR	mm10_ct_UserTrack_3545_ENSMUSG00000021356	69	76	+	6.58382	0.00205	1	TATAAAGT			ENSMUSG00000002015	ENSMUSG00000002205	ENSMUSG00000002015	protein_coding	1		ENSMUSG00000021356	#N/A	#N/A
								1	TATAWAAR	mm10_ct_UserTrack_3545_ENSMUSG00000021367	70	77	+	10.6127	0.000118	1	TATAAAAA			ENSMUSG00000002017	ENSMUSG00000002210	ENSMUSG00000002017	protein_coding	4		ENSMUSG00000021367	1	protein_coding
								1	TATAWAAR	mm10_ct_UserTrack_3545_ENSMUSG00000021411	73	80	+	6.80925	0.00163	1	TATAAAGC			ENSMUSG00000002020	ENSMUSG00000002221	ENSMUSG00000002020	protein_coding	1		ENSMUSG00000021411	4	protein_coding
								1	TATAWAAR	mm10_ct_UserTrack_3545_ENSMUSG00000021413	69	76	-	5.38728	0.00425	1	TAGAAAAA			ENSMUSG00000002028	ENSMUSG00000002222	ENSMUSG00000002028	protein_coding	1		ENSMUSG00000021413	3	protein_coding
								1	TATAWAAR	mm10_ct_UserTrack_3545_ENSMUSG00000021453	71	78	+	10.8786	5.3e-05	0.988	TATAAAAG			ENSMUSG00000002031	ENSMUSG00000002227	ENSMUSG00000002031	protein_coding	4		ENSMUSG00000021453	2	protein_coding
								1	TATAWAAR	mm10_ct_UserTrack_3545_ENSMUSG00000021457	11	18	-	6.58382	0.00205	1	TATAGTAA			ENSMUSG00000002032	ENSMUSG00000002228	ENSMUSG00000002032	protein_coding	3		ENSMUSG00000021457	1	protein_coding
								1	TATAWAAR	mm10_ct_UserTrack_3545_ENSMUSG00000021484	63	70	+	5.65318	0.0035	1	TAGAAAAG			ENSMUSG00000002043	ENSMUSG00000002233	ENSMUSG00000002043	protein_coding	4		ENSMUSG00000021484	3	protein_coding
								1	TATAWAAR	mm10_ct_UserTrack_3545_ENSMUSG00000021486	17	24	-	5.38728	0.00425	1	TAAAAAAA			ENSMUSG00000002052	ENSMUSG00000002240	ENSMUSG00000002052	protein_coding	3		ENSMUSG00000021486	2	protein_coding
								1	TATAWAAR	mm10_ct_UserTrack_3545_ENSMUSG00000021490	58	65	+	5.38728	0.00425	1	TAAAAAAA			ENSMUSG00000002055	ENSMUSG00000002249	ENSMUSG00000002055	protein_coding	4		ENSMUSG00000021490	#N/A	#N/A
								1	TATAWAAR	mm10_ct_UserTrack_3545_ENSMUSG00000021508	68	75	+	5.65318	0.0035	1	TTTAAAAG			ENSMUSG00000002058	ENSMUSG00000002250	ENSMUSG00000002058	protein_coding	2		ENSMUSG00000021508	1	protein_coding
								1	TATAWAAR	mm10_ct_UserTrack_3545_ENSMUSG00000021579	48	55	+	8.10405	0.000953	1	TATAAATA			ENSMUSG00000002059	ENSMUSG00000002265	ENSMUSG00000002059	protein_coding	1		ENSMUSG00000021579	#N/A	#N/A
								1	TATAWAAR	mm10_ct_UserTrack_3545_ENSMUSG00000021587	69	76	-	5.65318	0.0035	1	TCTAAAAG			ENSMUSG00000002064	ENSMUSG00000002266	ENSMUSG00000002064	protein_coding	2		ENSMUSG00000021587	6	protein_coding
								1	TATAWAAR	mm10_ct_UserTrack_3545_ENSMUSG00000021614	41	48	-	6.80925	0.00163	1	TATATCAC			ENSMUSG00000002068	ENSMUSG00000002279	ENSMUSG00000002068	protein_coding	3		ENSMUSG00000021614	1	protein_coding
								1	TATAWAAR	mm10_ct_UserTrack_3545_ENSMUSG00000021640	2	9	+	5.28902	0.00439	1	TATAGAGC			ENSMUSG00000002076	ENSMUSG00000002280	ENSMUSG00000002076	protein_coding	4		ENSMUSG00000021640	4	protein_coding
								1	TATAWAAR	mm10_ct_UserTrack_3545_ENSMUSG00000021661	66	73	+	5.65318	0.0035	1	GATAAAAG			ENSMUSG00000002083	ENSMUSG00000002289	ENSMUSG00000002083	protein_coding	1		ENSMUSG00000021661	4	protein_coding
								1	TATAWAAR	mm10_ct_UserTrack_3545_ENSMUSG00000021701	71	78	+	5.38728	0.00425	1	TATTTAAA			ENSMUSG00000002100	ENSMUSG00000002297	ENSMUSG00000002100	protein_coding	1		ENSMUSG00000021701	2	protein_coding
								1	TATAWAAR	mm10_ct_UserTrack_3545_ENSMUSG00000021711	46	53	-	9.09249	0.000267	1	TATACAAA			ENSMUSG00000002102	ENSMUSG00000002307	ENSMUSG00000002102	protein_coding	4		ENSMUSG00000021711	2	protein_coding
								1	TATAWAAR	mm10_ct_UserTrack_3545_ENSMUSG00000021725	15	22	+	5.65318	0.0035	1	CATAAAAG			ENSMUSG00000002103	ENSMUSG00000002308	ENSMUSG00000002103	protein_coding	3		ENSMUSG00000021725	1	protein_coding
								1	TATAWAAR	mm10_ct_UserTrack_3545_ENSMUSG00000021791	69	76	-	5.28902	0.00439	1	TATACAGC			ENSMUSG00000002104	ENSMUSG00000002319	ENSMUSG00000002104	protein_coding	4		ENSMUSG00000021791	6	protein_coding
								1	TATAWAAR	mm10_ct_UserTrack_3545_ENSMUSG00000021871	71	78	+	8.59538	0.000506	1	TATAAAGG			ENSMUSG00000002105	ENSMUSG00000002320	ENSMUSG00000002105	protein_coding	5		ENSMUSG00000021871	1	protein_coding
								1	TATAWAAR	mm10_ct_UserTrack_3545_ENSMUSG00000021904	71	78	+	6.08671	0.0025	1	TATAAGTG			ENSMUSG00000002107	ENSMUSG00000002324	ENSMUSG00000002107	protein_coding	2		ENSMUSG00000021904	4	protein_coding
								1	TATAWAAR	mm10_ct_UserTrack_3545_ENSMUSG00000021906	72	79	+	8.59538	0.000506	1	TATAAACG			ENSMUSG00000002109	ENSMUSG00000002325	#N/A	protein_coding	NA		ENSMUSG00000021906	4	protein_coding
								1	TATAWAAR	mm10_ct_UserTrack_3545_ENSMUSG00000021953	57	64	+	5.65318	0.0035	1	GATAAAAG			ENSMUSG00000002129	ENSMUSG00000002326	ENSMUSG00000002129	protein_coding	3		ENSMUSG00000021953	3	protein_coding
								1	TATAWAAR	mm10_ct_UserTrack_3545_ENSMUSG00000021963	69	76	+	9.09249	0.000267	1	TATAAAAC			ENSMUSG00000002147	ENSMUSG00000002329	ENSMUSG00000002147	protein_coding	1		ENSMUSG00000021963	3	protein_coding
								1	TATAWAAR	mm10_ct_UserTrack_3545_ENSMUSG00000021986	71	78	+	5.65318	0.0035	1	GATAAAAG			ENSMUSG00000002190	ENSMUSG00000002332	ENSMUSG00000002190	protein_coding	4		ENSMUSG00000021986	6	protein_coding
								1	TATAWAAR	mm10_ct_UserTrack_3545_ENSMUSG00000021994	10	17	-	5.38728	0.00425	1	TAAAAAAA			ENSMUSG00000002205	ENSMUSG00000002341	ENSMUSG00000002205	protein_coding	4		ENSMUSG00000021994	1	protein_coding
								1	TATAWAAR	mm10_ct_UserTrack_3545_ENSMUSG00000022002	34	41	+	7.34682	0.00105	1	TATAGAAT			ENSMUSG00000002210	ENSMUSG00000002342	ENSMUSG00000002210	protein_coding	4		ENSMUSG00000022002	6	protein_coding
								1	TATAWAAR	mm10_ct_UserTrack_3545_ENSMUSG00000022010	68	75	+	6.08671	0.0025	1	TATATGTG			ENSMUSG00000002221	ENSMUSG00000002343	ENSMUSG00000002221	protein_coding	3		ENSMUSG00000022010	2	protein_coding
								1	TATAWAAR	mm10_ct_UserTrack_3545_ENSMUSG00000022015	71	78	+	8.59538	0.000506	1	TATAAGAG			ENSMUSG00000002222	ENSMUSG00000002345	ENSMUSG00000002222	protein_coding	2		ENSMUSG00000022015	1	protein_coding
								1	TATAWAAR	mm10_ct_UserTrack_3545_ENSMUSG00000022018	69	76	+	6.80925	0.00163	1	TATAAGAC			ENSMUSG00000002227	ENSMUSG00000002365	ENSMUSG00000002227	protein_coding	2		ENSMUSG00000022018	3	protein_coding
								1	TATAWAAR	mm10_ct_UserTrack_3545_ENSMUSG00000022032	9	16	-	5.65318	0.0035	1	TCTAAAAG			ENSMUSG00000002228	ENSMUSG00000002372	ENSMUSG00000002228	protein_coding	6		ENSMUSG00000022032	3	protein_coding
								1	TATAWAAR	mm10_ct_UserTrack_3545_ENSMUSG00000022037	71	78	+	8.10405	0.000953	1	TATAAATA			ENSMUSG00000002233	ENSMUSG00000002379	ENSMUSG00000002233	protein_coding	1		ENSMUSG00000022037	3	protein_coding
								1	TATAWAAR	mm10_ct_UserTrack_3545_ENSMUSG00000022054	70	77	+	8.59538	0.000506	1	TATAAAGG			ENSMUSG00000002240	ENSMUSG00000002384	ENSMUSG00000002240	protein_coding	6		ENSMUSG00000022054	1	protein_coding
								1	TATAWAAR	mm10_ct_UserTrack_3545_ENSMUSG00000022055	69	76	+	8.10405	0.000953	1	TATAAATA			ENSMUSG00000002249	ENSMUSG00000002393	ENSMUSG00000002249	protein_coding	1		ENSMUSG00000022055	#N/A	#N/A
								1	TATAWAAR	mm10_ct_UserTrack_3545_ENSMUSG00000022061	71	78	+	6.08671	0.0025	1	TATAAGTG			ENSMUSG00000002250	ENSMUSG00000002395	ENSMUSG00000002250	protein_coding	1		ENSMUSG00000022061	1	protein_coding
								1	TATAWAAR	mm10_ct_UserTrack_3545_ENSMUSG00000022075	19	26	-	5.38728	0.00425	1	TAAAAAAA			ENSMUSG00000002257	ENSMUSG00000002396	#N/A	protein_coding	NA		ENSMUSG00000022075	5	protein_coding
								1	TATAWAAR	mm10_ct_UserTrack_3545_ENSMUSG00000022089	79	86	-	5.65318	0.0035	1	TAGAAAAG			ENSMUSG00000002265	ENSMUSG00000002409	ENSMUSG00000002265	protein_coding	1		ENSMUSG00000022089	4	protein_coding
								1	TATAWAAR	mm10_ct_UserTrack_3545_ENSMUSG00000022113	69	76	-	10.8786	5.3e-05	0.988	TATAAAAG			ENSMUSG00000002266	ENSMUSG00000002413	ENSMUSG00000002266	protein_coding	1		ENSMUSG00000022113	5	protein_coding
								1	TATAWAAR	mm10_ct_UserTrack_3545_ENSMUSG00000022126	71	78	+	8.59538	0.000506	1	TATAAAGG			ENSMUSG00000002274	ENSMUSG00000002416	#N/A	protein_coding	NA		ENSMUSG00000022126	#N/A	#N/A
								1	TATAWAAR	mm10_ct_UserTrack_3545_ENSMUSG00000022132	71	78	+	5.65318	0.0035	1	AATAAAAG			ENSMUSG00000002279	ENSMUSG00000002428	ENSMUSG00000002279	protein_coding	4		ENSMUSG00000022132	4	protein_coding
								1	TATAWAAR	mm10_ct_UserTrack_3545_ENSMUSG00000022144	70	77	+	8.36994	0.000612	1	TATAAATG			ENSMUSG00000002280	ENSMUSG00000002455	ENSMUSG00000002280	protein_coding	4		ENSMUSG00000022144	1	protein_coding
								1	TATAWAAR	mm10_ct_UserTrack_3545_ENSMUSG00000022150	71	78	+	5.65318	0.0035	1	TATTTAAG			ENSMUSG00000002289	ENSMUSG00000002458	ENSMUSG00000002289	protein_coding	1		ENSMUSG00000022150	1	protein_coding
								1	TATAWAAR	mm10_ct_UserTrack_3545_ENSMUSG00000022176	71	78	+	5.38728	0.00425	1	TATTTAAA			ENSMUSG00000002297	ENSMUSG00000002475	ENSMUSG00000002297	protein_coding	4		ENSMUSG00000022176	#N/A	#N/A
								1	TATAWAAR	mm10_ct_UserTrack_3545_ENSMUSG00000022195	1	8	+	5.28902	0.00439	1	TATAGACC			ENSMUSG00000002307	ENSMUSG00000002477	ENSMUSG00000002307	protein_coding	4		ENSMUSG00000022195	2	protein_coding
								1	TATAWAAR	mm10_ct_UserTrack_3545_ENSMUSG00000022204	56	63	+	5.38728	0.00425	1	TATCAAAA			ENSMUSG00000002308	ENSMUSG00000002486	ENSMUSG00000002308	protein_coding	4		ENSMUSG00000022204	3	protein_coding
								1	TATAWAAR	mm10_ct_UserTrack_3545_ENSMUSG00000022206	69	76	+	5.38728	0.00425	1	TATTTAAA			ENSMUSG00000002319	ENSMUSG00000002489	ENSMUSG00000002319	protein_coding	4		ENSMUSG00000022206	1	protein_coding
								1	TATAWAAR	mm10_ct_UserTrack_3545_ENSMUSG00000022272	29	36	-	9.09249	0.000267	1	TATATAAC			ENSMUSG00000002320	ENSMUSG00000002496	ENSMUSG00000002320	protein_coding	2		ENSMUSG00000022272	2	protein_coding
								1	TATAWAAR	mm10_ct_UserTrack_3545_ENSMUSG00000022283	71	78	+	5.82081	0.00294	1	TATAAGTA			ENSMUSG00000002324	ENSMUSG00000002504	ENSMUSG00000002324	protein_coding	5		ENSMUSG00000022283	4	protein_coding
								1	TATAWAAR	mm10_ct_UserTrack_3545_ENSMUSG00000022288	4	11	+	9.35838	0.000161	1	TATAGAAG			ENSMUSG00000002325	ENSMUSG00000002524	ENSMUSG00000002325	protein_coding	1		ENSMUSG00000022288	5	protein_coding
								1	TATAWAAR	mm10_ct_UserTrack_3545_ENSMUSG00000022323	88	95	+	5.38728	0.00425	1	CATAAAAA			ENSMUSG00000002326	ENSMUSG00000002546	ENSMUSG00000002326	protein_coding	4		ENSMUSG00000022323	1	protein_coding
								1	TATAWAAR	mm10_ct_UserTrack_3545_ENSMUSG00000022337	27	34	+	5.38728	0.00425	1	AATAAAAA			ENSMUSG00000002329	ENSMUSG00000002550	ENSMUSG00000002329	protein_coding	2		ENSMUSG00000022337	4	protein_coding
								1	TATAWAAR	mm10_ct_UserTrack_3545_ENSMUSG00000022346	70	77	+	10.8786	5.3e-05	0.988	TATAAAAG			ENSMUSG00000002332	ENSMUSG00000002565	ENSMUSG00000002332	protein_coding	5		ENSMUSG00000022346	1	protein_coding
								1	TATAWAAR	mm10_ct_UserTrack_3545_ENSMUSG00000022367	73	80	+	5.38728	0.00425	1	TATTAAAA			ENSMUSG00000002341	ENSMUSG00000002578	ENSMUSG00000002341	protein_coding	6		ENSMUSG00000022367	1	protein_coding
								1	TATAWAAR	mm10_ct_UserTrack_3545_ENSMUSG00000022371	69	76	-	6.80925	0.00163	1	TATAAAGC			ENSMUSG00000002342	ENSMUSG00000002580	ENSMUSG00000002342	protein_coding	2		ENSMUSG00000022371	#N/A	#N/A
								1	TATAWAAR	mm10_ct_UserTrack_3545_ENSMUSG00000022439	70	77	-	6.80925	0.00163	1	TATAAACC			ENSMUSG00000002343	ENSMUSG00000002602	ENSMUSG00000002343	protein_coding	2		ENSMUSG00000022439	5	protein_coding
								1	TATAWAAR	mm10_ct_UserTrack_3545_ENSMUSG00000022462	68	75	-	4.79191	0.00487	1	TATAGCGG			ENSMUSG00000002345	ENSMUSG00000002608	ENSMUSG00000002345	protein_coding	4		ENSMUSG00000022462	1	protein_coding
								1	TATAWAAR	mm10_ct_UserTrack_3545_ENSMUSG00000022468	92	99	-	5.38728	0.00425	1	TAAAAAAA			ENSMUSG00000002346	ENSMUSG00000002617	#N/A	protein_coding	NA		ENSMUSG00000022468	2	protein_coding
								1	TATAWAAR	mm10_ct_UserTrack_3545_ENSMUSG00000022477	57	64	-	5.65318	0.0035	1	TAAAAAAG			ENSMUSG00000002365	ENSMUSG00000002625	ENSMUSG00000002365	protein_coding	2		ENSMUSG00000022477	3	protein_coding
								1	TATAWAAR	mm10_ct_UserTrack_3545_ENSMUSG00000022483	72	79	+	6.08671	0.0025	1	TATAACTG			ENSMUSG00000002372	ENSMUSG00000002635	ENSMUSG00000002372	protein_coding	4		ENSMUSG00000022483	4	protein_coding
								1	TATAWAAR	mm10_ct_UserTrack_3545_ENSMUSG00000022488	64	71	-	5.65318	0.0035	1	TGTAAAAG			ENSMUSG00000002379	ENSMUSG00000002658	ENSMUSG00000002379	protein_coding	3		ENSMUSG00000022488	6	protein_coding
								1	TATAWAAR	mm10_ct_UserTrack_3545_ENSMUSG00000022498	72	79	+	6.80925	0.00163	1	TATAAAGC			ENSMUSG00000002384	ENSMUSG00000002660	ENSMUSG00000002384	protein_coding	1		ENSMUSG00000022498	3	protein_coding
								1	TATAWAAR	mm10_ct_UserTrack_3545_ENSMUSG00000022504	77	84	-	6.80925	0.00163	1	TATACAGA			ENSMUSG00000002393	ENSMUSG00000002661	ENSMUSG00000002393	protein_coding	1		ENSMUSG00000022504	1	protein_coding
								1	TATAWAAR	mm10_ct_UserTrack_3545_ENSMUSG00000022521	79	86	-	5.38728	0.00425	1	TAAAAAAA			ENSMUSG00000002395	ENSMUSG00000002679	ENSMUSG00000002395	protein_coding	3		ENSMUSG00000022521	2	protein_coding
								1	TATAWAAR	mm10_ct_UserTrack_3545_ENSMUSG00000022528	72	79	+	8.32948	0.000824	1	TATATAGA			ENSMUSG00000002396	ENSMUSG00000002688	ENSMUSG00000002396	protein_coding	4		ENSMUSG00000022528	1	protein_coding
								1	TATAWAAR	mm10_ct_UserTrack_3545_ENSMUSG00000022610	47	54	+	6.80925	0.00163	1	TATAGAGA			ENSMUSG00000002409	ENSMUSG00000002718	ENSMUSG00000002409	protein_coding	5		ENSMUSG00000022610	1	protein_coding
								1	TATAWAAR	mm10_ct_UserTrack_3545_ENSMUSG00000022613	73	80	+	8.32948	0.000824	1	TATAAAGA			ENSMUSG00000002413	ENSMUSG00000002728	ENSMUSG00000002413	protein_coding	3		ENSMUSG00000022613	1	protein_coding
								1	TATAWAAR	mm10_ct_UserTrack_3545_ENSMUSG00000022665	71	78	+	8.10405	0.000953	1	TATAAATA			ENSMUSG00000002416	ENSMUSG00000002731	ENSMUSG00000002416	protein_coding	3		ENSMUSG00000022665	1	protein_coding
								1	TATAWAAR	mm10_ct_UserTrack_3545_ENSMUSG00000022672	40	47	+	6.31214	0.00232	1	TATAAGGG			ENSMUSG00000002428	ENSMUSG00000002733	ENSMUSG00000002428	protein_coding	2		ENSMUSG00000022672	2	protein_coding
								1	TATAWAAR	mm10_ct_UserTrack_3545_ENSMUSG00000022676	57	64	+	5.38728	0.00425	1	TAGAAAAA			ENSMUSG00000002455	ENSMUSG00000002741	ENSMUSG00000002455	protein_coding	3		ENSMUSG00000022676	2	protein_coding
								1	TATAWAAR	mm10_ct_UserTrack_3545_ENSMUSG00000022683	69	76	-	7.34682	0.00105	1	TATACAAT			ENSMUSG00000002458	ENSMUSG00000002748	ENSMUSG00000002458	protein_coding	3		ENSMUSG00000022683	6	protein_coding
								1	TATAWAAR	mm10_ct_UserTrack_3545_ENSMUSG00000022707	71	78	+	8.59538	0.000506	1	TATAAAGG			ENSMUSG00000002475	ENSMUSG00000002763	ENSMUSG00000002475	protein_coding	2		ENSMUSG00000022707	#N/A	#N/A
								1	TATAWAAR	mm10_ct_UserTrack_3545_ENSMUSG00000022708	70	77	+	8.32948	0.000824	1	TATATACA			ENSMUSG00000002477	ENSMUSG00000002767	ENSMUSG00000002477	protein_coding	3		ENSMUSG00000022708	2	protein_coding
								1	TATAWAAR	mm10_ct_UserTrack_3545_ENSMUSG00000022753	80	87	+	7.07514	0.00119	1	TATACCAG			ENSMUSG00000002486	ENSMUSG00000002768	ENSMUSG00000002486	protein_coding	4		ENSMUSG00000022753	4	protein_coding
								1	TATAWAAR	mm10_ct_UserTrack_3545_ENSMUSG00000022760	69	76	+	7.57225	0.000997	1	TATAGAAC			ENSMUSG00000002489	ENSMUSG00000002769	ENSMUSG00000002489	protein_coding	3		ENSMUSG00000022760	4	protein_coding
								1	TATAWAAR	mm10_ct_UserTrack_3545_ENSMUSG00000022762	66	73	-	6.04624	0.00267	1	TATATCCA			ENSMUSG00000002496	ENSMUSG00000002771	ENSMUSG00000002496	protein_coding	2		ENSMUSG00000022762	#N/A	#N/A
								1	TATAWAAR	mm10_ct_UserTrack_3545_ENSMUSG00000022763	45	52	+	5.38728	0.00425	1	AATAAAAA			ENSMUSG00000002500	ENSMUSG00000002778	#N/A	protein_coding	NA		ENSMUSG00000022763	1	protein_coding
								1	TATAWAAR	mm10_ct_UserTrack_3545_ENSMUSG00000022768	36	43	+	5.38728	0.00425	1	TATGTAAA			ENSMUSG00000002504	ENSMUSG00000002781	ENSMUSG00000002504	protein_coding	2		ENSMUSG00000022768	5	protein_coding
								1	TATAWAAR	mm10_ct_UserTrack_3545_ENSMUSG00000022780	19	26	+	5.38728	0.00425	1	TAAATAAA			ENSMUSG00000002524	ENSMUSG00000002791	ENSMUSG00000002524	protein_coding	3		ENSMUSG00000022780	5	protein_coding
								1	TATAWAAR	mm10_ct_UserTrack_3545_ENSMUSG00000022809	80	87	+	8.32948	0.000824	1	TATAACAA			ENSMUSG00000002546	ENSMUSG00000002797	ENSMUSG00000002546	protein_coding	3		ENSMUSG00000022809	4	protein_coding
								1	TATAWAAR	mm10_ct_UserTrack_3545_ENSMUSG00000022822	71	78	+	8.59538	0.000506	1	TATAAAGG			ENSMUSG00000002550	ENSMUSG00000002799	ENSMUSG00000002550	protein_coding	3		ENSMUSG00000022822	1	protein_coding
								1	TATAWAAR	mm10_ct_UserTrack_3545_ENSMUSG00000022832	70	77	+	6.04624	0.00267	1	TATATGGA			ENSMUSG00000002565	ENSMUSG00000002803	ENSMUSG00000002565	protein_coding	1		ENSMUSG00000022832	6	protein_coding
								1	TATAWAAR	mm10_ct_UserTrack_3545_ENSMUSG00000022836	8	15	-	5.65318	0.0035	1	CATAAAAG			ENSMUSG00000002578	ENSMUSG00000002804	ENSMUSG00000002578	protein_coding	1		ENSMUSG00000022836	1	protein_coding
								1	TATAWAAR	mm10_ct_UserTrack_3545_ENSMUSG00000022884	71	78	+	10.6127	0.000118	1	TATAAAAA			ENSMUSG00000002580	ENSMUSG00000002808	ENSMUSG00000002580	protein_coding	3		ENSMUSG00000022884	3	protein_coding
								1	TATAWAAR	mm10_ct_UserTrack_3545_ENSMUSG00000022885	73	80	-	5.65318	0.0035	1	TAGAAAAG			ENSMUSG00000002602	ENSMUSG00000002812	ENSMUSG00000002602	protein_coding	1		ENSMUSG00000022885	2	protein_coding
								1	TATAWAAR	mm10_ct_UserTrack_3545_ENSMUSG00000022893	69	76	+	8.59538	0.000506	1	TATAAAGG			ENSMUSG00000002603	ENSMUSG00000002814	#N/A	protein_coding	NA		ENSMUSG00000022893	1	protein_coding
								1	TATAWAAR	mm10_ct_UserTrack_3545_ENSMUSG00000022894	68	75	+	6.35838	0.00218	1	TATAAATT			ENSMUSG00000002608	ENSMUSG00000002820	ENSMUSG00000002608	protein_coding	4		ENSMUSG00000022894	1	protein_coding
								1	TATAWAAR	mm10_ct_UserTrack_3545_ENSMUSG00000022935	26	33	+	5.38728	0.00425	1	TAAATAAA			ENSMUSG00000002617	ENSMUSG00000002825	ENSMUSG00000002617	protein_coding	2		ENSMUSG00000022935	#N/A	#N/A
								1	TATAWAAR	mm10_ct_UserTrack_3545_ENSMUSG00000022961	49	56	+	5.65318	0.0035	1	GATAAAAG			ENSMUSG00000002625	ENSMUSG00000002833	ENSMUSG00000002625	protein_coding	3		ENSMUSG00000022961	3	protein_coding
								1	TATAWAAR	mm10_ct_UserTrack_3545_ENSMUSG00000022982	73	80	+	10.8786	5.3e-05	0.988	TATAAAAG			ENSMUSG00000002635	ENSMUSG00000002835	ENSMUSG00000002635	protein_coding	4		ENSMUSG00000022982	#N/A	#N/A
								1	TATAWAAR	mm10_ct_UserTrack_3545_ENSMUSG00000022997	70	77	+	8.59538	0.000506	1	TATAAGAG			ENSMUSG00000002658	ENSMUSG00000002844	ENSMUSG00000002658	protein_coding	4		ENSMUSG00000022997	#N/A	#N/A
								1	TATAWAAR	mm10_ct_UserTrack_3545_ENSMUSG00000023036	51	58	-	8.32948	0.000824	1	TATAAGAA			ENSMUSG00000002660	ENSMUSG00000002845	ENSMUSG00000002660	protein_coding	2		ENSMUSG00000023036	1	protein_coding
								1	TATAWAAR	mm10_ct_UserTrack_3545_ENSMUSG00000023043	92	99	+	8.32948	0.000824	1	TATAACAA			ENSMUSG00000002661	ENSMUSG00000002846	ENSMUSG00000002661	protein_coding	4		ENSMUSG00000023043	1	protein_coding
								1	TATAWAAR	mm10_ct_UserTrack_3545_ENSMUSG00000023048	64	71	+	7.34682	0.00105	1	TATAGAAT			ENSMUSG00000002664	ENSMUSG00000002870	#N/A	protein_coding	NA		ENSMUSG00000023048	1	protein_coding
								1	TATAWAAR	mm10_ct_UserTrack_3545_ENSMUSG00000023050	69	76	-	9.09249	0.000267	1	TATAAAAC			ENSMUSG00000002668	ENSMUSG00000002871	#N/A	protein_coding	NA		ENSMUSG00000023050	3	protein_coding
								1	TATAWAAR	mm10_ct_UserTrack_3545_ENSMUSG00000023052	69	76	+	9.09249	0.000267	1	TATATAAC			ENSMUSG00000002679	ENSMUSG00000002881	ENSMUSG00000002679	protein_coding	3		ENSMUSG00000023052	2	protein_coding
								1	TATAWAAR	mm10_ct_UserTrack_3545_ENSMUSG00000023055	82	89	-	7.07514	0.00119	1	TATAGGAG			ENSMUSG00000002688	ENSMUSG00000002885	ENSMUSG00000002688	protein_coding	1		ENSMUSG00000023055	2	protein_coding
								1	TATAWAAR	mm10_ct_UserTrack_3545_ENSMUSG00000023067	73	80	+	6.04624	0.00267	1	TATAAGGA			ENSMUSG00000002718	ENSMUSG00000002897	ENSMUSG00000002718	protein_coding	3		ENSMUSG00000023067	1	protein_coding
								1	TATAWAAR	mm10_ct_UserTrack_3545_ENSMUSG00000023104	37	44	-	7.07514	0.00119	1	TATAGAGG			ENSMUSG00000002728	ENSMUSG00000002900	ENSMUSG00000002728	protein_coding	3		ENSMUSG00000023104	5	protein_coding
								1	TATAWAAR	mm10_ct_UserTrack_3545_ENSMUSG00000023151	72	79	+	8.86705	0.000332	1	TATATAAT			ENSMUSG00000002731	ENSMUSG00000002910	ENSMUSG00000002731	protein_coding	3		ENSMUSG00000023151	6	protein_coding
								1	TATAWAAR	mm10_ct_UserTrack_3545_ENSMUSG00000023186	33	40	-	6.58382	0.00205	1	TATAAAGT			ENSMUSG00000002732	ENSMUSG00000002948	#N/A	protein_coding	NA		ENSMUSG00000023186	1	protein_coding
								1	TATAWAAR	mm10_ct_UserTrack_3545_ENSMUSG00000023257	71	78	+	6.04624	0.00267	1	TATAAGCA			ENSMUSG00000002733	ENSMUSG00000002949	ENSMUSG00000002733	protein_coding	3		ENSMUSG00000023257	6	protein_coding
								1	TATAWAAR	mm10_ct_UserTrack_3545_ENSMUSG00000023341	70	77	+	5.38728	0.00425	1	TATTTAAA			ENSMUSG00000002741	ENSMUSG00000002963	ENSMUSG00000002741	protein_coding	3		ENSMUSG00000023341	4	polymorphic_pseudogene
								1	TATAWAAR	mm10_ct_UserTrack_3545_ENSMUSG00000023403	70	77	-	4.79191	0.00487	1	TATAGCGG			ENSMUSG00000002748	ENSMUSG00000002968	ENSMUSG00000002748	protein_coding	2		ENSMUSG00000023403	4	protein_coding
								1	TATAWAAR	mm10_ct_UserTrack_3545_ENSMUSG00000023443	69	76	+	10.8786	5.3e-05	0.988	TATAAAAG			ENSMUSG00000002763	ENSMUSG00000002980	ENSMUSG00000002763	protein_coding	3		ENSMUSG00000023443	#N/A	#N/A
								1	TATAWAAR	mm10_ct_UserTrack_3545_ENSMUSG00000023456	71	78	+	10.8786	5.3e-05	0.988	TATATAAG			ENSMUSG00000002767	ENSMUSG00000002981	ENSMUSG00000002767	protein_coding	3		ENSMUSG00000023456	5	protein_coding
								1	TATAWAAR	mm10_ct_UserTrack_3545_ENSMUSG00000023467	3	10	+	6.80925	0.00163	1	TATATAGC			ENSMUSG00000002768	ENSMUSG00000002983	ENSMUSG00000002768	protein_coding	5		ENSMUSG00000023467	5	protein_coding
								1	TATAWAAR	mm10_ct_UserTrack_3545_ENSMUSG00000023781	70	77	+	6.04624	0.00267	1	TATAAGGA			ENSMUSG00000002769	ENSMUSG00000002984	ENSMUSG00000002769	protein_coding	3		ENSMUSG00000023781	#N/A	#N/A
								1	TATAWAAR	mm10_ct_UserTrack_3545_ENSMUSG00000023882	71	78	+	6.31214	0.00232	1	TATATGGG			ENSMUSG00000002771	ENSMUSG00000002985	ENSMUSG00000002771	protein_coding	4		ENSMUSG00000023882	4	protein_coding
								1	TATAWAAR	mm10_ct_UserTrack_3545_ENSMUSG00000023885	72	79	+	8.59538	0.000506	1	TATAAAGG			ENSMUSG00000002778	ENSMUSG00000002996	ENSMUSG00000002778	protein_coding	3		ENSMUSG00000023885	1	protein_coding
								1	TATAWAAR	mm10_ct_UserTrack_3545_ENSMUSG00000023892	62	69	+	5.65318	0.0035	1	TAGAAAAG			ENSMUSG00000002781	ENSMUSG00000002997	ENSMUSG00000002781	protein_coding	3		ENSMUSG00000023892	4	protein_coding
								1	TATAWAAR	mm10_ct_UserTrack_3545_ENSMUSG00000023913	84	91	-	5.65318	0.0035	1	TCTAAAAG			ENSMUSG00000002791	ENSMUSG00000003031	ENSMUSG00000002791	transcribed_unprocessed_pseudogene	4		ENSMUSG00000023913	4	protein_coding
								1	TATAWAAR	mm10_ct_UserTrack_3545_ENSMUSG00000023944	68	75	-	10.8786	5.3e-05	0.988	TATATAAG			ENSMUSG00000002797	ENSMUSG00000003032	ENSMUSG00000002797	protein_coding	4		ENSMUSG00000023944	1	protein_coding
								1	TATAWAAR	mm10_ct_UserTrack_3545_ENSMUSG00000023980	15	22	-	9.09249	0.000267	1	TATAGAAA			ENSMUSG00000002799	ENSMUSG00000003033	ENSMUSG00000002799	protein_coding	3		ENSMUSG00000023980	3	protein_coding
								1	TATAWAAR	mm10_ct_UserTrack_3545_ENSMUSG00000024063	70	77	+	8.36994	0.000612	1	TATAAATG			ENSMUSG00000002803	ENSMUSG00000003037	ENSMUSG00000002803	protein_coding	2		ENSMUSG00000024063	1	protein_coding
								1	TATAWAAR	mm10_ct_UserTrack_3545_ENSMUSG00000024097	70	77	+	10.8786	5.3e-05	0.988	TATATAAG			ENSMUSG00000002804	ENSMUSG00000003038	ENSMUSG00000002804	protein_coding	3		ENSMUSG00000024097	3	protein_coding
								1	TATAWAAR	mm10_ct_UserTrack_3545_ENSMUSG00000024105	45	52	+	10.8786	5.3e-05	0.988	TATAAAAG			ENSMUSG00000002808	ENSMUSG00000003039	ENSMUSG00000002808	protein_coding	1		ENSMUSG00000024105	#N/A	#N/A
								1	TATAWAAR	mm10_ct_UserTrack_3545_ENSMUSG00000024134	80	87	+	5.65318	0.0035	1	TAAAAAAG			ENSMUSG00000002812	ENSMUSG00000003051	ENSMUSG00000002812	protein_coding	2		ENSMUSG00000024134	5	protein_coding
								1	TATAWAAR	mm10_ct_UserTrack_3545_ENSMUSG00000024140	66	73	-	5.38728	0.00425	1	TTTAAAAA			ENSMUSG00000002814	ENSMUSG00000003062	ENSMUSG00000002814	protein_coding	3		ENSMUSG00000024140	3	protein_coding
								1	TATAWAAR	mm10_ct_UserTrack_3545_ENSMUSG00000024175	78	85	+	7.34682	0.00105	1	TATACAAT			ENSMUSG00000002820	ENSMUSG00000003068	ENSMUSG00000002820	protein_coding	4		ENSMUSG00000024175	5	protein_coding
								1	TATAWAAR	mm10_ct_UserTrack_3545_ENSMUSG00000024190	68	75	+	5.38728	0.00425	1	TACATAAA			ENSMUSG00000002825	ENSMUSG00000003070	ENSMUSG00000002825	protein_coding	3		ENSMUSG00000024190	1	protein_coding
								1	TATAWAAR	mm10_ct_UserTrack_3545_ENSMUSG00000024215	51	58	-	5.38728	0.00425	1	TTTAAAAA			ENSMUSG00000002833	ENSMUSG00000003072	ENSMUSG00000002833	protein_coding	4		ENSMUSG00000024215	#N/A	#N/A
								1	TATAWAAR	mm10_ct_UserTrack_3545_ENSMUSG00000024247	73	80	+	6.31214	0.00232	1	TATAAGCG			ENSMUSG00000002835	ENSMUSG00000003099	ENSMUSG00000002835	protein_coding	4		ENSMUSG00000024247	1	protein_coding
								1	TATAWAAR	mm10_ct_UserTrack_3545_ENSMUSG00000024254	87	94	+	6.04624	0.00267	1	TATAAGCA			ENSMUSG00000002844	ENSMUSG00000003119	ENSMUSG00000002844	protein_coding	3		ENSMUSG00000024254	4	protein_coding
								1	TATAWAAR	mm10_ct_UserTrack_3545_ENSMUSG00000024292	71	78	+	5.65318	0.0035	1	GATAAAAG			ENSMUSG00000002845	ENSMUSG00000003123	ENSMUSG00000002845	protein_coding	2		ENSMUSG00000024292	2	protein_coding
								1	TATAWAAR	mm10_ct_UserTrack_3545_ENSMUSG00000024335	70	77	+	10.6127	0.000118	1	TATATAAA			ENSMUSG00000002846	ENSMUSG00000003131	ENSMUSG00000002846	protein_coding	3		ENSMUSG00000024335	3	protein_coding
								1	TATAWAAR	mm10_ct_UserTrack_3545_ENSMUSG00000024387	68	75	-	5.65318	0.0035	1	TGTAAAAG			ENSMUSG00000002847	ENSMUSG00000003134	#N/A	protein_coding	NA		ENSMUSG00000024387	5	protein_coding
								1	TATAWAAR	mm10_ct_UserTrack_3545_ENSMUSG00000024401	69	76	+	8.59538	0.000506	1	TATAAAGG			ENSMUSG00000002870	ENSMUSG00000003135	ENSMUSG00000002870	protein_coding	1		ENSMUSG00000024401	1	protein_coding
								1	TATAWAAR	mm10_ct_UserTrack_3545_ENSMUSG00000024404	72	79	+	7.07514	0.00119	1	TATACAGG			ENSMUSG00000002871	ENSMUSG00000003153	ENSMUSG00000002871	protein_coding	2		ENSMUSG00000024404	5	protein_coding
								1	TATAWAAR	mm10_ct_UserTrack_3545_ENSMUSG00000024427	70	77	+	5.65318	0.0035	1	TAAAAAAG			ENSMUSG00000002881	ENSMUSG00000003154	ENSMUSG00000002881	protein_coding	1		ENSMUSG00000024427	1	protein_coding
								1	TATAWAAR	mm10_ct_UserTrack_3545_ENSMUSG00000024430	70	77	+	8.10405	0.000953	1	TATAAATA			ENSMUSG00000002885	ENSMUSG00000003161	ENSMUSG00000002885	protein_coding	3		ENSMUSG00000024430	6	protein_coding
								1	TATAWAAR	mm10_ct_UserTrack_3545_ENSMUSG00000024456	9	16	-	7.57225	0.000997	1	TATACAAC			ENSMUSG00000002897	ENSMUSG00000003184	ENSMUSG00000002897	protein_coding	1		ENSMUSG00000024456	3	protein_coding
								1	TATAWAAR	mm10_ct_UserTrack_3545_ENSMUSG00000024474	79	86	+	5.65318	0.0035	1	GATAAAAG			ENSMUSG00000002900	ENSMUSG00000003190	ENSMUSG00000002900	protein_coding	1		ENSMUSG00000024474	4	protein_coding
								1	TATAWAAR	mm10_ct_UserTrack_3545_ENSMUSG00000024497	70	77	+	8.36994	0.000612	1	TATAAATG			ENSMUSG00000002908	ENSMUSG00000003198	#N/A	protein_coding	NA		ENSMUSG00000024497	#N/A	#N/A
								1	TATAWAAR	mm10_ct_UserTrack_3545_ENSMUSG00000024498	15	22	+	6.80925	0.00163	1	TATATAGC			ENSMUSG00000002910	ENSMUSG00000003199	ENSMUSG00000002910	protein_coding	3		ENSMUSG00000024498	3	protein_coding
								1	TATAWAAR	mm10_ct_UserTrack_3545_ENSMUSG00000024501	35	42	+	10.8786	5.3e-05	0.988	TATAAAAG			ENSMUSG00000002948	ENSMUSG00000003200	ENSMUSG00000002948	protein_coding	5		ENSMUSG00000024501	6	protein_coding
								1	TATAWAAR	mm10_ct_UserTrack_3545_ENSMUSG00000024517	70	77	+	10.6127	0.000118	1	TATATAAA			ENSMUSG00000002949	ENSMUSG00000003208	ENSMUSG00000002949	protein_coding	4		ENSMUSG00000024517	#N/A	#N/A
								1	TATAWAAR	mm10_ct_UserTrack_3545_ENSMUSG00000024619	48	55	+	10.8786	5.3e-05	0.988	TATAAAAG			ENSMUSG00000002957	ENSMUSG00000003226	#N/A	protein_coding	NA		ENSMUSG00000024619	#N/A	#N/A
								1	TATAWAAR	mm10_ct_UserTrack_3545_ENSMUSG00000024621	17	24	+	5.38728	0.00425	1	TAAAAAAA			ENSMUSG00000002963	ENSMUSG00000003227	ENSMUSG00000002963	protein_coding	4		ENSMUSG00000024621	1	protein_coding
								1	TATAWAAR	mm10_ct_UserTrack_3545_ENSMUSG00000024659	70	77	+	8.86705	0.000332	1	TATAAAAT			ENSMUSG00000002968	ENSMUSG00000003228	ENSMUSG00000002968	protein_coding	3		ENSMUSG00000024659	1	protein_coding
								1	TATAWAAR	mm10_ct_UserTrack_3545_ENSMUSG00000024661	69	76	+	6.08671	0.0025	1	TATAAGTG			ENSMUSG00000002980	ENSMUSG00000003233	ENSMUSG00000002980	protein_coding	2		ENSMUSG00000024661	2	protein_coding
								1	TATAWAAR	mm10_ct_UserTrack_3545_ENSMUSG00000024664	71	78	+	6.31214	0.00232	1	TATAAGGG			ENSMUSG00000002981	ENSMUSG00000003234	ENSMUSG00000002981	protein_coding	3		ENSMUSG00000024664	1	protein_coding
								1	TATAWAAR	mm10_ct_UserTrack_3545_ENSMUSG00000024668	72	79	+	8.59538	0.000506	1	TATAAGAG			ENSMUSG00000002983	ENSMUSG00000003235	ENSMUSG00000002983	protein_coding	1		ENSMUSG00000024668	3	protein_coding
								1	TATAWAAR	mm10_ct_UserTrack_3545_ENSMUSG00000024683	18	25	+	10.8786	5.3e-05	0.988	TATAAAAG			ENSMUSG00000002984	ENSMUSG00000003269	ENSMUSG00000002984	protein_coding	2		ENSMUSG00000024683	4	protein_coding
								1	TATAWAAR	mm10_ct_UserTrack_3545_ENSMUSG00000024776	60	67	-	5.38728	0.00425	1	AATAAAAA			ENSMUSG00000002985	ENSMUSG00000003279	ENSMUSG00000002985	protein_coding	1		ENSMUSG00000024776	6	protein_coding
								1	TATAWAAR	mm10_ct_UserTrack_3545_ENSMUSG00000024803	70	77	+	9.09249	0.000267	1	TATATAAC			ENSMUSG00000002996	ENSMUSG00000003282	ENSMUSG00000002996	protein_coding	1		ENSMUSG00000024803	1	protein_coding
								1	TATAWAAR	mm10_ct_UserTrack_3545_ENSMUSG00000024810	72	79	+	8.10405	0.000953	1	TATAAATA			ENSMUSG00000002997	ENSMUSG00000003283	ENSMUSG00000002997	protein_coding	1		ENSMUSG00000024810	4	protein_coding
								1	TATAWAAR	mm10_ct_UserTrack_3545_ENSMUSG00000024817	68	75	-	6.80925	0.00163	1	TATAGAGA			ENSMUSG00000003031	ENSMUSG00000003299	ENSMUSG00000003031	protein_coding	2		ENSMUSG00000024817	2	protein_coding
								1	TATAWAAR	mm10_ct_UserTrack_3545_ENSMUSG00000024843	94	101	-	4.79191	0.00487	1	TATAGGGG			ENSMUSG00000003032	ENSMUSG00000003308	ENSMUSG00000003032	protein_coding	1		ENSMUSG00000024843	3	protein_coding
								1	TATAWAAR	mm10_ct_UserTrack_3545_ENSMUSG00000024846	70	77	+	5.65318	0.0035	1	TGTAAAAG			ENSMUSG00000003033	ENSMUSG00000003316	ENSMUSG00000003033	protein_coding	4		ENSMUSG00000024846	#N/A	#N/A
								1	TATAWAAR	mm10_ct_UserTrack_3545_ENSMUSG00000024866	68	75	+	8.10405	0.000953	1	TATAAATA			ENSMUSG00000003037	ENSMUSG00000003341	ENSMUSG00000003037	protein_coding	4		ENSMUSG00000024866	#N/A	#N/A
								1	TATAWAAR	mm10_ct_UserTrack_3545_ENSMUSG00000024868	70	77	+	8.59538	0.000506	1	TATAAAGG			ENSMUSG00000003038	ENSMUSG00000003344	ENSMUSG00000003038	protein_coding	1		ENSMUSG00000024868	#N/A	#N/A
								1	TATAWAAR	mm10_ct_UserTrack_3545_ENSMUSG00000024906	68	75	-	6.04624	0.00267	1	TATAAGGA			ENSMUSG00000003039	ENSMUSG00000003345	ENSMUSG00000003039	protein_coding	3		ENSMUSG00000024906	4	protein_coding
								1	TATAWAAR	mm10_ct_UserTrack_3545_ENSMUSG00000024966	12	19	+	10.8786	5.3e-05	0.988	TATAAAAG			ENSMUSG00000003051	ENSMUSG00000003346	ENSMUSG00000003051	protein_coding	1		ENSMUSG00000024966	3	protein_coding
								1	TATAWAAR	mm10_ct_UserTrack_3545_ENSMUSG00000024970	70	77	+	5.65318	0.0035	1	CATAAAAG			ENSMUSG00000003062	ENSMUSG00000003348	ENSMUSG00000003062	protein_coding	2		ENSMUSG00000024970	#N/A	#N/A
								1	TATAWAAR	mm10_ct_UserTrack_3545_ENSMUSG00000024985	23	30	-	5.38728	0.00425	1	TAAATAAA			ENSMUSG00000003068	ENSMUSG00000003352	ENSMUSG00000003068	protein_coding	3		ENSMUSG00000024985	1	protein_coding
								1	TATAWAAR	mm10_ct_UserTrack_3545_ENSMUSG00000024987	69	76	+	8.32948	0.000824	1	TATAAAGA			ENSMUSG00000003070	ENSMUSG00000003354	ENSMUSG00000003070	protein_coding	1		ENSMUSG00000024987	3	protein_coding
								1	TATAWAAR	mm10_ct_UserTrack_3545_ENSMUSG00000024990	70	77	+	8.59538	0.000506	1	TATAAAGG			ENSMUSG00000003072	ENSMUSG00000003355	ENSMUSG00000003072	protein_coding	3		ENSMUSG00000024990	#N/A	#N/A
								1	TATAWAAR	mm10_ct_UserTrack_3545_ENSMUSG00000025047	42	49	+	8.59538	0.000506	1	TATAAACG			ENSMUSG00000003099	ENSMUSG00000003360	ENSMUSG00000003099	protein_coding	4		ENSMUSG00000025047	2	protein_coding
								1	TATAWAAR	mm10_ct_UserTrack_3545_ENSMUSG00000025056	69	76	+	8.10405	0.000953	1	TATAAATA			ENSMUSG00000003119	ENSMUSG00000003363	ENSMUSG00000003119	protein_coding	3		ENSMUSG00000025056	3	protein_coding
								1	TATAWAAR	mm10_ct_UserTrack_3545_ENSMUSG00000025130	73	80	+	8.59538	0.000506	1	TATAAAGG			ENSMUSG00000003123	ENSMUSG00000003378	ENSMUSG00000003123	protein_coding	6		ENSMUSG00000025130	1	protein_coding
								1	TATAWAAR	mm10_ct_UserTrack_3545_ENSMUSG00000025134	68	75	+	10.6127	0.000118	1	TATAAAAA			ENSMUSG00000003131	ENSMUSG00000003379	ENSMUSG00000003131	protein_coding	5		ENSMUSG00000025134	3	protein_coding
								1	TATAWAAR	mm10_ct_UserTrack_3545_ENSMUSG00000025151	71	78	+	8.36994	0.000612	1	TATATTAG			ENSMUSG00000003134	ENSMUSG00000003380	ENSMUSG00000003134	protein_coding	3		ENSMUSG00000025151	1	protein_coding
								1	TATAWAAR	mm10_ct_UserTrack_3545_ENSMUSG00000025153	68	75	-	5.38728	0.00425	1	TATTTAAA			ENSMUSG00000003135	ENSMUSG00000003382	ENSMUSG00000003135	protein_coding	3		ENSMUSG00000025153	2	protein_coding
								1	TATAWAAR	mm10_ct_UserTrack_3545_ENSMUSG00000025185	68	75	+	5.38728	0.00425	1	GATAAAAA			ENSMUSG00000003153	ENSMUSG00000003402	ENSMUSG00000003153	protein_coding	4		ENSMUSG00000025185	2	protein_coding
								1	TATAWAAR	mm10_ct_UserTrack_3545_ENSMUSG00000025200	4	11	+	5.38728	0.00425	1	TAAATAAA			ENSMUSG00000003154	ENSMUSG00000003411	ENSMUSG00000003154	protein_coding	1		ENSMUSG00000025200	3	protein_coding
								1	TATAWAAR	mm10_ct_UserTrack_3545_ENSMUSG00000025255	34	41	-	5.38728	0.00425	1	TAAAAAAA			ENSMUSG00000003161	ENSMUSG00000003418	ENSMUSG00000003161	protein_coding	1		ENSMUSG00000025255	1	protein_coding
								1	TATAWAAR	mm10_ct_UserTrack_3545_ENSMUSG00000025278	30	37	-	9.35838	0.000161	1	TATAGAAG			ENSMUSG00000003166	ENSMUSG00000003420	#N/A	protein_coding	NA		ENSMUSG00000025278	1	protein_coding
								1	TATAWAAR	mm10_ct_UserTrack_3545_ENSMUSG00000025288	70	77	+	10.8786	5.3e-05	0.988	TATATAAG			ENSMUSG00000003184	ENSMUSG00000003421	ENSMUSG00000003184	protein_coding	4		ENSMUSG00000025288	6	protein_coding
								1	TATAWAAR	mm10_ct_UserTrack_3545_ENSMUSG00000025314	76	83	+	7.34682	0.00105	1	TATAGAAT			ENSMUSG00000003190	ENSMUSG00000003423	ENSMUSG00000003190	protein_coding	4		ENSMUSG00000025314	5	protein_coding
								1	TATAWAAR	mm10_ct_UserTrack_3545_ENSMUSG00000025352	68	75	+	8.59538	0.000506	1	TATAAAGG			ENSMUSG00000003198	ENSMUSG00000003429	ENSMUSG00000003198	protein_coding	1		ENSMUSG00000025352	1	protein_coding
								1	TATAWAAR	mm10_ct_UserTrack_3545_ENSMUSG00000025355	72	79	+	8.32948	0.000824	1	TATAAAGA			ENSMUSG00000003199	ENSMUSG00000003435	ENSMUSG00000003199	protein_coding	1		ENSMUSG00000025355	1	protein_coding
								1	TATAWAAR	mm10_ct_UserTrack_3545_ENSMUSG00000025359	19	26	+	5.65318	0.0035	1	TTTAAAAG			ENSMUSG00000003200	ENSMUSG00000003436	ENSMUSG00000003200	protein_coding	4		ENSMUSG00000025359	5	protein_coding
								1	TATAWAAR	mm10_ct_UserTrack_3545_ENSMUSG00000025362	70	77	+	10.8786	5.3e-05	0.988	TATATAAG			ENSMUSG00000003208	ENSMUSG00000003437	ENSMUSG00000003208	protein_coding	3		ENSMUSG00000025362	2	protein_coding
								1	TATAWAAR	mm10_ct_UserTrack_3545_ENSMUSG00000025366	72	79	+	6.58382	0.00205	1	TATATTAC			ENSMUSG00000003226	ENSMUSG00000003438	ENSMUSG00000003226	protein_coding	2		ENSMUSG00000025366	1	protein_coding
								1	TATAWAAR	mm10_ct_UserTrack_3545_ENSMUSG00000025372	68	75	+	10.8786	5.3e-05	0.988	TATAAAAG			ENSMUSG00000003227	ENSMUSG00000003444	ENSMUSG00000003227	protein_coding	4		ENSMUSG00000025372	4	protein_coding
								1	TATAWAAR	mm10_ct_UserTrack_3545_ENSMUSG00000025401	94	101	-	8.32948	0.000824	1	TATATACA			ENSMUSG00000003228	ENSMUSG00000003452	ENSMUSG00000003228	protein_coding	2		ENSMUSG00000025401	4	protein_coding
								1	TATAWAAR	mm10_ct_UserTrack_3545_ENSMUSG00000025469	70	77	-	10.6127	0.000118	1	TATAAAAA			ENSMUSG00000003233	ENSMUSG00000003458	ENSMUSG00000003233	protein_coding	1		ENSMUSG00000025469	#N/A	#N/A
								1	TATAWAAR	mm10_ct_UserTrack_3545_ENSMUSG00000025473	75	82	-	5.06358	0.00465	1	TATACATC			ENSMUSG00000003234	ENSMUSG00000003464	ENSMUSG00000003234	protein_coding	4		ENSMUSG00000025473	3	protein_coding
								1	TATAWAAR	mm10_ct_UserTrack_3545_ENSMUSG00000025498	71	78	+	10.8786	5.3e-05	0.988	TATAAAAG			ENSMUSG00000003235	ENSMUSG00000003500	ENSMUSG00000003235	protein_coding	4		ENSMUSG00000025498	2	protein_coding
								1	TATAWAAR	mm10_ct_UserTrack_3545_ENSMUSG00000025500	72	79	+	7.34682	0.00105	1	TATAGAAT			ENSMUSG00000003269	ENSMUSG00000003518	ENSMUSG00000003269	protein_coding	4		ENSMUSG00000025500	5	protein_coding
								1	TATAWAAR	mm10_ct_UserTrack_3545_ENSMUSG00000025529	71	78	+	6.80925	0.00163	1	TATAAAGC			ENSMUSG00000003271	ENSMUSG00000003527	#N/A	protein_coding	NA		ENSMUSG00000025529	#N/A	#N/A
								1	TATAWAAR	mm10_ct_UserTrack_3545_ENSMUSG00000025537	43	50	+	6.80925	0.00163	1	TATACAGA			ENSMUSG00000003279	ENSMUSG00000003528	ENSMUSG00000003279	protein_coding	3		ENSMUSG00000025537	#N/A	#N/A
								1	TATAWAAR	mm10_ct_UserTrack_3545_ENSMUSG00000025582	71	78	+	5.65318	0.0035	1	CATAAAAG			ENSMUSG00000003282	ENSMUSG00000003531	ENSMUSG00000003282	protein_coding	1		ENSMUSG00000025582	1	protein_coding
								1	TATAWAAR	mm10_ct_UserTrack_3545_ENSMUSG00000025610	18	25	-	5.65318	0.0035	1	TACAAAAG			ENSMUSG00000003283	ENSMUSG00000003534	ENSMUSG00000003283	protein_coding	1		ENSMUSG00000025610	6	protein_coding
								1	TATAWAAR	mm10_ct_UserTrack_3545_ENSMUSG00000025723	69	76	+	5.65318	0.0035	1	TTTAAAAG			ENSMUSG00000003299	ENSMUSG00000003541	ENSMUSG00000003299	protein_coding	3		ENSMUSG00000025723	3	protein_coding
								1	TATAWAAR	mm10_ct_UserTrack_3545_ENSMUSG00000025731	5	12	-	6.08671	0.0025	1	TATAACTG			ENSMUSG00000003308	ENSMUSG00000003545	ENSMUSG00000003308	protein_coding	4		ENSMUSG00000025731	6	protein_coding
								1	TATAWAAR	mm10_ct_UserTrack_3545_ENSMUSG00000025746	14	21	-	5.38728	0.00425	1	GATAAAAA			ENSMUSG00000003316	ENSMUSG00000003546	ENSMUSG00000003316	protein_coding	2		ENSMUSG00000025746	2	protein_coding
								1	TATAWAAR	mm10_ct_UserTrack_3545_ENSMUSG00000025779	17	24	+	5.38728	0.00425	1	TATGAAAA			ENSMUSG00000003341	ENSMUSG00000003549	ENSMUSG00000003341	protein_coding	5		ENSMUSG00000025779	1	protein_coding
								1	TATAWAAR	mm10_ct_UserTrack_3545_ENSMUSG00000025815	69	76	-	5.38728	0.00425	1	TAGAAAAA			ENSMUSG00000003344	ENSMUSG00000003559	ENSMUSG00000003344	protein_coding	3		ENSMUSG00000025815	2	protein_coding
								1	TATAWAAR	mm10_ct_UserTrack_3545_ENSMUSG00000025921	71	78	-	9.09249	0.000267	1	TATATAAC			ENSMUSG00000003345	ENSMUSG00000003573	ENSMUSG00000003345	protein_coding	6		ENSMUSG00000025921	1	protein_coding
								1	TATAWAAR	mm10_ct_UserTrack_3545_ENSMUSG00000025955	85	92	-	5.38728	0.00425	1	TATTTAAA			ENSMUSG00000003346	ENSMUSG00000003575	ENSMUSG00000003346	protein_coding	4		ENSMUSG00000025955	2	protein_coding
								1	TATAWAAR	mm10_ct_UserTrack_3545_ENSMUSG00000025962	75	82	+	10.8786	5.3e-05	0.988	TATAAAAG			ENSMUSG00000003348	ENSMUSG00000003581	ENSMUSG00000003348	protein_coding	3		ENSMUSG00000025962	5	protein_coding
								1	TATAWAAR	mm10_ct_UserTrack_3545_ENSMUSG00000025967	71	78	+	10.8786	5.3e-05	0.988	TATATAAG			ENSMUSG00000003352	ENSMUSG00000003617	ENSMUSG00000003352	protein_coding	1		ENSMUSG00000025967	2	protein_coding
								1	TATAWAAR	mm10_ct_UserTrack_3545_ENSMUSG00000025982	69	76	-	8.59538	0.000506	1	TATATGAG			ENSMUSG00000003354	ENSMUSG00000003623	ENSMUSG00000003354	protein_coding	5		ENSMUSG00000025982	3	protein_coding
								1	TATAWAAR	mm10_ct_UserTrack_3545_ENSMUSG00000025986	67	74	+	9.09249	0.000267	1	TATAAAAC			ENSMUSG00000003355	ENSMUSG00000003660	ENSMUSG00000003355	protein_coding	2		ENSMUSG00000025986	5	protein_coding
								1	TATAWAAR	mm10_ct_UserTrack_3545_ENSMUSG00000026034	33	40	-	4.79191	0.00487	1	TATACCGG			ENSMUSG00000003360	ENSMUSG00000003662	ENSMUSG00000003360	protein_coding	3		ENSMUSG00000026034	2	protein_coding
								1	TATAWAAR	mm10_ct_UserTrack_3545_ENSMUSG00000026042	68	75	+	5.38728	0.00425	1	TATTTAAA			ENSMUSG00000003363	ENSMUSG00000003665	ENSMUSG00000003363	protein_coding	3		ENSMUSG00000026042	1	protein_coding
								1	TATAWAAR	mm10_ct_UserTrack_3545_ENSMUSG00000026043	71	78	+	5.65318	0.0035	1	TATTTAAG			ENSMUSG00000003378	ENSMUSG00000003680	ENSMUSG00000003378	protein_coding	4		ENSMUSG00000026043	1	protein_coding
								1	TATAWAAR	mm10_ct_UserTrack_3545_ENSMUSG00000026096	14	21	+	8.32948	0.000824	1	TATAAGAA			ENSMUSG00000003379	ENSMUSG00000003721	ENSMUSG00000003379	protein_coding	2		ENSMUSG00000026096	4	protein_coding
								1	TATAWAAR	mm10_ct_UserTrack_3545_ENSMUSG00000026170	17	24	+	5.65318	0.0035	1	TATGAAAG			ENSMUSG00000003380	ENSMUSG00000003731	ENSMUSG00000003380	protein_coding	4		ENSMUSG00000026170	1	protein_coding
								1	TATAWAAR	mm10_ct_UserTrack_3545_ENSMUSG00000026185	71	78	+	5.65318	0.0035	1	TTTAAAAG			ENSMUSG00000003382	ENSMUSG00000003746	ENSMUSG00000003382	protein_coding	2		ENSMUSG00000026185	1	protein_coding
								1	TATAWAAR	mm10_ct_UserTrack_3545_ENSMUSG00000026193	69	76	-	6.31214	0.00232	1	TATATGGG			ENSMUSG00000003402	ENSMUSG00000003752	ENSMUSG00000003402	protein_coding	3		ENSMUSG00000026193	1	protein_coding
								1	TATAWAAR	mm10_ct_UserTrack_3545_ENSMUSG00000026202	71	78	+	8.59538	0.000506	1	TATAAGAG			ENSMUSG00000003410	ENSMUSG00000003762	#N/A	protein_coding	NA		ENSMUSG00000026202	6	protein_coding
								1	TATAWAAR	mm10_ct_UserTrack_3545_ENSMUSG00000026220	82	89	+	6.80925	0.00163	1	TATAGGAA			ENSMUSG00000003411	ENSMUSG00000003778	ENSMUSG00000003411	protein_coding	3		ENSMUSG00000026220	4	protein_coding
								1	TATAWAAR	mm10_ct_UserTrack_3545_ENSMUSG00000026229	16	23	+	5.65318	0.0035	1	CATAAAAG			ENSMUSG00000003418	ENSMUSG00000003779	ENSMUSG00000003418	protein_coding	3		ENSMUSG00000026229	3	protein_coding
								1	TATAWAAR	mm10_ct_UserTrack_3545_ENSMUSG00000026238	67	74	+	8.10405	0.000953	1	TATATTAA			ENSMUSG00000003420	ENSMUSG00000003808	ENSMUSG00000003420	protein_coding	1		ENSMUSG00000026238	1	protein_coding
								1	TATAWAAR	mm10_ct_UserTrack_3545_ENSMUSG00000026241	72	79	+	8.59538	0.000506	1	TATAAAGG			ENSMUSG00000003421	ENSMUSG00000003809	ENSMUSG00000003421	protein_coding	4		ENSMUSG00000026241	1	protein_coding
								1	TATAWAAR	mm10_ct_UserTrack_3545_ENSMUSG00000026258	40	47	-	5.65318	0.0035	1	TATTAAAG			ENSMUSG00000003423	ENSMUSG00000003810	ENSMUSG00000003423	protein_coding	4		ENSMUSG00000026258	#N/A	#N/A
								1	TATAWAAR	mm10_ct_UserTrack_3545_ENSMUSG00000026308	66	73	-	5.38728	0.00425	1	TCTAAAAA			ENSMUSG00000003429	ENSMUSG00000003812	ENSMUSG00000003429	protein_coding	2		ENSMUSG00000026308	2	protein_coding
								1	TATAWAAR	mm10_ct_UserTrack_3545_ENSMUSG00000026358	70	77	+	10.6127	0.000118	1	TATATAAA			ENSMUSG00000003435	ENSMUSG00000003813	ENSMUSG00000003435	protein_coding	3		ENSMUSG00000026358	1	protein_coding
								1	TATAWAAR	mm10_ct_UserTrack_3545_ENSMUSG00000026365	51	58	-	5.38728	0.00425	1	TAAAAAAA			ENSMUSG00000003436	ENSMUSG00000003814	ENSMUSG00000003436	protein_coding	4		ENSMUSG00000026365	1	protein_coding
								1	TATAWAAR	mm10_ct_UserTrack_3545_ENSMUSG00000026380	73	80	+	10.8786	5.3e-05	0.988	TATAAAAG			ENSMUSG00000003437	ENSMUSG00000003824	ENSMUSG00000003437	protein_coding	3		ENSMUSG00000026380	#N/A	#N/A
								1	TATAWAAR	mm10_ct_UserTrack_3545_ENSMUSG00000026385	71	78	-	5.65318	0.0035	1	TTTAAAAG			ENSMUSG00000003438	ENSMUSG00000003847	ENSMUSG00000003438	protein_coding	2		ENSMUSG00000026385	2	protein_coding
								1	TATAWAAR	mm10_ct_UserTrack_3545_ENSMUSG00000026413	65	72	-	5.28902	0.00439	1	TATACCAC			ENSMUSG00000003444	ENSMUSG00000003848	ENSMUSG00000003444	protein_coding	5		ENSMUSG00000026413	5	protein_coding
								1	TATAWAAR	mm10_ct_UserTrack_3545_ENSMUSG00000026430	72	79	+	5.65318	0.0035	1	TTTAAAAG			ENSMUSG00000003452	ENSMUSG00000003849	ENSMUSG00000003452	protein_coding	1		ENSMUSG00000026430	1	protein_coding
								1	TATAWAAR	mm10_ct_UserTrack_3545_ENSMUSG00000026435	71	78	+	5.65318	0.0035	1	TTTAAAAG			ENSMUSG00000003458	ENSMUSG00000003863	ENSMUSG00000003458	protein_coding	3		ENSMUSG00000026435	2	protein_coding
								1	TATAWAAR	mm10_ct_UserTrack_3545_ENSMUSG00000026439	16	23	-	5.38728	0.00425	1	TAAAAAAA			ENSMUSG00000003464	ENSMUSG00000003865	ENSMUSG00000003464	protein_coding	2		ENSMUSG00000026439	3	protein_coding
								1	TATAWAAR	mm10_ct_UserTrack_3545_ENSMUSG00000026452	7	14	-	4.79191	0.00487	1	TATAGCGG			ENSMUSG00000003476	ENSMUSG00000003868	#N/A	protein_coding	NA		ENSMUSG00000026452	1	protein_coding
								1	TATAWAAR	mm10_ct_UserTrack_3545_ENSMUSG00000026471	50	57	-	6.08671	0.0025	1	TATATCTG			ENSMUSG00000003500	ENSMUSG00000003872	ENSMUSG00000003500	protein_coding	1		ENSMUSG00000026471	1	protein_coding
								1	TATAWAAR	mm10_ct_UserTrack_3545_ENSMUSG00000026473	69	76	+	5.38728	0.00425	1	AATAAAAA			ENSMUSG00000003518	ENSMUSG00000003873	ENSMUSG00000003518	protein_coding	6		ENSMUSG00000026473	#N/A	#N/A
								1	TATAWAAR	mm10_ct_UserTrack_3545_ENSMUSG00000026475	71	78	+	5.65318	0.0035	1	GATAAAAG			ENSMUSG00000003526	ENSMUSG00000003923	#N/A	protein_coding	NA		ENSMUSG00000026475	2	protein_coding
								1	TATAWAAR	mm10_ct_UserTrack_3545_ENSMUSG00000026494	69	76	-	6.04624	0.00267	1	TATAAGGA			ENSMUSG00000003527	ENSMUSG00000003929	ENSMUSG00000003527	protein_coding	3		ENSMUSG00000026494	#N/A	#N/A
								1	TATAWAAR	mm10_ct_UserTrack_3545_ENSMUSG00000026497	72	79	+	6.08671	0.0025	1	TATAACTG			ENSMUSG00000003528	ENSMUSG00000003934	ENSMUSG00000003528	protein_coding	3		ENSMUSG00000026497	#N/A	#N/A
								1	TATAWAAR	mm10_ct_UserTrack_3545_ENSMUSG00000026504	81	88	-	5.06358	0.00465	1	TATACTAC			ENSMUSG00000003531	ENSMUSG00000003948	ENSMUSG00000003531	protein_coding	4		ENSMUSG00000026504	4	protein_coding
								1	TATAWAAR	mm10_ct_UserTrack_3545_ENSMUSG00000026536	2	9	-	5.38728	0.00425	1	TATGAAAA			ENSMUSG00000003534	ENSMUSG00000003949	ENSMUSG00000003534	protein_coding	1		ENSMUSG00000026536	#N/A	#N/A
								1	TATAWAAR	mm10_ct_UserTrack_3545_ENSMUSG00000026574	72	79	+	6.58382	0.00205	1	TATAAAGT			ENSMUSG00000003541	ENSMUSG00000003955	ENSMUSG00000003541	protein_coding	1		ENSMUSG00000026574	1	protein_coding
								1	TATAWAAR	mm10_ct_UserTrack_3545_ENSMUSG00000026576	70	77	-	6.80925	0.00163	1	TATATACC			ENSMUSG00000003545	ENSMUSG00000003970	ENSMUSG00000003545	protein_coding	1		ENSMUSG00000026576	2	protein_coding
								1	TATAWAAR	mm10_ct_UserTrack_3545_ENSMUSG00000026582	71	78	+	8.32948	0.000824	1	TATAAAGA			ENSMUSG00000003546	ENSMUSG00000003992	ENSMUSG00000003546	protein_coding	3		ENSMUSG00000026582	#N/A	#N/A
								1	TATAWAAR	mm10_ct_UserTrack_3545_ENSMUSG00000026610	45	52	-	8.10405	0.000953	1	TATAAATA			ENSMUSG00000003549	ENSMUSG00000004018	ENSMUSG00000003549	protein_coding	3		ENSMUSG00000026610	2	protein_coding
								1	TATAWAAR	mm10_ct_UserTrack_3545_ENSMUSG00000026616	72	79	+	5.65318	0.0035	1	TATTTAAG			ENSMUSG00000003559	ENSMUSG00000004031	ENSMUSG00000003559	protein_coding	4		ENSMUSG00000026616	#N/A	#N/A
								1	TATAWAAR	mm10_ct_UserTrack_3545_ENSMUSG00000026628	69	76	+	5.65318	0.0035	1	TTTAAAAG			ENSMUSG00000003573	ENSMUSG00000004032	ENSMUSG00000003573	protein_coding	2		ENSMUSG00000026628	1	protein_coding
								1	TATAWAAR	mm10_ct_UserTrack_3545_ENSMUSG00000026645	83	90	-	6.58382	0.00205	1	TATAAATC			ENSMUSG00000003575	ENSMUSG00000004035	ENSMUSG00000003575	protein_coding	2		ENSMUSG00000026645	5	protein_coding
								1	TATAWAAR	mm10_ct_UserTrack_3545_ENSMUSG00000026649	66	73	-	4.79191	0.00487	1	TATAGGGG			ENSMUSG00000003581	ENSMUSG00000004040	ENSMUSG00000003581	protein_coding	2		ENSMUSG00000026649	5	protein_coding
								1	TATAWAAR	mm10_ct_UserTrack_3545_ENSMUSG00000026670	68	75	-	6.58382	0.00205	1	TATATACT			ENSMUSG00000003585	ENSMUSG00000004043	#N/A	protein_coding	NA		ENSMUSG00000026670	2	protein_coding
								1	TATAWAAR	mm10_ct_UserTrack_3545_ENSMUSG00000026674	28	35	+	6.08671	0.0025	1	TATATTGG			ENSMUSG00000003617	ENSMUSG00000004044	ENSMUSG00000003617	protein_coding	1		ENSMUSG00000026674	1	protein_coding
								1	TATAWAAR	mm10_ct_UserTrack_3545_ENSMUSG00000026678	67	74	-	9.35838	0.000161	1	TATACAAG			ENSMUSG00000003623	ENSMUSG00000004054	ENSMUSG00000003623	protein_coding	2		ENSMUSG00000026678	3	protein_coding
								1	TATAWAAR	mm10_ct_UserTrack_3545_ENSMUSG00000026712	73	80	+	5.65318	0.0035	1	TTTAAAAG			ENSMUSG00000003644	ENSMUSG00000004056	#N/A	protein_coding	NA		ENSMUSG00000026712	4	protein_coding
								1	TATAWAAR	mm10_ct_UserTrack_3545_ENSMUSG00000026728	69	76	+	10.8786	5.3e-05	0.988	TATAAAAG			ENSMUSG00000003657	ENSMUSG00000004069	#N/A	protein_coding	NA		ENSMUSG00000026728	1	protein_coding
								1	TATAWAAR	mm10_ct_UserTrack_3545_ENSMUSG00000026735	71	78	+	8.32948	0.000824	1	TATAAGAA			ENSMUSG00000003660	ENSMUSG00000004070	ENSMUSG00000003660	protein_coding	3		ENSMUSG00000026735	#N/A	#N/A
								1	TATAWAAR	mm10_ct_UserTrack_3545_ENSMUSG00000026771	4	11	+	6.31214	0.00232	1	TATATGGG			ENSMUSG00000003662	ENSMUSG00000004071	ENSMUSG00000003662	protein_coding	3		ENSMUSG00000026771	3	protein_coding
								1	TATAWAAR	mm10_ct_UserTrack_3545_ENSMUSG00000026775	68	75	-	5.38728	0.00425	1	TACATAAA			ENSMUSG00000003665	ENSMUSG00000004085	ENSMUSG00000003665	protein_coding	1		ENSMUSG00000026775	3	protein_coding
								1	TATAWAAR	mm10_ct_UserTrack_3545_ENSMUSG00000026784	69	76	+	5.65318	0.0035	1	GATAAAAG			ENSMUSG00000003680	ENSMUSG00000004096	ENSMUSG00000003680	protein_coding	3		ENSMUSG00000026784	2	protein_coding
								1	TATAWAAR	mm10_ct_UserTrack_3545_ENSMUSG00000026792	10	17	-	6.31214	0.00232	1	TATATCCG			ENSMUSG00000003721	ENSMUSG00000004098	ENSMUSG00000003721	protein_coding	4		ENSMUSG00000026792	2	protein_coding
								1	TATAWAAR	mm10_ct_UserTrack_3545_ENSMUSG00000026812	38	45	-	5.38728	0.00425	1	TATGAAAA			ENSMUSG00000003731	ENSMUSG00000004099	ENSMUSG00000003731	protein_coding	5		ENSMUSG00000026812	3	protein_coding
								1	TATAWAAR	mm10_ct_UserTrack_3545_ENSMUSG00000026822	72	79	+	5.38728	0.00425	1	CATAAAAA			ENSMUSG00000003746	ENSMUSG00000004100	ENSMUSG00000003746	protein_coding	1		ENSMUSG00000026822	4	protein_coding
								1	TATAWAAR	mm10_ct_UserTrack_3545_ENSMUSG00000026826	72	79	-	8.10405	0.000953	1	TATAAATA			ENSMUSG00000003752	ENSMUSG00000004105	ENSMUSG00000003752	protein_coding	2		ENSMUSG00000026826	1	protein_coding
								1	TATAWAAR	mm10_ct_UserTrack_3545_ENSMUSG00000026831	70	77	+	5.65318	0.0035	1	TACAAAAG			ENSMUSG00000003762	ENSMUSG00000004113	ENSMUSG00000003762	protein_coding	3		ENSMUSG00000026831	5	protein_coding
								1	TATAWAAR	mm10_ct_UserTrack_3545_ENSMUSG00000026832	6	13	-	7.07514	0.00119	1	TATAGAGG			ENSMUSG00000003778	ENSMUSG00000004127	ENSMUSG00000003778	protein_coding	4		ENSMUSG00000026832	3	protein_coding
								1	TATAWAAR	mm10_ct_UserTrack_3545_ENSMUSG00000026842	70	77	+	5.65318	0.0035	1	TTTAAAAG			ENSMUSG00000003779	ENSMUSG00000004151	ENSMUSG00000003779	protein_coding	4		ENSMUSG00000026842	3	protein_coding
								1	TATAWAAR	mm10_ct_UserTrack_3545_ENSMUSG00000026864	71	78	+	10.8786	5.3e-05	0.988	TATATAAG			ENSMUSG00000003808	ENSMUSG00000004187	ENSMUSG00000003808	protein_coding	3		ENSMUSG00000026864	3	protein_coding
								1	TATAWAAR	mm10_ct_UserTrack_3545_ENSMUSG00000026870	94	101	-	5.82081	0.00294	1	TATAATCA			ENSMUSG00000003809	ENSMUSG00000004207	ENSMUSG00000003809	protein_coding	2		ENSMUSG00000026870	3	protein_coding
								1	TATAWAAR	mm10_ct_UserTrack_3545_ENSMUSG00000026882	16	23	+	7.57225	0.000997	1	TATAGAAC			ENSMUSG00000003810	ENSMUSG00000004221	ENSMUSG00000003810	protein_coding	3		ENSMUSG00000026882	6	protein_coding
								1	TATAWAAR	mm10_ct_UserTrack_3545_ENSMUSG00000026889	29	36	+	6.80925	0.00163	1	TATAGAGA			ENSMUSG00000003812	ENSMUSG00000004233	ENSMUSG00000003812	protein_coding	1		ENSMUSG00000026889	2	protein_coding
								1	TATAWAAR	mm10_ct_UserTrack_3545_ENSMUSG00000026921	71	78	+	5.38728	0.00425	1	CATAAAAA			ENSMUSG00000003813	ENSMUSG00000004263	ENSMUSG00000003813	protein_coding	4		ENSMUSG00000026921	2	protein_coding
								1	TATAWAAR	mm10_ct_UserTrack_3545_ENSMUSG00000026941	45	52	+	6.58382	0.00205	1	TATAAACT			ENSMUSG00000003814	ENSMUSG00000004264	ENSMUSG00000003814	protein_coding	3		ENSMUSG00000026941	#N/A	#N/A
								1	TATAWAAR	mm10_ct_UserTrack_3545_ENSMUSG00000026950	15	22	+	5.59538	0.00356	1	TATATTTA			ENSMUSG00000003824	ENSMUSG00000004267	ENSMUSG00000003824	protein_coding	6		ENSMUSG00000026950	1	protein_coding
								1	TATAWAAR	mm10_ct_UserTrack_3545_ENSMUSG00000026981	66	73	-	5.65318	0.0035	1	AATAAAAG			ENSMUSG00000003847	ENSMUSG00000004268	ENSMUSG00000003847	protein_coding	2		ENSMUSG00000026981	#N/A	#N/A
								1	TATAWAAR	mm10_ct_UserTrack_3545_ENSMUSG00000027010	8	15	+	7.07514	0.00119	1	TATAGACG			ENSMUSG00000003848	ENSMUSG00000004270	ENSMUSG00000003848	protein_coding	3		ENSMUSG00000027010	1	protein_coding
								1	TATAWAAR	mm10_ct_UserTrack_3545_ENSMUSG00000027071	71	78	+	5.38728	0.00425	1	AATAAAAA			ENSMUSG00000003849	ENSMUSG00000004285	ENSMUSG00000003849	protein_coding	1		ENSMUSG00000027071	6	protein_coding
								1	TATAWAAR	mm10_ct_UserTrack_3545_ENSMUSG00000027082	71	78	+	6.31214	0.00232	1	TATAAGGG			ENSMUSG00000003863	ENSMUSG00000004317	ENSMUSG00000003863	protein_coding	3		ENSMUSG00000027082	1	protein_coding
								1	TATAWAAR	mm10_ct_UserTrack_3545_ENSMUSG00000027199	70	77	+	5.65318	0.0035	1	TACAAAAG			ENSMUSG00000003865	ENSMUSG00000004319	ENSMUSG00000003865	protein_coding	1		ENSMUSG00000027199	2	protein_coding
								1	TATAWAAR	mm10_ct_UserTrack_3545_ENSMUSG00000027225	71	78	+	10.8786	5.3e-05	0.988	TATAAAAG			ENSMUSG00000003868	ENSMUSG00000004328	ENSMUSG00000003868	protein_coding	4		ENSMUSG00000027225	#N/A	#N/A
								1	TATAWAAR	mm10_ct_UserTrack_3545_ENSMUSG00000027301	67	74	+	5.38728	0.00425	1	CATAAAAA			ENSMUSG00000003872	ENSMUSG00000004347	ENSMUSG00000003872	protein_coding	3		ENSMUSG00000027301	#N/A	#N/A
								1	TATAWAAR	mm10_ct_UserTrack_3545_ENSMUSG00000027314	68	75	+	10.8786	5.3e-05	0.988	TATATAAG			ENSMUSG00000003873	ENSMUSG00000004356	ENSMUSG00000003873	protein_coding	1		ENSMUSG00000027314	3	protein_coding
								1	TATAWAAR	mm10_ct_UserTrack_3545_ENSMUSG00000027330	71	78	+	10.8786	5.3e-05	0.988	TATATAAG			ENSMUSG00000003923	ENSMUSG00000004359	ENSMUSG00000003923	protein_coding	6		ENSMUSG00000027330	1	protein_coding
								1	TATAWAAR	mm10_ct_UserTrack_3545_ENSMUSG00000027338	69	76	-	8.59538	0.000506	1	TATATAGG			ENSMUSG00000003929	ENSMUSG00000004364	ENSMUSG00000003929	protein_coding	5		ENSMUSG00000027338	4	protein_coding
								1	TATAWAAR	mm10_ct_UserTrack_3545_ENSMUSG00000027357	66	73	-	7.07514	0.00119	1	TATACAGG			ENSMUSG00000003934	ENSMUSG00000004371	ENSMUSG00000003934	protein_coding	1		ENSMUSG00000027357	5	protein_coding
								1	TATAWAAR	mm10_ct_UserTrack_3545_ENSMUSG00000027358	72	79	+	5.65318	0.0035	1	TTTAAAAG			ENSMUSG00000003948	ENSMUSG00000004383	ENSMUSG00000003948	protein_coding	1		ENSMUSG00000027358	1	protein_coding
								1	TATAWAAR	mm10_ct_UserTrack_3545_ENSMUSG00000027360	73	80	+	5.65318	0.0035	1	TAAATAAG			ENSMUSG00000003949	ENSMUSG00000004393	ENSMUSG00000003949	protein_coding	1		ENSMUSG00000027360	4	protein_coding
								1	TATAWAAR	mm10_ct_UserTrack_3545_ENSMUSG00000027368	70	77	+	5.65318	0.0035	1	TATTTAAG			ENSMUSG00000003955	ENSMUSG00000004394	ENSMUSG00000003955	protein_coding	3		ENSMUSG00000027368	1	protein_coding
								1	TATAWAAR	mm10_ct_UserTrack_3545_ENSMUSG00000027397	72	79	+	8.10405	0.000953	1	TATAAATA			ENSMUSG00000003970	ENSMUSG00000004446	ENSMUSG00000003970	protein_coding	2		ENSMUSG00000027397	2	protein_coding
								1	TATAWAAR	mm10_ct_UserTrack_3545_ENSMUSG00000027399	69	76	+	10.6127	0.000118	1	TATAAAAA			ENSMUSG00000003974	ENSMUSG00000004451	#N/A	protein_coding	NA		ENSMUSG00000027399	3	protein_coding
								1	TATAWAAR	mm10_ct_UserTrack_3545_ENSMUSG00000027442	69	76	-	5.65318	0.0035	1	TATGTAAG			ENSMUSG00000003992	ENSMUSG00000004455	ENSMUSG00000003992	protein_coding	1		ENSMUSG00000027442	6	protein_coding
								1	TATAWAAR	mm10_ct_UserTrack_3545_ENSMUSG00000027460	70	77	+	8.10405	0.000953	1	TATAAATA			ENSMUSG00000004018	ENSMUSG00000004460	ENSMUSG00000004018	protein_coding	4		ENSMUSG00000027460	#N/A	#N/A
								1	TATAWAAR	mm10_ct_UserTrack_3545_ENSMUSG00000027479	68	75	+	10.8786	5.3e-05	0.988	TATAAAAG			ENSMUSG00000004031	ENSMUSG00000004462	ENSMUSG00000004031	protein_coding	1		ENSMUSG00000027479	2	protein_coding
								1	TATAWAAR	mm10_ct_UserTrack_3545_ENSMUSG00000027496	69	76	+	5.65318	0.0035	1	TTTAAAAG			ENSMUSG00000004032	ENSMUSG00000004473	ENSMUSG00000004032	protein_coding	5		ENSMUSG00000027496	4	protein_coding
								1	TATAWAAR	mm10_ct_UserTrack_3545_ENSMUSG00000027523	6	13	-	6.80925	0.00163	1	TATAAAGC			ENSMUSG00000004035	ENSMUSG00000004500	ENSMUSG00000004035	protein_coding	2		ENSMUSG00000027523	1	protein_coding
								1	TATAWAAR	mm10_ct_UserTrack_3545_ENSMUSG00000027528	71	78	+	5.65318	0.0035	1	TTTAAAAG			ENSMUSG00000004040	ENSMUSG00000004508	ENSMUSG00000004040	protein_coding	1		ENSMUSG00000027528	5	protein_coding
								1	TATAWAAR	mm10_ct_UserTrack_3545_ENSMUSG00000027530	63	70	-	5.38728	0.00425	1	TATCTAAA			ENSMUSG00000004043	ENSMUSG00000004530	ENSMUSG00000004043	protein_coding	3		ENSMUSG00000027530	6	protein_coding
								1	TATAWAAR	mm10_ct_UserTrack_3545_ENSMUSG00000027533	71	78	+	6.31214	0.00232	1	TATAAGCG			ENSMUSG00000004044	ENSMUSG00000004535	ENSMUSG00000004044	protein_coding	1		ENSMUSG00000027533	2	protein_coding
								1	TATAWAAR	mm10_ct_UserTrack_3545_ENSMUSG00000027544	70	77	+	8.32948	0.000824	1	TATAAACA			ENSMUSG00000004054	ENSMUSG00000004552	ENSMUSG00000004054	protein_coding	3		ENSMUSG00000027544	1	protein_coding
								1	TATAWAAR	mm10_ct_UserTrack_3545_ENSMUSG00000027611	70	77	+	5.65318	0.0035	1	TTTAAAAG			ENSMUSG00000004056	ENSMUSG00000004558	ENSMUSG00000004056	protein_coding	3		ENSMUSG00000027611	2	protein_coding
								1	TATAWAAR	mm10_ct_UserTrack_3545_ENSMUSG00000027654	69	76	+	10.6127	0.000118	1	TATAAAAA			ENSMUSG00000004069	ENSMUSG00000004561	ENSMUSG00000004069	protein_coding	3		ENSMUSG00000027654	2	protein_coding
								1	TATAWAAR	mm10_ct_UserTrack_3545_ENSMUSG00000027668	18	25	+	6.04624	0.00267	1	TATATGCA			ENSMUSG00000004070	ENSMUSG00000004562	ENSMUSG00000004070	protein_coding	6		ENSMUSG00000027668	4	protein_coding
								1	TATAWAAR	mm10_ct_UserTrack_3545_ENSMUSG00000027692	45	52	-	5.38728	0.00425	1	TATTTAAA			ENSMUSG00000004071	ENSMUSG00000004565	ENSMUSG00000004071	protein_coding	3		ENSMUSG00000027692	3	protein_coding
								1	TATAWAAR	mm10_ct_UserTrack_3545_ENSMUSG00000027699	29	36	+	5.38728	0.00425	1	TATCAAAA			ENSMUSG00000004085	ENSMUSG00000004567	ENSMUSG00000004085	protein_coding	3		ENSMUSG00000027699	3	protein_coding
								1	TATAWAAR	mm10_ct_UserTrack_3545_ENSMUSG00000027702	5	12	+	5.06358	0.00465	1	TATAGAGT			ENSMUSG00000004096	ENSMUSG00000004568	ENSMUSG00000004096	protein_coding	4		ENSMUSG00000027702	5	protein_coding
								1	TATAWAAR	mm10_ct_UserTrack_3545_ENSMUSG00000027737	71	78	-	5.65318	0.0035	1	TATTTAAG			ENSMUSG00000004098	ENSMUSG00000004591	ENSMUSG00000004098	protein_coding	1		ENSMUSG00000027737	2	protein_coding
								1	TATAWAAR	mm10_ct_UserTrack_3545_ENSMUSG00000027750	70	77	+	10.6127	0.000118	1	TATATAAA			ENSMUSG00000004099	ENSMUSG00000004609	ENSMUSG00000004099	protein_coding	2		ENSMUSG00000027750	1	protein_coding
								1	TATAWAAR	mm10_ct_UserTrack_3545_ENSMUSG00000027777	2	9	+	6.35838	0.00218	1	TATAATAT			ENSMUSG00000004100	ENSMUSG00000004626	ENSMUSG00000004100	protein_coding	2		ENSMUSG00000027777	1	protein_coding
								1	TATAWAAR	mm10_ct_UserTrack_3545_ENSMUSG00000027800	69	76	+	5.65318	0.0035	1	TATTTAAG			ENSMUSG00000004105	ENSMUSG00000004631	ENSMUSG00000004105	protein_coding	1		ENSMUSG00000027800	3	protein_coding
								1	TATAWAAR	mm10_ct_UserTrack_3545_ENSMUSG00000027849	65	72	-	4.79191	0.00487	1	TATAGGGG			ENSMUSG00000004113	ENSMUSG00000004633	ENSMUSG00000004113	protein_coding	1		ENSMUSG00000027849	#N/A	#N/A
								1	TATAWAAR	mm10_ct_UserTrack_3545_ENSMUSG00000027857	82	89	+	5.38728	0.00425	1	TAGATAAA			ENSMUSG00000004127	ENSMUSG00000004637	ENSMUSG00000004127	protein_coding	4		ENSMUSG00000027857	#N/A	#N/A
								1	TATAWAAR	mm10_ct_UserTrack_3545_ENSMUSG00000027875	73	80	+	6.80925	0.00163	1	TATAAAGC			ENSMUSG00000004151	ENSMUSG00000004642	ENSMUSG00000004151	protein_coding	1		ENSMUSG00000027875	2	protein_coding
								1	TATAWAAR	mm10_ct_UserTrack_3545_ENSMUSG00000027944	72	79	+	6.31214	0.00232	1	TATATCCG			ENSMUSG00000004187	ENSMUSG00000004655	ENSMUSG00000004187	protein_coding	3		ENSMUSG00000027944	5	protein_coding
								1	TATAWAAR	mm10_ct_UserTrack_3545_ENSMUSG00000027955	28	35	-	5.38728	0.00425	1	AATAAAAA			ENSMUSG00000004207	ENSMUSG00000004661	ENSMUSG00000004207	protein_coding	2		ENSMUSG00000027955	1	protein_coding
								1	TATAWAAR	mm10_ct_UserTrack_3545_ENSMUSG00000027962	69	76	-	8.59538	0.000506	1	TATAAAGG			ENSMUSG00000004221	ENSMUSG00000004665	ENSMUSG00000004221	protein_coding	2		ENSMUSG00000027962	2	protein_coding
								1	TATAWAAR	mm10_ct_UserTrack_3545_ENSMUSG00000027967	32	39	+	10.8786	5.3e-05	0.988	TATATAAG			ENSMUSG00000004231	ENSMUSG00000004667	#N/A	protein_coding	NA		ENSMUSG00000027967	#N/A	#N/A
								1	TATAWAAR	mm10_ct_UserTrack_3545_ENSMUSG00000027994	73	80	+	7.07514	0.00119	1	TATAGCAG			ENSMUSG00000004233	ENSMUSG00000004677	ENSMUSG00000004233	protein_coding	2		ENSMUSG00000027994	4	protein_coding
								1	TATAWAAR	mm10_ct_UserTrack_3545_ENSMUSG00000027996	57	64	+	5.65318	0.0035	1	TAAAAAAG			ENSMUSG00000004263	ENSMUSG00000004698	ENSMUSG00000004263	protein_coding	1		ENSMUSG00000027996	1	protein_coding
								1	TATAWAAR	mm10_ct_UserTrack_3545_ENSMUSG00000028009	17	24	-	6.80925	0.00163	1	TATAGCAA			ENSMUSG00000004264	ENSMUSG00000004730	ENSMUSG00000004264	protein_coding	2		ENSMUSG00000028009	6	lncRNA
								1	TATAWAAR	mm10_ct_UserTrack_3545_ENSMUSG00000028024	71	78	-	10.6127	0.000118	1	TATATAAA			ENSMUSG00000004266	ENSMUSG00000004748	#N/A	protein_coding	NA		ENSMUSG00000028024	1	protein_coding
								1	TATAWAAR	mm10_ct_UserTrack_3545_ENSMUSG00000028031	72	79	+	10.6127	0.000118	1	TATAAAAA			ENSMUSG00000004267	ENSMUSG00000004768	ENSMUSG00000004267	protein_coding	1		ENSMUSG00000028031	#N/A	#N/A
								1	TATAWAAR	mm10_ct_UserTrack_3545_ENSMUSG00000028037	37	44	+	6.80925	0.00163	1	TATACAGA			ENSMUSG00000004268	ENSMUSG00000004771	ENSMUSG00000004268	protein_coding	3		ENSMUSG00000028037	3	protein_coding
								1	TATAWAAR	mm10_ct_UserTrack_3545_ENSMUSG00000028088	70	77	+	8.59538	0.000506	1	TATATGAG			ENSMUSG00000004270	ENSMUSG00000004788	ENSMUSG00000004270	protein_coding	4		ENSMUSG00000028088	1	protein_coding
								1	TATAWAAR	mm10_ct_UserTrack_3545_ENSMUSG00000028108	67	74	+	8.32948	0.000824	1	TATAAAGA			ENSMUSG00000004285	ENSMUSG00000004789	ENSMUSG00000004285	protein_coding	5		ENSMUSG00000028108	2	protein_coding
								1	TATAWAAR	mm10_ct_UserTrack_3545_ENSMUSG00000028116	69	76	+	8.10405	0.000953	1	TATATATA			ENSMUSG00000004317	ENSMUSG00000004791	ENSMUSG00000004317	protein_coding	1		ENSMUSG00000028116	#N/A	#N/A
								1	TATAWAAR	mm10_ct_UserTrack_3545_ENSMUSG00000028128	70	77	-	8.59538	0.000506	1	TATAAAGG			ENSMUSG00000004319	ENSMUSG00000004798	ENSMUSG00000004319	protein_coding	3		ENSMUSG00000028128	1	protein_coding
								1	TATAWAAR	mm10_ct_UserTrack_3545_ENSMUSG00000028139	35	42	-	9.09249	0.000267	1	TATAAAAC			ENSMUSG00000004328	ENSMUSG00000004815	ENSMUSG00000004328	protein_coding	1		ENSMUSG00000028139	5	protein_coding
								1	TATAWAAR	mm10_ct_UserTrack_3545_ENSMUSG00000028140	12	19	-	6.58382	0.00205	1	TATAGATA			ENSMUSG00000004347	ENSMUSG00000004843	ENSMUSG00000004347	protein_coding	4		ENSMUSG00000028140	3	protein_coding
								1	TATAWAAR	mm10_ct_UserTrack_3545_ENSMUSG00000028172	72	79	+	6.80925	0.00163	1	TATAAAGC			ENSMUSG00000004356	ENSMUSG00000004846	ENSMUSG00000004356	protein_coding	2		ENSMUSG00000028172	1	protein_coding
								1	TATAWAAR	mm10_ct_UserTrack_3545_ENSMUSG00000028179	74	81	+	6.31214	0.00232	1	TATAAGCG			ENSMUSG00000004359	ENSMUSG00000004849	ENSMUSG00000004359	protein_coding	1		ENSMUSG00000028179	2	protein_coding
								1	TATAWAAR	mm10_ct_UserTrack_3545_ENSMUSG00000028195	72	79	+	8.59538	0.000506	1	TATAAAGG			ENSMUSG00000004364	ENSMUSG00000004864	ENSMUSG00000004364	protein_coding	4		ENSMUSG00000028195	1	protein_coding
								1	TATAWAAR	mm10_ct_UserTrack_3545_ENSMUSG00000028212	70	77	-	8.59538	0.000506	1	TATATAGG			ENSMUSG00000004371	ENSMUSG00000004865	ENSMUSG00000004371	protein_coding	6		ENSMUSG00000028212	4	protein_coding
								1	TATAWAAR	mm10_ct_UserTrack_3545_ENSMUSG00000028214	72	79	+	8.59538	0.000506	1	TATAAACG			ENSMUSG00000004383	ENSMUSG00000004872	ENSMUSG00000004383	protein_coding	2		ENSMUSG00000028214	1	protein_coding
								1	TATAWAAR	mm10_ct_UserTrack_3545_ENSMUSG00000028234	68	75	-	6.80925	0.00163	1	TATAAAGC			ENSMUSG00000004393	ENSMUSG00000004880	ENSMUSG00000004393	protein_coding	3		ENSMUSG00000028234	3	protein_coding
								1	TATAWAAR	mm10_ct_UserTrack_3545_ENSMUSG00000028268	61	68	-	5.65318	0.0035	1	GATAAAAG			ENSMUSG00000004394	ENSMUSG00000004885	ENSMUSG00000004394	protein_coding	4		ENSMUSG00000028268	2	protein_coding
								1	TATAWAAR	mm10_ct_UserTrack_3545_ENSMUSG00000028270	69	76	+	5.38728	0.00425	1	TAAATAAA			ENSMUSG00000004446	ENSMUSG00000004891	ENSMUSG00000004446	protein_coding	2		ENSMUSG00000028270	1	protein_coding
								1	TATAWAAR	mm10_ct_UserTrack_3545_ENSMUSG00000028271	69	76	+	5.65318	0.0035	1	CATAAAAG			ENSMUSG00000004451	ENSMUSG00000004892	ENSMUSG00000004451	protein_coding	3		ENSMUSG00000028271	4	protein_coding
								1	TATAWAAR	mm10_ct_UserTrack_3545_ENSMUSG00000028282	8	15	-	5.65318	0.0035	1	TAGATAAG			ENSMUSG00000004455	ENSMUSG00000004895	ENSMUSG00000004455	protein_coding	4		ENSMUSG00000028282	2	protein_coding
								1	TATAWAAR	mm10_ct_UserTrack_3545_ENSMUSG00000028287	73	80	+	5.65318	0.0035	1	TGTAAAAG			ENSMUSG00000004460	ENSMUSG00000004896	ENSMUSG00000004460	protein_coding	3		ENSMUSG00000028287	6	protein_coding
								1	TATAWAAR	mm10_ct_UserTrack_3545_ENSMUSG00000028348	44	51	+	6.31214	0.00232	1	TATATGGG			ENSMUSG00000004462	ENSMUSG00000004897	ENSMUSG00000004462	protein_coding	4		ENSMUSG00000028348	#N/A	#N/A
								1	TATAWAAR	mm10_ct_UserTrack_3545_ENSMUSG00000028364	72	79	+	10.8786	5.3e-05	0.988	TATATAAG			ENSMUSG00000004473	ENSMUSG00000004902	ENSMUSG00000004473	protein_coding	4		ENSMUSG00000028364	#N/A	#N/A
								1	TATAWAAR	mm10_ct_UserTrack_3545_ENSMUSG00000028367	66	73	-	9.09249	0.000267	1	TATAGAAA			ENSMUSG00000004500	ENSMUSG00000004929	ENSMUSG00000004500	protein_coding	2		ENSMUSG00000028367	1	protein_coding
								1	TATAWAAR	mm10_ct_UserTrack_3545_ENSMUSG00000028369	26	33	-	8.86705	0.000332	1	TATAAAAT			ENSMUSG00000004508	ENSMUSG00000004931	ENSMUSG00000004508	protein_coding	3		ENSMUSG00000028369	1	protein_coding
								1	TATAWAAR	mm10_ct_UserTrack_3545_ENSMUSG00000028393	74	81	-	5.65318	0.0035	1	TCTAAAAG			ENSMUSG00000004530	ENSMUSG00000004933	ENSMUSG00000004530	protein_coding	2		ENSMUSG00000028393	2	protein_coding
								1	TATAWAAR	mm10_ct_UserTrack_3545_ENSMUSG00000028410	70	77	+	5.65318	0.0035	1	TACAAAAG			ENSMUSG00000004535	ENSMUSG00000004934	ENSMUSG00000004535	protein_coding	5		ENSMUSG00000028410	3	protein_coding
								1	TATAWAAR	mm10_ct_UserTrack_3545_ENSMUSG00000028417	55	62	+	8.32948	0.000824	1	TATATGAA			ENSMUSG00000004552	ENSMUSG00000004936	ENSMUSG00000004552	protein_coding	1		ENSMUSG00000028417	5	protein_coding
								1	TATAWAAR	mm10_ct_UserTrack_3545_ENSMUSG00000028435	72	79	+	8.59538	0.000506	1	TATAAAGG			ENSMUSG00000004558	ENSMUSG00000004937	ENSMUSG00000004558	protein_coding	1		ENSMUSG00000028435	4	protein_coding
								1	TATAWAAR	mm10_ct_UserTrack_3545_ENSMUSG00000028447	70	77	-	5.65318	0.0035	1	TAAATAAG			ENSMUSG00000004561	ENSMUSG00000004945	ENSMUSG00000004561	protein_coding	4		ENSMUSG00000028447	5	protein_coding
								1	TATAWAAR	mm10_ct_UserTrack_3545_ENSMUSG00000028459	61	68	-	5.65318	0.0035	1	CATAAAAG			ENSMUSG00000004562	ENSMUSG00000004947	ENSMUSG00000004562	protein_coding	1		ENSMUSG00000028459	#N/A	#N/A
								1	TATAWAAR	mm10_ct_UserTrack_3545_ENSMUSG00000028465	71	78	+	5.65318	0.0035	1	TTTAAAAG			ENSMUSG00000004565	ENSMUSG00000004951	ENSMUSG00000004565	protein_coding	3		ENSMUSG00000028465	1	protein_coding
								1	TATAWAAR	mm10_ct_UserTrack_3545_ENSMUSG00000028478	72	79	+	9.35838	0.000161	1	TATAGAAG			ENSMUSG00000004567	ENSMUSG00000004952	ENSMUSG00000004567	protein_coding	2		ENSMUSG00000028478	2	protein_coding
								1	TATAWAAR	mm10_ct_UserTrack_3545_ENSMUSG00000028517	70	77	+	5.65318	0.0035	1	AATATAAG			ENSMUSG00000004568	ENSMUSG00000004961	ENSMUSG00000004568	protein_coding	2		ENSMUSG00000028517	1	protein_coding
								1	TATAWAAR	mm10_ct_UserTrack_3545_ENSMUSG00000028520	75	82	+	8.59538	0.000506	1	TATAAGAG			ENSMUSG00000004591	ENSMUSG00000004980	ENSMUSG00000004591	protein_coding	3		ENSMUSG00000028520	6	protein_coding
								1	TATAWAAR	mm10_ct_UserTrack_3545_ENSMUSG00000028530	70	77	-	5.38728	0.00425	1	TCTAAAAA			ENSMUSG00000004609	ENSMUSG00000004994	ENSMUSG00000004609	protein_coding	6		ENSMUSG00000028530	1	protein_coding
								1	TATAWAAR	mm10_ct_UserTrack_3545_ENSMUSG00000028549	72	79	-	5.38728	0.00425	1	CATAAAAA			ENSMUSG00000004610	ENSMUSG00000004996	#N/A	protein_coding	NA		ENSMUSG00000028549	4	protein_coding
								1	TATAWAAR	mm10_ct_UserTrack_3545_ENSMUSG00000028559	72	79	+	4.79191	0.00487	1	TATAGGCG			ENSMUSG00000004626	ENSMUSG00000005034	ENSMUSG00000004626	protein_coding	4		ENSMUSG00000028559	5	protein_coding
								1	TATAWAAR	mm10_ct_UserTrack_3545_ENSMUSG00000028609	68	75	+	6.80925	0.00163	1	TATAAGAC			ENSMUSG00000004631	ENSMUSG00000005043	ENSMUSG00000004631	protein_coding	1		ENSMUSG00000028609	2	protein_coding
								1	TATAWAAR	mm10_ct_UserTrack_3545_ENSMUSG00000028635	74	81	+	8.59538	0.000506	1	TATAAGAG			ENSMUSG00000004633	ENSMUSG00000005045	ENSMUSG00000004633	protein_coding	6		ENSMUSG00000028635	#N/A	#N/A
								1	TATAWAAR	mm10_ct_UserTrack_3545_ENSMUSG00000028645	70	77	+	10.6127	0.000118	1	TATAAAAA			ENSMUSG00000004637	ENSMUSG00000005054	ENSMUSG00000004637	protein_coding	4		ENSMUSG00000028645	2	protein_coding
								1	TATAWAAR	mm10_ct_UserTrack_3545_ENSMUSG00000028654	71	78	+	6.80925	0.00163	1	TATAAAGC			ENSMUSG00000004642	ENSMUSG00000005057	ENSMUSG00000004642	protein_coding	3		ENSMUSG00000028654	1	protein_coding
								1	TATAWAAR	mm10_ct_UserTrack_3545_ENSMUSG00000028680	69	76	+	5.38728	0.00425	1	GATAAAAA			ENSMUSG00000004655	ENSMUSG00000005069	ENSMUSG00000004655	protein_coding	1		ENSMUSG00000028680	1	protein_coding
								1	TATAWAAR	mm10_ct_UserTrack_3545_ENSMUSG00000028691	72	79	+	10.8786	5.3e-05	0.988	TATAAAAG			ENSMUSG00000004661	ENSMUSG00000005078	ENSMUSG00000004661	protein_coding	4		ENSMUSG00000028691	1	protein_coding
								1	TATAWAAR	mm10_ct_UserTrack_3545_ENSMUSG00000028693	68	75	+	10.8786	5.3e-05	0.988	TATATAAG			ENSMUSG00000004665	ENSMUSG00000005087	ENSMUSG00000004665	protein_coding	1		ENSMUSG00000028693	4	protein_coding
								1	TATAWAAR	mm10_ct_UserTrack_3545_ENSMUSG00000028713	68	75	+	6.80925	0.00163	1	TATAAGAC			ENSMUSG00000004667	ENSMUSG00000005089	ENSMUSG00000004667	protein_coding	2		ENSMUSG00000028713	#N/A	#N/A
								1	TATAWAAR	mm10_ct_UserTrack_3545_ENSMUSG00000028729	17	24	+	6.80925	0.00163	1	TATAGCAA			ENSMUSG00000004668	ENSMUSG00000005102	#N/A	protein_coding	NA		ENSMUSG00000028729	3	protein_coding
								1	TATAWAAR	mm10_ct_UserTrack_3545_ENSMUSG00000028773	70	77	+	5.38728	0.00425	1	TATTTAAA			ENSMUSG00000004677	ENSMUSG00000005103	ENSMUSG00000004677	protein_coding	2		ENSMUSG00000028773	3	protein_coding
								1	TATAWAAR	mm10_ct_UserTrack_3545_ENSMUSG00000028776	72	79	+	5.38728	0.00425	1	TACAAAAA			ENSMUSG00000004698	ENSMUSG00000005107	ENSMUSG00000004698	protein_coding	2		ENSMUSG00000028776	1	protein_coding
								1	TATAWAAR	mm10_ct_UserTrack_3545_ENSMUSG00000028789	71	78	+	10.8786	5.3e-05	0.988	TATATAAG			ENSMUSG00000004730	ENSMUSG00000005124	ENSMUSG00000004730	protein_coding	6		ENSMUSG00000028789	6	protein_coding
								1	TATAWAAR	mm10_ct_UserTrack_3545_ENSMUSG00000028793	69	76	-	6.80925	0.00163	1	TATAAAGC			ENSMUSG00000004748	ENSMUSG00000005125	ENSMUSG00000004748	protein_coding	4		ENSMUSG00000028793	5	protein_coding
								1	TATAWAAR	mm10_ct_UserTrack_3545_ENSMUSG00000028800	8	15	-	4.79191	0.00487	1	TATAGCCG			ENSMUSG00000004768	ENSMUSG00000005131	ENSMUSG00000004768	protein_coding	4		ENSMUSG00000028800	4	protein_coding
								1	TATAWAAR	mm10_ct_UserTrack_3545_ENSMUSG00000028803	70	77	+	8.10405	0.000953	1	TATAAATA			ENSMUSG00000004771	ENSMUSG00000005142	ENSMUSG00000004771	protein_coding	3		ENSMUSG00000028803	3	protein_coding
								1	TATAWAAR	mm10_ct_UserTrack_3545_ENSMUSG00000028820	71	78	+	5.65318	0.0035	1	TATTTAAG			ENSMUSG00000004788	ENSMUSG00000005148	ENSMUSG00000004788	protein_coding	3		ENSMUSG00000028820	2	protein_coding
								1	TATAWAAR	mm10_ct_UserTrack_3545_ENSMUSG00000028854	71	78	+	8.36994	0.000612	1	TATAAATG			ENSMUSG00000004789	ENSMUSG00000005150	ENSMUSG00000004789	protein_coding	4		ENSMUSG00000028854	#N/A	#N/A
								1	TATAWAAR	mm10_ct_UserTrack_3545_ENSMUSG00000028860	70	77	-	6.80925	0.00163	1	TATAGCAA			ENSMUSG00000004791	ENSMUSG00000005161	ENSMUSG00000004791	protein_coding	3		ENSMUSG00000028860	#N/A	#N/A
								1	TATAWAAR	mm10_ct_UserTrack_3545_ENSMUSG00000028864	87	94	+	5.65318	0.0035	1	AATAAAAG			ENSMUSG00000004798	ENSMUSG00000005198	ENSMUSG00000004798	protein_coding	4		ENSMUSG00000028864	1	protein_coding
								1	TATAWAAR	mm10_ct_UserTrack_3545_ENSMUSG00000028910	10	17	-	5.65318	0.0035	1	TTTAAAAG			ENSMUSG00000004815	ENSMUSG00000005202	ENSMUSG00000004815	protein_coding	2		ENSMUSG00000028910	3	protein_coding
								1	TATAWAAR	mm10_ct_UserTrack_3545_ENSMUSG00000028940	12	19	-	5.65318	0.0035	1	TAAAAAAG			ENSMUSG00000004843	ENSMUSG00000005204	ENSMUSG00000004843	protein_coding	4		ENSMUSG00000028940	#N/A	#N/A
								1	TATAWAAR	mm10_ct_UserTrack_3545_ENSMUSG00000028944	70	77	+	5.38728	0.00425	1	CATAAAAA			ENSMUSG00000004846	ENSMUSG00000005220	ENSMUSG00000004846	protein_coding	2		ENSMUSG00000028944	4	protein_coding
								1	TATAWAAR	mm10_ct_UserTrack_3545_ENSMUSG00000028960	70	77	-	5.65318	0.0035	1	TCTAAAAG			ENSMUSG00000004849	ENSMUSG00000005225	ENSMUSG00000004849	protein_coding	3		ENSMUSG00000028960	2	protein_coding
								1	TATAWAAR	mm10_ct_UserTrack_3545_ENSMUSG00000028967	70	77	+	8.10405	0.000953	1	TATAAATA			ENSMUSG00000004864	ENSMUSG00000005233	ENSMUSG00000004864	protein_coding	1		ENSMUSG00000028967	1	protein_coding
								1	TATAWAAR	mm10_ct_UserTrack_3545_ENSMUSG00000029019	70	77	+	10.8786	5.3e-05	0.988	TATAAAAG			ENSMUSG00000004865	ENSMUSG00000005237	ENSMUSG00000004865	protein_coding	4		ENSMUSG00000029019	1	protein_coding
								1	TATAWAAR	mm10_ct_UserTrack_3545_ENSMUSG00000029056	59	66	+	6.31214	0.00232	1	TATATGCG			ENSMUSG00000004872	ENSMUSG00000005251	ENSMUSG00000004872	protein_coding	4		ENSMUSG00000029056	3	protein_coding
								1	TATAWAAR	mm10_ct_UserTrack_3545_ENSMUSG00000029089	33	40	+	5.86127	0.00273	1	TATAATTG			ENSMUSG00000004880	ENSMUSG00000005262	ENSMUSG00000004880	protein_coding	3		ENSMUSG00000029089	5	protein_coding
								1	TATAWAAR	mm10_ct_UserTrack_3545_ENSMUSG00000029102	19	26	-	5.06358	0.00465	1	TATACAGT			ENSMUSG00000004885	ENSMUSG00000005267	ENSMUSG00000004885	protein_coding	1		ENSMUSG00000029102	#N/A	#N/A
								1	TATAWAAR	mm10_ct_UserTrack_3545_ENSMUSG00000029162	68	75	+	5.65318	0.0035	1	TAGATAAG			ENSMUSG00000004891	ENSMUSG00000005268	ENSMUSG00000004891	protein_coding	1		ENSMUSG00000029162	1	protein_coding
								1	TATAWAAR	mm10_ct_UserTrack_3545_ENSMUSG00000029167	39	46	-	5.38728	0.00425	1	TATTAAAA			ENSMUSG00000004892	ENSMUSG00000005299	ENSMUSG00000004892	protein_coding	1		ENSMUSG00000029167	4	protein_coding
								1	TATAWAAR	mm10_ct_UserTrack_3545_ENSMUSG00000029177	27	34	+	5.65318	0.0035	1	TTTAAAAG			ENSMUSG00000004895	ENSMUSG00000005312	ENSMUSG00000004895	protein_coding	2		ENSMUSG00000029177	1	protein_coding
								1	TATAWAAR	mm10_ct_UserTrack_3545_ENSMUSG00000029195	60	67	+	5.65318	0.0035	1	TAGAAAAG			ENSMUSG00000004896	ENSMUSG00000005320	ENSMUSG00000004896	protein_coding	4		ENSMUSG00000029195	4	protein_coding
								1	TATAWAAR	mm10_ct_UserTrack_3545_ENSMUSG00000029201	68	75	+	5.38728	0.00425	1	TATTTAAA			ENSMUSG00000004897	ENSMUSG00000005338	ENSMUSG00000004897	protein_coding	4		ENSMUSG00000029201	1	protein_coding
								1	TATAWAAR	mm10_ct_UserTrack_3545_ENSMUSG00000029223	70	77	+	8.59538	0.000506	1	TATAACAG			ENSMUSG00000004902	ENSMUSG00000005354	ENSMUSG00000004902	protein_coding	3		ENSMUSG00000029223	1	protein_coding
								1	TATAWAAR	mm10_ct_UserTrack_3545_ENSMUSG00000029231	61	68	+	6.58382	0.00205	1	TATAACAT			ENSMUSG00000004929	ENSMUSG00000005357	ENSMUSG00000004929	protein_coding	5		ENSMUSG00000029231	1	protein_coding
								1	TATAWAAR	mm10_ct_UserTrack_3545_ENSMUSG00000029236	71	78	+	5.65318	0.0035	1	TTTAAAAG			ENSMUSG00000004931	ENSMUSG00000005360	ENSMUSG00000004931	protein_coding	3		ENSMUSG00000029236	#N/A	#N/A
								1	TATAWAAR	mm10_ct_UserTrack_3545_ENSMUSG00000029253	34	41	+	5.38728	0.00425	1	TTTAAAAA			ENSMUSG00000004933	ENSMUSG00000005362	ENSMUSG00000004933	protein_coding	3		ENSMUSG00000029253	4	protein_coding
								1	TATAWAAR	mm10_ct_UserTrack_3545_ENSMUSG00000029311	71	78	-	5.65318	0.0035	1	TATTAAAG			ENSMUSG00000004934	ENSMUSG00000005370	ENSMUSG00000004934	protein_coding	5		ENSMUSG00000029311	1	protein_coding
								1	TATAWAAR	mm10_ct_UserTrack_3545_ENSMUSG00000029314	71	78	+	5.38728	0.00425	1	TAGAAAAA			ENSMUSG00000004936	ENSMUSG00000005371	ENSMUSG00000004936	protein_coding	1		ENSMUSG00000029314	6	protein_coding
								1	TATAWAAR	mm10_ct_UserTrack_3545_ENSMUSG00000029328	70	77	+	8.59538	0.000506	1	TATAAAGG			ENSMUSG00000004937	ENSMUSG00000005373	ENSMUSG00000004937	protein_coding	4		ENSMUSG00000029328	2	protein_coding
								1	TATAWAAR	mm10_ct_UserTrack_3545_ENSMUSG00000029359	72	79	+	8.59538	0.000506	1	TATAAGAG			ENSMUSG00000004945	ENSMUSG00000005374	ENSMUSG00000004945	protein_coding	4		ENSMUSG00000029359	1	protein_coding
								1	TATAWAAR	mm10_ct_UserTrack_3545_ENSMUSG00000029371	69	76	+	5.65318	0.0035	1	GATAAAAG			ENSMUSG00000004947	ENSMUSG00000005378	ENSMUSG00000004947	protein_coding	3		ENSMUSG00000029371	4	protein_coding
								1	TATAWAAR	mm10_ct_UserTrack_3545_ENSMUSG00000029377	69	76	+	8.59538	0.000506	1	TATAAAGG			ENSMUSG00000004948	ENSMUSG00000005397	#N/A	protein_coding	NA		ENSMUSG00000029377	1	protein_coding
								1	TATAWAAR	mm10_ct_UserTrack_3545_ENSMUSG00000029378	69	76	+	10.8786	5.3e-05	0.988	TATAAAAG			ENSMUSG00000004951	ENSMUSG00000005410	ENSMUSG00000004951	protein_coding	1		ENSMUSG00000029378	1	protein_coding
								1	TATAWAAR	mm10_ct_UserTrack_3545_ENSMUSG00000029379	69	76	+	10.8786	5.3e-05	0.988	TATAAAAG			ENSMUSG00000004952	ENSMUSG00000005413	ENSMUSG00000004952	protein_coding	1		ENSMUSG00000029379	#N/A	#N/A
								1	TATAWAAR	mm10_ct_UserTrack_3545_ENSMUSG00000029380	68	75	+	5.65318	0.0035	1	CATAAAAG			ENSMUSG00000004961	ENSMUSG00000005417	ENSMUSG00000004961	protein_coding	4		ENSMUSG00000029380	2	protein_coding
								1	TATAWAAR	mm10_ct_UserTrack_3545_ENSMUSG00000029419	71	78	+	5.28902	0.00439	1	TATACACC			ENSMUSG00000004980	ENSMUSG00000005442	ENSMUSG00000004980	protein_coding	3		ENSMUSG00000029419	1	protein_coding
								1	TATAWAAR	mm10_ct_UserTrack_3545_ENSMUSG00000029427	12	19	+	5.38728	0.00425	1	TTTAAAAA			ENSMUSG00000004994	ENSMUSG00000005447	ENSMUSG00000004994	protein_coding	4		ENSMUSG00000029427	5	protein_coding
								1	TATAWAAR	mm10_ct_UserTrack_3545_ENSMUSG00000029490	77	84	+	5.65318	0.0035	1	TATGAAAG			ENSMUSG00000004996	ENSMUSG00000005465	ENSMUSG00000004996	protein_coding	2		ENSMUSG00000029490	1	protein_coding
								1	TATAWAAR	mm10_ct_UserTrack_3545_ENSMUSG00000029517	28	35	-	6.08671	0.0025	1	TATATCTG			ENSMUSG00000005034	ENSMUSG00000005469	ENSMUSG00000005034	protein_coding	1		ENSMUSG00000029517	5	protein_coding
								1	TATAWAAR	mm10_ct_UserTrack_3545_ENSMUSG00000029534	1	8	+	8.36994	0.000612	1	TATAAATG			ENSMUSG00000005043	ENSMUSG00000005470	ENSMUSG00000005043	protein_coding	3		ENSMUSG00000029534	3	protein_coding
								1	TATAWAAR	mm10_ct_UserTrack_3545_ENSMUSG00000029538	32	39	+	5.38728	0.00425	1	TTTAAAAA			ENSMUSG00000005045	ENSMUSG00000005481	ENSMUSG00000005045	protein_coding	6		ENSMUSG00000029538	2	protein_coding
								1	TATAWAAR	mm10_ct_UserTrack_3545_ENSMUSG00000029554	69	76	+	8.32948	0.000824	1	TATATAGA			ENSMUSG00000005054	ENSMUSG00000005483	ENSMUSG00000005054	protein_coding	1		ENSMUSG00000029554	3	protein_coding
								1	TATAWAAR	mm10_ct_UserTrack_3545_ENSMUSG00000029580	72	79	+	9.09249	0.000267	1	TATAAAAC			ENSMUSG00000005057	ENSMUSG00000005493	ENSMUSG00000005057	protein_coding	1		ENSMUSG00000029580	1	protein_coding
								1	TATAWAAR	mm10_ct_UserTrack_3545_ENSMUSG00000029581	69	76	+	9.09249	0.000267	1	TATAAAAC			ENSMUSG00000005069	ENSMUSG00000005501	ENSMUSG00000005069	protein_coding	3		ENSMUSG00000029581	1	protein_coding
								1	TATAWAAR	mm10_ct_UserTrack_3545_ENSMUSG00000029591	23	30	-	9.35838	0.000161	1	TATACAAG			ENSMUSG00000005078	ENSMUSG00000005505	ENSMUSG00000005078	protein_coding	1		ENSMUSG00000029591	1	protein_coding
								1	TATAWAAR	mm10_ct_UserTrack_3545_ENSMUSG00000029614	70	77	-	6.04624	0.00267	1	TATAAGCA			ENSMUSG00000005087	ENSMUSG00000005506	ENSMUSG00000005087	protein_coding	1		ENSMUSG00000029614	2	protein_coding
								1	TATAWAAR	mm10_ct_UserTrack_3545_ENSMUSG00000029648	70	77	+	6.58382	0.00205	1	TATAAATC			ENSMUSG00000005089	ENSMUSG00000005510	ENSMUSG00000005089	protein_coding	5		ENSMUSG00000029648	3	protein_coding
								1	TATAWAAR	mm10_ct_UserTrack_3545_ENSMUSG00000029649	79	86	-	6.80925	0.00163	1	TATAAACC			ENSMUSG00000005102	ENSMUSG00000005514	ENSMUSG00000005102	protein_coding	2		ENSMUSG00000029649	3	protein_coding
								1	TATAWAAR	mm10_ct_UserTrack_3545_ENSMUSG00000029657	67	74	+	5.65318	0.0035	1	TACATAAG			ENSMUSG00000005103	ENSMUSG00000005533	ENSMUSG00000005103	protein_coding	1		ENSMUSG00000029657	3	protein_coding
								1	TATAWAAR	mm10_ct_UserTrack_3545_ENSMUSG00000029658	12	19	-	10.6127	0.000118	1	TATAAAAA			ENSMUSG00000005107	ENSMUSG00000005534	ENSMUSG00000005107	protein_coding	1		ENSMUSG00000029658	6	protein_coding
								1	TATAWAAR	mm10_ct_UserTrack_3545_ENSMUSG00000029659	71	78	+	5.65318	0.0035	1	GATAAAAG			ENSMUSG00000005124	ENSMUSG00000005566	ENSMUSG00000005124	protein_coding	1		ENSMUSG00000029659	1	protein_coding
								1	TATAWAAR	mm10_ct_UserTrack_3545_ENSMUSG00000029661	68	75	+	8.10405	0.000953	1	TATAAATA			ENSMUSG00000005125	ENSMUSG00000005575	ENSMUSG00000005125	protein_coding	1		ENSMUSG00000029661	1	protein_coding
								1	TATAWAAR	mm10_ct_UserTrack_3545_ENSMUSG00000029680	33	40	+	5.38728	0.00425	1	TGTAAAAA			ENSMUSG00000005131	ENSMUSG00000005580	ENSMUSG00000005131	protein_coding	5		ENSMUSG00000029680	4	protein_coding
								1	TATAWAAR	mm10_ct_UserTrack_3545_ENSMUSG00000029687	68	75	+	5.65318	0.0035	1	AATAAAAG			ENSMUSG00000005142	ENSMUSG00000005583	ENSMUSG00000005142	protein_coding	2		ENSMUSG00000029687	4	protein_coding
								1	TATAWAAR	mm10_ct_UserTrack_3545_ENSMUSG00000029707	37	44	-	8.59538	0.000506	1	TATAAAGG			ENSMUSG00000005148	ENSMUSG00000005609	ENSMUSG00000005148	protein_coding	1		ENSMUSG00000029707	6	protein_coding
								1	TATAWAAR	mm10_ct_UserTrack_3545_ENSMUSG00000029714	94	101	-	8.10405	0.000953	1	TATATTAA			ENSMUSG00000005150	ENSMUSG00000005610	ENSMUSG00000005150	protein_coding	4		ENSMUSG00000029714	2	protein_coding
								1	TATAWAAR	mm10_ct_UserTrack_3545_ENSMUSG00000029755	46	53	+	5.65318	0.0035	1	AATAAAAG			ENSMUSG00000005161	ENSMUSG00000005611	ENSMUSG00000005161	protein_coding	2		ENSMUSG00000029755	6	protein_coding
								1	TATAWAAR	mm10_ct_UserTrack_3545_ENSMUSG00000029787	23	30	-	8.59538	0.000506	1	TATAACAG			ENSMUSG00000005198	ENSMUSG00000005615	ENSMUSG00000005198	protein_coding	3		ENSMUSG00000029787	2	protein_coding
								1	TATAWAAR	mm10_ct_UserTrack_3545_ENSMUSG00000029819	70	77	+	5.65318	0.0035	1	CATAAAAG			ENSMUSG00000005202	ENSMUSG00000005621	ENSMUSG00000005202	protein_coding	1		ENSMUSG00000029819	1	protein_coding
								1	TATAWAAR	mm10_ct_UserTrack_3545_ENSMUSG00000029851	9	16	-	6.80925	0.00163	1	TATAGGAA			ENSMUSG00000005204	ENSMUSG00000005625	ENSMUSG00000005204	protein_coding	3		ENSMUSG00000029851	1	protein_coding
								1	TATAWAAR	mm10_ct_UserTrack_3545_ENSMUSG00000029867	51	58	+	8.32948	0.000824	1	TATAAAGA			ENSMUSG00000005220	ENSMUSG00000005628	ENSMUSG00000005220	protein_coding	4		ENSMUSG00000029867	6	protein_coding
								1	TATAWAAR	mm10_ct_UserTrack_3545_ENSMUSG00000029885	29	36	-	5.65318	0.0035	1	TAGATAAG			ENSMUSG00000005225	ENSMUSG00000005649	ENSMUSG00000005225	protein_coding	4		ENSMUSG00000029885	5	protein_coding
								1	TATAWAAR	mm10_ct_UserTrack_3545_ENSMUSG00000030007	73	80	+	7.07514	0.00119	1	TATAGACG			ENSMUSG00000005232	ENSMUSG00000005656	#N/A	protein_coding	NA		ENSMUSG00000030007	4	protein_coding
								1	TATAWAAR	mm10_ct_UserTrack_3545_ENSMUSG00000030031	70	77	-	5.38728	0.00425	1	TATTTAAA			ENSMUSG00000005233	ENSMUSG00000005667	ENSMUSG00000005233	protein_coding	3		ENSMUSG00000030031	4	protein_coding
								1	TATAWAAR	mm10_ct_UserTrack_3545_ENSMUSG00000030041	70	77	+	8.59538	0.000506	1	TATAAGAG			ENSMUSG00000005237	ENSMUSG00000005672	ENSMUSG00000005237	protein_coding	4		ENSMUSG00000030041	6	protein_coding
								1	TATAWAAR	mm10_ct_UserTrack_3545_ENSMUSG00000030043	72	79	+	10.8786	5.3e-05	0.988	TATAAAAG			ENSMUSG00000005251	ENSMUSG00000005674	ENSMUSG00000005251	protein_coding	1		ENSMUSG00000030043	#N/A	#N/A
								1	TATAWAAR	mm10_ct_UserTrack_3545_ENSMUSG00000030102	71	78	+	10.8786	5.3e-05	0.988	TATATAAG			ENSMUSG00000005262	ENSMUSG00000005681	ENSMUSG00000005262	protein_coding	5		ENSMUSG00000030102	1	protein_coding
								1	TATAWAAR	mm10_ct_UserTrack_3545_ENSMUSG00000030124	70	77	+	6.80925	0.00163	1	TATACAGA			ENSMUSG00000005267	ENSMUSG00000005682	ENSMUSG00000005267	protein_coding	3		ENSMUSG00000030124	1	protein_coding
								1	TATAWAAR	mm10_ct_UserTrack_3545_ENSMUSG00000030142	33	40	-	6.84971	0.00128	1	TATAGATG			ENSMUSG00000005268	ENSMUSG00000005683	ENSMUSG00000005268	protein_coding	2		ENSMUSG00000030142	1	protein_coding
								1	TATAWAAR	mm10_ct_UserTrack_3545_ENSMUSG00000030156	70	77	+	8.59538	0.000506	1	TATAAAGG			ENSMUSG00000005299	ENSMUSG00000005686	ENSMUSG00000005299	protein_coding	3		ENSMUSG00000030156	#N/A	#N/A
								1	TATAWAAR	mm10_ct_UserTrack_3545_ENSMUSG00000030158	26	33	+	5.65318	0.0035	1	TGTAAAAG			ENSMUSG00000005312	ENSMUSG00000005687	ENSMUSG00000005312	protein_coding	3		ENSMUSG00000030158	2	protein_coding
								1	TATAWAAR	mm10_ct_UserTrack_3545_ENSMUSG00000030162	56	63	+	5.65318	0.0035	1	TAGATAAG			ENSMUSG00000005320	ENSMUSG00000005698	ENSMUSG00000005320	protein_coding	3		ENSMUSG00000030162	2	protein_coding
								1	TATAWAAR	mm10_ct_UserTrack_3545_ENSMUSG00000030217	23	30	+	5.65318	0.0035	1	TAGATAAG			ENSMUSG00000005338	ENSMUSG00000005699	ENSMUSG00000005338	protein_coding	1		ENSMUSG00000030217	1	protein_coding
								1	TATAWAAR	mm10_ct_UserTrack_3545_ENSMUSG00000030218	71	78	+	10.6127	0.000118	1	TATAAAAA			ENSMUSG00000005354	ENSMUSG00000005718	ENSMUSG00000005354	protein_coding	4		ENSMUSG00000030218	1	protein_coding
								1	TATAWAAR	mm10_ct_UserTrack_3545_ENSMUSG00000030220	66	73	-	8.36994	0.000612	1	TATAAATG			ENSMUSG00000005357	ENSMUSG00000005732	ENSMUSG00000005357	protein_coding	1		ENSMUSG00000030220	#N/A	#N/A
								1	TATAWAAR	mm10_ct_UserTrack_3545_ENSMUSG00000030247	70	77	-	5.65318	0.0035	1	TTTAAAAG			ENSMUSG00000005360	ENSMUSG00000005763	ENSMUSG00000005360	protein_coding	2		ENSMUSG00000030247	2	protein_coding
								1	TATAWAAR	mm10_ct_UserTrack_3545_ENSMUSG00000030257	29	36	+	8.86705	0.000332	1	TATAAAAT			ENSMUSG00000005362	ENSMUSG00000005774	ENSMUSG00000005362	protein_coding	4		ENSMUSG00000030257	3	protein_coding
								1	TATAWAAR	mm10_ct_UserTrack_3545_ENSMUSG00000030264	67	74	-	6.80925	0.00163	1	TATACGAA			ENSMUSG00000005370	ENSMUSG00000005779	ENSMUSG00000005370	protein_coding	3		ENSMUSG00000030264	4	protein_coding
								1	TATAWAAR	mm10_ct_UserTrack_3545_ENSMUSG00000030309	71	78	+	5.65318	0.0035	1	TACATAAG			ENSMUSG00000005371	ENSMUSG00000005803	ENSMUSG00000005371	protein_coding	2		ENSMUSG00000030309	2	protein_coding
								1	TATAWAAR	mm10_ct_UserTrack_3545_ENSMUSG00000030315	69	76	-	5.38728	0.00425	1	TATGTAAA			ENSMUSG00000005373	ENSMUSG00000005804	ENSMUSG00000005373	protein_coding	3		ENSMUSG00000030315	3	protein_coding
								1	TATAWAAR	mm10_ct_UserTrack_3545_ENSMUSG00000030323	51	58	-	5.65318	0.0035	1	TACAAAAG			ENSMUSG00000005374	ENSMUSG00000005813	ENSMUSG00000005374	protein_coding	4		ENSMUSG00000030323	4	protein_coding
								1	TATAWAAR	mm10_ct_UserTrack_3545_ENSMUSG00000030342	56	63	+	5.65318	0.0035	1	TTTAAAAG			ENSMUSG00000005378	ENSMUSG00000005823	ENSMUSG00000005378	protein_coding	3		ENSMUSG00000030342	1	protein_coding
								1	TATAWAAR	mm10_ct_UserTrack_3545_ENSMUSG00000030344	62	69	+	9.09249	0.000267	1	TATAGAAA			ENSMUSG00000005397	ENSMUSG00000005836	ENSMUSG00000005397	protein_coding	1		ENSMUSG00000030344	6	protein_coding
								1	TATAWAAR	mm10_ct_UserTrack_3545_ENSMUSG00000030347	41	48	+	5.38728	0.00425	1	TAAAAAAA			ENSMUSG00000005410	ENSMUSG00000005846	ENSMUSG00000005410	protein_coding	2		ENSMUSG00000030347	3	protein_coding
								1	TATAWAAR	mm10_ct_UserTrack_3545_ENSMUSG00000030361	71	78	+	10.8786	5.3e-05	0.988	TATATAAG			ENSMUSG00000005413	ENSMUSG00000005871	ENSMUSG00000005413	protein_coding	1		ENSMUSG00000030361	4	protein_coding
								1	TATAWAAR	mm10_ct_UserTrack_3545_ENSMUSG00000030385	92	99	+	5.65318	0.0035	1	TAGATAAG			ENSMUSG00000005417	ENSMUSG00000005873	ENSMUSG00000005417	protein_coding	5		ENSMUSG00000030385	6	protein_coding
								1	TATAWAAR	mm10_ct_UserTrack_3545_ENSMUSG00000030406	27	34	-	5.65318	0.0035	1	TAGATAAG			ENSMUSG00000005442	ENSMUSG00000005881	ENSMUSG00000005442	protein_coding	2		ENSMUSG00000030406	6	protein_coding
								1	TATAWAAR	mm10_ct_UserTrack_3545_ENSMUSG00000030424	7	14	-	8.59538	0.000506	1	TATAACAG			ENSMUSG00000005447	ENSMUSG00000005882	ENSMUSG00000005447	protein_coding	2		ENSMUSG00000030424	4	transcribed_unprocessed_pseudogene
								1	TATAWAAR	mm10_ct_UserTrack_3545_ENSMUSG00000030450	22	29	-	6.35838	0.00218	1	TATAAATT			ENSMUSG00000005465	ENSMUSG00000005883	ENSMUSG00000005465	protein_coding	1		ENSMUSG00000030450	1	protein_coding
								1	TATAWAAR	mm10_ct_UserTrack_3545_ENSMUSG00000030492	63	70	-	6.58382	0.00205	1	TATAGATA			ENSMUSG00000005469	ENSMUSG00000005886	ENSMUSG00000005469	protein_coding	4		ENSMUSG00000030492	#N/A	#N/A
								1	TATAWAAR	mm10_ct_UserTrack_3545_ENSMUSG00000030513	71	78	+	5.65318	0.0035	1	TTTAAAAG			ENSMUSG00000005470	ENSMUSG00000005893	ENSMUSG00000005470	protein_coding	4		ENSMUSG00000030513	2	protein_coding
								1	TATAWAAR	mm10_ct_UserTrack_3545_ENSMUSG00000030515	26	33	-	6.31214	0.00232	1	TATATGGG			ENSMUSG00000005481	ENSMUSG00000005897	ENSMUSG00000005481	protein_coding	4		ENSMUSG00000030515	3	protein_coding
								1	TATAWAAR	mm10_ct_UserTrack_3545_ENSMUSG00000030546	35	42	-	5.38728	0.00425	1	TAGATAAA			ENSMUSG00000005483	ENSMUSG00000005899	ENSMUSG00000005483	protein_coding	4		ENSMUSG00000030546	1	protein_coding
								1	TATAWAAR	mm10_ct_UserTrack_3545_ENSMUSG00000030556	69	76	-	5.38728	0.00425	1	TCTAAAAA			ENSMUSG00000005493	ENSMUSG00000005907	ENSMUSG00000005493	protein_coding	4		ENSMUSG00000030556	5	protein_coding
								1	TATAWAAR	mm10_ct_UserTrack_3545_ENSMUSG00000030595	26	33	+	8.59538	0.000506	1	TATATGAG			ENSMUSG00000005501	ENSMUSG00000005936	ENSMUSG00000005501	protein_coding	3		ENSMUSG00000030595	5	protein_coding
								1	TATAWAAR	mm10_ct_UserTrack_3545_ENSMUSG00000030606	94	101	+	8.32948	0.000824	1	TATAAACA			ENSMUSG00000005505	ENSMUSG00000005947	ENSMUSG00000005505	protein_coding	5		ENSMUSG00000030606	2	protein_coding
								1	TATAWAAR	mm10_ct_UserTrack_3545_ENSMUSG00000030611	2	9	+	5.65318	0.0035	1	TATTTAAG			ENSMUSG00000005506	ENSMUSG00000005949	ENSMUSG00000005506	protein_coding	2		ENSMUSG00000030611	3	protein_coding
								1	TATAWAAR	mm10_ct_UserTrack_3545_ENSMUSG00000030616	37	44	+	5.38728	0.00425	1	TAAAAAAA			ENSMUSG00000005510	ENSMUSG00000005950	ENSMUSG00000005510	protein_coding	4		ENSMUSG00000030616	2	protein_coding
								1	TATAWAAR	mm10_ct_UserTrack_3545_ENSMUSG00000030654	72	79	+	10.8786	5.3e-05	0.988	TATATAAG			ENSMUSG00000005514	ENSMUSG00000005951	ENSMUSG00000005514	protein_coding	1		ENSMUSG00000030654	4	protein_coding
								1	TATAWAAR	mm10_ct_UserTrack_3545_ENSMUSG00000030681	37	44	-	5.38728	0.00425	1	TATTTAAA			ENSMUSG00000005533	ENSMUSG00000005958	ENSMUSG00000005533	protein_coding	1		ENSMUSG00000030681	2	protein_coding
								1	TATAWAAR	mm10_ct_UserTrack_3545_ENSMUSG00000030682	64	71	-	8.10405	0.000953	1	TATAAATA			ENSMUSG00000005534	ENSMUSG00000005968	ENSMUSG00000005534	protein_coding	2		ENSMUSG00000030682	#N/A	#N/A
								1	TATAWAAR	mm10_ct_UserTrack_3545_ENSMUSG00000030699	23	30	+	6.84971	0.00128	1	TATAGATG			ENSMUSG00000005566	ENSMUSG00000005973	ENSMUSG00000005566	protein_coding	3		ENSMUSG00000030699	#N/A	#N/A
								1	TATAWAAR	mm10_ct_UserTrack_3545_ENSMUSG00000030706	4	11	+	5.38728	0.00425	1	TTTAAAAA			ENSMUSG00000005575	ENSMUSG00000005981	ENSMUSG00000005575	protein_coding	4		ENSMUSG00000030706	3	protein_coding
								1	TATAWAAR	mm10_ct_UserTrack_3545_ENSMUSG00000030717	71	78	+	5.82081	0.00294	1	TATAAGTA			ENSMUSG00000005580	ENSMUSG00000005983	ENSMUSG00000005580	protein_coding	2		ENSMUSG00000030717	1	protein_coding
								1	TATAWAAR	mm10_ct_UserTrack_3545_ENSMUSG00000030744	69	76	-	8.59538	0.000506	1	TATATAGG			ENSMUSG00000005583	ENSMUSG00000005986	ENSMUSG00000005583	protein_coding	1		ENSMUSG00000030744	2	protein_coding
								1	TATAWAAR	mm10_ct_UserTrack_3545_ENSMUSG00000030747	72	79	+	6.58382	0.00205	1	TATAAAGT			ENSMUSG00000005609	ENSMUSG00000006005	ENSMUSG00000005609	protein_coding	4		ENSMUSG00000030747	6	protein_coding
								1	TATAWAAR	mm10_ct_UserTrack_3545_ENSMUSG00000030748	62	69	+	5.65318	0.0035	1	TAAATAAG			ENSMUSG00000005610	ENSMUSG00000006010	ENSMUSG00000005610	protein_coding	3		ENSMUSG00000030748	1	protein_coding
								1	TATAWAAR	mm10_ct_UserTrack_3545_ENSMUSG00000030762	54	61	+	5.38728	0.00425	1	TAGAAAAA			ENSMUSG00000005611	ENSMUSG00000006019	ENSMUSG00000005611	protein_coding	1		ENSMUSG00000030762	4	protein_coding
								1	TATAWAAR	mm10_ct_UserTrack_3545_ENSMUSG00000030772	84	91	-	5.65318	0.0035	1	TATCAAAG			ENSMUSG00000005615	ENSMUSG00000006021	ENSMUSG00000005615	protein_coding	3		ENSMUSG00000030772	1	protein_coding
								1	TATAWAAR	mm10_ct_UserTrack_3545_ENSMUSG00000030785	11	18	-	5.65318	0.0035	1	TATGTAAG			ENSMUSG00000005621	ENSMUSG00000006024	ENSMUSG00000005621	protein_coding	3		ENSMUSG00000030785	#N/A	#N/A
								1	TATAWAAR	mm10_ct_UserTrack_3545_ENSMUSG00000030788	25	32	+	5.38728	0.00425	1	TACAAAAA			ENSMUSG00000005625	ENSMUSG00000006050	ENSMUSG00000005625	protein_coding	3		ENSMUSG00000030788	5	protein_coding
								1	TATAWAAR	mm10_ct_UserTrack_3545_ENSMUSG00000030790	74	81	+	6.80925	0.00163	1	TATAAGAC			ENSMUSG00000005628	ENSMUSG00000006057	ENSMUSG00000005628	protein_coding	6		ENSMUSG00000030790	1	protein_coding
								1	TATAWAAR	mm10_ct_UserTrack_3545_ENSMUSG00000030801	76	83	+	5.65318	0.0035	1	AATAAAAG			ENSMUSG00000005649	ENSMUSG00000006058	ENSMUSG00000005649	protein_coding	1		ENSMUSG00000030801	4	protein_coding
								1	TATAWAAR	mm10_ct_UserTrack_3545_ENSMUSG00000030822	68	75	-	6.58382	0.00205	1	TATAAACT			ENSMUSG00000005656	ENSMUSG00000006095	ENSMUSG00000005656	protein_coding	2		ENSMUSG00000030822	4	protein_coding
								1	TATAWAAR	mm10_ct_UserTrack_3545_ENSMUSG00000030827	69	76	+	6.35838	0.00218	1	TATAAATT			ENSMUSG00000005667	ENSMUSG00000006127	ENSMUSG00000005667	protein_coding	3		ENSMUSG00000030827	#N/A	#N/A
								1	TATAWAAR	mm10_ct_UserTrack_3545_ENSMUSG00000030847	67	74	-	6.08671	0.0025	1	TATAATCG			ENSMUSG00000005672	ENSMUSG00000006134	ENSMUSG00000005672	protein_coding	1		ENSMUSG00000030847	3	protein_coding
								1	TATAWAAR	mm10_ct_UserTrack_3545_ENSMUSG00000030851	67	74	-	6.31214	0.00232	1	TATAACGG			ENSMUSG00000005674	ENSMUSG00000006154	ENSMUSG00000005674	protein_coding	3		ENSMUSG00000030851	4	protein_coding
								1	TATAWAAR	mm10_ct_UserTrack_3545_ENSMUSG00000030858	16	23	-	5.65318	0.0035	1	TCTAAAAG			ENSMUSG00000005681	ENSMUSG00000006169	ENSMUSG00000005681	protein_coding	3		ENSMUSG00000030858	6	protein_coding
								1	TATAWAAR	mm10_ct_UserTrack_3545_ENSMUSG00000030878	21	28	-	5.06358	0.00465	1	TATAGAGT			ENSMUSG00000005682	ENSMUSG00000006191	ENSMUSG00000005682	protein_coding	3		ENSMUSG00000030878	4	protein_coding
								1	TATAWAAR	mm10_ct_UserTrack_3545_ENSMUSG00000030935	35	42	-	6.08671	0.0025	1	TATATTGG			ENSMUSG00000005683	ENSMUSG00000006205	ENSMUSG00000005683	protein_coding	2		ENSMUSG00000030935	#N/A	#N/A
								1	TATAWAAR	mm10_ct_UserTrack_3545_ENSMUSG00000030946	68	75	+	5.65318	0.0035	1	GATAAAAG			ENSMUSG00000005686	ENSMUSG00000006215	ENSMUSG00000005686	protein_coding	2		ENSMUSG00000030946	1	protein_coding
								1	TATAWAAR	mm10_ct_UserTrack_3545_ENSMUSG00000030967	70	77	-	5.38728	0.00425	1	TAAATAAA			ENSMUSG00000005687	ENSMUSG00000006218	ENSMUSG00000005687	protein_coding	5		ENSMUSG00000030967	3	protein_coding
								1	TATAWAAR	mm10_ct_UserTrack_3545_ENSMUSG00000031029	38	45	+	6.35838	0.00218	1	TATAAATT			ENSMUSG00000005698	ENSMUSG00000006219	ENSMUSG00000005698	protein_coding	2		ENSMUSG00000031029	2	protein_coding
								1	TATAWAAR	mm10_ct_UserTrack_3545_ENSMUSG00000031073	71	78	+	10.8786	5.3e-05	0.988	TATATAAG			ENSMUSG00000005699	ENSMUSG00000006221	ENSMUSG00000005699	protein_coding	4		ENSMUSG00000031073	#N/A	#N/A
								1	TATAWAAR	mm10_ct_UserTrack_3545_ENSMUSG00000031079	26	33	+	5.38728	0.00425	1	TAAATAAA			ENSMUSG00000005718	ENSMUSG00000006235	ENSMUSG00000005718	protein_coding	1		ENSMUSG00000031079	2	protein_coding
								1	TATAWAAR	mm10_ct_UserTrack_3545_ENSMUSG00000031099	70	77	+	5.38728	0.00425	1	TATTTAAA			ENSMUSG00000005732	ENSMUSG00000006241	ENSMUSG00000005732	protein_coding	3		ENSMUSG00000031099	1	protein_coding
								1	TATAWAAR	mm10_ct_UserTrack_3545_ENSMUSG00000031134	72	79	+	8.32948	0.000824	1	TATAAAGA			ENSMUSG00000005763	ENSMUSG00000006262	ENSMUSG00000005763	protein_coding	6		ENSMUSG00000031134	1	protein_coding
								1	TATAWAAR	mm10_ct_UserTrack_3545_ENSMUSG00000031210	67	74	-	9.09249	0.000267	1	TATAGAAA			ENSMUSG00000005774	ENSMUSG00000006273	ENSMUSG00000005774	protein_coding	4		ENSMUSG00000031210	#N/A	#N/A
								1	TATAWAAR	mm10_ct_UserTrack_3545_ENSMUSG00000031231	27	34	-	9.09249	0.000267	1	TATAGAAA			ENSMUSG00000005779	ENSMUSG00000006276	ENSMUSG00000005779	protein_coding	3		ENSMUSG00000031231	1	protein_coding
								1	TATAWAAR	mm10_ct_UserTrack_3545_ENSMUSG00000031245	39	46	-	5.38728	0.00425	1	TAAAAAAA			ENSMUSG00000005802	ENSMUSG00000006281	#N/A	protein_coding	NA		ENSMUSG00000031245	1	protein_coding
								1	TATAWAAR	mm10_ct_UserTrack_3545_ENSMUSG00000031253	47	54	+	5.38728	0.00425	1	CATAAAAA			ENSMUSG00000005803	ENSMUSG00000006288	ENSMUSG00000005803	protein_coding	6		ENSMUSG00000031253	1	protein_coding
								1	TATAWAAR	mm10_ct_UserTrack_3545_ENSMUSG00000031284	4	11	-	5.65318	0.0035	1	CATAAAAG			ENSMUSG00000005804	ENSMUSG00000006289	ENSMUSG00000005804	protein_coding	4		ENSMUSG00000031284	1	protein_coding
								1	TATAWAAR	mm10_ct_UserTrack_3545_ENSMUSG00000031297	15	22	-	6.58382	0.00205	1	TATACATA			ENSMUSG00000005813	ENSMUSG00000006299	ENSMUSG00000005813	protein_coding	3		ENSMUSG00000031297	#N/A	#N/A
								1	TATAWAAR	mm10_ct_UserTrack_3545_ENSMUSG00000031325	38	45	-	7.34682	0.00105	1	TATAGAAT			ENSMUSG00000005823	ENSMUSG00000006301	ENSMUSG00000005823	protein_coding	4		ENSMUSG00000031325	6	transcribed_unitary_pseudogene
								1	TATAWAAR	mm10_ct_UserTrack_3545_ENSMUSG00000031329	69	76	+	5.38728	0.00425	1	GATAAAAA			ENSMUSG00000005836	ENSMUSG00000006304	ENSMUSG00000005836	protein_coding	2		ENSMUSG00000031329	4	protein_coding
								1	TATAWAAR	mm10_ct_UserTrack_3545_ENSMUSG00000031344	5	12	-	5.65318	0.0035	1	TAAAAAAG			ENSMUSG00000005846	ENSMUSG00000006307	ENSMUSG00000005846	protein_coding	2		ENSMUSG00000031344	#N/A	#N/A
								1	TATAWAAR	mm10_ct_UserTrack_3545_ENSMUSG00000031349	71	78	+	5.65318	0.0035	1	TAGAAAAG			ENSMUSG00000005871	ENSMUSG00000006310	ENSMUSG00000005871	protein_coding	2		ENSMUSG00000031349	2	protein_coding
								1	TATAWAAR	mm10_ct_UserTrack_3545_ENSMUSG00000031372	18	25	+	5.38728	0.00425	1	TAAATAAA			ENSMUSG00000005873	ENSMUSG00000006311	ENSMUSG00000005873	protein_coding	1		ENSMUSG00000031372	#N/A	#N/A
								1	TATAWAAR	mm10_ct_UserTrack_3545_ENSMUSG00000031379	49	56	+	5.38728	0.00425	1	TAAATAAA			ENSMUSG00000005881	ENSMUSG00000006313	ENSMUSG00000005881	protein_coding	4		ENSMUSG00000031379	1	protein_coding
								1	TATAWAAR	mm10_ct_UserTrack_3545_ENSMUSG00000031382	88	95	-	9.09249	0.000267	1	TATAGAAA			ENSMUSG00000005882	ENSMUSG00000006315	ENSMUSG00000005882	protein_coding	5		ENSMUSG00000031382	5	protein_coding
								1	TATAWAAR	mm10_ct_UserTrack_3545_ENSMUSG00000031384	42	49	+	5.65318	0.0035	1	TATGTAAG			ENSMUSG00000005883	ENSMUSG00000006333	ENSMUSG00000005883	protein_coding	4		ENSMUSG00000031384	6	protein_coding
								1	TATAWAAR	mm10_ct_UserTrack_3545_ENSMUSG00000031388	3	10	-	5.28902	0.00439	1	TATAGGAC			ENSMUSG00000005886	ENSMUSG00000006335	ENSMUSG00000005886	protein_coding	3		ENSMUSG00000031388	1	protein_coding
								1	TATAWAAR	mm10_ct_UserTrack_3545_ENSMUSG00000031391	94	101	-	6.08671	0.0025	1	TATATTGG			ENSMUSG00000005892	ENSMUSG00000006342	#N/A	protein_coding	NA		ENSMUSG00000031391	2	protein_coding
								1	TATAWAAR	mm10_ct_UserTrack_3545_ENSMUSG00000031398	69	76	+	5.65318	0.0035	1	TTTAAAAG			ENSMUSG00000005893	ENSMUSG00000006344	ENSMUSG00000005893	protein_coding	4		ENSMUSG00000031398	1	protein_coding
								1	TATAWAAR	mm10_ct_UserTrack_3545_ENSMUSG00000031403	8	15	-	10.6127	0.000118	1	TATAAAAA			ENSMUSG00000005897	ENSMUSG00000006356	ENSMUSG00000005897	protein_coding	4		ENSMUSG00000031403	1	protein_coding
								1	TATAWAAR	mm10_ct_UserTrack_3545_ENSMUSG00000031431	9	16	+	6.08671	0.0025	1	TATATGTG			ENSMUSG00000005899	ENSMUSG00000006362	ENSMUSG00000005899	protein_coding	4		ENSMUSG00000031431	1	protein_coding
								1	TATAWAAR	mm10_ct_UserTrack_3545_ENSMUSG00000031445	90	97	-	5.38728	0.00425	1	TAAATAAA			ENSMUSG00000005907	ENSMUSG00000006369	ENSMUSG00000005907	protein_coding	2		ENSMUSG00000031445	#N/A	#N/A
								1	TATAWAAR	mm10_ct_UserTrack_3545_ENSMUSG00000031483	9	16	-	5.38728	0.00425	1	TAAAAAAA			ENSMUSG00000005917	ENSMUSG00000006373	#N/A	protein_coding	NA		ENSMUSG00000031483	4	protein_coding
								1	TATAWAAR	mm10_ct_UserTrack_3545_ENSMUSG00000031512	23	30	-	5.65318	0.0035	1	CATAAAAG			ENSMUSG00000005936	ENSMUSG00000006378	ENSMUSG00000005936	protein_coding	2		ENSMUSG00000031512	6	protein_coding
								1	TATAWAAR	mm10_ct_UserTrack_3545_ENSMUSG00000031558	71	78	+	10.6127	0.000118	1	TATATAAA			ENSMUSG00000005947	ENSMUSG00000006386	ENSMUSG00000005947	protein_coding	5		ENSMUSG00000031558	1	protein_coding
								1	TATAWAAR	mm10_ct_UserTrack_3545_ENSMUSG00000031574	30	37	-	5.65318	0.0035	1	TAAAAAAG			ENSMUSG00000005949	ENSMUSG00000006390	ENSMUSG00000005949	protein_coding	3		ENSMUSG00000031574	2	protein_coding
								1	TATAWAAR	mm10_ct_UserTrack_3545_ENSMUSG00000031575	28	35	-	5.82081	0.00294	1	TATATCTA			ENSMUSG00000005950	ENSMUSG00000006392	ENSMUSG00000005950	protein_coding	4		ENSMUSG00000031575	4	protein_coding
								1	TATAWAAR	mm10_ct_UserTrack_3545_ENSMUSG00000031613	72	79	+	10.8786	5.3e-05	0.988	TATAAAAG			ENSMUSG00000005951	ENSMUSG00000006395	ENSMUSG00000005951	protein_coding	4		ENSMUSG00000031613	2	protein_coding
								1	TATAWAAR	mm10_ct_UserTrack_3545_ENSMUSG00000031633	71	78	+	6.04624	0.00267	1	TATAAGGA			ENSMUSG00000005958	ENSMUSG00000006398	ENSMUSG00000005958	protein_coding	2		ENSMUSG00000031633	2	protein_coding
								1	TATAWAAR	mm10_ct_UserTrack_3545_ENSMUSG00000031651	11	18	+	5.65318	0.0035	1	AATAAAAG			ENSMUSG00000005968	ENSMUSG00000006403	ENSMUSG00000005968	protein_coding	3		ENSMUSG00000031651	6	protein_coding
								1	TATAWAAR	mm10_ct_UserTrack_3545_ENSMUSG00000031691	72	79	-	5.38728	0.00425	1	TAAAAAAA			ENSMUSG00000005973	ENSMUSG00000006411	ENSMUSG00000005973	protein_coding	1		ENSMUSG00000031691	3	protein_coding
								1	TATAWAAR	mm10_ct_UserTrack_3545_ENSMUSG00000031760	70	77	+	10.8786	5.3e-05	0.988	TATAAAAG			ENSMUSG00000005981	ENSMUSG00000006412	ENSMUSG00000005981	protein_coding	4		ENSMUSG00000031760	1	protein_coding
								1	TATAWAAR	mm10_ct_UserTrack_3545_ENSMUSG00000031762	70	77	+	8.59538	0.000506	1	TATAAAGG			ENSMUSG00000005982	ENSMUSG00000006418	#N/A	protein_coding	NA		ENSMUSG00000031762	3	protein_coding
								1	TATAWAAR	mm10_ct_UserTrack_3545_ENSMUSG00000031770	72	79	+	5.65318	0.0035	1	CATAAAAG			ENSMUSG00000005983	ENSMUSG00000006423	ENSMUSG00000005983	protein_coding	5		ENSMUSG00000031770	#N/A	#N/A
								1	TATAWAAR	mm10_ct_UserTrack_3545_ENSMUSG00000031778	71	78	+	10.6127	0.000118	1	TATAAAAA			ENSMUSG00000005986	ENSMUSG00000006435	ENSMUSG00000005986	protein_coding	2		ENSMUSG00000031778	1	protein_coding
								1	TATAWAAR	mm10_ct_UserTrack_3545_ENSMUSG00000031821	51	58	-	6.80925	0.00163	1	TATAGAGA			ENSMUSG00000006005	ENSMUSG00000006442	ENSMUSG00000006005	protein_coding	3		ENSMUSG00000031821	3	protein_coding
								1	TATAWAAR	mm10_ct_UserTrack_3545_ENSMUSG00000031842	68	75	+	5.38728	0.00425	1	TCTAAAAA			ENSMUSG00000006010	ENSMUSG00000006445	ENSMUSG00000006010	protein_coding	3		ENSMUSG00000031842	1	protein_coding
								1	TATAWAAR	mm10_ct_UserTrack_3545_ENSMUSG00000031843	66	73	-	5.65318	0.0035	1	TAGATAAG			ENSMUSG00000006019	ENSMUSG00000006456	ENSMUSG00000006019	protein_coding	4		ENSMUSG00000031843	2	protein_coding
								1	TATAWAAR	mm10_ct_UserTrack_3545_ENSMUSG00000031880	71	78	-	5.38728	0.00425	1	TATTTAAA			ENSMUSG00000006021	ENSMUSG00000006457	ENSMUSG00000006021	protein_coding	3		ENSMUSG00000031880	1	protein_coding
								1	TATAWAAR	mm10_ct_UserTrack_3545_ENSMUSG00000031891	68	75	-	6.80925	0.00163	1	TATAAAGC			ENSMUSG00000006024	ENSMUSG00000006462	ENSMUSG00000006024	protein_coding	3		ENSMUSG00000031891	1	protein_coding
								1	TATAWAAR	mm10_ct_UserTrack_3545_ENSMUSG00000031896	5	12	+	8.59538	0.000506	1	TATAAGAG			ENSMUSG00000006050	ENSMUSG00000006463	ENSMUSG00000006050	protein_coding	3		ENSMUSG00000031896	1	protein_coding
								1	TATAWAAR	mm10_ct_UserTrack_3545_ENSMUSG00000031925	66	73	-	6.84971	0.00128	1	TATAGATG			ENSMUSG00000006057	ENSMUSG00000006464	ENSMUSG00000006057	protein_coding	3		ENSMUSG00000031925	1	protein_coding
								1	TATAWAAR	mm10_ct_UserTrack_3545_ENSMUSG00000031932	71	78	+	10.8786	5.3e-05	0.988	TATAAAAG			ENSMUSG00000006058	ENSMUSG00000006471	ENSMUSG00000006058	protein_coding	3		ENSMUSG00000031932	#N/A	#N/A
								1	TATAWAAR	mm10_ct_UserTrack_3545_ENSMUSG00000031937	94	101	-	7.57225	0.000997	1	TATAGAAC			ENSMUSG00000006095	ENSMUSG00000006476	ENSMUSG00000006095	protein_coding	3		ENSMUSG00000031937	1	protein_coding
								1	TATAWAAR	mm10_ct_UserTrack_3545_ENSMUSG00000031966	90	97	-	5.38728	0.00425	1	AATAAAAA			ENSMUSG00000006127	ENSMUSG00000006494	ENSMUSG00000006127	protein_coding	4		ENSMUSG00000031966	4	protein_coding
								1	TATAWAAR	mm10_ct_UserTrack_3545_ENSMUSG00000031980	69	76	+	8.10405	0.000953	1	TATAAATA			ENSMUSG00000006134	ENSMUSG00000006498	ENSMUSG00000006134	protein_coding	2		ENSMUSG00000031980	4	protein_coding
								1	TATAWAAR	mm10_ct_UserTrack_3545_ENSMUSG00000032051	72	79	+	5.28902	0.00439	1	TATAGGAC			ENSMUSG00000006154	ENSMUSG00000006517	ENSMUSG00000006154	protein_coding	1		ENSMUSG00000032051	2	protein_coding
								1	TATAWAAR	mm10_ct_UserTrack_3545_ENSMUSG00000032056	67	74	-	8.86705	0.000332	1	TATAAAAT			ENSMUSG00000006169	ENSMUSG00000006519	ENSMUSG00000006169	protein_coding	2		ENSMUSG00000032056	5	protein_coding
								1	TATAWAAR	mm10_ct_UserTrack_3545_ENSMUSG00000032059	57	64	-	5.38728	0.00425	1	AATAAAAA			ENSMUSG00000006179	ENSMUSG00000006526	#N/A	protein_coding	NA		ENSMUSG00000032059	4	protein_coding
								1	TATAWAAR	mm10_ct_UserTrack_3545_ENSMUSG00000032060	72	79	+	10.8786	5.3e-05	0.988	TATATAAG			ENSMUSG00000006191	ENSMUSG00000006527	ENSMUSG00000006191	protein_coding	4		ENSMUSG00000032060	1	protein_coding
								1	TATAWAAR	mm10_ct_UserTrack_3545_ENSMUSG00000032064	2	9	-	9.09249	0.000267	1	TATAGAAA			ENSMUSG00000006200	ENSMUSG00000006542	#N/A	protein_coding	NA		ENSMUSG00000032064	4	protein_coding
								1	TATAWAAR	mm10_ct_UserTrack_3545_ENSMUSG00000032068	71	78	+	8.32948	0.000824	1	TATAAACA			ENSMUSG00000006205	ENSMUSG00000006546	ENSMUSG00000006205	protein_coding	1		ENSMUSG00000032068	1	protein_coding
								1	TATAWAAR	mm10_ct_UserTrack_3545_ENSMUSG00000032083	94	101	-	6.08671	0.0025	1	TATATGTG			ENSMUSG00000006215	ENSMUSG00000006567	ENSMUSG00000006215	protein_coding	3		ENSMUSG00000032083	1	protein_coding
								1	TATAWAAR	mm10_ct_UserTrack_3545_ENSMUSG00000032116	2	9	+	5.06358	0.00465	1	TATACATC			ENSMUSG00000006218	ENSMUSG00000006575	ENSMUSG00000006218	protein_coding	6		ENSMUSG00000032116	3	protein_coding
								1	TATAWAAR	mm10_ct_UserTrack_3545_ENSMUSG00000032172	72	79	+	6.80925	0.00163	1	TATAAAGC			ENSMUSG00000006219	ENSMUSG00000006576	ENSMUSG00000006219	protein_coding	1		ENSMUSG00000032172	4	protein_coding
								1	TATAWAAR	mm10_ct_UserTrack_3545_ENSMUSG00000032181	24	31	+	5.65318	0.0035	1	TAAATAAG			ENSMUSG00000006221	ENSMUSG00000006585	ENSMUSG00000006221	protein_coding	5		ENSMUSG00000032181	4	protein_coding
								1	TATAWAAR	mm10_ct_UserTrack_3545_ENSMUSG00000032226	85	92	+	6.08671	0.0025	1	TATAACTG			ENSMUSG00000006235	ENSMUSG00000006586	ENSMUSG00000006235	protein_coding	5		ENSMUSG00000032226	4	protein_coding
								1	TATAWAAR	mm10_ct_UserTrack_3545_ENSMUSG00000032231	71	78	+	10.8786	5.3e-05	0.988	TATAAAAG			ENSMUSG00000006241	ENSMUSG00000006587	ENSMUSG00000006241	protein_coding	6		ENSMUSG00000032231	1	protein_coding
								1	TATAWAAR	mm10_ct_UserTrack_3545_ENSMUSG00000032235	92	99	-	5.65318	0.0035	1	TTTAAAAG			ENSMUSG00000006262	ENSMUSG00000006589	ENSMUSG00000006262	protein_coding	3		ENSMUSG00000032235	3	protein_coding
								1	TATAWAAR	mm10_ct_UserTrack_3545_ENSMUSG00000032265	70	77	+	10.6127	0.000118	1	TATAAAAA			ENSMUSG00000006273	ENSMUSG00000006599	ENSMUSG00000006273	protein_coding	3		ENSMUSG00000032265	1	protein_coding
								1	TATAWAAR	mm10_ct_UserTrack_3545_ENSMUSG00000032274	84	91	+	9.09249	0.000267	1	TATAAAAC			ENSMUSG00000006276	ENSMUSG00000006611	ENSMUSG00000006276	protein_coding	2		ENSMUSG00000032274	5	protein_coding
								1	TATAWAAR	mm10_ct_UserTrack_3545_ENSMUSG00000032285	68	75	+	5.65318	0.0035	1	AATAAAAG			ENSMUSG00000006281	ENSMUSG00000006638	ENSMUSG00000006281	protein_coding	4		ENSMUSG00000032285	6	protein_coding
								1	TATAWAAR	mm10_ct_UserTrack_3545_ENSMUSG00000032315	69	76	+	8.59538	0.000506	1	TATAAAGG			ENSMUSG00000006288	ENSMUSG00000006641	ENSMUSG00000006288	protein_coding	3		ENSMUSG00000032315	1	protein_coding
								1	TATAWAAR	mm10_ct_UserTrack_3545_ENSMUSG00000032320	71	78	+	5.65318	0.0035	1	CATATAAG			ENSMUSG00000006289	ENSMUSG00000006642	ENSMUSG00000006289	protein_coding	3		ENSMUSG00000032320	3	protein_coding
								1	TATAWAAR	mm10_ct_UserTrack_3545_ENSMUSG00000032323	73	80	+	6.08671	0.0025	1	TATAAGTG			ENSMUSG00000006299	ENSMUSG00000006651	ENSMUSG00000006299	protein_coding	4		ENSMUSG00000032323	2	protein_coding
								1	TATAWAAR	mm10_ct_UserTrack_3545_ENSMUSG00000032344	8	15	+	5.65318	0.0035	1	TATTTAAG			ENSMUSG00000006301	ENSMUSG00000006673	ENSMUSG00000006301	protein_coding	1		ENSMUSG00000032344	1	protein_coding
								1	TATAWAAR	mm10_ct_UserTrack_3545_ENSMUSG00000032350	69	76	+	8.86705	0.000332	1	TATAAAAT			ENSMUSG00000006304	ENSMUSG00000006675	ENSMUSG00000006304	protein_coding	3		ENSMUSG00000032350	3	protein_coding
								1	TATAWAAR	mm10_ct_UserTrack_3545_ENSMUSG00000032382	88	95	-	6.80925	0.00163	1	TATAGACA			ENSMUSG00000006307	ENSMUSG00000006676	ENSMUSG00000006307	protein_coding	3		ENSMUSG00000032382	4	protein_coding
								1	TATAWAAR	mm10_ct_UserTrack_3545_ENSMUSG00000032399	74	81	+	8.32948	0.000824	1	TATATAGA			ENSMUSG00000006310	ENSMUSG00000006678	ENSMUSG00000006310	protein_coding	4		ENSMUSG00000032399	2	protein_coding
								1	TATAWAAR	mm10_ct_UserTrack_3545_ENSMUSG00000032449	64	71	-	5.38728	0.00425	1	TACATAAA			ENSMUSG00000006311	ENSMUSG00000006699	ENSMUSG00000006311	protein_coding	6		ENSMUSG00000032449	2	protein_coding
								1	TATAWAAR	mm10_ct_UserTrack_3545_ENSMUSG00000032469	69	76	+	5.38728	0.00425	1	TACATAAA			ENSMUSG00000006313	ENSMUSG00000006705	ENSMUSG00000006313	protein_coding	3		ENSMUSG00000032469	2	protein_coding
								1	TATAWAAR	mm10_ct_UserTrack_3545_ENSMUSG00000032473	70	77	-	5.38728	0.00425	1	TAGATAAA			ENSMUSG00000006315	ENSMUSG00000006711	ENSMUSG00000006315	protein_coding	3		ENSMUSG00000032473	#N/A	#N/A
								1	TATAWAAR	mm10_ct_UserTrack_3545_ENSMUSG00000032498	3	10	+	5.65318	0.0035	1	TGTAAAAG			ENSMUSG00000006333	ENSMUSG00000006715	ENSMUSG00000006333	protein_coding	2		ENSMUSG00000032498	3	protein_coding
								1	TATAWAAR	mm10_ct_UserTrack_3545_ENSMUSG00000032501	31	38	-	6.80925	0.00163	1	TATACACA			ENSMUSG00000006335	ENSMUSG00000006717	ENSMUSG00000006335	protein_coding	3		ENSMUSG00000032501	1	protein_coding
								1	TATAWAAR	mm10_ct_UserTrack_3545_ENSMUSG00000032518	70	77	+	5.65318	0.0035	1	TATTTAAG			ENSMUSG00000006342	ENSMUSG00000006720	ENSMUSG00000006342	protein_coding	1		ENSMUSG00000032518	1	protein_coding
								1	TATAWAAR	mm10_ct_UserTrack_3545_ENSMUSG00000032532	68	75	+	5.65318	0.0035	1	TATTTAAG			ENSMUSG00000006344	ENSMUSG00000006728	ENSMUSG00000006344	protein_coding	1		ENSMUSG00000032532	#N/A	#N/A
								1	TATAWAAR	mm10_ct_UserTrack_3545_ENSMUSG00000032548	68	75	+	10.6127	0.000118	1	TATAAAAA			ENSMUSG00000006356	ENSMUSG00000006731	ENSMUSG00000006356	protein_coding	5		ENSMUSG00000032548	3	protein_coding
								1	TATAWAAR	mm10_ct_UserTrack_3545_ENSMUSG00000032557	18	25	-	5.38728	0.00425	1	TAAAAAAA			ENSMUSG00000006360	ENSMUSG00000006732	#N/A	protein_coding	NA		ENSMUSG00000032557	2	protein_coding
								1	TATAWAAR	mm10_ct_UserTrack_3545_ENSMUSG00000032564	72	79	+	5.38728	0.00425	1	AATAAAAA			ENSMUSG00000006362	ENSMUSG00000006736	ENSMUSG00000006362	protein_coding	1		ENSMUSG00000032564	6	protein_coding
								1	TATAWAAR	mm10_ct_UserTrack_3545_ENSMUSG00000032589	88	95	-	5.65318	0.0035	1	TACATAAG			ENSMUSG00000006369	ENSMUSG00000006740	ENSMUSG00000006369	protein_coding	2		ENSMUSG00000032589	4	protein_coding
								1	TATAWAAR	mm10_ct_UserTrack_3545_ENSMUSG00000032590	19	26	+	7.07514	0.00119	1	TATACAGG			ENSMUSG00000006373	ENSMUSG00000006763	ENSMUSG00000006373	protein_coding	1		ENSMUSG00000032590	3	protein_coding
								1	TATAWAAR	mm10_ct_UserTrack_3545_ENSMUSG00000032727	71	78	+	6.31214	0.00232	1	TATAAGGG			ENSMUSG00000006378	ENSMUSG00000006777	ENSMUSG00000006378	protein_coding	1		ENSMUSG00000032727	4	protein_coding
								1	TATAWAAR	mm10_ct_UserTrack_3545_ENSMUSG00000032737	17	24	-	5.38728	0.00425	1	TAAAAAAA			ENSMUSG00000006386	ENSMUSG00000006782	ENSMUSG00000006386	protein_coding	3		ENSMUSG00000032737	2	protein_coding
								1	TATAWAAR	mm10_ct_UserTrack_3545_ENSMUSG00000032757	22	29	+	6.08671	0.0025	1	TATATGTG			ENSMUSG00000006390	ENSMUSG00000006784	ENSMUSG00000006390	protein_coding	2		ENSMUSG00000032757	5	protein_coding
								1	TATAWAAR	mm10_ct_UserTrack_3545_ENSMUSG00000032763	68	75	+	5.06358	0.00465	1	TATAGTAC			ENSMUSG00000006392	ENSMUSG00000006800	ENSMUSG00000006392	protein_coding	4		ENSMUSG00000032763	2	protein_coding
								1	TATAWAAR	mm10_ct_UserTrack_3545_ENSMUSG00000032786	70	77	+	5.59538	0.00356	1	TATATTTA			ENSMUSG00000006395	ENSMUSG00000006818	ENSMUSG00000006395	polymorphic_pseudogene	1		ENSMUSG00000032786	3	protein_coding
								1	TATAWAAR	mm10_ct_UserTrack_3545_ENSMUSG00000032807	30	37	-	7.07514	0.00119	1	TATAGGAG			ENSMUSG00000006398	ENSMUSG00000006850	ENSMUSG00000006398	protein_coding	4		ENSMUSG00000032807	#N/A	#N/A
								1	TATAWAAR	mm10_ct_UserTrack_3545_ENSMUSG00000032846	66	73	-	8.59538	0.000506	1	TATAAACG			ENSMUSG00000006403	ENSMUSG00000006906	ENSMUSG00000006403	protein_coding	1		ENSMUSG00000032846	2	protein_coding
								1	TATAWAAR	mm10_ct_UserTrack_3545_ENSMUSG00000032942	49	56	-	5.28902	0.00439	1	TATACCAC			ENSMUSG00000006411	ENSMUSG00000006920	ENSMUSG00000006411	protein_coding	6		ENSMUSG00000032942	4	protein_coding
								1	TATAWAAR	mm10_ct_UserTrack_3545_ENSMUSG00000032999	69	76	-	5.38728	0.00425	1	TAGAAAAA			ENSMUSG00000006412	ENSMUSG00000006930	ENSMUSG00000006412	protein_coding	3		ENSMUSG00000032999	3	protein_coding
								1	TATAWAAR	mm10_ct_UserTrack_3545_ENSMUSG00000033016	70	77	+	5.38728	0.00425	1	TTTAAAAA			ENSMUSG00000006418	ENSMUSG00000006931	ENSMUSG00000006418	protein_coding	3		ENSMUSG00000033016	1	protein_coding
								1	TATAWAAR	mm10_ct_UserTrack_3545_ENSMUSG00000033031	63	70	+	5.38728	0.00425	1	TAAAAAAA			ENSMUSG00000006423	ENSMUSG00000006932	ENSMUSG00000006423	protein_coding	1		ENSMUSG00000033031	3	protein_coding
								1	TATAWAAR	mm10_ct_UserTrack_3545_ENSMUSG00000033122	37	44	+	5.38728	0.00425	1	TACATAAA			ENSMUSG00000006435	ENSMUSG00000006941	ENSMUSG00000006435	protein_coding	6		ENSMUSG00000033122	1	protein_coding
								1	TATAWAAR	mm10_ct_UserTrack_3545_ENSMUSG00000033124	33	40	-	5.38728	0.00425	1	TATCAAAA			ENSMUSG00000006442	ENSMUSG00000006958	ENSMUSG00000006442	protein_coding	2		ENSMUSG00000033124	5	protein_coding
								1	TATAWAAR	mm10_ct_UserTrack_3545_ENSMUSG00000033213	74	81	+	6.31214	0.00232	1	TATAAGGG			ENSMUSG00000006445	ENSMUSG00000006998	ENSMUSG00000006445	protein_coding	1		ENSMUSG00000033213	4	protein_coding
								1	TATAWAAR	mm10_ct_UserTrack_3545_ENSMUSG00000033409	44	51	-	6.80925	0.00163	1	TATAGACA			ENSMUSG00000006456	ENSMUSG00000007029	ENSMUSG00000006456	protein_coding	3		ENSMUSG00000033409	4	protein_coding
								1	TATAWAAR	mm10_ct_UserTrack_3545_ENSMUSG00000033450	70	77	+	6.80925	0.00163	1	TATAACAC			ENSMUSG00000006457	ENSMUSG00000007030	ENSMUSG00000006457	protein_coding	4		ENSMUSG00000033450	#N/A	#N/A
								1	TATAWAAR	mm10_ct_UserTrack_3545_ENSMUSG00000033453	69	76	-	5.65318	0.0035	1	TATTAAAG			ENSMUSG00000006462	ENSMUSG00000007033	ENSMUSG00000006462	lncRNA	1		ENSMUSG00000033453	1	protein_coding
								1	TATAWAAR	mm10_ct_UserTrack_3545_ENSMUSG00000033501	46	53	-	5.38728	0.00425	1	TAGAAAAA			ENSMUSG00000006463	ENSMUSG00000007035	ENSMUSG00000006463	protein_coding	3		ENSMUSG00000033501	#N/A	#N/A
								1	TATAWAAR	mm10_ct_UserTrack_3545_ENSMUSG00000033544	42	49	-	5.65318	0.0035	1	TAGAAAAG			ENSMUSG00000006464	ENSMUSG00000007036	ENSMUSG00000006464	protein_coding	4		ENSMUSG00000033544	1	protein_coding
								1	TATAWAAR	mm10_ct_UserTrack_3545_ENSMUSG00000033688	39	46	+	5.38728	0.00425	1	TAGATAAA			ENSMUSG00000006469	ENSMUSG00000007038	#N/A	protein_coding	NA		ENSMUSG00000033688	4	protein_coding
								1	TATAWAAR	mm10_ct_UserTrack_3545_ENSMUSG00000033715	71	78	+	5.65318	0.0035	1	TATTTAAG			ENSMUSG00000006471	ENSMUSG00000007039	ENSMUSG00000006471	protein_coding	3		ENSMUSG00000033715	1	protein_coding
								1	TATAWAAR	mm10_ct_UserTrack_3545_ENSMUSG00000033717	71	78	+	9.09249	0.000267	1	TATAAAAC			ENSMUSG00000006476	ENSMUSG00000007041	ENSMUSG00000006476	protein_coding	2		ENSMUSG00000033717	2	protein_coding
								1	TATAWAAR	mm10_ct_UserTrack_3545_ENSMUSG00000033720	73	80	+	5.65318	0.0035	1	TTTAAAAG			ENSMUSG00000006494	ENSMUSG00000007050	ENSMUSG00000006494	protein_coding	2		ENSMUSG00000033720	2	protein_coding
								1	TATAWAAR	mm10_ct_UserTrack_3545_ENSMUSG00000033730	33	40	+	6.31214	0.00232	1	TATATGGG			ENSMUSG00000006498	ENSMUSG00000007080	ENSMUSG00000006498	protein_coding	2		ENSMUSG00000033730	1	protein_coding
								1	TATAWAAR	mm10_ct_UserTrack_3545_ENSMUSG00000033794	73	80	+	5.65318	0.0035	1	AATAAAAG			ENSMUSG00000006517	ENSMUSG00000007097	ENSMUSG00000006517	protein_coding	1		ENSMUSG00000033794	6	protein_coding
								1	TATAWAAR	mm10_ct_UserTrack_3545_ENSMUSG00000033805	69	76	+	5.65318	0.0035	1	TACAAAAG			ENSMUSG00000006519	ENSMUSG00000007107	ENSMUSG00000006519	protein_coding	1		ENSMUSG00000033805	5	protein_coding
								1	TATAWAAR	mm10_ct_UserTrack_3545_ENSMUSG00000033847	11	18	+	5.38728	0.00425	1	TAGATAAA			ENSMUSG00000006526	ENSMUSG00000007122	ENSMUSG00000006526	protein_coding	2		ENSMUSG00000033847	1	protein_coding
								1	TATAWAAR	mm10_ct_UserTrack_3545_ENSMUSG00000034057	25	32	-	9.09249	0.000267	1	TATAAAAC			ENSMUSG00000006527	ENSMUSG00000007207	ENSMUSG00000006527	protein_coding	4		ENSMUSG00000034057	#N/A	#N/A
								1	TATAWAAR	mm10_ct_UserTrack_3545_ENSMUSG00000034063	6	13	+	4.83815	0.00476	1	TATACATT			ENSMUSG00000006538	ENSMUSG00000007216	#N/A	protein_coding	NA		ENSMUSG00000034063	5	protein_coding
								1	TATAWAAR	mm10_ct_UserTrack_3545_ENSMUSG00000034083	54	61	+	5.65318	0.0035	1	TATCAAAG			ENSMUSG00000006542	ENSMUSG00000007279	ENSMUSG00000006542	protein_coding	1		ENSMUSG00000034083	4	protein_coding
								1	TATAWAAR	mm10_ct_UserTrack_3545_ENSMUSG00000034088	69	76	-	8.59538	0.000506	1	TATATAGG			ENSMUSG00000006546	ENSMUSG00000007338	ENSMUSG00000006546	protein_coding	5		ENSMUSG00000034088	3	protein_coding
								1	TATAWAAR	mm10_ct_UserTrack_3545_ENSMUSG00000034107	91	98	+	6.04624	0.00267	1	TATAACCA			ENSMUSG00000006567	ENSMUSG00000007379	ENSMUSG00000006567	protein_coding	4		ENSMUSG00000034107	#N/A	#N/A
								1	TATAWAAR	mm10_ct_UserTrack_3545_ENSMUSG00000034120	72	79	+	8.36994	0.000612	1	TATAAATG			ENSMUSG00000006575	ENSMUSG00000007411	ENSMUSG00000006575	protein_coding	6		ENSMUSG00000034120	2	protein_coding
								1	TATAWAAR	mm10_ct_UserTrack_3545_ENSMUSG00000034127	80	87	+	5.38728	0.00425	1	GATAAAAA			ENSMUSG00000006576	ENSMUSG00000007415	ENSMUSG00000006576	protein_coding	3		ENSMUSG00000034127	3	protein_coding
								1	TATAWAAR	mm10_ct_UserTrack_3545_ENSMUSG00000034145	36	43	+	6.04624	0.00267	1	TATATCCA			ENSMUSG00000006585	ENSMUSG00000007440	ENSMUSG00000006585	protein_coding	1		ENSMUSG00000034145	5	protein_coding
								1	TATAWAAR	mm10_ct_UserTrack_3545_ENSMUSG00000034160	46	53	+	8.59538	0.000506	1	TATAACAG			ENSMUSG00000006586	ENSMUSG00000007458	ENSMUSG00000006586	protein_coding	4		ENSMUSG00000034160	1	protein_coding
								1	TATAWAAR	mm10_ct_UserTrack_3545_ENSMUSG00000034161	72	79	+	8.59538	0.000506	1	TATAAAGG			ENSMUSG00000006587	ENSMUSG00000007476	ENSMUSG00000006587	protein_coding	3		ENSMUSG00000034161	1	protein_coding
								1	TATAWAAR	mm10_ct_UserTrack_3545_ENSMUSG00000034192	36	43	-	6.35838	0.00218	1	TATATTAT			ENSMUSG00000006589	ENSMUSG00000007564	ENSMUSG00000006589	protein_coding	4		ENSMUSG00000034192	3	protein_coding
								1	TATAWAAR	mm10_ct_UserTrack_3545_ENSMUSG00000034205	71	78	+	10.8786	5.3e-05	0.988	TATAAAAG			ENSMUSG00000006599	ENSMUSG00000007570	ENSMUSG00000006599	protein_coding	4		ENSMUSG00000034205	1	protein_coding
								1	TATAWAAR	mm10_ct_UserTrack_3545_ENSMUSG00000034226	70	77	-	10.8786	5.3e-05	0.988	TATATAAG			ENSMUSG00000006611	ENSMUSG00000007589	ENSMUSG00000006611	protein_coding	3		ENSMUSG00000034226	4	protein_coding
								1	TATAWAAR	mm10_ct_UserTrack_3545_ENSMUSG00000034235	50	57	+	7.07514	0.00119	1	TATAGCAG			ENSMUSG00000006638	ENSMUSG00000007591	ENSMUSG00000006638	polymorphic_pseudogene	2		ENSMUSG00000034235	3	protein_coding
								1	TATAWAAR	mm10_ct_UserTrack_3545_ENSMUSG00000034239	45	52	+	5.38728	0.00425	1	TAAATAAA			ENSMUSG00000006641	ENSMUSG00000007603	ENSMUSG00000006641	protein_coding	1		ENSMUSG00000034239	5	protein_coding
								1	TATAWAAR	mm10_ct_UserTrack_3545_ENSMUSG00000034255	94	101	-	6.31214	0.00232	1	TATAACCG			ENSMUSG00000006642	ENSMUSG00000007610	ENSMUSG00000006642	protein_coding	1		ENSMUSG00000034255	2	protein_coding
								1	TATAWAAR	mm10_ct_UserTrack_3545_ENSMUSG00000034271	71	78	+	6.80925	0.00163	1	TATATAGC			ENSMUSG00000006651	ENSMUSG00000007613	ENSMUSG00000006651	protein_coding	4		ENSMUSG00000034271	1	protein_coding
								1	TATAWAAR	mm10_ct_UserTrack_3545_ENSMUSG00000034320	70	77	+	5.65318	0.0035	1	TATTAAAG			ENSMUSG00000006673	ENSMUSG00000007617	ENSMUSG00000006673	protein_coding	4		ENSMUSG00000034320	4	protein_coding
								1	TATAWAAR	mm10_ct_UserTrack_3545_ENSMUSG00000034334	65	72	-	5.65318	0.0035	1	TGTAAAAG			ENSMUSG00000006675	ENSMUSG00000007646	ENSMUSG00000006675	protein_coding	4		ENSMUSG00000034334	5	protein_coding
								1	TATAWAAR	mm10_ct_UserTrack_3545_ENSMUSG00000034343	23	30	-	5.65318	0.0035	1	TACAAAAG			ENSMUSG00000006676	ENSMUSG00000007653	ENSMUSG00000006676	protein_coding	3		ENSMUSG00000034343	5	protein_coding
								1	TATAWAAR	mm10_ct_UserTrack_3545_ENSMUSG00000034445	37	44	+	10.6127	0.000118	1	TATAAAAA			ENSMUSG00000006678	ENSMUSG00000007655	ENSMUSG00000006678	protein_coding	1		ENSMUSG00000034445	4	protein_coding
								1	TATAWAAR	mm10_ct_UserTrack_3545_ENSMUSG00000034457	14	21	+	8.86705	0.000332	1	TATAAAAT			ENSMUSG00000006699	ENSMUSG00000007656	ENSMUSG00000006699	protein_coding	1		ENSMUSG00000034457	1	protein_coding
								1	TATAWAAR	mm10_ct_UserTrack_3545_ENSMUSG00000034459	72	79	+	5.38728	0.00425	1	TTTAAAAA			ENSMUSG00000006705	ENSMUSG00000007659	ENSMUSG00000006705	protein_coding	4		ENSMUSG00000034459	4	protein_coding
								1	TATAWAAR	mm10_ct_UserTrack_3545_ENSMUSG00000034525	6	13	-	5.38728	0.00425	1	TACAAAAA			ENSMUSG00000006711	ENSMUSG00000007670	ENSMUSG00000006711	protein_coding	4		ENSMUSG00000034525	2	protein_coding
								1	TATAWAAR	mm10_ct_UserTrack_3545_ENSMUSG00000034532	13	20	+	6.84971	0.00128	1	TATAGATG			ENSMUSG00000006715	ENSMUSG00000007682	ENSMUSG00000006715	protein_coding	4		ENSMUSG00000034532	2	protein_coding
								1	TATAWAAR	mm10_ct_UserTrack_3545_ENSMUSG00000034563	71	78	-	5.38728	0.00425	1	CATAAAAA			ENSMUSG00000006717	ENSMUSG00000007721	ENSMUSG00000006717	protein_coding	1		ENSMUSG00000034563	5	protein_coding
								1	TATAWAAR	mm10_ct_UserTrack_3545_ENSMUSG00000034623	27	34	+	8.59538	0.000506	1	TATATGAG			ENSMUSG00000006720	ENSMUSG00000007739	ENSMUSG00000006720	protein_coding	3		ENSMUSG00000034623	6	protein_coding
								1	TATAWAAR	mm10_ct_UserTrack_3545_ENSMUSG00000034639	68	75	-	8.59538	0.000506	1	TATAAAGG			ENSMUSG00000006724	ENSMUSG00000007777	#N/A	protein_coding	NA		ENSMUSG00000034639	2	protein_coding
								1	TATAWAAR	mm10_ct_UserTrack_3545_ENSMUSG00000034660	50	57	-	8.10405	0.000953	1	TATAATAA			ENSMUSG00000006728	ENSMUSG00000007783	ENSMUSG00000006728	protein_coding	2		ENSMUSG00000034660	#N/A	#N/A
								1	TATAWAAR	mm10_ct_UserTrack_3545_ENSMUSG00000034689	87	94	-	7.07514	0.00119	1	TATAGGAG			ENSMUSG00000006731	ENSMUSG00000007805	ENSMUSG00000006731	protein_coding	4		ENSMUSG00000034689	6	protein_coding
								1	TATAWAAR	mm10_ct_UserTrack_3545_ENSMUSG00000034732	65	72	+	8.32948	0.000824	1	TATAAGAA			ENSMUSG00000006732	ENSMUSG00000007812	ENSMUSG00000006732	protein_coding	3		ENSMUSG00000034732	#N/A	#N/A
								1	TATAWAAR	mm10_ct_UserTrack_3545_ENSMUSG00000034757	6	13	-	5.65318	0.0035	1	AATAAAAG			ENSMUSG00000006736	ENSMUSG00000007815	ENSMUSG00000006736	protein_coding	2		ENSMUSG00000034757	3	protein_coding
								1	TATAWAAR	mm10_ct_UserTrack_3545_ENSMUSG00000034764	11	18	-	8.10405	0.000953	1	TATATTAA			ENSMUSG00000006740	ENSMUSG00000007817	ENSMUSG00000006740	protein_coding	1		ENSMUSG00000034764	4	lncRNA
								1	TATAWAAR	mm10_ct_UserTrack_3545_ENSMUSG00000034765	32	39	+	6.31214	0.00232	1	TATATGGG			ENSMUSG00000006763	ENSMUSG00000007827	ENSMUSG00000006763	protein_coding	4		ENSMUSG00000034765	1	protein_coding
								1	TATAWAAR	mm10_ct_UserTrack_3545_ENSMUSG00000034773	55	62	+	5.38728	0.00425	1	GATAAAAA			ENSMUSG00000006777	ENSMUSG00000007833	ENSMUSG00000006777	protein_coding	5		ENSMUSG00000034773	4	protein_coding
								1	TATAWAAR	mm10_ct_UserTrack_3545_ENSMUSG00000034825	70	77	+	10.8786	5.3e-05	0.988	TATAAAAG			ENSMUSG00000006782	ENSMUSG00000007836	ENSMUSG00000006782	protein_coding	2		ENSMUSG00000034825	#N/A	#N/A
								1	TATAWAAR	mm10_ct_UserTrack_3545_ENSMUSG00000034837	43	50	+	5.38728	0.00425	1	TTTAAAAA			ENSMUSG00000006784	ENSMUSG00000007837	ENSMUSG00000006784	protein_coding	5		ENSMUSG00000034837	#N/A	#N/A
								1	TATAWAAR	mm10_ct_UserTrack_3545_ENSMUSG00000034845	70	77	+	8.32948	0.000824	1	TATAAACA			ENSMUSG00000006800	ENSMUSG00000007850	ENSMUSG00000006800	protein_coding	1		ENSMUSG00000034845	#N/A	#N/A
								1	TATAWAAR	mm10_ct_UserTrack_3545_ENSMUSG00000034875	62	69	-	8.36994	0.000612	1	TATAAATG			ENSMUSG00000006818	ENSMUSG00000007867	ENSMUSG00000006818	protein_coding	4		ENSMUSG00000034875	1	protein_coding
								1	TATAWAAR	mm10_ct_UserTrack_3545_ENSMUSG00000034902	12	19	+	6.04624	0.00267	1	TATATCCA			ENSMUSG00000006850	ENSMUSG00000007872	ENSMUSG00000006850	protein_coding	2		ENSMUSG00000034902	1	protein_coding
								1	TATAWAAR	mm10_ct_UserTrack_3545_ENSMUSG00000034932	11	18	-	5.38728	0.00425	1	TAAAAAAA			ENSMUSG00000006906	ENSMUSG00000007880	ENSMUSG00000006906	protein_coding	4		ENSMUSG00000034932	5	protein_coding
								1	TATAWAAR	mm10_ct_UserTrack_3545_ENSMUSG00000034957	71	78	+	10.8786	5.3e-05	0.988	TATAAAAG			ENSMUSG00000006920	ENSMUSG00000007888	ENSMUSG00000006920	protein_coding	3		ENSMUSG00000034957	1	protein_coding
								1	TATAWAAR	mm10_ct_UserTrack_3545_ENSMUSG00000034968	39	46	+	5.65318	0.0035	1	TAGAAAAG			ENSMUSG00000006930	ENSMUSG00000007891	ENSMUSG00000006930	protein_coding	4		ENSMUSG00000034968	2	protein_coding
								1	TATAWAAR	mm10_ct_UserTrack_3545_ENSMUSG00000034994	71	78	+	10.8786	5.3e-05	0.988	TATAAAAG			ENSMUSG00000006931	ENSMUSG00000007892	ENSMUSG00000006931	protein_coding	1		ENSMUSG00000034994	3	protein_coding
								1	TATAWAAR	mm10_ct_UserTrack_3545_ENSMUSG00000035021	7	14	+	5.65318	0.0035	1	TGTAAAAG			ENSMUSG00000006932	ENSMUSG00000007907	ENSMUSG00000006932	protein_coding	2		ENSMUSG00000035021	4	protein_coding
								1	TATAWAAR	mm10_ct_UserTrack_3545_ENSMUSG00000035042	70	77	+	10.8786	5.3e-05	0.988	TATAAAAG			ENSMUSG00000006941	ENSMUSG00000007908	ENSMUSG00000006941	protein_coding	4		ENSMUSG00000035042	6	protein_coding
								1	TATAWAAR	mm10_ct_UserTrack_3545_ENSMUSG00000035085	77	84	-	7.57225	0.000997	1	TATAGAAC			ENSMUSG00000006958	ENSMUSG00000007944	ENSMUSG00000006958	protein_coding	2		ENSMUSG00000035085	6	protein_coding
								1	TATAWAAR	mm10_ct_UserTrack_3545_ENSMUSG00000035109	3	10	+	5.82081	0.00294	1	TATATTCA			ENSMUSG00000006998	ENSMUSG00000007950	ENSMUSG00000006998	protein_coding	4		ENSMUSG00000035109	4	protein_coding
								1	TATAWAAR	mm10_ct_UserTrack_3545_ENSMUSG00000035206	27	34	-	5.65318	0.0035	1	TAGAAAAG			ENSMUSG00000007021	ENSMUSG00000007987	#N/A	protein_coding	NA		ENSMUSG00000035206	4	protein_coding
								1	TATAWAAR	mm10_ct_UserTrack_3545_ENSMUSG00000035215	59	66	+	5.65318	0.0035	1	TAGAAAAG			ENSMUSG00000007029	ENSMUSG00000007989	ENSMUSG00000007029	protein_coding	6		ENSMUSG00000035215	2	protein_coding
								1	TATAWAAR	mm10_ct_UserTrack_3545_ENSMUSG00000035242	68	75	+	10.8786	5.3e-05	0.988	TATAAAAG			ENSMUSG00000007030	ENSMUSG00000008028	ENSMUSG00000007030	protein_coding	3		ENSMUSG00000035242	2	protein_coding
								1	TATAWAAR	mm10_ct_UserTrack_3545_ENSMUSG00000035262	71	78	-	5.28902	0.00439	1	TATAGCAC			ENSMUSG00000007033	ENSMUSG00000008035	ENSMUSG00000007033	protein_coding	6		ENSMUSG00000035262	1	protein_coding
								1	TATAWAAR	mm10_ct_UserTrack_3545_ENSMUSG00000035356	71	78	-	5.38728	0.00425	1	TATTTAAA			ENSMUSG00000007034	ENSMUSG00000008036	#N/A	protein_coding	NA		ENSMUSG00000035356	1	protein_coding
								1	TATAWAAR	mm10_ct_UserTrack_3545_ENSMUSG00000035370	92	99	-	8.36994	0.000612	1	TATATATG			ENSMUSG00000007035	ENSMUSG00000008090	ENSMUSG00000007035	protein_coding	4		ENSMUSG00000035370	4	protein_coding
								1	TATAWAAR	mm10_ct_UserTrack_3545_ENSMUSG00000035373	69	76	+	10.8786	5.3e-05	0.988	TATAAAAG			ENSMUSG00000007036	ENSMUSG00000008129	ENSMUSG00000007036	protein_coding	4		ENSMUSG00000035373	1	protein_coding
								1	TATAWAAR	mm10_ct_UserTrack_3545_ENSMUSG00000035385	70	77	+	5.65318	0.0035	1	AATAAAAG			ENSMUSG00000007038	ENSMUSG00000008136	ENSMUSG00000007038	protein_coding	2		ENSMUSG00000035385	1	protein_coding
								1	TATAWAAR	mm10_ct_UserTrack_3545_ENSMUSG00000035387	50	57	+	5.65318	0.0035	1	TACATAAG			ENSMUSG00000007039	ENSMUSG00000008140	ENSMUSG00000007039	protein_coding	1		ENSMUSG00000035387	5	protein_coding
								1	TATAWAAR	mm10_ct_UserTrack_3545_ENSMUSG00000035395	69	76	+	5.65318	0.0035	1	TATTTAAG			ENSMUSG00000007041	ENSMUSG00000008153	ENSMUSG00000007041	protein_coding	1		ENSMUSG00000035395	#N/A	#N/A
								1	TATAWAAR	mm10_ct_UserTrack_3545_ENSMUSG00000035407	20	27	-	6.80925	0.00163	1	TATAGGAA			ENSMUSG00000007050	ENSMUSG00000008167	ENSMUSG00000007050	protein_coding	4		ENSMUSG00000035407	1	protein_coding
								1	TATAWAAR	mm10_ct_UserTrack_3545_ENSMUSG00000035427	46	53	-	6.31214	0.00232	1	TATATCCG			ENSMUSG00000007080	ENSMUSG00000008200	ENSMUSG00000007080	protein_coding	2		ENSMUSG00000035427	1	protein_coding
								1	TATAWAAR	mm10_ct_UserTrack_3545_ENSMUSG00000035458	69	76	+	5.59538	0.00356	1	TATATTTA			ENSMUSG00000007097	ENSMUSG00000008206	ENSMUSG00000007097	protein_coding	3		ENSMUSG00000035458	1	protein_coding
								1	TATAWAAR	mm10_ct_UserTrack_3545_ENSMUSG00000035491	45	52	+	8.32948	0.000824	1	TATAAGAA			ENSMUSG00000007107	ENSMUSG00000008226	ENSMUSG00000007107	protein_coding	6		ENSMUSG00000035491	6	protein_coding
								1	TATAWAAR	mm10_ct_UserTrack_3545_ENSMUSG00000035530	71	78	+	10.8786	5.3e-05	0.988	TATATAAG			ENSMUSG00000007122	ENSMUSG00000008301	ENSMUSG00000007122	protein_coding	5		ENSMUSG00000035530	3	protein_coding
								1	TATAWAAR	mm10_ct_UserTrack_3545_ENSMUSG00000035575	41	48	+	5.65318	0.0035	1	TAGAAAAG			ENSMUSG00000007207	ENSMUSG00000008305	ENSMUSG00000007207	protein_coding	2		ENSMUSG00000035575	2	protein_coding
								1	TATAWAAR	mm10_ct_UserTrack_3545_ENSMUSG00000035578	54	61	+	5.38728	0.00425	1	TAAAAAAA			ENSMUSG00000007216	ENSMUSG00000008307	ENSMUSG00000007216	protein_coding	3		ENSMUSG00000035578	4	protein_coding
								1	TATAWAAR	mm10_ct_UserTrack_3545_ENSMUSG00000035626	13	20	+	6.58382	0.00205	1	TATACTAA			ENSMUSG00000007279	ENSMUSG00000008318	ENSMUSG00000007279	protein_coding	6		ENSMUSG00000035626	5	protein_coding
								1	TATAWAAR	mm10_ct_UserTrack_3545_ENSMUSG00000035632	31	38	+	6.08671	0.0025	1	TATATTCG			ENSMUSG00000007338	ENSMUSG00000008333	ENSMUSG00000007338	protein_coding	2		ENSMUSG00000035632	2	protein_coding
								1	TATAWAAR	mm10_ct_UserTrack_3545_ENSMUSG00000035678	70	77	+	6.80925	0.00163	1	TATAAAGC			ENSMUSG00000007379	ENSMUSG00000008373	ENSMUSG00000007379	protein_coding	2		ENSMUSG00000035678	1	protein_coding
								1	TATAWAAR	mm10_ct_UserTrack_3545_ENSMUSG00000035694	14	21	-	5.65318	0.0035	1	AATAAAAG			ENSMUSG00000007411	ENSMUSG00000008384	ENSMUSG00000007411	protein_coding	2		ENSMUSG00000035694	4	protein_coding
								1	TATAWAAR	mm10_ct_UserTrack_3545_ENSMUSG00000035726	29	36	-	5.38728	0.00425	1	TTTAAAAA			ENSMUSG00000007415	ENSMUSG00000008393	ENSMUSG00000007415	protein_coding	4		ENSMUSG00000035726	3	protein_coding
								1	TATAWAAR	mm10_ct_UserTrack_3545_ENSMUSG00000035745	94	101	-	7.07514	0.00119	1	TATAGAGG			ENSMUSG00000007440	ENSMUSG00000008398	ENSMUSG00000007440	protein_coding	4		ENSMUSG00000035745	5	protein_coding
								1	TATAWAAR	mm10_ct_UserTrack_3545_ENSMUSG00000035775	71	78	+	10.8786	5.3e-05	0.988	TATAAAAG			ENSMUSG00000007457	ENSMUSG00000008429	#N/A	protein_coding	NA		ENSMUSG00000035775	1	protein_coding
								1	TATAWAAR	mm10_ct_UserTrack_3545_ENSMUSG00000035783	70	77	+	9.09249	0.000267	1	TATATAAC			ENSMUSG00000007458	ENSMUSG00000008435	ENSMUSG00000007458	protein_coding	2		ENSMUSG00000035783	1	protein_coding
								1	TATAWAAR	mm10_ct_UserTrack_3545_ENSMUSG00000035799	69	76	+	8.59538	0.000506	1	TATAAGAG			ENSMUSG00000007476	ENSMUSG00000008438	ENSMUSG00000007476	protein_coding	2		ENSMUSG00000035799	1	protein_coding
								1	TATAWAAR	mm10_ct_UserTrack_3545_ENSMUSG00000035868	10	17	+	5.65318	0.0035	1	TAGAAAAG			ENSMUSG00000007480	ENSMUSG00000008450	#N/A	protein_coding	NA		ENSMUSG00000035868	2	protein_coding
								1	TATAWAAR	mm10_ct_UserTrack_3545_ENSMUSG00000035929	73	80	+	6.58382	0.00205	1	TATAAAGT			ENSMUSG00000007564	ENSMUSG00000008461	ENSMUSG00000007564	protein_coding	1		ENSMUSG00000035929	2	protein_coding
								1	TATAWAAR	mm10_ct_UserTrack_3545_ENSMUSG00000035948	86	93	+	6.58382	0.00205	1	TATAAACT			ENSMUSG00000007570	ENSMUSG00000008475	ENSMUSG00000007570	protein_coding	2		ENSMUSG00000035948	1	protein_coding
								1	TATAWAAR	mm10_ct_UserTrack_3545_ENSMUSG00000036040	71	78	+	8.59538	0.000506	1	TATAAAGG			ENSMUSG00000007589	ENSMUSG00000008482	ENSMUSG00000007589	protein_coding	3		ENSMUSG00000036040	1	protein_coding
								1	TATAWAAR	mm10_ct_UserTrack_3545_ENSMUSG00000036061	71	78	-	5.65318	0.0035	1	TAAATAAG			ENSMUSG00000007591	ENSMUSG00000008489	ENSMUSG00000007591	protein_coding	6		ENSMUSG00000036061	3	protein_coding
								1	TATAWAAR	mm10_ct_UserTrack_3545_ENSMUSG00000036144	22	29	-	8.10405	0.000953	1	TATAAATA			ENSMUSG00000007594	ENSMUSG00000008496	#N/A	protein_coding	NA		ENSMUSG00000036144	1	protein_coding
								1	TATAWAAR	mm10_ct_UserTrack_3545_ENSMUSG00000036169	69	76	+	10.6127	0.000118	1	TATATAAA			ENSMUSG00000007603	ENSMUSG00000008540	ENSMUSG00000007603	protein_coding	3		ENSMUSG00000036169	#N/A	#N/A
								1	TATAWAAR	mm10_ct_UserTrack_3545_ENSMUSG00000036181	72	79	+	8.32948	0.000824	1	TATATACA			ENSMUSG00000007610	ENSMUSG00000008575	ENSMUSG00000007610	protein_coding	3		ENSMUSG00000036181	1	protein_coding
								1	TATAWAAR	mm10_ct_UserTrack_3545_ENSMUSG00000036192	68	75	-	4.79191	0.00487	1	TATACGCG			ENSMUSG00000007613	ENSMUSG00000008604	ENSMUSG00000007613	protein_coding	2		ENSMUSG00000036192	1	protein_coding
								1	TATAWAAR	mm10_ct_UserTrack_3545_ENSMUSG00000036211	69	76	+	10.8786	5.3e-05	0.988	TATATAAG			ENSMUSG00000007617	ENSMUSG00000008668	ENSMUSG00000007617	protein_coding	1		ENSMUSG00000036211	4	protein_coding
								1	TATAWAAR	mm10_ct_UserTrack_3545_ENSMUSG00000036309	71	78	+	10.8786	5.3e-05	0.988	TATAAAAG			ENSMUSG00000007646	ENSMUSG00000008682	ENSMUSG00000007646	protein_coding	4		ENSMUSG00000036309	3	protein_coding
								1	TATAWAAR	mm10_ct_UserTrack_3545_ENSMUSG00000036362	69	76	+	8.32948	0.000824	1	TATAAGAA			ENSMUSG00000007653	ENSMUSG00000008683	ENSMUSG00000007653	protein_coding	1		ENSMUSG00000036362	1	protein_coding
								1	TATAWAAR	mm10_ct_UserTrack_3545_ENSMUSG00000036422	71	78	+	8.32948	0.000824	1	TATAAAGA			ENSMUSG00000007655	ENSMUSG00000008690	ENSMUSG00000007655	protein_coding	1		ENSMUSG00000036422	3	protein_coding
								1	TATAWAAR	mm10_ct_UserTrack_3545_ENSMUSG00000036461	70	77	+	8.59538	0.000506	1	TATAAAGG			ENSMUSG00000007656	ENSMUSG00000008734	ENSMUSG00000007656	protein_coding	2		ENSMUSG00000036461	1	protein_coding
								1	TATAWAAR	mm10_ct_UserTrack_3545_ENSMUSG00000036478	70	77	+	8.86705	0.000332	1	TATAAAAT			ENSMUSG00000007659	ENSMUSG00000008763	ENSMUSG00000007659	protein_coding	4		ENSMUSG00000036478	#N/A	#N/A
								1	TATAWAAR	mm10_ct_UserTrack_3545_ENSMUSG00000036480	85	92	+	6.80925	0.00163	1	TATAGGAA			ENSMUSG00000007670	ENSMUSG00000008813	ENSMUSG00000007670	protein_coding	3		ENSMUSG00000036480	4	protein_coding
								1	TATAWAAR	mm10_ct_UserTrack_3545_ENSMUSG00000036564	71	78	+	9.09249	0.000267	1	TATAAAAC			ENSMUSG00000007682	ENSMUSG00000008822	ENSMUSG00000007682	protein_coding	4		ENSMUSG00000036564	2	protein_coding
								1	TATAWAAR	mm10_ct_UserTrack_3545_ENSMUSG00000036596	9	16	-	5.65318	0.0035	1	GATAAAAG			ENSMUSG00000007721	ENSMUSG00000008843	ENSMUSG00000007721	protein_coding	4		ENSMUSG00000036596	1	protein_coding
								1	TATAWAAR	mm10_ct_UserTrack_3545_ENSMUSG00000036598	87	94	+	8.32948	0.000824	1	TATAAACA			ENSMUSG00000007739	ENSMUSG00000008855	ENSMUSG00000007739	protein_coding	4		ENSMUSG00000036598	4	protein_coding
								1	TATAWAAR	mm10_ct_UserTrack_3545_ENSMUSG00000036699	71	78	+	5.65318	0.0035	1	GATAAAAG			ENSMUSG00000007777	ENSMUSG00000008859	ENSMUSG00000007777	protein_coding	4		ENSMUSG00000036699	#N/A	#N/A
								1	TATAWAAR	mm10_ct_UserTrack_3545_ENSMUSG00000036752	72	79	+	10.6127	0.000118	1	TATATAAA			ENSMUSG00000007783	ENSMUSG00000008892	ENSMUSG00000007783	protein_coding	4		ENSMUSG00000036752	5	protein_coding
								1	TATAWAAR	mm10_ct_UserTrack_3545_ENSMUSG00000036826	90	97	+	5.65318	0.0035	1	TATGTAAG			ENSMUSG00000007805	ENSMUSG00000008958	ENSMUSG00000007805	protein_coding	1		ENSMUSG00000036826	2	protein_coding
								1	TATAWAAR	mm10_ct_UserTrack_3545_ENSMUSG00000036858	25	32	+	5.38728	0.00425	1	TATTTAAA			ENSMUSG00000007812	ENSMUSG00000008976	ENSMUSG00000007812	protein_coding	2		ENSMUSG00000036858	#N/A	#N/A
								1	TATAWAAR	mm10_ct_UserTrack_3545_ENSMUSG00000036904	69	76	+	8.10405	0.000953	1	TATAAATA			ENSMUSG00000007815	ENSMUSG00000008999	ENSMUSG00000007815	protein_coding	2		ENSMUSG00000036904	1	protein_coding
								1	TATAWAAR	mm10_ct_UserTrack_3545_ENSMUSG00000036915	73	80	-	8.36994	0.000612	1	TATAAATG			ENSMUSG00000007817	ENSMUSG00000009013	ENSMUSG00000007817	protein_coding	1		ENSMUSG00000036915	1	protein_coding
								1	TATAWAAR	mm10_ct_UserTrack_3545_ENSMUSG00000036928	94	101	-	5.38728	0.00425	1	TAGAAAAA			ENSMUSG00000007827	ENSMUSG00000009030	ENSMUSG00000007827	protein_coding	2		ENSMUSG00000036928	4	protein_coding
								1	TATAWAAR	mm10_ct_UserTrack_3545_ENSMUSG00000036931	73	80	+	5.38728	0.00425	1	TTTAAAAA			ENSMUSG00000007833	ENSMUSG00000009035	ENSMUSG00000007833	protein_coding	2		ENSMUSG00000036931	1	protein_coding
								1	TATAWAAR	mm10_ct_UserTrack_3545_ENSMUSG00000036949	27	34	+	8.32948	0.000824	1	TATAAAGA			ENSMUSG00000007836	ENSMUSG00000009070	ENSMUSG00000007836	protein_coding	2		ENSMUSG00000036949	5	protein_coding
								1	TATAWAAR	mm10_ct_UserTrack_3545_ENSMUSG00000036968	65	72	-	5.38728	0.00425	1	TAAAAAAA			ENSMUSG00000007837	ENSMUSG00000009073	ENSMUSG00000007837	protein_coding	4		ENSMUSG00000036968	1	protein_coding
								1	TATAWAAR	mm10_ct_UserTrack_3545_ENSMUSG00000037025	16	23	-	5.38728	0.00425	1	TAAAAAAA			ENSMUSG00000007850	ENSMUSG00000009076	ENSMUSG00000007850	protein_coding	2		ENSMUSG00000037025	#N/A	#N/A
								1	TATAWAAR	mm10_ct_UserTrack_3545_ENSMUSG00000037033	22	29	+	6.04624	0.00267	1	TATATGCA			ENSMUSG00000007867	ENSMUSG00000009079	ENSMUSG00000007867	protein_coding	4		ENSMUSG00000037033	4	protein_coding
								1	TATAWAAR	mm10_ct_UserTrack_3545_ENSMUSG00000037035	19	26	-	5.65318	0.0035	1	TAAAAAAG			ENSMUSG00000007872	ENSMUSG00000009090	ENSMUSG00000007872	protein_coding	1		ENSMUSG00000037035	2	protein_coding
								1	TATAWAAR	mm10_ct_UserTrack_3545_ENSMUSG00000037070	33	40	-	4.79191	0.00487	1	TATACGCG			ENSMUSG00000007880	ENSMUSG00000009092	ENSMUSG00000007880	protein_coding	2		ENSMUSG00000037070	2	protein_coding
								1	TATAWAAR	mm10_ct_UserTrack_3545_ENSMUSG00000037098	6	13	-	8.59538	0.000506	1	TATAAAGG			ENSMUSG00000007888	ENSMUSG00000009093	ENSMUSG00000007888	protein_coding	5		ENSMUSG00000037098	4	protein_coding
								1	TATAWAAR	mm10_ct_UserTrack_3545_ENSMUSG00000037140	89	96	-	5.38728	0.00425	1	TAGAAAAA			ENSMUSG00000007891	ENSMUSG00000009108	ENSMUSG00000007891	protein_coding	2		ENSMUSG00000037140	2	protein_coding
								1	TATAWAAR	mm10_ct_UserTrack_3545_ENSMUSG00000037167	25	32	-	5.65318	0.0035	1	TACATAAG			ENSMUSG00000007892	ENSMUSG00000009112	ENSMUSG00000007892	protein_coding	2		ENSMUSG00000037167	6	protein_coding
								1	TATAWAAR	mm10_ct_UserTrack_3545_ENSMUSG00000037171	71	78	+	6.31214	0.00232	1	TATAAGGG			ENSMUSG00000007907	ENSMUSG00000009114	ENSMUSG00000007907	protein_coding	6		ENSMUSG00000037171	#N/A	#N/A
								1	TATAWAAR	mm10_ct_UserTrack_3545_ENSMUSG00000037174	70	77	+	8.10405	0.000953	1	TATAAATA			ENSMUSG00000007908	ENSMUSG00000009115	ENSMUSG00000007908	protein_coding	4		ENSMUSG00000037174	4	protein_coding
								1	TATAWAAR	mm10_ct_UserTrack_3545_ENSMUSG00000037307	84	91	-	6.08671	0.0025	1	TATATGTG			ENSMUSG00000007944	ENSMUSG00000009145	ENSMUSG00000007944	protein_coding	3		ENSMUSG00000037307	6	protein_coding
								1	TATAWAAR	mm10_ct_UserTrack_3545_ENSMUSG00000037344	69	76	-	6.80925	0.00163	1	TATAAACC			ENSMUSG00000007946	ENSMUSG00000009207	#N/A	protein_coding	NA		ENSMUSG00000037344	1	protein_coding
								1	TATAWAAR	mm10_ct_UserTrack_3545_ENSMUSG00000037362	69	76	+	9.09249	0.000267	1	TATAAAAC			ENSMUSG00000007950	ENSMUSG00000009248	ENSMUSG00000007950	protein_coding	4		ENSMUSG00000037362	2	protein_coding
								1	TATAWAAR	mm10_ct_UserTrack_3545_ENSMUSG00000037366	72	79	-	5.06358	0.00465	1	TATAGTAC			ENSMUSG00000007987	ENSMUSG00000009281	ENSMUSG00000007987	protein_coding	4		ENSMUSG00000037366	4	protein_coding
								1	TATAWAAR	mm10_ct_UserTrack_3545_ENSMUSG00000037370	69	76	+	5.65318	0.0035	1	TATTAAAG			ENSMUSG00000007989	ENSMUSG00000009291	ENSMUSG00000007989	protein_coding	1		ENSMUSG00000037370	3	protein_coding
								1	TATAWAAR	mm10_ct_UserTrack_3545_ENSMUSG00000037405	69	76	+	10.8786	5.3e-05	0.988	TATAAAAG			ENSMUSG00000008028	ENSMUSG00000009293	ENSMUSG00000008028	protein_coding	5		ENSMUSG00000037405	1	protein_coding
								1	TATAWAAR	mm10_ct_UserTrack_3545_ENSMUSG00000037406	50	57	-	8.59538	0.000506	1	TATAAAGG			ENSMUSG00000008035	ENSMUSG00000009376	ENSMUSG00000008035	protein_coding	2		ENSMUSG00000037406	1	protein_coding
								1	TATAWAAR	mm10_ct_UserTrack_3545_ENSMUSG00000037411	71	78	+	8.59538	0.000506	1	TATAAAGG			ENSMUSG00000008036	ENSMUSG00000009378	ENSMUSG00000008036	protein_coding	4		ENSMUSG00000037411	1	protein_coding
								1	TATAWAAR	mm10_ct_UserTrack_3545_ENSMUSG00000037428	67	74	-	8.59538	0.000506	1	TATAAAGG			ENSMUSG00000008090	ENSMUSG00000009406	ENSMUSG00000008090	protein_coding	3		ENSMUSG00000037428	#N/A	#N/A
								1	TATAWAAR	mm10_ct_UserTrack_3545_ENSMUSG00000037434	69	76	-	5.38728	0.00425	1	TACAAAAA			ENSMUSG00000008129	ENSMUSG00000009418	ENSMUSG00000008129	protein_coding	4		ENSMUSG00000037434	3	protein_coding
								1	TATAWAAR	mm10_ct_UserTrack_3545_ENSMUSG00000037440	69	76	+	10.8786	5.3e-05	0.988	TATAAAAG			ENSMUSG00000008136	ENSMUSG00000009470	ENSMUSG00000008136	protein_coding	1		ENSMUSG00000037440	1	protein_coding
								1	TATAWAAR	mm10_ct_UserTrack_3545_ENSMUSG00000037458	71	78	+	8.10405	0.000953	1	TATAAATA			ENSMUSG00000008140	ENSMUSG00000009535	ENSMUSG00000008140	protein_coding	3		ENSMUSG00000037458	2	protein_coding
								1	TATAWAAR	mm10_ct_UserTrack_3545_ENSMUSG00000037526	64	71	+	5.38728	0.00425	1	GATAAAAA			ENSMUSG00000008153	ENSMUSG00000009545	ENSMUSG00000008153	protein_coding	3		ENSMUSG00000037526	2	protein_coding
								1	TATAWAAR	mm10_ct_UserTrack_3545_ENSMUSG00000037568	31	38	-	6.08671	0.0025	1	TATAACTG			ENSMUSG00000008167	ENSMUSG00000009549	ENSMUSG00000008167	protein_coding	4		ENSMUSG00000037568	5	protein_coding
								1	TATAWAAR	mm10_ct_UserTrack_3545_ENSMUSG00000037573	69	76	+	9.09249	0.000267	1	TATAAAAC			ENSMUSG00000008193	ENSMUSG00000009555	#N/A	protein_coding	NA		ENSMUSG00000037573	3	protein_coding
								1	TATAWAAR	mm10_ct_UserTrack_3545_ENSMUSG00000037580	71	78	+	5.38728	0.00425	1	CATAAAAA			ENSMUSG00000008200	ENSMUSG00000009563	ENSMUSG00000008200	protein_coding	3		ENSMUSG00000037580	1	protein_coding
								1	TATAWAAR	mm10_ct_UserTrack_3545_ENSMUSG00000037583	71	78	+	8.10405	0.000953	1	TATAAATA			ENSMUSG00000008206	ENSMUSG00000009569	ENSMUSG00000008206	protein_coding	1		ENSMUSG00000037583	2	protein_coding
								1	TATAWAAR	mm10_ct_UserTrack_3545_ENSMUSG00000037593	48	55	-	5.82081	0.00294	1	TATAAGTA			ENSMUSG00000008226	ENSMUSG00000009575	ENSMUSG00000008226	protein_coding	3		ENSMUSG00000037593	3	protein_coding
								1	TATAWAAR	mm10_ct_UserTrack_3545_ENSMUSG00000037600	3	10	+	5.28902	0.00439	1	TATAGAGC			ENSMUSG00000008301	ENSMUSG00000009585	ENSMUSG00000008301	protein_coding	2		ENSMUSG00000037600	2	protein_coding
								1	TATAWAAR	mm10_ct_UserTrack_3545_ENSMUSG00000037605	22	29	+	5.38728	0.00425	1	TAAATAAA			ENSMUSG00000008305	ENSMUSG00000009588	ENSMUSG00000008305	protein_coding	1		ENSMUSG00000037605	#N/A	#N/A
								1	TATAWAAR	mm10_ct_UserTrack_3545_ENSMUSG00000037610	90	97	-	5.65318	0.0035	1	TTTAAAAG			ENSMUSG00000008307	ENSMUSG00000009596	ENSMUSG00000008307	protein_coding	6		ENSMUSG00000037610	#N/A	#N/A
								1	TATAWAAR	mm10_ct_UserTrack_3545_ENSMUSG00000037640	55	62	+	4.79191	0.00487	1	TATAGCGG			ENSMUSG00000008318	ENSMUSG00000009614	ENSMUSG00000008318	protein_coding	1		ENSMUSG00000037640	3	protein_coding
								1	TATAWAAR	mm10_ct_UserTrack_3545_ENSMUSG00000037664	71	78	+	8.59538	0.000506	1	TATAAAGG			ENSMUSG00000008333	ENSMUSG00000009630	ENSMUSG00000008333	protein_coding	3		ENSMUSG00000037664	1	protein_coding
								1	TATAWAAR	mm10_ct_UserTrack_3545_ENSMUSG00000037697	72	79	+	6.58382	0.00205	1	TATAAAGT			ENSMUSG00000008348	ENSMUSG00000009633	#N/A	protein_coding	NA		ENSMUSG00000037697	5	protein_coding
								1	TATAWAAR	mm10_ct_UserTrack_3545_ENSMUSG00000037706	70	77	+	8.32948	0.000824	1	TATAAAGA			ENSMUSG00000008373	ENSMUSG00000009640	ENSMUSG00000008373	protein_coding	3		ENSMUSG00000037706	1	protein_coding
								1	TATAWAAR	mm10_ct_UserTrack_3545_ENSMUSG00000037730	56	63	+	6.80925	0.00163	1	TATATGAC			ENSMUSG00000008384	ENSMUSG00000009647	ENSMUSG00000008384	protein_coding	1		ENSMUSG00000037730	3	protein_coding
								1	TATAWAAR	mm10_ct_UserTrack_3545_ENSMUSG00000037736	63	70	-	5.38728	0.00425	1	TAAAAAAA			ENSMUSG00000008393	ENSMUSG00000009670	ENSMUSG00000008393	protein_coding	2		ENSMUSG00000037736	5	protein_coding
								1	TATAWAAR	mm10_ct_UserTrack_3545_ENSMUSG00000037738	14	21	-	8.10405	0.000953	1	TATAATAA			ENSMUSG00000008398	ENSMUSG00000009681	ENSMUSG00000008398	protein_coding	1		ENSMUSG00000037738	5	protein_coding
								1	TATAWAAR	mm10_ct_UserTrack_3545_ENSMUSG00000037742	71	78	+	10.8786	5.3e-05	0.988	TATATAAG			ENSMUSG00000008429	ENSMUSG00000009687	ENSMUSG00000008429	protein_coding	6		ENSMUSG00000037742	2	protein_coding
								1	TATAWAAR	mm10_ct_UserTrack_3545_ENSMUSG00000037784	1	8	+	5.38728	0.00425	1	TCTAAAAA			ENSMUSG00000008435	ENSMUSG00000009733	ENSMUSG00000008435	protein_coding	1		ENSMUSG00000037784	1	protein_coding
								1	TATAWAAR	mm10_ct_UserTrack_3545_ENSMUSG00000037847	69	76	+	5.65318	0.0035	1	TATGAAAG			ENSMUSG00000008438	ENSMUSG00000009739	ENSMUSG00000008438	protein_coding	6		ENSMUSG00000037847	5	protein_coding
								1	TATAWAAR	mm10_ct_UserTrack_3545_ENSMUSG00000037857	67	74	-	6.08671	0.0025	1	TATATCTG			ENSMUSG00000008450	ENSMUSG00000009772	ENSMUSG00000008450	protein_coding	2		ENSMUSG00000037857	2	protein_coding
								1	TATAWAAR	mm10_ct_UserTrack_3545_ENSMUSG00000037868	31	38	+	6.31214	0.00232	1	TATATGGG			ENSMUSG00000008461	ENSMUSG00000009828	ENSMUSG00000008461	protein_coding	4		ENSMUSG00000037868	1	protein_coding
								1	TATAWAAR	mm10_ct_UserTrack_3545_ENSMUSG00000037894	70	77	+	8.59538	0.000506	1	TATAAAGG			ENSMUSG00000008475	ENSMUSG00000009863	ENSMUSG00000008475	protein_coding	2		ENSMUSG00000037894	3	protein_coding
								1	TATAWAAR	mm10_ct_UserTrack_3545_ENSMUSG00000037913	64	71	-	8.32948	0.000824	1	TATAAACA			ENSMUSG00000008482	ENSMUSG00000009894	ENSMUSG00000008482	protein_coding	6		ENSMUSG00000037913	6	protein_coding
								1	TATAWAAR	mm10_ct_UserTrack_3545_ENSMUSG00000037921	70	77	+	10.8786	5.3e-05	0.988	TATAAAAG			ENSMUSG00000008489	ENSMUSG00000009905	ENSMUSG00000008489	protein_coding	1		ENSMUSG00000037921	4	protein_coding
								1	TATAWAAR	mm10_ct_UserTrack_3545_ENSMUSG00000037940	69	76	+	8.10405	0.000953	1	TATAAATA			ENSMUSG00000008496	ENSMUSG00000009907	ENSMUSG00000008496	protein_coding	4		ENSMUSG00000037940	5	protein_coding
								1	TATAWAAR	mm10_ct_UserTrack_3545_ENSMUSG00000037958	59	66	+	7.07514	0.00119	1	TATACACG			ENSMUSG00000008540	ENSMUSG00000009927	ENSMUSG00000008540	protein_coding	2		ENSMUSG00000037958	5	protein_coding
								1	TATAWAAR	mm10_ct_UserTrack_3545_ENSMUSG00000038015	69	76	+	8.59538	0.000506	1	TATAAGAG			ENSMUSG00000008575	ENSMUSG00000009941	ENSMUSG00000008575	protein_coding	1		ENSMUSG00000038015	6	protein_coding
								1	TATAWAAR	mm10_ct_UserTrack_3545_ENSMUSG00000038045	62	69	-	8.32948	0.000824	1	TATAAAGA			ENSMUSG00000008604	ENSMUSG00000009995	ENSMUSG00000008604	protein_coding	3		ENSMUSG00000038045	#N/A	#N/A
								1	TATAWAAR	mm10_ct_UserTrack_3545_ENSMUSG00000038060	1	8	-	5.65318	0.0035	1	TCTAAAAG			ENSMUSG00000008668	ENSMUSG00000010021	ENSMUSG00000008668	protein_coding	2		ENSMUSG00000038060	4	protein_coding
								1	TATAWAAR	mm10_ct_UserTrack_3545_ENSMUSG00000038069	70	77	+	10.8786	5.3e-05	0.988	TATAAAAG			ENSMUSG00000008682	ENSMUSG00000010025	ENSMUSG00000008682	protein_coding	1		ENSMUSG00000038069	5	protein_coding
								1	TATAWAAR	mm10_ct_UserTrack_3545_ENSMUSG00000038151	70	77	+	5.65318	0.0035	1	TAGAAAAG			ENSMUSG00000008683	ENSMUSG00000010044	ENSMUSG00000008683	protein_coding	2		ENSMUSG00000038151	1	protein_coding
								1	TATAWAAR	mm10_ct_UserTrack_3545_ENSMUSG00000038152	69	76	+	5.38728	0.00425	1	TATGTAAA			ENSMUSG00000008690	ENSMUSG00000010045	ENSMUSG00000008690	protein_coding	3		ENSMUSG00000038152	2	lncRNA
								1	TATAWAAR	mm10_ct_UserTrack_3545_ENSMUSG00000038155	19	26	-	6.31214	0.00232	1	TATAAGGG			ENSMUSG00000008730	ENSMUSG00000010047	#N/A	protein_coding	NA		ENSMUSG00000038155	1	protein_coding
								1	TATAWAAR	mm10_ct_UserTrack_3545_ENSMUSG00000038175	69	76	+	10.8786	5.3e-05	0.988	TATAAAAG			ENSMUSG00000008734	ENSMUSG00000010048	ENSMUSG00000008734	protein_coding	3		ENSMUSG00000038175	1	protein_coding
								1	TATAWAAR	mm10_ct_UserTrack_3545_ENSMUSG00000038178	72	79	+	5.65318	0.0035	1	AATAAAAG			ENSMUSG00000008763	ENSMUSG00000010051	ENSMUSG00000008763	protein_coding	3		ENSMUSG00000038178	4	protein_coding
								1	TATAWAAR	mm10_ct_UserTrack_3545_ENSMUSG00000038204	14	21	-	8.59538	0.000506	1	TATATGAG			ENSMUSG00000008813	ENSMUSG00000010054	ENSMUSG00000008813	protein_coding	6		ENSMUSG00000038204	#N/A	#N/A
								1	TATAWAAR	mm10_ct_UserTrack_3545_ENSMUSG00000038215	92	99	+	5.38728	0.00425	1	TCTAAAAA			ENSMUSG00000008822	ENSMUSG00000010057	ENSMUSG00000008822	protein_coding	4		ENSMUSG00000038215	4	protein_coding
								1	TATAWAAR	mm10_ct_UserTrack_3545_ENSMUSG00000038233	93	100	-	5.65318	0.0035	1	AATAAAAG			ENSMUSG00000008843	ENSMUSG00000010064	ENSMUSG00000008843	protein_coding	6		ENSMUSG00000038233	1	protein_coding
								1	TATAWAAR	mm10_ct_UserTrack_3545_ENSMUSG00000038239	31	38	+	6.08671	0.0025	1	TATAATGG			ENSMUSG00000008855	ENSMUSG00000010066	ENSMUSG00000008855	protein_coding	2		ENSMUSG00000038239	#N/A	#N/A
								1	TATAWAAR	mm10_ct_UserTrack_3545_ENSMUSG00000038242	18	25	-	5.38728	0.00425	1	TATGAAAA			ENSMUSG00000008859	ENSMUSG00000010067	ENSMUSG00000008859	protein_coding	2		ENSMUSG00000038242	4	protein_coding
								1	TATAWAAR	mm10_ct_UserTrack_3545_ENSMUSG00000038264	1	8	+	5.65318	0.0035	1	TAGAAAAG			ENSMUSG00000008892	ENSMUSG00000010080	ENSMUSG00000008892	protein_coding	4		ENSMUSG00000038264	3	protein_coding
								1	TATAWAAR	mm10_ct_UserTrack_3545_ENSMUSG00000038300	72	79	+	10.8786	5.3e-05	0.988	TATAAAAG			ENSMUSG00000008958	ENSMUSG00000010086	ENSMUSG00000008958	protein_coding	3		ENSMUSG00000038300	6	protein_coding
								1	TATAWAAR	mm10_ct_UserTrack_3545_ENSMUSG00000038370	71	78	+	10.8786	5.3e-05	0.988	TATAAAAG			ENSMUSG00000008976	ENSMUSG00000010095	ENSMUSG00000008976	protein_coding	3		ENSMUSG00000038370	3	protein_coding
								1	TATAWAAR	mm10_ct_UserTrack_3545_ENSMUSG00000038393	71	78	+	10.8786	5.3e-05	0.988	TATATAAG			ENSMUSG00000008999	ENSMUSG00000010097	ENSMUSG00000008999	protein_coding	1		ENSMUSG00000038393	2	protein_coding
								1	TATAWAAR	mm10_ct_UserTrack_3545_ENSMUSG00000038408	61	68	+	6.58382	0.00205	1	TATAAACT			ENSMUSG00000009013	ENSMUSG00000010110	ENSMUSG00000009013	protein_coding	5		ENSMUSG00000038408	5	lncRNA
								1	TATAWAAR	mm10_ct_UserTrack_3545_ENSMUSG00000038418	16	23	-	6.31214	0.00232	1	TATATGGG			ENSMUSG00000009030	ENSMUSG00000010136	ENSMUSG00000009030	protein_coding	2		ENSMUSG00000038418	1	protein_coding
								1	TATAWAAR	mm10_ct_UserTrack_3545_ENSMUSG00000038446	1	8	-	5.38728	0.00425	1	TTTAAAAA			ENSMUSG00000009035	ENSMUSG00000010154	ENSMUSG00000009035	protein_coding	1		ENSMUSG00000038446	3	protein_coding
								1	TATAWAAR	mm10_ct_UserTrack_3545_ENSMUSG00000038486	23	30	+	5.65318	0.0035	1	TAAAAAAG			ENSMUSG00000009070	ENSMUSG00000010175	ENSMUSG00000009070	protein_coding	5		ENSMUSG00000038486	2	protein_coding
								1	TATAWAAR	mm10_ct_UserTrack_3545_ENSMUSG00000038496	57	64	-	6.80925	0.00163	1	TATAGGAA			ENSMUSG00000009073	ENSMUSG00000010205	ENSMUSG00000009073	protein_coding	4		ENSMUSG00000038496	1	protein_coding
								1	TATAWAAR	mm10_ct_UserTrack_3545_ENSMUSG00000038508	69	76	+	8.59538	0.000506	1	TATAAAGG			ENSMUSG00000009075	ENSMUSG00000010277	#N/A	protein_coding	NA		ENSMUSG00000038508	1	protein_coding
								1	TATAWAAR	mm10_ct_UserTrack_3545_ENSMUSG00000038517	2	9	+	5.38728	0.00425	1	TAAAAAAA			ENSMUSG00000009076	ENSMUSG00000010290	ENSMUSG00000009076	protein_coding	4		ENSMUSG00000038517	2	protein_coding
								1	TATAWAAR	mm10_ct_UserTrack_3545_ENSMUSG00000038518	8	15	+	10.8786	5.3e-05	0.988	TATAAAAG			ENSMUSG00000009079	ENSMUSG00000010307	ENSMUSG00000009079	protein_coding	3		ENSMUSG00000038518	2	protein_coding
								1	TATAWAAR	mm10_ct_UserTrack_3545_ENSMUSG00000038522	17	24	+	9.35838	0.000161	1	TATAGAAG			ENSMUSG00000009090	ENSMUSG00000010311	ENSMUSG00000009090	protein_coding	3		ENSMUSG00000038522	5	protein_coding
								1	TATAWAAR	mm10_ct_UserTrack_3545_ENSMUSG00000038530	70	77	+	10.8786	5.3e-05	0.988	TATAAAAG			ENSMUSG00000009092	ENSMUSG00000010342	ENSMUSG00000009092	protein_coding	4		ENSMUSG00000038530	3	protein_coding
								1	TATAWAAR	mm10_ct_UserTrack_3545_ENSMUSG00000038539	70	77	+	5.86127	0.00273	1	TATATTTG			ENSMUSG00000009093	ENSMUSG00000010358	ENSMUSG00000009093	protein_coding	6		ENSMUSG00000038539	#N/A	#N/A
								1	TATAWAAR	mm10_ct_UserTrack_3545_ENSMUSG00000038542	72	79	+	5.65318	0.0035	1	GATAAAAG			ENSMUSG00000009097	ENSMUSG00000010362	#N/A	protein_coding	NA		ENSMUSG00000038542	4	protein_coding
								1	TATAWAAR	mm10_ct_UserTrack_3545_ENSMUSG00000038543	71	78	+	8.36994	0.000612	1	TATAAATG			ENSMUSG00000009108	ENSMUSG00000010376	ENSMUSG00000009108	protein_coding	1		ENSMUSG00000038543	1	protein_coding
								1	TATAWAAR	mm10_ct_UserTrack_3545_ENSMUSG00000038580	71	78	+	6.80925	0.00163	1	TATAAAGC			ENSMUSG00000009112	ENSMUSG00000010392	ENSMUSG00000009112	protein_coding	3		ENSMUSG00000038580	1	protein_coding
								1	TATAWAAR	mm10_ct_UserTrack_3545_ENSMUSG00000038599	91	98	-	8.86705	0.000332	1	TATAAAAT			ENSMUSG00000009114	ENSMUSG00000010406	ENSMUSG00000009114	protein_coding	4		ENSMUSG00000038599	5	protein_coding
								1	TATAWAAR	mm10_ct_UserTrack_3545_ENSMUSG00000038642	90	97	-	5.38728	0.00425	1	TCTAAAAA			ENSMUSG00000009115	ENSMUSG00000010435	ENSMUSG00000009115	protein_coding	6		ENSMUSG00000038642	1	protein_coding
								1	TATAWAAR	mm10_ct_UserTrack_3545_ENSMUSG00000038664	69	76	+	8.59538	0.000506	1	TATAAAGG			ENSMUSG00000009145	ENSMUSG00000010453	ENSMUSG00000009145	protein_coding	3		ENSMUSG00000038664	3	protein_coding
								1	TATAWAAR	mm10_ct_UserTrack_3545_ENSMUSG00000038676	94	101	-	6.80925	0.00163	1	TATATAGC			ENSMUSG00000009207	ENSMUSG00000010492	ENSMUSG00000009207	protein_coding	5		ENSMUSG00000038676	4	protein_coding
								1	TATAWAAR	mm10_ct_UserTrack_3545_ENSMUSG00000038679	91	98	-	5.65318	0.0035	1	TATCAAAG			ENSMUSG00000009216	ENSMUSG00000010505	#N/A	protein_coding	NA		ENSMUSG00000038679	1	protein_coding
								1	TATAWAAR	mm10_ct_UserTrack_3545_ENSMUSG00000038709	57	64	+	5.65318	0.0035	1	TAGAAAAG			ENSMUSG00000009248	ENSMUSG00000010517	ENSMUSG00000009248	protein_coding	1		ENSMUSG00000038709	6	protein_coding
								1	TATAWAAR	mm10_ct_UserTrack_3545_ENSMUSG00000038733	18	25	-	4.79191	0.00487	1	TATAGGGG			ENSMUSG00000009281	ENSMUSG00000010538	ENSMUSG00000009281	protein_coding	1		ENSMUSG00000038733	3	protein_coding
								1	TATAWAAR	mm10_ct_UserTrack_3545_ENSMUSG00000038742	17	24	+	5.65318	0.0035	1	TAGAAAAG			ENSMUSG00000009291	ENSMUSG00000010554	ENSMUSG00000009291	protein_coding	3		ENSMUSG00000038742	1	protein_coding
								1	TATAWAAR	mm10_ct_UserTrack_3545_ENSMUSG00000038754	73	80	+	8.59538	0.000506	1	TATATACG			ENSMUSG00000009292	ENSMUSG00000010592	#N/A	protein_coding	NA		ENSMUSG00000038754	3	protein_coding
								1	TATAWAAR	mm10_ct_UserTrack_3545_ENSMUSG00000038756	62	69	-	5.65318	0.0035	1	TATTAAAG			ENSMUSG00000009293	ENSMUSG00000010607	ENSMUSG00000009293	protein_coding	3		ENSMUSG00000038756	5	protein_coding
								1	TATAWAAR	mm10_ct_UserTrack_3545_ENSMUSG00000038763	71	78	+	8.10405	0.000953	1	TATAAATA			ENSMUSG00000009376	ENSMUSG00000010608	ENSMUSG00000009376	protein_coding	1		ENSMUSG00000038763	2	protein_coding
								1	TATAWAAR	mm10_ct_UserTrack_3545_ENSMUSG00000038805	28	35	+	5.65318	0.0035	1	TAGAAAAG			ENSMUSG00000009378	ENSMUSG00000010609	ENSMUSG00000009378	protein_coding	4		ENSMUSG00000038805	#N/A	#N/A
								1	TATAWAAR	mm10_ct_UserTrack_3545_ENSMUSG00000038855	40	47	-	5.38728	0.00425	1	TAAAAAAA			ENSMUSG00000009394	ENSMUSG00000010651	#N/A	protein_coding	NA		ENSMUSG00000038855	2	protein_coding
								1	TATAWAAR	mm10_ct_UserTrack_3545_ENSMUSG00000038871	69	76	+	5.65318	0.0035	1	TACAAAAG			ENSMUSG00000009406	ENSMUSG00000010660	ENSMUSG00000009406	protein_coding	1		ENSMUSG00000038871	5	protein_coding
								1	TATAWAAR	mm10_ct_UserTrack_3545_ENSMUSG00000038900	71	78	+	6.31214	0.00232	1	TATATCCG			ENSMUSG00000009418	ENSMUSG00000010663	ENSMUSG00000009418	protein_coding	1		ENSMUSG00000038900	2	protein_coding
								1	TATAWAAR	mm10_ct_UserTrack_3545_ENSMUSG00000038914	13	20	+	5.38728	0.00425	1	TCTAAAAA			ENSMUSG00000009470	ENSMUSG00000010721	ENSMUSG00000009470	protein_coding	3		ENSMUSG00000038914	3	protein_coding
								1	TATAWAAR	mm10_ct_UserTrack_3545_ENSMUSG00000039048	4	11	-	4.79191	0.00487	1	TATAGGGG			ENSMUSG00000009535	ENSMUSG00000010751	ENSMUSG00000009535	protein_coding	2		ENSMUSG00000039048	3	protein_coding
								1	TATAWAAR	mm10_ct_UserTrack_3545_ENSMUSG00000039063	63	70	+	5.65318	0.0035	1	TCTAAAAG			ENSMUSG00000009545	ENSMUSG00000010755	ENSMUSG00000009545	protein_coding	5		ENSMUSG00000039063	2	protein_coding
								1	TATAWAAR	mm10_ct_UserTrack_3545_ENSMUSG00000039097	71	78	+	10.8786	5.3e-05	0.988	TATAAAAG			ENSMUSG00000009549	ENSMUSG00000010760	ENSMUSG00000009549	protein_coding	4		ENSMUSG00000039097	#N/A	#N/A
								1	TATAWAAR	mm10_ct_UserTrack_3545_ENSMUSG00000039130	31	38	-	5.38728	0.00425	1	TATCAAAA			ENSMUSG00000009551	ENSMUSG00000010796	#N/A	protein_coding	NA		ENSMUSG00000039130	3	protein_coding
								1	TATAWAAR	mm10_ct_UserTrack_3545_ENSMUSG00000039174	6	13	+	5.65318	0.0035	1	AATAAAAG			ENSMUSG00000009555	ENSMUSG00000010797	ENSMUSG00000009555	protein_coding	3		ENSMUSG00000039174	5	protein_coding
								1	TATAWAAR	mm10_ct_UserTrack_3545_ENSMUSG00000039220	69	76	+	10.8786	5.3e-05	0.988	TATAAAAG			ENSMUSG00000009563	ENSMUSG00000010803	ENSMUSG00000009563	protein_coding	3		ENSMUSG00000039220	#N/A	#N/A
								1	TATAWAAR	mm10_ct_UserTrack_3545_ENSMUSG00000039221	70	77	+	10.8786	5.3e-05	0.988	TATAAAAG			ENSMUSG00000009566	ENSMUSG00000010830	#N/A	protein_coding	NA		ENSMUSG00000039221	3	protein_coding
								1	TATAWAAR	mm10_ct_UserTrack_3545_ENSMUSG00000039239	72	79	+	9.09249	0.000267	1	TATAAAAC			ENSMUSG00000009569	ENSMUSG00000010841	ENSMUSG00000009569	protein_coding	2		ENSMUSG00000039239	1	protein_coding
								1	TATAWAAR	mm10_ct_UserTrack_3545_ENSMUSG00000039329	66	73	-	8.59538	0.000506	1	TATAAAGG			ENSMUSG00000009575	ENSMUSG00000010911	ENSMUSG00000009575	protein_coding	3		ENSMUSG00000039329	1	protein_coding
								1	TATAWAAR	mm10_ct_UserTrack_3545_ENSMUSG00000039335	64	71	-	5.38728	0.00425	1	TAAAAAAA			ENSMUSG00000009585	ENSMUSG00000010914	ENSMUSG00000009585	protein_coding	3		ENSMUSG00000039335	4	protein_coding
								1	TATAWAAR	mm10_ct_UserTrack_3545_ENSMUSG00000039337	69	76	-	8.59538	0.000506	1	TATAAAGG			ENSMUSG00000009588	ENSMUSG00000010936	ENSMUSG00000009588	protein_coding	1		ENSMUSG00000039337	4	protein_coding
								1	TATAWAAR	mm10_ct_UserTrack_3545_ENSMUSG00000039543	88	95	-	6.80925	0.00163	1	TATAGCAA			ENSMUSG00000009596	ENSMUSG00000011096	ENSMUSG00000009596	protein_coding	1		ENSMUSG00000039543	4	protein_coding
								1	TATAWAAR	mm10_ct_UserTrack_3545_ENSMUSG00000039630	10	17	+	6.58382	0.00205	1	TATATTAC			ENSMUSG00000009614	ENSMUSG00000011114	ENSMUSG00000009614	protein_coding	1		ENSMUSG00000039630	3	protein_coding
								1	TATAWAAR	mm10_ct_UserTrack_3545_ENSMUSG00000039653	24	31	-	5.38728	0.00425	1	AATAAAAA			ENSMUSG00000009621	ENSMUSG00000011148	#N/A	protein_coding	NA		ENSMUSG00000039653	2	protein_coding
								1	TATAWAAR	mm10_ct_UserTrack_3545_ENSMUSG00000039706	71	78	+	7.07514	0.00119	1	TATAGAGG			ENSMUSG00000009628	ENSMUSG00000011154	#N/A	protein_coding	NA		ENSMUSG00000039706	1	protein_coding
								1	TATAWAAR	mm10_ct_UserTrack_3545_ENSMUSG00000039759	94	101	-	5.65318	0.0035	1	TAAAAAAG			ENSMUSG00000009630	ENSMUSG00000011158	ENSMUSG00000009630	protein_coding	3		ENSMUSG00000039759	1	protein_coding
								1	TATAWAAR	mm10_ct_UserTrack_3545_ENSMUSG00000039765	27	34	-	5.38728	0.00425	1	TAAAAAAA			ENSMUSG00000009633	ENSMUSG00000011171	ENSMUSG00000009633	protein_coding	1		ENSMUSG00000039765	1	protein_coding
								1	TATAWAAR	mm10_ct_UserTrack_3545_ENSMUSG00000039873	27	34	-	5.65318	0.0035	1	TAAAAAAG			ENSMUSG00000009640	ENSMUSG00000011179	ENSMUSG00000009640	protein_coding	4		ENSMUSG00000039873	2	protein_coding
								1	TATAWAAR	mm10_ct_UserTrack_3545_ENSMUSG00000039883	15	22	+	6.84971	0.00128	1	TATAGTAG			ENSMUSG00000009647	ENSMUSG00000011254	ENSMUSG00000009647	protein_coding	6		ENSMUSG00000039883	1	protein_coding
								1	TATAWAAR	mm10_ct_UserTrack_3545_ENSMUSG00000039899	69	76	+	5.65318	0.0035	1	TATTAAAG			ENSMUSG00000009670	ENSMUSG00000011256	ENSMUSG00000009670	protein_coding	1		ENSMUSG00000039899	1	protein_coding
								1	TATAWAAR	mm10_ct_UserTrack_3545_ENSMUSG00000039910	70	77	+	8.10405	0.000953	1	TATATTAA			ENSMUSG00000009681	ENSMUSG00000011257	ENSMUSG00000009681	protein_coding	2		ENSMUSG00000039910	1	protein_coding
								1	TATAWAAR	mm10_ct_UserTrack_3545_ENSMUSG00000039985	55	62	-	4.83815	0.00476	1	TATAGATT			ENSMUSG00000009687	ENSMUSG00000011263	ENSMUSG00000009687	protein_coding	3		ENSMUSG00000039985	1	protein_coding
								1	TATAWAAR	mm10_ct_UserTrack_3545_ENSMUSG00000040010	71	78	+	5.65318	0.0035	1	GATAAAAG			ENSMUSG00000009731	ENSMUSG00000011267	#N/A	protein_coding	NA		ENSMUSG00000040010	2	protein_coding
								1	TATAWAAR	mm10_ct_UserTrack_3545_ENSMUSG00000040046	71	78	+	8.59538	0.000506	1	TATAAGAG			ENSMUSG00000009733	ENSMUSG00000011305	ENSMUSG00000009733	protein_coding	4		ENSMUSG00000040046	1	protein_coding
								1	TATAWAAR	mm10_ct_UserTrack_3545_ENSMUSG00000040111	15	22	-	5.38728	0.00425	1	GATAAAAA			ENSMUSG00000009739	ENSMUSG00000011306	ENSMUSG00000009739	protein_coding	4		ENSMUSG00000040111	4	protein_coding
								1	TATAWAAR	mm10_ct_UserTrack_3545_ENSMUSG00000040152	70	77	+	5.65318	0.0035	1	TTTAAAAG			ENSMUSG00000009741	ENSMUSG00000011349	#N/A	protein_coding	NA		ENSMUSG00000040152	1	protein_coding
								1	TATAWAAR	mm10_ct_UserTrack_3545_ENSMUSG00000040163	28	35	-	5.38728	0.00425	1	TATGTAAA			ENSMUSG00000009772	ENSMUSG00000011350	ENSMUSG00000009772	protein_coding	2		ENSMUSG00000040163	5	protein_coding
								1	TATAWAAR	mm10_ct_UserTrack_3545_ENSMUSG00000040165	71	78	+	10.8786	5.3e-05	0.988	TATAAAAG			ENSMUSG00000009828	ENSMUSG00000011382	ENSMUSG00000009828	protein_coding	3		ENSMUSG00000040165	#N/A	#N/A
								1	TATAWAAR	mm10_ct_UserTrack_3545_ENSMUSG00000040170	67	74	-	5.65318	0.0035	1	TATTTAAG			ENSMUSG00000009863	ENSMUSG00000011427	ENSMUSG00000009863	protein_coding	3		ENSMUSG00000040170	1	protein_coding
								1	TATAWAAR	mm10_ct_UserTrack_3545_ENSMUSG00000040205	92	99	-	6.80925	0.00163	1	TATAGGAA			ENSMUSG00000009894	ENSMUSG00000011486	ENSMUSG00000009894	protein_coding	2		ENSMUSG00000040205	5	protein_coding
								1	TATAWAAR	mm10_ct_UserTrack_3545_ENSMUSG00000040263	57	64	-	7.07514	0.00119	1	TATAGGAG			ENSMUSG00000009905	ENSMUSG00000011589	ENSMUSG00000009905	protein_coding	2		ENSMUSG00000040263	3	protein_coding
								1	TATAWAAR	mm10_ct_UserTrack_3545_ENSMUSG00000040321	5	12	+	5.38728	0.00425	1	GATAAAAA			ENSMUSG00000009907	ENSMUSG00000011632	ENSMUSG00000009907	protein_coding	3		ENSMUSG00000040321	3	protein_coding
								1	TATAWAAR	mm10_ct_UserTrack_3545_ENSMUSG00000040325	46	53	-	6.80925	0.00163	1	TATACACA			ENSMUSG00000009927	ENSMUSG00000011658	ENSMUSG00000009927	protein_coding	3		ENSMUSG00000040325	5	protein_coding
								1	TATAWAAR	mm10_ct_UserTrack_3545_ENSMUSG00000040432	53	60	+	6.80925	0.00163	1	TATAACAC			ENSMUSG00000009941	ENSMUSG00000011751	ENSMUSG00000009941	protein_coding	1		ENSMUSG00000040432	3	protein_coding
								1	TATAWAAR	mm10_ct_UserTrack_3545_ENSMUSG00000040435	72	79	+	10.8786	5.3e-05	0.988	TATAAAAG			ENSMUSG00000009995	ENSMUSG00000011752	ENSMUSG00000009995	protein_coding	2		ENSMUSG00000040435	1	protein_coding
								1	TATAWAAR	mm10_ct_UserTrack_3545_ENSMUSG00000040441	35	42	+	7.07514	0.00119	1	TATAGAGG			ENSMUSG00000010021	ENSMUSG00000011831	ENSMUSG00000010021	protein_coding	4		ENSMUSG00000040441	4	protein_coding
								1	TATAWAAR	mm10_ct_UserTrack_3545_ENSMUSG00000040528	83	90	-	5.65318	0.0035	1	TACATAAG			ENSMUSG00000010025	ENSMUSG00000011832	ENSMUSG00000010025	protein_coding	3		ENSMUSG00000040528	#N/A	#N/A
								1	TATAWAAR	mm10_ct_UserTrack_3545_ENSMUSG00000040532	74	81	-	7.34682	0.00105	1	TATACAAT			ENSMUSG00000010044	ENSMUSG00000011837	ENSMUSG00000010044	protein_coding	4		ENSMUSG00000040532	4	protein_coding
								1	TATAWAAR	mm10_ct_UserTrack_3545_ENSMUSG00000040569	71	78	+	8.59538	0.000506	1	TATAAAGG			ENSMUSG00000010045	ENSMUSG00000011877	ENSMUSG00000010045	protein_coding	4		ENSMUSG00000040569	2	protein_coding
								1	TATAWAAR	mm10_ct_UserTrack_3545_ENSMUSG00000040594	20	27	+	5.65318	0.0035	1	TGTAAAAG			ENSMUSG00000010047	ENSMUSG00000011884	ENSMUSG00000010047	protein_coding	1		ENSMUSG00000040594	4	protein_coding
								1	TATAWAAR	mm10_ct_UserTrack_3545_ENSMUSG00000040613	67	74	+	5.65318	0.0035	1	TCTAAAAG			ENSMUSG00000010048	ENSMUSG00000011958	ENSMUSG00000010048	protein_coding	2		ENSMUSG00000040613	3	protein_coding
								1	TATAWAAR	mm10_ct_UserTrack_3545_ENSMUSG00000040657	68	75	+	10.6127	0.000118	1	TATAAAAA			ENSMUSG00000010051	ENSMUSG00000011960	ENSMUSG00000010051	protein_coding	1		ENSMUSG00000040657	4	lncRNA
								1	TATAWAAR	mm10_ct_UserTrack_3545_ENSMUSG00000040663	70	77	+	5.65318	0.0035	1	TATTAAAG			ENSMUSG00000010054	ENSMUSG00000012017	ENSMUSG00000010054	protein_coding	3		ENSMUSG00000040663	1	protein_coding
								1	TATAWAAR	mm10_ct_UserTrack_3545_ENSMUSG00000040666	28	35	-	5.65318	0.0035	1	GATAAAAG			ENSMUSG00000010057	ENSMUSG00000012042	ENSMUSG00000010057	protein_coding	4		ENSMUSG00000040666	1	protein_coding
								1	TATAWAAR	mm10_ct_UserTrack_3545_ENSMUSG00000040667	8	15	-	5.65318	0.0035	1	TATCAAAG			ENSMUSG00000010064	ENSMUSG00000012076	ENSMUSG00000010064	protein_coding	1		ENSMUSG00000040667	4	protein_coding
								1	TATAWAAR	mm10_ct_UserTrack_3545_ENSMUSG00000040693	48	55	-	5.38728	0.00425	1	TATGAAAA			ENSMUSG00000010066	ENSMUSG00000012114	ENSMUSG00000010066	protein_coding	3		ENSMUSG00000040693	#N/A	#N/A
								1	TATAWAAR	mm10_ct_UserTrack_3545_ENSMUSG00000040721	9	16	+	5.06358	0.00465	1	TATAGACT			ENSMUSG00000010067	ENSMUSG00000012117	ENSMUSG00000010067	protein_coding	4		ENSMUSG00000040721	2	protein_coding
								1	TATAWAAR	mm10_ct_UserTrack_3545_ENSMUSG00000040747	84	91	-	5.65318	0.0035	1	TGTAAAAG			ENSMUSG00000010080	ENSMUSG00000012126	ENSMUSG00000010080	protein_coding	1		ENSMUSG00000040747	1	protein_coding
								1	TATAWAAR	mm10_ct_UserTrack_3545_ENSMUSG00000040767	37	44	+	5.06358	0.00465	1	TATACCAT			ENSMUSG00000010086	ENSMUSG00000012211	ENSMUSG00000010086	protein_coding	4		ENSMUSG00000040767	4	protein_coding
								1	TATAWAAR	mm10_ct_UserTrack_3545_ENSMUSG00000040865	12	19	+	5.82081	0.00294	1	TATATTCA			ENSMUSG00000010095	ENSMUSG00000012296	ENSMUSG00000010095	protein_coding	2		ENSMUSG00000040865	2	protein_coding
								1	TATAWAAR	mm10_ct_UserTrack_3545_ENSMUSG00000040957	71	78	+	8.10405	0.000953	1	TATAAATA			ENSMUSG00000010097	ENSMUSG00000012405	ENSMUSG00000010097	protein_coding	3		ENSMUSG00000040957	1	protein_coding
								1	TATAWAAR	mm10_ct_UserTrack_3545_ENSMUSG00000040987	12	19	+	5.38728	0.00425	1	TACAAAAA			ENSMUSG00000010110	ENSMUSG00000012422	ENSMUSG00000010110	protein_coding	3		ENSMUSG00000040987	1	protein_coding
								1	TATAWAAR	mm10_ct_UserTrack_3545_ENSMUSG00000041064	43	50	-	5.38728	0.00425	1	TAGAAAAA			ENSMUSG00000010122	ENSMUSG00000012428	#N/A	protein_coding	NA		ENSMUSG00000041064	2	protein_coding
								1	TATAWAAR	mm10_ct_UserTrack_3545_ENSMUSG00000041245	7	14	+	10.8786	5.3e-05	0.988	TATAAAAG			ENSMUSG00000010136	ENSMUSG00000012429	ENSMUSG00000010136	protein_coding	5		ENSMUSG00000041245	2	protein_coding
								1	TATAWAAR	mm10_ct_UserTrack_3545_ENSMUSG00000041287	13	20	-	5.65318	0.0035	1	TTTAAAAG			ENSMUSG00000010154	ENSMUSG00000012443	ENSMUSG00000010154	protein_coding	4		ENSMUSG00000041287	3	protein_coding
								1	TATAWAAR	mm10_ct_UserTrack_3545_ENSMUSG00000041301	44	51	-	6.08671	0.0025	1	TATATGTG			ENSMUSG00000010175	ENSMUSG00000012483	ENSMUSG00000010175	protein_coding	6		ENSMUSG00000041301	5	protein_coding
								1	TATAWAAR	mm10_ct_UserTrack_3545_ENSMUSG00000041329	72	79	+	8.32948	0.000824	1	TATAAAGA			ENSMUSG00000010205	ENSMUSG00000012535	ENSMUSG00000010205	protein_coding	3		ENSMUSG00000041329	1	protein_coding
								1	TATAWAAR	mm10_ct_UserTrack_3545_ENSMUSG00000041440	69	76	-	8.59538	0.000506	1	TATAAACG			ENSMUSG00000010277	ENSMUSG00000012609	ENSMUSG00000010277	protein_coding	3		ENSMUSG00000041440	2	protein_coding
								1	TATAWAAR	mm10_ct_UserTrack_3545_ENSMUSG00000041498	21	28	-	5.06358	0.00465	1	TATACACT			ENSMUSG00000010290	ENSMUSG00000012640	ENSMUSG00000010290	protein_coding	4		ENSMUSG00000041498	3	protein_coding
								1	TATAWAAR	mm10_ct_UserTrack_3545_ENSMUSG00000041515	70	77	+	10.8786	5.3e-05	0.988	TATAAAAG			ENSMUSG00000010307	ENSMUSG00000012848	ENSMUSG00000010307	protein_coding	2		ENSMUSG00000041515	1	protein_coding
								1	TATAWAAR	mm10_ct_UserTrack_3545_ENSMUSG00000041523	45	52	-	5.38728	0.00425	1	TAAAAAAA			ENSMUSG00000010311	ENSMUSG00000013033	ENSMUSG00000010311	protein_coding	1		ENSMUSG00000041523	#N/A	#N/A
								1	TATAWAAR	mm10_ct_UserTrack_3545_ENSMUSG00000041544	70	77	+	5.65318	0.0035	1	GATAAAAG			ENSMUSG00000010342	ENSMUSG00000013076	ENSMUSG00000010342	protein_coding	4		ENSMUSG00000041544	#N/A	#N/A
								1	TATAWAAR	mm10_ct_UserTrack_3545_ENSMUSG00000041550	42	49	-	5.65318	0.0035	1	GATAAAAG			ENSMUSG00000010358	ENSMUSG00000013083	ENSMUSG00000010358	protein_coding	2		ENSMUSG00000041550	3	protein_coding
								1	TATAWAAR	mm10_ct_UserTrack_3545_ENSMUSG00000041578	60	67	-	6.08671	0.0025	1	TATATCTG			ENSMUSG00000010362	ENSMUSG00000013089	ENSMUSG00000010362	protein_coding	2		ENSMUSG00000041578	#N/A	#N/A
								1	TATAWAAR	mm10_ct_UserTrack_3545_ENSMUSG00000041623	23	30	+	5.38728	0.00425	1	TTTAAAAA			ENSMUSG00000010376	ENSMUSG00000013091	ENSMUSG00000010376	protein_coding	3		ENSMUSG00000041623	6	protein_coding
								1	TATAWAAR	mm10_ct_UserTrack_3545_ENSMUSG00000041625	70	77	+	7.57225	0.000997	1	TATAGAAC			ENSMUSG00000010392	ENSMUSG00000013150	ENSMUSG00000010392	protein_coding	4		ENSMUSG00000041625	5	protein_coding
								1	TATAWAAR	mm10_ct_UserTrack_3545_ENSMUSG00000041674	71	78	+	8.10405	0.000953	1	TATAAATA			ENSMUSG00000010406	ENSMUSG00000013155	ENSMUSG00000010406	protein_coding	3		ENSMUSG00000041674	#N/A	#N/A
								1	TATAWAAR	mm10_ct_UserTrack_3545_ENSMUSG00000041740	69	76	+	10.6127	0.000118	1	TATATAAA			ENSMUSG00000010435	ENSMUSG00000013158	ENSMUSG00000010435	protein_coding	6		ENSMUSG00000041740	4	protein_coding
								1	TATAWAAR	mm10_ct_UserTrack_3545_ENSMUSG00000041757	31	38	-	5.59538	0.00356	1	TATAATTA			ENSMUSG00000010453	ENSMUSG00000013160	ENSMUSG00000010453	protein_coding	4		ENSMUSG00000041757	6	protein_coding
								1	TATAWAAR	mm10_ct_UserTrack_3545_ENSMUSG00000041827	71	78	+	6.80925	0.00163	1	TATATAGC			ENSMUSG00000010476	ENSMUSG00000013236	#N/A	protein_coding	NA		ENSMUSG00000041827	#N/A	#N/A
								1	TATAWAAR	mm10_ct_UserTrack_3545_ENSMUSG00000041828	67	74	+	5.65318	0.0035	1	TAAAAAAG			ENSMUSG00000010492	ENSMUSG00000013275	ENSMUSG00000010492	lncRNA	3		ENSMUSG00000041828	#N/A	#N/A
								1	TATAWAAR	mm10_ct_UserTrack_3545_ENSMUSG00000041837	44	51	+	7.07514	0.00119	1	TATACACG			ENSMUSG00000010505	ENSMUSG00000013338	ENSMUSG00000010505	protein_coding	5		ENSMUSG00000041837	3	protein_coding
								1	TATAWAAR	mm10_ct_UserTrack_3545_ENSMUSG00000041849	68	75	+	5.65318	0.0035	1	GATAAAAG			ENSMUSG00000010517	ENSMUSG00000013353	ENSMUSG00000010517	protein_coding	3		ENSMUSG00000041849	4	protein_coding
								1	TATAWAAR	mm10_ct_UserTrack_3545_ENSMUSG00000041881	3	10	-	10.8786	5.3e-05	0.988	TATAAAAG			ENSMUSG00000010529	ENSMUSG00000013415	#N/A	protein_coding	NA		ENSMUSG00000041881	5	protein_coding
								1	TATAWAAR	mm10_ct_UserTrack_3545_ENSMUSG00000041954	11	18	-	5.65318	0.0035	1	TATCAAAG			ENSMUSG00000010538	ENSMUSG00000013418	ENSMUSG00000010538	protein_coding	5		ENSMUSG00000041954	#N/A	#N/A
								1	TATAWAAR	mm10_ct_UserTrack_3545_ENSMUSG00000041961	13	20	-	6.80925	0.00163	1	TATACAGA			ENSMUSG00000010554	ENSMUSG00000013419	ENSMUSG00000010554	protein_coding	2		ENSMUSG00000041961	#N/A	#N/A
								1	TATAWAAR	mm10_ct_UserTrack_3545_ENSMUSG00000042010	29	36	+	10.8786	5.3e-05	0.988	TATAAAAG			ENSMUSG00000010592	ENSMUSG00000013465	ENSMUSG00000010592	protein_coding	3		ENSMUSG00000042010	2	protein_coding
								1	TATAWAAR	mm10_ct_UserTrack_3545_ENSMUSG00000042029	27	34	+	4.79191	0.00487	1	TATACGCG			ENSMUSG00000010607	ENSMUSG00000013495	ENSMUSG00000010607	protein_coding	4		ENSMUSG00000042029	2	protein_coding
								1	TATAWAAR	mm10_ct_UserTrack_3545_ENSMUSG00000042133	9	16	+	5.65318	0.0035	1	TTTAAAAG			ENSMUSG00000010608	ENSMUSG00000013539	ENSMUSG00000010608	protein_coding	3		ENSMUSG00000042133	3	protein_coding
								1	TATAWAAR	mm10_ct_UserTrack_3545_ENSMUSG00000042148	9	16	-	8.32948	0.000824	1	TATAAAGA			ENSMUSG00000010609	ENSMUSG00000013584	ENSMUSG00000010609	protein_coding	2		ENSMUSG00000042148	4	protein_coding
								1	TATAWAAR	mm10_ct_UserTrack_3545_ENSMUSG00000042156	54	61	-	5.38728	0.00425	1	TAAAAAAA			ENSMUSG00000010651	ENSMUSG00000013593	ENSMUSG00000010651	protein_coding	1		ENSMUSG00000042156	5	protein_coding
								1	TATAWAAR	mm10_ct_UserTrack_3545_ENSMUSG00000042284	72	79	+	5.65318	0.0035	1	CATAAAAG			ENSMUSG00000010660	ENSMUSG00000013622	ENSMUSG00000010660	protein_coding	2		ENSMUSG00000042284	5	protein_coding
								1	TATAWAAR	mm10_ct_UserTrack_3545_ENSMUSG00000042312	91	98	+	6.58382	0.00205	1	TATAAACT			ENSMUSG00000010663	ENSMUSG00000013629	ENSMUSG00000010663	protein_coding	2		ENSMUSG00000042312	#N/A	#N/A
								1	TATAWAAR	mm10_ct_UserTrack_3545_ENSMUSG00000042320	79	86	+	5.65318	0.0035	1	TACAAAAG			ENSMUSG00000010721	ENSMUSG00000013646	ENSMUSG00000010721	protein_coding	5		ENSMUSG00000042320	6	protein_coding
								1	TATAWAAR	mm10_ct_UserTrack_3545_ENSMUSG00000042353	6	13	-	5.38728	0.00425	1	TAAAAAAA			ENSMUSG00000010751	ENSMUSG00000013662	ENSMUSG00000010751	protein_coding	2		ENSMUSG00000042353	5	protein_coding
								1	TATAWAAR	mm10_ct_UserTrack_3545_ENSMUSG00000042401	67	74	-	7.57225	0.000997	1	TATACAAC			ENSMUSG00000010755	ENSMUSG00000013663	ENSMUSG00000010755	protein_coding	3		ENSMUSG00000042401	4	protein_coding
								1	TATAWAAR	mm10_ct_UserTrack_3545_ENSMUSG00000042406	69	76	+	8.59538	0.000506	1	TATAAAGG			ENSMUSG00000010760	ENSMUSG00000013668	ENSMUSG00000010760	protein_coding	1		ENSMUSG00000042406	1	protein_coding
								1	TATAWAAR	mm10_ct_UserTrack_3545_ENSMUSG00000042414	31	38	+	5.38728	0.00425	1	AATAAAAA			ENSMUSG00000010796	ENSMUSG00000013698	ENSMUSG00000010796	protein_coding	4		ENSMUSG00000042414	#N/A	#N/A
								1	TATAWAAR	mm10_ct_UserTrack_3545_ENSMUSG00000042423	38	45	-	5.65318	0.0035	1	TTTAAAAG			ENSMUSG00000010797	ENSMUSG00000013701	ENSMUSG00000010797	protein_coding	6		ENSMUSG00000042423	3	protein_coding
								1	TATAWAAR	mm10_ct_UserTrack_3545_ENSMUSG00000042448	72	79	+	8.32948	0.000824	1	TATATGAA			ENSMUSG00000010803	ENSMUSG00000013736	ENSMUSG00000010803	protein_coding	4		ENSMUSG00000042448	#N/A	#N/A
								1	TATAWAAR	mm10_ct_UserTrack_3545_ENSMUSG00000042477	69	76	+	5.82081	0.00294	1	TATAACTA			ENSMUSG00000010830	ENSMUSG00000013766	ENSMUSG00000010830	protein_coding	1		ENSMUSG00000042477	#N/A	#N/A
								1	TATAWAAR	mm10_ct_UserTrack_3545_ENSMUSG00000042485	70	77	+	10.8786	5.3e-05	0.988	TATATAAG			ENSMUSG00000010841	ENSMUSG00000013787	ENSMUSG00000010841	protein_coding	6		ENSMUSG00000042485	#N/A	#N/A
								1	TATAWAAR	mm10_ct_UserTrack_3545_ENSMUSG00000042505	72	79	-	10.6127	0.000118	1	TATATAAA			ENSMUSG00000010911	ENSMUSG00000013822	ENSMUSG00000010911	protein_coding	3		ENSMUSG00000042505	3	protein_coding
								1	TATAWAAR	mm10_ct_UserTrack_3545_ENSMUSG00000042515	69	76	-	8.59538	0.000506	1	TATAAGAG			ENSMUSG00000010914	ENSMUSG00000013833	ENSMUSG00000010914	protein_coding	4		ENSMUSG00000042515	2	protein_coding
								1	TATAWAAR	mm10_ct_UserTrack_3545_ENSMUSG00000042520	64	71	+	6.80925	0.00163	1	TATATCAC			ENSMUSG00000010936	ENSMUSG00000013846	ENSMUSG00000010936	protein_coding	2		ENSMUSG00000042520	3	protein_coding
								1	TATAWAAR	mm10_ct_UserTrack_3545_ENSMUSG00000042525	48	55	+	5.38728	0.00425	1	TATGAAAA			ENSMUSG00000011008	ENSMUSG00000013858	#N/A	protein_coding	NA		ENSMUSG00000042525	6	protein_coding
								1	TATAWAAR	mm10_ct_UserTrack_3545_ENSMUSG00000042613	70	77	+	10.8786	5.3e-05	0.988	TATAAAAG			ENSMUSG00000011096	ENSMUSG00000013878	ENSMUSG00000011096	protein_coding	3		ENSMUSG00000042613	2	protein_coding
								1	TATAWAAR	mm10_ct_UserTrack_3545_ENSMUSG00000042744	26	33	+	6.80925	0.00163	1	TATAAAGC			ENSMUSG00000011114	ENSMUSG00000013921	ENSMUSG00000011114	protein_coding	4		ENSMUSG00000042744	4	protein_coding
								1	TATAWAAR	mm10_ct_UserTrack_3545_ENSMUSG00000042745	68	75	+	10.8786	5.3e-05	0.988	TATAAAAG			ENSMUSG00000011148	ENSMUSG00000013928	ENSMUSG00000011148	protein_coding	5		ENSMUSG00000042745	1	protein_coding
								1	TATAWAAR	mm10_ct_UserTrack_3545_ENSMUSG00000042828	27	34	-	5.38728	0.00425	1	GATAAAAA			ENSMUSG00000011154	ENSMUSG00000013973	ENSMUSG00000011154	protein_coding	4		ENSMUSG00000042828	#N/A	#N/A
								1	TATAWAAR	mm10_ct_UserTrack_3545_ENSMUSG00000042846	43	50	+	5.65318	0.0035	1	TACATAAG			ENSMUSG00000011158	ENSMUSG00000013997	ENSMUSG00000011158	protein_coding	4		ENSMUSG00000042846	6	protein_coding
								1	TATAWAAR	mm10_ct_UserTrack_3545_ENSMUSG00000042903	70	77	+	5.65318	0.0035	1	TTTAAAAG			ENSMUSG00000011171	ENSMUSG00000014030	ENSMUSG00000011171	protein_coding	1		ENSMUSG00000042903	1	protein_coding
								1	TATAWAAR	mm10_ct_UserTrack_3545_ENSMUSG00000043020	29	36	-	5.38728	0.00425	1	TAAAAAAA			ENSMUSG00000011179	ENSMUSG00000014039	ENSMUSG00000011179	protein_coding	3		ENSMUSG00000043020	4	protein_coding
								1	TATAWAAR	mm10_ct_UserTrack_3545_ENSMUSG00000043050	73	80	+	9.09249	0.000267	1	TATATAAC			ENSMUSG00000011254	ENSMUSG00000014074	ENSMUSG00000011254	protein_coding	4		ENSMUSG00000043050	6	protein_coding
								1	TATAWAAR	mm10_ct_UserTrack_3545_ENSMUSG00000043060	72	79	+	5.65318	0.0035	1	TCTAAAAG			ENSMUSG00000011256	ENSMUSG00000014075	ENSMUSG00000011256	protein_coding	1		ENSMUSG00000043060	6	protein_coding
								1	TATAWAAR	mm10_ct_UserTrack_3545_ENSMUSG00000043091	71	78	+	10.8786	5.3e-05	0.988	TATATAAG			ENSMUSG00000011257	ENSMUSG00000014077	ENSMUSG00000011257	protein_coding	1		ENSMUSG00000043091	1	protein_coding
								1	TATAWAAR	mm10_ct_UserTrack_3545_ENSMUSG00000043165	70	77	+	9.09249	0.000267	1	TATAAAAC			ENSMUSG00000011263	ENSMUSG00000014164	ENSMUSG00000011263	protein_coding	3		ENSMUSG00000043165	1	protein_coding
								1	TATAWAAR	mm10_ct_UserTrack_3545_ENSMUSG00000043243	26	33	+	8.32948	0.000824	1	TATAAAGA			ENSMUSG00000011267	ENSMUSG00000014177	ENSMUSG00000011267	protein_coding	4		ENSMUSG00000043243	3	protein_coding
								1	TATAWAAR	mm10_ct_UserTrack_3545_ENSMUSG00000043384	16	23	-	5.65318	0.0035	1	TATTTAAG			ENSMUSG00000011305	ENSMUSG00000014195	ENSMUSG00000011305	protein_coding	4		ENSMUSG00000043384	2	protein_coding
								1	TATAWAAR	mm10_ct_UserTrack_3545_ENSMUSG00000043385	9	16	+	6.35838	0.00218	1	TATATTAT			ENSMUSG00000011306	ENSMUSG00000014226	ENSMUSG00000011306	protein_coding	4		ENSMUSG00000043385	3	protein_coding
								1	TATAWAAR	mm10_ct_UserTrack_3545_ENSMUSG00000043439	57	64	-	6.80925	0.00163	1	TATAGAGA			ENSMUSG00000011349	ENSMUSG00000014232	ENSMUSG00000011349	protein_coding	4		ENSMUSG00000043439	1	protein_coding
								1	TATAWAAR	mm10_ct_UserTrack_3545_ENSMUSG00000043458	56	63	+	8.59538	0.000506	1	TATAAACG			ENSMUSG00000011350	ENSMUSG00000014243	ENSMUSG00000011350	lncRNA	6		ENSMUSG00000043458	1	protein_coding
								1	TATAWAAR	mm10_ct_UserTrack_3545_ENSMUSG00000043487	65	72	-	7.07514	0.00119	1	TATACAGG			ENSMUSG00000011382	ENSMUSG00000014245	ENSMUSG00000011382	protein_coding	3		ENSMUSG00000043487	2	protein_coding
								1	TATAWAAR	mm10_ct_UserTrack_3545_ENSMUSG00000043488	9	16	-	10.8786	5.3e-05	0.988	TATAAAAG			ENSMUSG00000011427	ENSMUSG00000014294	ENSMUSG00000011427	protein_coding	2		ENSMUSG00000043488	4	lncRNA
								1	TATAWAAR	mm10_ct_UserTrack_3545_ENSMUSG00000043518	67	74	-	8.32948	0.000824	1	TATATACA			ENSMUSG00000011486	ENSMUSG00000014301	ENSMUSG00000011486	protein_coding	6		ENSMUSG00000043518	5	protein_coding
								1	TATAWAAR	mm10_ct_UserTrack_3545_ENSMUSG00000043535	31	38	+	6.80925	0.00163	1	TATAAACC			ENSMUSG00000011589	ENSMUSG00000014303	ENSMUSG00000011589	protein_coding	1		ENSMUSG00000043535	4	protein_coding
								1	TATAWAAR	mm10_ct_UserTrack_3545_ENSMUSG00000044227	70	77	+	10.8786	5.3e-05	0.988	TATAAAAG			ENSMUSG00000011632	ENSMUSG00000014313	ENSMUSG00000011632	protein_coding	4		ENSMUSG00000044227	#N/A	#N/A
								1	TATAWAAR	mm10_ct_UserTrack_3545_ENSMUSG00000044285	86	93	+	10.6127	0.000118	1	TATATAAA			ENSMUSG00000011658	ENSMUSG00000014329	ENSMUSG00000011658	protein_coding	4		ENSMUSG00000044285	4	transcribed_processed_pseudogene
								1	TATAWAAR	mm10_ct_UserTrack_3545_ENSMUSG00000044337	67	74	+	10.8786	5.3e-05	0.988	TATAAAAG			ENSMUSG00000011751	ENSMUSG00000014349	ENSMUSG00000011751	protein_coding	4		ENSMUSG00000044337	1	protein_coding
								1	TATAWAAR	mm10_ct_UserTrack_3545_ENSMUSG00000044362	3	10	-	5.86127	0.00273	1	TATAATTG			ENSMUSG00000011752	ENSMUSG00000014353	ENSMUSG00000011752	protein_coding	1		ENSMUSG00000044362	5	protein_coding
								1	TATAWAAR	mm10_ct_UserTrack_3545_ENSMUSG00000044367	22	29	-	6.80925	0.00163	1	TATAAACC			ENSMUSG00000011831	ENSMUSG00000014355	ENSMUSG00000011831	protein_coding	2		ENSMUSG00000044367	2	protein_coding
								1	TATAWAAR	mm10_ct_UserTrack_3545_ENSMUSG00000044457	5	12	+	9.09249	0.000267	1	TATATAAC			ENSMUSG00000011832	ENSMUSG00000014361	ENSMUSG00000011832	protein_coding	4		ENSMUSG00000044457	6	transcribed_processed_pseudogene
								1	TATAWAAR	mm10_ct_UserTrack_3545_ENSMUSG00000044471	69	76	-	6.58382	0.00205	1	TATATCAT			ENSMUSG00000011837	ENSMUSG00000014402	ENSMUSG00000011837	protein_coding	3		ENSMUSG00000044471	3	lncRNA
								1	TATAWAAR	mm10_ct_UserTrack_3545_ENSMUSG00000044502	31	38	+	8.32948	0.000824	1	TATAAGAA			ENSMUSG00000011877	ENSMUSG00000014418	ENSMUSG00000011877	protein_coding	5		ENSMUSG00000044502	4	protein_coding
								1	TATAWAAR	mm10_ct_UserTrack_3545_ENSMUSG00000044518	30	37	-	6.04624	0.00267	1	TATATGGA			ENSMUSG00000011884	ENSMUSG00000014426	ENSMUSG00000011884	protein_coding	2		ENSMUSG00000044518	#N/A	#N/A
								1	TATAWAAR	mm10_ct_UserTrack_3545_ENSMUSG00000044533	71	78	+	6.35838	0.00218	1	TATAAATT			ENSMUSG00000011958	ENSMUSG00000014444	ENSMUSG00000011958	protein_coding	3		ENSMUSG00000044533	1	protein_coding
								1	TATAWAAR	mm10_ct_UserTrack_3545_ENSMUSG00000044624	90	97	+	6.80925	0.00163	1	TATAGAGA			ENSMUSG00000011960	ENSMUSG00000014470	ENSMUSG00000011960	protein_coding	2		ENSMUSG00000044624	5	protein_coding
								1	TATAWAAR	mm10_ct_UserTrack_3545_ENSMUSG00000044626	11	18	-	5.65318	0.0035	1	AATAAAAG			ENSMUSG00000012017	ENSMUSG00000014496	ENSMUSG00000012017	protein_coding	2		ENSMUSG00000044626	5	protein_coding
								1	TATAWAAR	mm10_ct_UserTrack_3545_ENSMUSG00000044636	70	77	+	8.59538	0.000506	1	TATAAGAG			ENSMUSG00000012042	ENSMUSG00000014498	ENSMUSG00000012042	protein_coding	6		ENSMUSG00000044636	3	protein_coding
								1	TATAWAAR	mm10_ct_UserTrack_3545_ENSMUSG00000044734	70	77	+	8.59538	0.000506	1	TATAAAGG			ENSMUSG00000012076	ENSMUSG00000014503	ENSMUSG00000012076	protein_coding	3		ENSMUSG00000044734	1	protein_coding
								1	TATAWAAR	mm10_ct_UserTrack_3545_ENSMUSG00000044770	80	87	+	5.65318	0.0035	1	TATCTAAG			ENSMUSG00000012114	ENSMUSG00000014504	ENSMUSG00000012114	protein_coding	4		ENSMUSG00000044770	#N/A	#N/A
								1	TATAWAAR	mm10_ct_UserTrack_3545_ENSMUSG00000044786	71	78	+	5.65318	0.0035	1	CATAAAAG			ENSMUSG00000012117	ENSMUSG00000014529	ENSMUSG00000012117	protein_coding	3		ENSMUSG00000044786	1	protein_coding
								1	TATAWAAR	mm10_ct_UserTrack_3545_ENSMUSG00000044795	12	19	+	5.82081	0.00294	1	TATAACTA			ENSMUSG00000012126	ENSMUSG00000014547	ENSMUSG00000012126	protein_coding	5		ENSMUSG00000044795	#N/A	#N/A
								1	TATAWAAR	mm10_ct_UserTrack_3545_ENSMUSG00000044814	69	76	+	8.32948	0.000824	1	TATATGAA			ENSMUSG00000012211	ENSMUSG00000014550	ENSMUSG00000012211	protein_coding	4		ENSMUSG00000044814	#N/A	#N/A
								1	TATAWAAR	mm10_ct_UserTrack_3545_ENSMUSG00000044860	13	20	-	5.65318	0.0035	1	TTTAAAAG			ENSMUSG00000012282	ENSMUSG00000014551	#N/A	protein_coding	NA		ENSMUSG00000044860	3	protein_coding
								1	TATAWAAR	mm10_ct_UserTrack_3545_ENSMUSG00000044921	61	68	+	5.38728	0.00425	1	CATAAAAA			ENSMUSG00000012296	ENSMUSG00000014554	ENSMUSG00000012296	protein_coding	3		ENSMUSG00000044921	6	protein_coding
								1	TATAWAAR	mm10_ct_UserTrack_3545_ENSMUSG00000044927	70	77	+	5.65318	0.0035	1	AATAAAAG			ENSMUSG00000012396	ENSMUSG00000014592	#N/A	protein_coding	NA		ENSMUSG00000044927	4	protein_coding
								1	TATAWAAR	mm10_ct_UserTrack_3545_ENSMUSG00000044938	85	92	+	5.38728	0.00425	1	TCTAAAAA			ENSMUSG00000012405	ENSMUSG00000014599	ENSMUSG00000012405	protein_coding	2		ENSMUSG00000044938	#N/A	#N/A
								1	TATAWAAR	mm10_ct_UserTrack_3545_ENSMUSG00000044991	27	34	-	5.65318	0.0035	1	TTTAAAAG			ENSMUSG00000012422	ENSMUSG00000014601	ENSMUSG00000012422	protein_coding	2		ENSMUSG00000044991	2	protein_coding
								1	TATAWAAR	mm10_ct_UserTrack_3545_ENSMUSG00000045019	94	101	-	8.59538	0.000506	1	TATAAAGG			ENSMUSG00000012428	ENSMUSG00000014602	ENSMUSG00000012428	protein_coding	1		ENSMUSG00000045019	#N/A	#N/A
								1	TATAWAAR	mm10_ct_UserTrack_3545_ENSMUSG00000045022	71	78	+	5.82081	0.00294	1	TATAAGTA			ENSMUSG00000012429	ENSMUSG00000014606	ENSMUSG00000012429	protein_coding	4		ENSMUSG00000045022	6	protein_coding
								1	TATAWAAR	mm10_ct_UserTrack_3545_ENSMUSG00000045031	45	52	-	7.07514	0.00119	1	TATAGCAG			ENSMUSG00000012443	ENSMUSG00000014609	ENSMUSG00000012443	protein_coding	3		ENSMUSG00000045031	4	protein_coding
								1	TATAWAAR	mm10_ct_UserTrack_3545_ENSMUSG00000045087	8	15	+	5.38728	0.00425	1	TAGAAAAA			ENSMUSG00000012483	ENSMUSG00000014633	ENSMUSG00000012483	protein_coding	2		ENSMUSG00000045087	#N/A	#N/A
								1	TATAWAAR	mm10_ct_UserTrack_3545_ENSMUSG00000045136	70	77	+	5.65318	0.0035	1	CATAAAAG			ENSMUSG00000012519	ENSMUSG00000014668	#N/A	protein_coding	NA		ENSMUSG00000045136	1	protein_coding
								1	TATAWAAR	mm10_ct_UserTrack_3545_ENSMUSG00000045179	71	78	+	10.8786	5.3e-05	0.988	TATATAAG			ENSMUSG00000012535	ENSMUSG00000014747	ENSMUSG00000012535	protein_coding	3		ENSMUSG00000045179	1	protein_coding
								1	TATAWAAR	mm10_ct_UserTrack_3545_ENSMUSG00000045193	70	77	+	8.59538	0.000506	1	TATATCAG			ENSMUSG00000012609	ENSMUSG00000014748	ENSMUSG00000012609	protein_coding	4		ENSMUSG00000045193	3	protein_coding
								1	TATAWAAR	mm10_ct_UserTrack_3545_ENSMUSG00000045215	3	10	+	8.10405	0.000953	1	TATATATA			ENSMUSG00000012640	ENSMUSG00000014763	ENSMUSG00000012640	protein_coding	3		ENSMUSG00000045215	#N/A	#N/A
								1	TATAWAAR	mm10_ct_UserTrack_3545_ENSMUSG00000045282	44	51	-	6.04624	0.00267	1	TATAAGGA			ENSMUSG00000012848	ENSMUSG00000014767	ENSMUSG00000012848	protein_coding	2		ENSMUSG00000045282	#N/A	#N/A
								1	TATAWAAR	mm10_ct_UserTrack_3545_ENSMUSG00000045294	71	78	+	6.31214	0.00232	1	TATAAGCG			ENSMUSG00000013033	ENSMUSG00000014769	ENSMUSG00000013033	protein_coding	1		ENSMUSG00000045294	1	protein_coding
								1	TATAWAAR	mm10_ct_UserTrack_3545_ENSMUSG00000045377	69	76	+	6.04624	0.00267	1	TATAAGGA			ENSMUSG00000013076	ENSMUSG00000014771	ENSMUSG00000013076	protein_coding	5		ENSMUSG00000045377	2	protein_coding
								1	TATAWAAR	mm10_ct_UserTrack_3545_ENSMUSG00000045382	71	78	+	10.8786	5.3e-05	0.988	TATAAAAG			ENSMUSG00000013083	ENSMUSG00000014773	ENSMUSG00000013083	protein_coding	6		ENSMUSG00000045382	2	protein_coding
								1	TATAWAAR	mm10_ct_UserTrack_3545_ENSMUSG00000045411	71	78	+	8.36994	0.000612	1	TATAAATG			ENSMUSG00000013089	ENSMUSG00000014778	ENSMUSG00000013089	protein_coding	2		ENSMUSG00000045411	2	protein_coding
								1	TATAWAAR	mm10_ct_UserTrack_3545_ENSMUSG00000045414	67	74	-	7.07514	0.00119	1	TATAGAGG			ENSMUSG00000013091	ENSMUSG00000014782	ENSMUSG00000013091	protein_coding	6		ENSMUSG00000045414	1	protein_coding
								1	TATAWAAR	mm10_ct_UserTrack_3545_ENSMUSG00000045440	71	78	+	6.80925	0.00163	1	TATAAAGC			ENSMUSG00000013150	ENSMUSG00000014786	ENSMUSG00000013150	protein_coding	2		ENSMUSG00000045440	#N/A	#N/A
								1	TATAWAAR	mm10_ct_UserTrack_3545_ENSMUSG00000045573	69	76	+	6.58382	0.00205	1	TATAAAGT			ENSMUSG00000013155	ENSMUSG00000014791	ENSMUSG00000013155	protein_coding	4		ENSMUSG00000045573	5	protein_coding
								1	TATAWAAR	mm10_ct_UserTrack_3545_ENSMUSG00000045648	6	13	+	5.38728	0.00425	1	TAGATAAA			ENSMUSG00000013158	ENSMUSG00000014813	ENSMUSG00000013158	protein_coding	5		ENSMUSG00000045648	4	protein_coding
								1	TATAWAAR	mm10_ct_UserTrack_3545_ENSMUSG00000045690	21	28	-	7.07514	0.00119	1	TATAGAGG			ENSMUSG00000013160	ENSMUSG00000014837	ENSMUSG00000013160	protein_coding	3		ENSMUSG00000045690	1	protein_coding
								1	TATAWAAR	mm10_ct_UserTrack_3545_ENSMUSG00000045744	1	8	+	6.04624	0.00267	1	TATAAGGA			ENSMUSG00000013236	ENSMUSG00000014846	ENSMUSG00000013236	protein_coding	3		ENSMUSG00000045744	2	protein_coding
								1	TATAWAAR	mm10_ct_UserTrack_3545_ENSMUSG00000045817	71	78	+	8.59538	0.000506	1	TATAAAGG			ENSMUSG00000013275	ENSMUSG00000014850	ENSMUSG00000013275	protein_coding	2		ENSMUSG00000045817	1	protein_coding
								1	TATAWAAR	mm10_ct_UserTrack_3545_ENSMUSG00000045838	48	55	-	5.65318	0.0035	1	TACAAAAG			ENSMUSG00000013338	ENSMUSG00000014856	ENSMUSG00000013338	protein_coding	5		ENSMUSG00000045838	3	protein_coding
								1	TATAWAAR	mm10_ct_UserTrack_3545_ENSMUSG00000045867	56	63	-	5.38728	0.00425	1	TAAAAAAA			ENSMUSG00000013353	ENSMUSG00000014859	ENSMUSG00000013353	protein_coding	4		ENSMUSG00000045867	3	protein_coding
								1	TATAWAAR	mm10_ct_UserTrack_3545_ENSMUSG00000045886	56	63	+	8.59538	0.000506	1	TATAAGAG			ENSMUSG00000013415	ENSMUSG00000014867	ENSMUSG00000013415	protein_coding	1		ENSMUSG00000045886	4	protein_coding
								1	TATAWAAR	mm10_ct_UserTrack_3545_ENSMUSG00000045903	70	77	+	10.8786	5.3e-05	0.988	TATATAAG			ENSMUSG00000013418	ENSMUSG00000014873	ENSMUSG00000013418	protein_coding	4		ENSMUSG00000045903	1	protein_coding
								1	TATAWAAR	mm10_ct_UserTrack_3545_ENSMUSG00000045954	66	73	-	5.38728	0.00425	1	TAAAAAAA			ENSMUSG00000013419	ENSMUSG00000014905	ENSMUSG00000013419	protein_coding	1		ENSMUSG00000045954	1	protein_coding
								1	TATAWAAR	mm10_ct_UserTrack_3545_ENSMUSG00000045968	24	31	+	7.57225	0.000997	1	TATAGAAC			ENSMUSG00000013465	ENSMUSG00000014907	ENSMUSG00000013465	protein_coding	2		ENSMUSG00000045968	6	protein_coding
								1	TATAWAAR	mm10_ct_UserTrack_3545_ENSMUSG00000045969	69	76	-	8.10405	0.000953	1	TATAAATA			ENSMUSG00000013483	ENSMUSG00000014932	#N/A	protein_coding	NA		ENSMUSG00000045969	3	protein_coding
								1	TATAWAAR	mm10_ct_UserTrack_3545_ENSMUSG00000046168	84	91	-	9.09249	0.000267	1	TATAGAAA			ENSMUSG00000013495	ENSMUSG00000014956	ENSMUSG00000013495	protein_coding	4		ENSMUSG00000046168	3	protein_coding
								1	TATAWAAR	mm10_ct_UserTrack_3545_ENSMUSG00000046185	43	50	+	8.36994	0.000612	1	TATAAATG			ENSMUSG00000013539	ENSMUSG00000014959	ENSMUSG00000013539	protein_coding	3		ENSMUSG00000046185	2	protein_coding
								1	TATAWAAR	mm10_ct_UserTrack_3545_ENSMUSG00000046282	50	57	+	8.59538	0.000506	1	TATAAGAG			ENSMUSG00000013584	ENSMUSG00000014980	ENSMUSG00000013584	protein_coding	4		ENSMUSG00000046282	6	protein_coding
								1	TATAWAAR	mm10_ct_UserTrack_3545_ENSMUSG00000046317	19	26	+	5.06358	0.00465	1	TATACGAT			ENSMUSG00000013593	ENSMUSG00000015002	ENSMUSG00000013593	protein_coding	4		ENSMUSG00000046317	4	protein_coding
								1	TATAWAAR	mm10_ct_UserTrack_3545_ENSMUSG00000046321	68	75	-	5.65318	0.0035	1	TATTTAAG			ENSMUSG00000013622	ENSMUSG00000015013	ENSMUSG00000013622	protein_coding	3		ENSMUSG00000046321	#N/A	#N/A
								1	TATAWAAR	mm10_ct_UserTrack_3545_ENSMUSG00000046387	94	101	-	5.65318	0.0035	1	TATCTAAG			ENSMUSG00000013629	ENSMUSG00000015016	ENSMUSG00000013629	protein_coding	1		ENSMUSG00000046387	1	protein_coding
								1	TATAWAAR	mm10_ct_UserTrack_3545_ENSMUSG00000046434	49	56	+	5.65318	0.0035	1	GATAAAAG			ENSMUSG00000013646	ENSMUSG00000015023	ENSMUSG00000013646	protein_coding	2		ENSMUSG00000046434	1	protein_coding
								1	TATAWAAR	mm10_ct_UserTrack_3545_ENSMUSG00000046470	66	73	-	6.80925	0.00163	1	TATAGAGA			ENSMUSG00000013662	ENSMUSG00000015027	ENSMUSG00000013662	protein_coding	5		ENSMUSG00000046470	3	protein_coding
								1	TATAWAAR	mm10_ct_UserTrack_3545_ENSMUSG00000046546	69	76	+	8.10405	0.000953	1	TATATTAA			ENSMUSG00000013663	ENSMUSG00000015053	ENSMUSG00000013663	protein_coding	3		ENSMUSG00000046546	1	protein_coding
								1	TATAWAAR	mm10_ct_UserTrack_3545_ENSMUSG00000046574	1	8	-	5.38728	0.00425	1	TAAAAAAA			ENSMUSG00000013668	ENSMUSG00000015083	ENSMUSG00000013668	protein_coding	6		ENSMUSG00000046574	1	protein_coding
								1	TATAWAAR	mm10_ct_UserTrack_3545_ENSMUSG00000046610	72	79	-	5.38728	0.00425	1	TTTAAAAA			ENSMUSG00000013698	ENSMUSG00000015085	ENSMUSG00000013698	protein_coding	2		ENSMUSG00000046610	1	protein_coding
								1	TATAWAAR	mm10_ct_UserTrack_3545_ENSMUSG00000046694	72	79	+	6.08671	0.0025	1	TATAAGTG			ENSMUSG00000013701	ENSMUSG00000015087	ENSMUSG00000013701	protein_coding	3		ENSMUSG00000046694	5	protein_coding
								1	TATAWAAR	mm10_ct_UserTrack_3545_ENSMUSG00000046699	71	78	+	5.38728	0.00425	1	TATGTAAA			ENSMUSG00000013707	ENSMUSG00000015090	#N/A	protein_coding	NA		ENSMUSG00000046699	1	protein_coding
								1	TATAWAAR	mm10_ct_UserTrack_3545_ENSMUSG00000046717	69	76	-	6.80925	0.00163	1	TATAGAGA			ENSMUSG00000013736	ENSMUSG00000015092	ENSMUSG00000013736	protein_coding	4		ENSMUSG00000046717	5	protein_coding
								1	TATAWAAR	mm10_ct_UserTrack_3545_ENSMUSG00000046723	45	52	+	5.38728	0.00425	1	TTTAAAAA			ENSMUSG00000013766	ENSMUSG00000015094	ENSMUSG00000013766	protein_coding	1		ENSMUSG00000046723	6	protein_coding
								1	TATAWAAR	mm10_ct_UserTrack_3545_ENSMUSG00000046733	69	76	-	8.59538	0.000506	1	TATAAAGG			ENSMUSG00000013787	ENSMUSG00000015095	ENSMUSG00000013787	protein_coding	3		ENSMUSG00000046733	1	protein_coding
								1	TATAWAAR	mm10_ct_UserTrack_3545_ENSMUSG00000046743	72	79	+	5.65318	0.0035	1	AATAAAAG			ENSMUSG00000013822	ENSMUSG00000015112	ENSMUSG00000013822	protein_coding	5		ENSMUSG00000046743	1	protein_coding
								1	TATAWAAR	mm10_ct_UserTrack_3545_ENSMUSG00000046748	79	86	+	6.08671	0.0025	1	TATATGTG			ENSMUSG00000013833	ENSMUSG00000015120	ENSMUSG00000013833	protein_coding	4		ENSMUSG00000046748	5	protein_coding
								1	TATAWAAR	mm10_ct_UserTrack_3545_ENSMUSG00000046750	83	90	-	5.38728	0.00425	1	TCTAAAAA			ENSMUSG00000013846	ENSMUSG00000015126	ENSMUSG00000013846	protein_coding	1		ENSMUSG00000046750	6	protein_coding
								1	TATAWAAR	mm10_ct_UserTrack_3545_ENSMUSG00000046805	49	56	+	5.65318	0.0035	1	TAAATAAG			ENSMUSG00000013858	ENSMUSG00000015127	ENSMUSG00000013858	protein_coding	4		ENSMUSG00000046805	3	protein_coding
								1	TATAWAAR	mm10_ct_UserTrack_3545_ENSMUSG00000046818	72	79	+	6.80925	0.00163	1	TATAAAGC			ENSMUSG00000013878	ENSMUSG00000015133	ENSMUSG00000013878	protein_coding	3		ENSMUSG00000046818	4	protein_coding
								1	TATAWAAR	mm10_ct_UserTrack_3545_ENSMUSG00000046862	71	78	+	10.8786	5.3e-05	0.988	TATAAAAG			ENSMUSG00000013921	ENSMUSG00000015134	ENSMUSG00000013921	protein_coding	1		ENSMUSG00000046862	4	protein_coding
								1	TATAWAAR	mm10_ct_UserTrack_3545_ENSMUSG00000046886	90	97	+	6.04624	0.00267	1	TATATCCA			ENSMUSG00000013928	ENSMUSG00000015143	ENSMUSG00000013928	protein_coding	5		ENSMUSG00000046886	6	protein_coding
								1	TATAWAAR	mm10_ct_UserTrack_3545_ENSMUSG00000046916	69	76	+	10.8786	5.3e-05	0.988	TATAAAAG			ENSMUSG00000013973	ENSMUSG00000015149	ENSMUSG00000013973	protein_coding	5		ENSMUSG00000046916	3	protein_coding
								1	TATAWAAR	mm10_ct_UserTrack_3545_ENSMUSG00000046934	68	75	+	5.82081	0.00294	1	TATAAGTA			ENSMUSG00000013997	ENSMUSG00000015165	ENSMUSG00000013997	protein_coding	4		ENSMUSG00000046934	4	protein_coding
								1	TATAWAAR	mm10_ct_UserTrack_3545_ENSMUSG00000046957	9	16	+	5.65318	0.0035	1	TGTAAAAG			ENSMUSG00000014030	ENSMUSG00000015176	ENSMUSG00000014030	protein_coding	6		ENSMUSG00000046957	6	protein_coding
								1	TATAWAAR	mm10_ct_UserTrack_3545_ENSMUSG00000047025	69	76	+	5.38728	0.00425	1	TATTTAAA			ENSMUSG00000014039	ENSMUSG00000015189	ENSMUSG00000014039	protein_coding	2		ENSMUSG00000047025	6	protein_coding
								1	TATAWAAR	mm10_ct_UserTrack_3545_ENSMUSG00000047104	1	8	+	10.6127	0.000118	1	TATATAAA			ENSMUSG00000014074	ENSMUSG00000015202	ENSMUSG00000014074	protein_coding	4		ENSMUSG00000047104	4	protein_coding
								1	TATAWAAR	mm10_ct_UserTrack_3545_ENSMUSG00000047139	68	75	+	10.8786	5.3e-05	0.988	TATATAAG			ENSMUSG00000014075	ENSMUSG00000015214	ENSMUSG00000014075	protein_coding	4		ENSMUSG00000047139	1	protein_coding
								1	TATAWAAR	mm10_ct_UserTrack_3545_ENSMUSG00000047180	72	79	+	10.8786	5.3e-05	0.988	TATAAAAG			ENSMUSG00000014077	ENSMUSG00000015217	ENSMUSG00000014077	protein_coding	3		ENSMUSG00000047180	1	protein_coding
								1	TATAWAAR	mm10_ct_UserTrack_3545_ENSMUSG00000047330	70	77	+	6.58382	0.00205	1	TATATATC			ENSMUSG00000014158	ENSMUSG00000015222	#N/A	protein_coding	NA		ENSMUSG00000047330	1	protein_coding
								1	TATAWAAR	mm10_ct_UserTrack_3545_ENSMUSG00000047352	45	52	-	7.07514	0.00119	1	TATACAGG			ENSMUSG00000014164	ENSMUSG00000015224	ENSMUSG00000014164	protein_coding	4		ENSMUSG00000047352	5	protein_coding
								1	TATAWAAR	mm10_ct_UserTrack_3545_ENSMUSG00000047363	70	77	-	6.04624	0.00267	1	TATATGCA			ENSMUSG00000014177	ENSMUSG00000015242	ENSMUSG00000014177	protein_coding	3		ENSMUSG00000047363	#N/A	#N/A
								1	TATAWAAR	mm10_ct_UserTrack_3545_ENSMUSG00000047383	68	75	+	5.38728	0.00425	1	AATAAAAA			ENSMUSG00000014195	ENSMUSG00000015243	ENSMUSG00000014195	protein_coding	3		ENSMUSG00000047383	#N/A	#N/A
								1	TATAWAAR	mm10_ct_UserTrack_3545_ENSMUSG00000047420	4	11	+	5.59538	0.00356	1	TATATTTA			ENSMUSG00000014226	ENSMUSG00000015247	ENSMUSG00000014226	protein_coding	3		ENSMUSG00000047420	1	protein_coding
								1	TATAWAAR	mm10_ct_UserTrack_3545_ENSMUSG00000047423	66	73	-	6.80925	0.00163	1	TATAGACA			ENSMUSG00000014232	ENSMUSG00000015289	ENSMUSG00000014232	protein_coding	5		ENSMUSG00000047423	3	protein_coding
								1	TATAWAAR	mm10_ct_UserTrack_3545_ENSMUSG00000047515	28	35	-	8.36994	0.000612	1	TATATTAG			ENSMUSG00000014243	ENSMUSG00000015291	ENSMUSG00000014243	protein_coding	4		ENSMUSG00000047515	6	protein_coding
								1	TATAWAAR	mm10_ct_UserTrack_3545_ENSMUSG00000047528	61	68	+	5.65318	0.0035	1	GATAAAAG			ENSMUSG00000014245	ENSMUSG00000015305	ENSMUSG00000014245	protein_coding	4		ENSMUSG00000047528	4	protein_coding
								1	TATAWAAR	mm10_ct_UserTrack_3545_ENSMUSG00000047565	12	19	-	8.36994	0.000612	1	TATATTAG			ENSMUSG00000014294	ENSMUSG00000015312	ENSMUSG00000014294	protein_coding	4		ENSMUSG00000047565	6	protein_coding
								1	TATAWAAR	mm10_ct_UserTrack_3545_ENSMUSG00000047591	70	77	+	8.59538	0.000506	1	TATAAAGG			ENSMUSG00000014301	ENSMUSG00000015335	ENSMUSG00000014301	protein_coding	5		ENSMUSG00000047591	1	protein_coding
								1	TATAWAAR	mm10_ct_UserTrack_3545_ENSMUSG00000047635	71	78	+	5.65318	0.0035	1	TAGAAAAG			ENSMUSG00000014303	ENSMUSG00000015337	ENSMUSG00000014303	protein_coding	1		ENSMUSG00000047635	2	protein_coding
								1	TATAWAAR	mm10_ct_UserTrack_3545_ENSMUSG00000047654	72	79	+	5.65318	0.0035	1	AATAAAAG			ENSMUSG00000014313	ENSMUSG00000015341	ENSMUSG00000014313	protein_coding	3		ENSMUSG00000047654	6	protein_coding
								1	TATAWAAR	mm10_ct_UserTrack_3545_ENSMUSG00000047658	67	74	-	4.79191	0.00487	1	TATACCCG			ENSMUSG00000014329	ENSMUSG00000015342	ENSMUSG00000014329	protein_coding	1		ENSMUSG00000047658	4	protein_coding
								1	TATAWAAR	mm10_ct_UserTrack_3545_ENSMUSG00000047671	94	101	-	5.65318	0.0035	1	TAGAAAAG			ENSMUSG00000014349	ENSMUSG00000015354	ENSMUSG00000014349	protein_coding	2		ENSMUSG00000047671	#N/A	#N/A
								1	TATAWAAR	mm10_ct_UserTrack_3545_ENSMUSG00000047696	3	10	-	6.80925	0.00163	1	TATAGCAA			ENSMUSG00000014353	ENSMUSG00000015357	ENSMUSG00000014353	protein_coding	2		ENSMUSG00000047696	4	protein_coding
								1	TATAWAAR	mm10_ct_UserTrack_3545_ENSMUSG00000047746	71	78	+	6.58382	0.00205	1	TATAAACT			ENSMUSG00000014355	ENSMUSG00000015363	ENSMUSG00000014355	protein_coding	2		ENSMUSG00000047746	#N/A	#N/A
								1	TATAWAAR	mm10_ct_UserTrack_3545_ENSMUSG00000047773	59	66	+	6.35838	0.00218	1	TATATTAT			ENSMUSG00000014361	ENSMUSG00000015365	ENSMUSG00000014361	protein_coding	2		ENSMUSG00000047773	5	protein_coding
								1	TATAWAAR	mm10_ct_UserTrack_3545_ENSMUSG00000047793	69	76	+	5.38728	0.00425	1	TATTTAAA			ENSMUSG00000014402	ENSMUSG00000015377	ENSMUSG00000014402	protein_coding	3		ENSMUSG00000047793	2	protein_coding
								1	TATAWAAR	mm10_ct_UserTrack_3545_ENSMUSG00000047799	70	77	-	6.80925	0.00163	1	TATATACC			ENSMUSG00000014418	ENSMUSG00000015396	ENSMUSG00000014418	protein_coding	4		ENSMUSG00000047799	#N/A	#N/A
								1	TATAWAAR	mm10_ct_UserTrack_3545_ENSMUSG00000047819	41	48	-	6.58382	0.00205	1	TATAGATA			ENSMUSG00000014426	ENSMUSG00000015443	ENSMUSG00000014426	protein_coding	2		ENSMUSG00000047819	5	protein_coding
								1	TATAWAAR	mm10_ct_UserTrack_3545_ENSMUSG00000047867	33	40	-	5.38728	0.00425	1	TTTAAAAA			ENSMUSG00000014444	ENSMUSG00000015451	ENSMUSG00000014444	protein_coding	1		ENSMUSG00000047867	3	protein_coding
								1	TATAWAAR	mm10_ct_UserTrack_3545_ENSMUSG00000047880	9	16	-	5.38728	0.00425	1	TAGATAAA			ENSMUSG00000014470	ENSMUSG00000015452	ENSMUSG00000014470	protein_coding	4		ENSMUSG00000047880	5	protein_coding
								1	TATAWAAR	mm10_ct_UserTrack_3545_ENSMUSG00000047945	68	75	-	5.82081	0.00294	1	TATATGTA			ENSMUSG00000014496	ENSMUSG00000015461	ENSMUSG00000014496	protein_coding	2		ENSMUSG00000047945	1	protein_coding
								1	TATAWAAR	mm10_ct_UserTrack_3545_ENSMUSG00000047953	35	42	-	5.38728	0.00425	1	GATAAAAA			ENSMUSG00000014498	ENSMUSG00000015468	ENSMUSG00000014498	protein_coding	2		ENSMUSG00000047953	3	protein_coding
								1	TATAWAAR	mm10_ct_UserTrack_3545_ENSMUSG00000047996	65	72	-	5.65318	0.0035	1	TAAAAAAG			ENSMUSG00000014503	ENSMUSG00000015474	ENSMUSG00000014503	protein_coding	4		ENSMUSG00000047996	1	protein_coding
								1	TATAWAAR	mm10_ct_UserTrack_3545_ENSMUSG00000048001	70	77	+	8.59538	0.000506	1	TATATAGG			ENSMUSG00000014504	ENSMUSG00000015484	ENSMUSG00000014504	protein_coding	4		ENSMUSG00000048001	1	protein_coding
								1	TATAWAAR	mm10_ct_UserTrack_3545_ENSMUSG00000048087	51	58	+	6.08671	0.0025	1	TATAATGG			ENSMUSG00000014529	ENSMUSG00000015488	ENSMUSG00000014529	protein_coding	4		ENSMUSG00000048087	#N/A	#N/A
								1	TATAWAAR	mm10_ct_UserTrack_3545_ENSMUSG00000048100	68	75	+	9.09249	0.000267	1	TATAAAAC			ENSMUSG00000014547	ENSMUSG00000015501	ENSMUSG00000014547	protein_coding	3		ENSMUSG00000048100	#N/A	#N/A
								1	TATAWAAR	mm10_ct_UserTrack_3545_ENSMUSG00000048185	88	95	-	5.65318	0.0035	1	TAAAAAAG			ENSMUSG00000014550	ENSMUSG00000015522	ENSMUSG00000014550	protein_coding	3		ENSMUSG00000048185	4	protein_coding
								1	TATAWAAR	mm10_ct_UserTrack_3545_ENSMUSG00000048218	70	77	+	5.65318	0.0035	1	GATAAAAG			ENSMUSG00000014551	ENSMUSG00000015533	ENSMUSG00000014551	protein_coding	3		ENSMUSG00000048218	3	protein_coding
								1	TATAWAAR	mm10_ct_UserTrack_3545_ENSMUSG00000048368	76	83	+	5.38728	0.00425	1	TATGAAAA			ENSMUSG00000014554	ENSMUSG00000015536	ENSMUSG00000014554	protein_coding	2		ENSMUSG00000048368	1	protein_coding
								1	TATAWAAR	mm10_ct_UserTrack_3545_ENSMUSG00000048489	70	77	+	5.65318	0.0035	1	TGTAAAAG			ENSMUSG00000014592	ENSMUSG00000015542	ENSMUSG00000014592	protein_coding	3		ENSMUSG00000048489	4	protein_coding
								1	TATAWAAR	mm10_ct_UserTrack_3545_ENSMUSG00000048562	2	9	-	5.38728	0.00425	1	TAAATAAA			ENSMUSG00000014599	ENSMUSG00000015568	ENSMUSG00000014599	protein_coding	1		ENSMUSG00000048562	#N/A	#N/A
								1	TATAWAAR	mm10_ct_UserTrack_3545_ENSMUSG00000048572	72	79	+	10.8786	5.3e-05	0.988	TATATAAG			ENSMUSG00000014601	ENSMUSG00000015575	ENSMUSG00000014601	protein_coding	3		ENSMUSG00000048572	4	protein_coding
								1	TATAWAAR	mm10_ct_UserTrack_3545_ENSMUSG00000048583	70	77	+	8.32948	0.000824	1	TATAAGAA			ENSMUSG00000014602	ENSMUSG00000015597	ENSMUSG00000014602	protein_coding	2		ENSMUSG00000048583	1	protein_coding
								1	TATAWAAR	mm10_ct_UserTrack_3545_ENSMUSG00000048626	2	9	+	5.38728	0.00425	1	AATAAAAA			ENSMUSG00000014603	ENSMUSG00000015599	#N/A	protein_coding	NA		ENSMUSG00000048626	6	protein_coding
								1	TATAWAAR	mm10_ct_UserTrack_3545_ENSMUSG00000048628	54	61	+	8.32948	0.000824	1	TATAAAGA			ENSMUSG00000014606	ENSMUSG00000015605	ENSMUSG00000014606	protein_coding	3		ENSMUSG00000048628	6	lncRNA
								1	TATAWAAR	mm10_ct_UserTrack_3545_ENSMUSG00000048731	48	55	-	6.08671	0.0025	1	TATAACTG			ENSMUSG00000014609	ENSMUSG00000015619	ENSMUSG00000014609	protein_coding	5		ENSMUSG00000048731	4	protein_coding
								1	TATAWAAR	mm10_ct_UserTrack_3545_ENSMUSG00000048776	74	81	+	8.59538	0.000506	1	TATATACG			ENSMUSG00000014633	ENSMUSG00000015647	ENSMUSG00000014633	protein_coding	4		ENSMUSG00000048776	1	protein_coding
								1	TATAWAAR	mm10_ct_UserTrack_3545_ENSMUSG00000048833	17	24	+	6.04624	0.00267	1	TATAAGGA			ENSMUSG00000014668	ENSMUSG00000015653	ENSMUSG00000014668	protein_coding	4		ENSMUSG00000048833	2	protein_coding
								1	TATAWAAR	mm10_ct_UserTrack_3545_ENSMUSG00000048878	69	76	+	10.8786	5.3e-05	0.988	TATATAAG			ENSMUSG00000014747	ENSMUSG00000015656	ENSMUSG00000014747	protein_coding	6		ENSMUSG00000048878	1	protein_coding
								1	TATAWAAR	mm10_ct_UserTrack_3545_ENSMUSG00000048924	37	44	-	5.65318	0.0035	1	AATAAAAG			ENSMUSG00000014748	ENSMUSG00000015659	ENSMUSG00000014748	protein_coding	4		ENSMUSG00000048924	1	protein_coding
								1	TATAWAAR	mm10_ct_UserTrack_3545_ENSMUSG00000048994	68	75	+	10.8786	5.3e-05	0.988	TATAAAAG			ENSMUSG00000014763	ENSMUSG00000015668	ENSMUSG00000014763	protein_coding	4		ENSMUSG00000048994	6	protein_coding
								1	TATAWAAR	mm10_ct_UserTrack_3545_ENSMUSG00000049086	14	21	-	4.79191	0.00487	1	TATAGGCG			ENSMUSG00000014767	ENSMUSG00000015671	ENSMUSG00000014767	protein_coding	4		ENSMUSG00000049086	1	protein_coding
								1	TATAWAAR	mm10_ct_UserTrack_3545_ENSMUSG00000049091	70	77	+	10.6127	0.000118	1	TATATAAA			ENSMUSG00000014769	ENSMUSG00000015672	ENSMUSG00000014769	protein_coding	3		ENSMUSG00000049091	4	protein_coding
								1	TATAWAAR	mm10_ct_UserTrack_3545_ENSMUSG00000049115	68	75	+	8.10405	0.000953	1	TATAAATA			ENSMUSG00000014771	ENSMUSG00000015697	ENSMUSG00000014771	protein_coding	2		ENSMUSG00000049115	5	protein_coding
								1	TATAWAAR	mm10_ct_UserTrack_3545_ENSMUSG00000049130	67	74	+	5.65318	0.0035	1	TTTAAAAG			ENSMUSG00000014773	ENSMUSG00000015709	ENSMUSG00000014773	protein_coding	1		ENSMUSG00000049130	6	protein_coding
								1	TATAWAAR	mm10_ct_UserTrack_3545_ENSMUSG00000049148	12	19	+	5.38728	0.00425	1	TATTAAAA			ENSMUSG00000014778	ENSMUSG00000015711	ENSMUSG00000014778	protein_coding	4		ENSMUSG00000049148	1	protein_coding
								1	TATAWAAR	mm10_ct_UserTrack_3545_ENSMUSG00000049160	1	8	-	5.38728	0.00425	1	TAAAAAAA			ENSMUSG00000014782	ENSMUSG00000015714	ENSMUSG00000014782	protein_coding	4		ENSMUSG00000049160	6	protein_coding
								1	TATAWAAR	mm10_ct_UserTrack_3545_ENSMUSG00000049235	83	90	+	6.80925	0.00163	1	TATAGGAA			ENSMUSG00000014786	ENSMUSG00000015733	ENSMUSG00000014786	protein_coding	4		ENSMUSG00000049235	4	protein_coding
								1	TATAWAAR	mm10_ct_UserTrack_3545_ENSMUSG00000049299	69	76	+	6.80925	0.00163	1	TATAAACC			ENSMUSG00000014791	ENSMUSG00000015745	ENSMUSG00000014791	protein_coding	2		ENSMUSG00000049299	3	protein_coding
								1	TATAWAAR	mm10_ct_UserTrack_3545_ENSMUSG00000049436	70	77	+	5.65318	0.0035	1	TAGAAAAG			ENSMUSG00000014813	ENSMUSG00000015747	ENSMUSG00000014813	protein_coding	1		ENSMUSG00000049436	#N/A	#N/A
								1	TATAWAAR	mm10_ct_UserTrack_3545_ENSMUSG00000049504	72	79	+	5.65318	0.0035	1	TATCAAAG			ENSMUSG00000014837	ENSMUSG00000015748	ENSMUSG00000014837	protein_coding	6		ENSMUSG00000049504	2	protein_coding
								1	TATAWAAR	mm10_ct_UserTrack_3545_ENSMUSG00000049511	70	77	+	10.8786	5.3e-05	0.988	TATAAAAG			ENSMUSG00000014846	ENSMUSG00000015749	ENSMUSG00000014846	protein_coding	1		ENSMUSG00000049511	#N/A	#N/A
								1	TATAWAAR	mm10_ct_UserTrack_3545_ENSMUSG00000049526	38	45	-	5.28902	0.00439	1	TATAGAGC			ENSMUSG00000014850	ENSMUSG00000015750	ENSMUSG00000014850	protein_coding	3		ENSMUSG00000049526	4	protein_coding
								1	TATAWAAR	mm10_ct_UserTrack_3545_ENSMUSG00000049539	70	77	+	8.10405	0.000953	1	TATAAATA			ENSMUSG00000014856	ENSMUSG00000015755	ENSMUSG00000014856	protein_coding	3		ENSMUSG00000049539	1	protein_coding
								1	TATAWAAR	mm10_ct_UserTrack_3545_ENSMUSG00000049630	67	74	+	5.65318	0.0035	1	CATAAAAG			ENSMUSG00000014859	ENSMUSG00000015757	ENSMUSG00000014859	protein_coding	3		ENSMUSG00000049630	1	protein_coding
								1	TATAWAAR	mm10_ct_UserTrack_3545_ENSMUSG00000049892	71	78	+	6.31214	0.00232	1	TATAAGGG			ENSMUSG00000014867	ENSMUSG00000015759	ENSMUSG00000014867	protein_coding	3		ENSMUSG00000049892	2	protein_coding
								1	TATAWAAR	mm10_ct_UserTrack_3545_ENSMUSG00000049932	66	73	-	6.58382	0.00205	1	TATAAACT			ENSMUSG00000014873	ENSMUSG00000015766	ENSMUSG00000014873	protein_coding	3		ENSMUSG00000049932	3	protein_coding
								1	TATAWAAR	mm10_ct_UserTrack_3545_ENSMUSG00000049985	50	57	-	5.38728	0.00425	1	CATAAAAA			ENSMUSG00000014905	ENSMUSG00000015776	ENSMUSG00000014905	protein_coding	3		ENSMUSG00000049985	4	protein_coding
								1	TATAWAAR	mm10_ct_UserTrack_3545_ENSMUSG00000050141	47	54	-	6.04624	0.00267	1	TATAACCA			ENSMUSG00000014907	ENSMUSG00000015790	ENSMUSG00000014907	protein_coding	3		ENSMUSG00000050141	6	protein_coding
								1	TATAWAAR	mm10_ct_UserTrack_3545_ENSMUSG00000050211	72	79	+	5.82081	0.00294	1	TATATTGA			ENSMUSG00000014932	ENSMUSG00000015804	ENSMUSG00000014932	protein_coding	3		ENSMUSG00000050211	4	protein_coding
								1	TATAWAAR	mm10_ct_UserTrack_3545_ENSMUSG00000050234	69	76	+	5.65318	0.0035	1	TATTTAAG			ENSMUSG00000014956	ENSMUSG00000015806	ENSMUSG00000014956	protein_coding	2		ENSMUSG00000050234	3	protein_coding
								1	TATAWAAR	mm10_ct_UserTrack_3545_ENSMUSG00000050251	11	18	+	8.36994	0.000612	1	TATATATG			ENSMUSG00000014959	ENSMUSG00000015812	ENSMUSG00000014959	protein_coding	4		ENSMUSG00000050251	#N/A	#N/A
								1	TATAWAAR	mm10_ct_UserTrack_3545_ENSMUSG00000050332	71	78	+	6.08671	0.0025	1	TATAACTG			ENSMUSG00000014980	ENSMUSG00000015837	ENSMUSG00000014980	protein_coding	2		ENSMUSG00000050332	2	protein_coding
								1	TATAWAAR	mm10_ct_UserTrack_3545_ENSMUSG00000050359	71	78	+	10.6127	0.000118	1	TATAAAAA			ENSMUSG00000015002	ENSMUSG00000015839	ENSMUSG00000015002	protein_coding	4		ENSMUSG00000050359	1	protein_coding
								1	TATAWAAR	mm10_ct_UserTrack_3545_ENSMUSG00000050377	83	90	+	5.65318	0.0035	1	TATTTAAG			ENSMUSG00000015013	ENSMUSG00000015843	ENSMUSG00000015013	protein_coding	5		ENSMUSG00000050377	#N/A	#N/A
								1	TATAWAAR	mm10_ct_UserTrack_3545_ENSMUSG00000050397	25	32	+	4.79191	0.00487	1	TATAGGGG			ENSMUSG00000015016	ENSMUSG00000015846	ENSMUSG00000015016	protein_coding	4		ENSMUSG00000050397	#N/A	#N/A
								1	TATAWAAR	mm10_ct_UserTrack_3545_ENSMUSG00000050424	24	31	-	9.09249	0.000267	1	TATAGAAA			ENSMUSG00000015023	ENSMUSG00000015850	ENSMUSG00000015023	protein_coding	1		ENSMUSG00000050424	1	protein_coding
								1	TATAWAAR	mm10_ct_UserTrack_3545_ENSMUSG00000050440	24	31	+	10.8786	5.3e-05	0.988	TATAAAAG			ENSMUSG00000015027	ENSMUSG00000015869	ENSMUSG00000015027	protein_coding	3		ENSMUSG00000050440	#N/A	#N/A
								1	TATAWAAR	mm10_ct_UserTrack_3545_ENSMUSG00000050468	94	101	-	8.10405	0.000953	1	TATAAATA			ENSMUSG00000015053	ENSMUSG00000015879	ENSMUSG00000015053	protein_coding	5		ENSMUSG00000050468	#N/A	#N/A
								1	TATAWAAR	mm10_ct_UserTrack_3545_ENSMUSG00000050578	84	91	+	5.38728	0.00425	1	TTTAAAAA			ENSMUSG00000015083	ENSMUSG00000015880	ENSMUSG00000015083	protein_coding	5		ENSMUSG00000050578	#N/A	#N/A
								1	TATAWAAR	mm10_ct_UserTrack_3545_ENSMUSG00000050612	82	89	+	8.32948	0.000824	1	TATATCAA			ENSMUSG00000015085	ENSMUSG00000015882	ENSMUSG00000015085	protein_coding	1		ENSMUSG00000050612	6	protein_coding
								1	TATAWAAR	mm10_ct_UserTrack_3545_ENSMUSG00000050623	39	46	+	6.04624	0.00267	1	TATAACCA			ENSMUSG00000015087	ENSMUSG00000015889	ENSMUSG00000015087	protein_coding	3		ENSMUSG00000050623	4	protein_coding
								1	TATAWAAR	mm10_ct_UserTrack_3545_ENSMUSG00000050627	72	79	+	6.84971	0.00128	1	TATACTAG			ENSMUSG00000015090	ENSMUSG00000015890	ENSMUSG00000015090	protein_coding	4		ENSMUSG00000050627	2	protein_coding
								1	TATAWAAR	mm10_ct_UserTrack_3545_ENSMUSG00000050640	71	78	-	9.09249	0.000267	1	TATACAAA			ENSMUSG00000015092	ENSMUSG00000015932	ENSMUSG00000015092	protein_coding	5		ENSMUSG00000050640	5	protein_coding
								1	TATAWAAR	mm10_ct_UserTrack_3545_ENSMUSG00000050645	72	79	+	5.65318	0.0035	1	GATAAAAG			ENSMUSG00000015094	ENSMUSG00000015937	ENSMUSG00000015094	protein_coding	2		ENSMUSG00000050645	3	protein_coding
								1	TATAWAAR	mm10_ct_UserTrack_3545_ENSMUSG00000050702	73	80	+	5.82081	0.00294	1	TATATCTA			ENSMUSG00000015095	ENSMUSG00000015942	ENSMUSG00000015095	protein_coding	4		ENSMUSG00000050702	5	protein_coding
								1	TATAWAAR	mm10_ct_UserTrack_3545_ENSMUSG00000050708	71	78	+	10.8786	5.3e-05	0.988	TATAAAAG			ENSMUSG00000015112	ENSMUSG00000015943	ENSMUSG00000015112	protein_coding	2		ENSMUSG00000050708	1	protein_coding
								1	TATAWAAR	mm10_ct_UserTrack_3545_ENSMUSG00000050799	71	78	+	8.10405	0.000953	1	TATAAATA			ENSMUSG00000015120	ENSMUSG00000015944	ENSMUSG00000015120	protein_coding	3		ENSMUSG00000050799	4	protein_coding
								1	TATAWAAR	mm10_ct_UserTrack_3545_ENSMUSG00000050812	72	79	+	8.59538	0.000506	1	TATAAGAG			ENSMUSG00000015126	ENSMUSG00000015950	ENSMUSG00000015126	protein_coding	3		ENSMUSG00000050812	3	protein_coding
								1	TATAWAAR	mm10_ct_UserTrack_3545_ENSMUSG00000050944	91	98	-	5.82081	0.00294	1	TATAATGA			ENSMUSG00000015127	ENSMUSG00000015957	ENSMUSG00000015127	protein_coding	1		ENSMUSG00000050944	4	protein_coding
								1	TATAWAAR	mm10_ct_UserTrack_3545_ENSMUSG00000050953	70	77	+	5.65318	0.0035	1	TTTAAAAG			ENSMUSG00000015133	ENSMUSG00000015961	ENSMUSG00000015133	protein_coding	1		ENSMUSG00000050953	1	protein_coding
								1	TATAWAAR	mm10_ct_UserTrack_3545_ENSMUSG00000050966	12	19	-	5.65318	0.0035	1	TCTAAAAG			ENSMUSG00000015134	ENSMUSG00000015962	ENSMUSG00000015134	protein_coding	2		ENSMUSG00000050966	1	protein_coding
								1	TATAWAAR	mm10_ct_UserTrack_3545_ENSMUSG00000051038	26	33	-	7.34682	0.00105	1	TATAGAAT			ENSMUSG00000015143	ENSMUSG00000015966	ENSMUSG00000015143	protein_coding	1		ENSMUSG00000051038	6	protein_coding
								1	TATAWAAR	mm10_ct_UserTrack_3545_ENSMUSG00000051159	71	78	+	8.86705	0.000332	1	TATAAAAT			ENSMUSG00000015149	ENSMUSG00000015970	ENSMUSG00000015149	protein_coding	4		ENSMUSG00000051159	2	protein_coding
								1	TATAWAAR	mm10_ct_UserTrack_3545_ENSMUSG00000051212	43	50	+	5.65318	0.0035	1	CATAAAAG			ENSMUSG00000015165	ENSMUSG00000015971	ENSMUSG00000015165	protein_coding	3		ENSMUSG00000051212	1	protein_coding
								1	TATAWAAR	mm10_ct_UserTrack_3545_ENSMUSG00000051257	14	21	+	9.35838	0.000161	1	TATAGAAG			ENSMUSG00000015176	ENSMUSG00000015980	ENSMUSG00000015176	protein_coding	2		ENSMUSG00000051257	2	protein_coding
								1	TATAWAAR	mm10_ct_UserTrack_3545_ENSMUSG00000051355	3	10	+	6.04624	0.00267	1	TATATCGA			ENSMUSG00000015189	ENSMUSG00000015981	ENSMUSG00000015189	protein_coding	2		ENSMUSG00000051355	4	protein_coding
								1	TATAWAAR	mm10_ct_UserTrack_3545_ENSMUSG00000051373	55	62	-	5.38728	0.00425	1	TATTTAAA			ENSMUSG00000015202	ENSMUSG00000015994	ENSMUSG00000015202	protein_coding	1		ENSMUSG00000051373	4	protein_coding
								1	TATAWAAR	mm10_ct_UserTrack_3545_ENSMUSG00000051397	74	81	+	8.59538	0.000506	1	TATAAGAG			ENSMUSG00000015214	ENSMUSG00000016018	ENSMUSG00000015214	protein_coding	3		ENSMUSG00000051397	1	protein_coding
								1	TATAWAAR	mm10_ct_UserTrack_3545_ENSMUSG00000051502	84	91	-	5.65318	0.0035	1	TCTAAAAG			ENSMUSG00000015217	ENSMUSG00000016024	ENSMUSG00000015217	protein_coding	1		ENSMUSG00000051502	2	protein_coding
								1	TATAWAAR	mm10_ct_UserTrack_3545_ENSMUSG00000051579	69	76	-	6.04624	0.00267	1	TATAAGGA			ENSMUSG00000015222	ENSMUSG00000016028	ENSMUSG00000015222	protein_coding	6		ENSMUSG00000051579	1	protein_coding
								1	TATAWAAR	mm10_ct_UserTrack_3545_ENSMUSG00000051627	71	78	+	10.6127	0.000118	1	TATATAAA			ENSMUSG00000015224	ENSMUSG00000016087	ENSMUSG00000015224	protein_coding	1		ENSMUSG00000051627	1	protein_coding
								1	TATAWAAR	mm10_ct_UserTrack_3545_ENSMUSG00000051652	49	56	+	6.80925	0.00163	1	TATAGCAA			ENSMUSG00000015242	ENSMUSG00000016128	ENSMUSG00000015242	protein_coding	6		ENSMUSG00000051652	#N/A	#N/A
								1	TATAWAAR	mm10_ct_UserTrack_3545_ENSMUSG00000051747	72	79	+	6.31214	0.00232	1	TATAAGGG			ENSMUSG00000015243	ENSMUSG00000016179	ENSMUSG00000015243	protein_coding	1		ENSMUSG00000051747	3	protein_coding
								1	TATAWAAR	mm10_ct_UserTrack_3545_ENSMUSG00000051855	70	77	+	5.65318	0.0035	1	TTTAAAAG			ENSMUSG00000015247	ENSMUSG00000016181	ENSMUSG00000015247	protein_coding	2		ENSMUSG00000051855	1	protein_coding
								1	TATAWAAR	mm10_ct_UserTrack_3545_ENSMUSG00000051910	71	78	+	5.38728	0.00425	1	AATAAAAA			ENSMUSG00000015289	ENSMUSG00000016194	ENSMUSG00000015289	protein_coding	1		ENSMUSG00000051910	4	protein_coding
								1	TATAWAAR	mm10_ct_UserTrack_3545_ENSMUSG00000051920	75	82	+	9.35838	0.000161	1	TATAGAAG			ENSMUSG00000015291	ENSMUSG00000016200	ENSMUSG00000015291	protein_coding	1		ENSMUSG00000051920	1	protein_coding
								1	TATAWAAR	mm10_ct_UserTrack_3545_ENSMUSG00000051956	28	35	-	5.65318	0.0035	1	CATAAAAG			ENSMUSG00000015305	ENSMUSG00000016206	ENSMUSG00000015305	protein_coding	2		ENSMUSG00000051956	6	protein_coding
								1	TATAWAAR	mm10_ct_UserTrack_3545_ENSMUSG00000051965	68	75	-	8.10405	0.000953	1	TATAAATA			ENSMUSG00000015312	ENSMUSG00000016239	ENSMUSG00000015312	protein_coding	1		ENSMUSG00000051965	1	protein_coding
								1	TATAWAAR	mm10_ct_UserTrack_3545_ENSMUSG00000052099	69	76	-	8.59538	0.000506	1	TATATGAG			ENSMUSG00000015335	ENSMUSG00000016252	ENSMUSG00000015335	protein_coding	4		ENSMUSG00000052099	6	protein_coding
								1	TATAWAAR	mm10_ct_UserTrack_3545_ENSMUSG00000052131	77	84	+	5.38728	0.00425	1	TTTAAAAA			ENSMUSG00000015337	ENSMUSG00000016253	ENSMUSG00000015337	protein_coding	2		ENSMUSG00000052131	1	protein_coding
								1	TATAWAAR	mm10_ct_UserTrack_3545_ENSMUSG00000052188	20	27	+	5.38728	0.00425	1	TAAAAAAA			ENSMUSG00000015341	ENSMUSG00000016256	ENSMUSG00000015341	protein_coding	3		ENSMUSG00000052188	#N/A	#N/A
								1	TATAWAAR	mm10_ct_UserTrack_3545_ENSMUSG00000052271	94	101	-	10.8786	5.3e-05	0.988	TATAAAAG			ENSMUSG00000015342	ENSMUSG00000016257	ENSMUSG00000015342	protein_coding	2		ENSMUSG00000052271	#N/A	#N/A
								1	TATAWAAR	mm10_ct_UserTrack_3545_ENSMUSG00000052295	47	54	-	6.58382	0.00205	1	TATAGATA			ENSMUSG00000015354	ENSMUSG00000016262	ENSMUSG00000015354	protein_coding	5		ENSMUSG00000052295	1	lncRNA
								1	TATAWAAR	mm10_ct_UserTrack_3545_ENSMUSG00000052305	69	76	+	5.65318	0.0035	1	CATATAAG			ENSMUSG00000015355	ENSMUSG00000016319	#N/A	protein_coding	NA		ENSMUSG00000052305	1	protein_coding
								1	TATAWAAR	mm10_ct_UserTrack_3545_ENSMUSG00000052331	69	76	+	8.59538	0.000506	1	TATAAAGG			ENSMUSG00000015357	ENSMUSG00000016344	ENSMUSG00000015357	protein_coding	5		ENSMUSG00000052331	3	protein_coding
								1	TATAWAAR	mm10_ct_UserTrack_3545_ENSMUSG00000052353	69	76	+	10.6127	0.000118	1	TATAAAAA			ENSMUSG00000015363	ENSMUSG00000016356	ENSMUSG00000015363	protein_coding	4		ENSMUSG00000052353	5	protein_coding
								1	TATAWAAR	mm10_ct_UserTrack_3545_ENSMUSG00000052397	71	78	-	8.32948	0.000824	1	TATAAGAA			ENSMUSG00000015365	ENSMUSG00000016382	ENSMUSG00000015365	protein_coding	4		ENSMUSG00000052397	2	protein_coding
								1	TATAWAAR	mm10_ct_UserTrack_3545_ENSMUSG00000052469	3	10	-	6.58382	0.00205	1	TATAAGAT			ENSMUSG00000015377	ENSMUSG00000016386	ENSMUSG00000015377	protein_coding	5		ENSMUSG00000052469	5	protein_coding
								1	TATAWAAR	mm10_ct_UserTrack_3545_ENSMUSG00000052534	67	74	-	6.80925	0.00163	1	TATACAGA			ENSMUSG00000015396	ENSMUSG00000016409	ENSMUSG00000015396	protein_coding	1		ENSMUSG00000052534	1	protein_coding
								1	TATAWAAR	mm10_ct_UserTrack_3545_ENSMUSG00000052549	13	20	-	6.58382	0.00205	1	TATAGATA			ENSMUSG00000015443	ENSMUSG00000016427	ENSMUSG00000015443	protein_coding	6		ENSMUSG00000052549	6	protein_coding
								1	TATAWAAR	mm10_ct_UserTrack_3545_ENSMUSG00000052676	64	71	+	5.38728	0.00425	1	TAAAAAAA			ENSMUSG00000015451	ENSMUSG00000016458	ENSMUSG00000015451	lncRNA	4		ENSMUSG00000052676	3	protein_coding
								1	TATAWAAR	mm10_ct_UserTrack_3545_ENSMUSG00000052776	36	43	-	5.38728	0.00425	1	TATGTAAA			ENSMUSG00000015452	ENSMUSG00000016477	ENSMUSG00000015452	protein_coding	1		ENSMUSG00000052776	#N/A	#N/A
								1	TATAWAAR	mm10_ct_UserTrack_3545_ENSMUSG00000052837	71	78	+	10.8786	5.3e-05	0.988	TATAAAAG			ENSMUSG00000015461	ENSMUSG00000016481	ENSMUSG00000015461	protein_coding	3		ENSMUSG00000052837	1	protein_coding
								1	TATAWAAR	mm10_ct_UserTrack_3545_ENSMUSG00000052850	38	45	-	5.38728	0.00425	1	TATTAAAA			ENSMUSG00000015468	ENSMUSG00000016487	ENSMUSG00000015468	protein_coding	5		ENSMUSG00000052850	3	protein_coding
								1	TATAWAAR	mm10_ct_UserTrack_3545_ENSMUSG00000052911	26	33	-	6.08671	0.0025	1	TATAACTG			ENSMUSG00000015474	ENSMUSG00000016493	ENSMUSG00000015474	protein_coding	3		ENSMUSG00000052911	1	protein_coding
								1	TATAWAAR	mm10_ct_UserTrack_3545_ENSMUSG00000052957	6	13	-	5.65318	0.0035	1	TAGAAAAG			ENSMUSG00000015476	ENSMUSG00000016494	#N/A	protein_coding	NA		ENSMUSG00000052957	1	protein_coding
								1	TATAWAAR	mm10_ct_UserTrack_3545_ENSMUSG00000053025	1	8	-	6.58382	0.00205	1	TATAGATA			ENSMUSG00000015478	ENSMUSG00000016495	#N/A	protein_coding	NA		ENSMUSG00000053025	5	protein_coding
								1	TATAWAAR	mm10_ct_UserTrack_3545_ENSMUSG00000053158	10	17	+	5.65318	0.0035	1	AATAAAAG			ENSMUSG00000015484	ENSMUSG00000016496	ENSMUSG00000015484	protein_coding	1		ENSMUSG00000053158	1	protein_coding
								1	TATAWAAR	mm10_ct_UserTrack_3545_ENSMUSG00000053279	70	77	+	5.38728	0.00425	1	GATAAAAA			ENSMUSG00000015488	ENSMUSG00000016503	ENSMUSG00000015488	protein_coding	3		ENSMUSG00000053279	1	protein_coding
								1	TATAWAAR	mm10_ct_UserTrack_3545_ENSMUSG00000053293	70	77	+	5.65318	0.0035	1	TATTTAAG			ENSMUSG00000015501	ENSMUSG00000016510	ENSMUSG00000015501	protein_coding	1		ENSMUSG00000053293	3	protein_coding
								1	TATAWAAR	mm10_ct_UserTrack_3545_ENSMUSG00000053310	83	90	+	5.38728	0.00425	1	TTTAAAAA			ENSMUSG00000015522	ENSMUSG00000016520	ENSMUSG00000015522	protein_coding	2		ENSMUSG00000053310	6	protein_coding
								1	TATAWAAR	mm10_ct_UserTrack_3545_ENSMUSG00000053332	70	77	-	10.8786	5.3e-05	0.988	TATATAAG			ENSMUSG00000015533	ENSMUSG00000016526	ENSMUSG00000015533	protein_coding	5		ENSMUSG00000053332	2	lncRNA
								1	TATAWAAR	mm10_ct_UserTrack_3545_ENSMUSG00000053395	26	33	+	5.38728	0.00425	1	TTTAAAAA			ENSMUSG00000015536	ENSMUSG00000016528	ENSMUSG00000015536	protein_coding	2		ENSMUSG00000053395	4	protein_coding
								1	TATAWAAR	mm10_ct_UserTrack_3545_ENSMUSG00000053475	73	80	+	5.65318	0.0035	1	TTTAAAAG			ENSMUSG00000015542	ENSMUSG00000016534	ENSMUSG00000015542	protein_coding	4		ENSMUSG00000053475	1	protein_coding
								1	TATAWAAR	mm10_ct_UserTrack_3545_ENSMUSG00000053560	71	78	+	8.10405	0.000953	1	TATATTAA			ENSMUSG00000015568	ENSMUSG00000016541	ENSMUSG00000015568	protein_coding	1		ENSMUSG00000053560	1	protein_coding
								1	TATAWAAR	mm10_ct_UserTrack_3545_ENSMUSG00000053647	72	79	+	8.59538	0.000506	1	TATAAAGG			ENSMUSG00000015575	ENSMUSG00000016552	ENSMUSG00000015575	protein_coding	3		ENSMUSG00000053647	1	protein_coding
								1	TATAWAAR	mm10_ct_UserTrack_3545_ENSMUSG00000053846	68	75	-	5.65318	0.0035	1	TTTAAAAG			ENSMUSG00000015597	ENSMUSG00000016554	ENSMUSG00000015597	protein_coding	4		ENSMUSG00000053846	4	protein_coding
								1	TATAWAAR	mm10_ct_UserTrack_3545_ENSMUSG00000053873	94	101	-	5.65318	0.0035	1	TAAAAAAG			ENSMUSG00000015599	ENSMUSG00000016559	ENSMUSG00000015599	protein_coding	4		ENSMUSG00000053873	4	protein_coding
								1	TATAWAAR	mm10_ct_UserTrack_3545_ENSMUSG00000053907	69	76	+	8.10405	0.000953	1	TATAAATA			ENSMUSG00000015605	ENSMUSG00000016619	ENSMUSG00000015605	protein_coding	1		ENSMUSG00000053907	3	protein_coding
								1	TATAWAAR	mm10_ct_UserTrack_3545_ENSMUSG00000053914	5	12	-	5.38728	0.00425	1	TAAAAAAA			ENSMUSG00000015619	ENSMUSG00000016624	ENSMUSG00000015619	protein_coding	4		ENSMUSG00000053914	4	protein_coding
								1	TATAWAAR	mm10_ct_UserTrack_3545_ENSMUSG00000054033	51	58	+	8.59538	0.000506	1	TATAAGAG			ENSMUSG00000015647	ENSMUSG00000016626	ENSMUSG00000015647	protein_coding	2		ENSMUSG00000054033	6	protein_coding
								1	TATAWAAR	mm10_ct_UserTrack_3545_ENSMUSG00000054072	71	78	+	9.09249	0.000267	1	TATATAAC			ENSMUSG00000015652	ENSMUSG00000016637	#N/A	protein_coding	NA		ENSMUSG00000054072	3	protein_coding
								1	TATAWAAR	mm10_ct_UserTrack_3545_ENSMUSG00000054116	24	31	-	5.38728	0.00425	1	TAGAAAAA			ENSMUSG00000015653	ENSMUSG00000016664	ENSMUSG00000015653	protein_coding	4		ENSMUSG00000054116	#N/A	#N/A
								1	TATAWAAR	mm10_ct_UserTrack_3545_ENSMUSG00000054293	88	95	+	5.65318	0.0035	1	TGTAAAAG			ENSMUSG00000015656	ENSMUSG00000016757	ENSMUSG00000015656	protein_coding	1		ENSMUSG00000054293	1	protein_coding
								1	TATAWAAR	mm10_ct_UserTrack_3545_ENSMUSG00000054321	69	76	+	10.6127	0.000118	1	TATATAAA			ENSMUSG00000015659	ENSMUSG00000016758	ENSMUSG00000015659	protein_coding	4		ENSMUSG00000054321	2	protein_coding
								1	TATAWAAR	mm10_ct_UserTrack_3545_ENSMUSG00000054364	45	52	+	8.10405	0.000953	1	TATATTAA			ENSMUSG00000015668	ENSMUSG00000016763	ENSMUSG00000015668	protein_coding	2		ENSMUSG00000054364	1	protein_coding
								1	TATAWAAR	mm10_ct_UserTrack_3545_ENSMUSG00000054391	3	10	+	8.10405	0.000953	1	TATATTAA			ENSMUSG00000015671	ENSMUSG00000016831	ENSMUSG00000015671	protein_coding	2		ENSMUSG00000054391	6	lncRNA
								1	TATAWAAR	mm10_ct_UserTrack_3545_ENSMUSG00000054412	64	71	+	6.35838	0.00218	1	TATAAATT			ENSMUSG00000015672	ENSMUSG00000016833	ENSMUSG00000015672	protein_coding	5		ENSMUSG00000054412	1	lncRNA
								1	TATAWAAR	mm10_ct_UserTrack_3545_ENSMUSG00000054418	57	64	-	6.04624	0.00267	1	TATAACCA			ENSMUSG00000015697	ENSMUSG00000016918	ENSMUSG00000015697	protein_coding	3		ENSMUSG00000054418	1	lncRNA
								1	TATAWAAR	mm10_ct_UserTrack_3545_ENSMUSG00000054477	36	43	+	8.10405	0.000953	1	TATAAATA			ENSMUSG00000015709	ENSMUSG00000016921	ENSMUSG00000015709	protein_coding	1		ENSMUSG00000054477	1	protein_coding
								1	TATAWAAR	mm10_ct_UserTrack_3545_ENSMUSG00000054523	49	56	-	7.57225	0.000997	1	TATAGAAC			ENSMUSG00000015711	ENSMUSG00000016933	ENSMUSG00000015711	protein_coding	3		ENSMUSG00000054523	6	protein_coding
								1	TATAWAAR	mm10_ct_UserTrack_3545_ENSMUSG00000054555	23	30	+	7.07514	0.00119	1	TATACCAG			ENSMUSG00000015714	ENSMUSG00000016940	ENSMUSG00000015714	protein_coding	2		ENSMUSG00000054555	1	protein_coding
								1	TATAWAAR	mm10_ct_UserTrack_3545_ENSMUSG00000054667	52	59	+	5.38728	0.00425	1	TAAATAAA			ENSMUSG00000015733	ENSMUSG00000016946	ENSMUSG00000015733	protein_coding	2		ENSMUSG00000054667	#N/A	#N/A
								1	TATAWAAR	mm10_ct_UserTrack_3545_ENSMUSG00000054757	65	72	-	5.38728	0.00425	1	TAAATAAA			ENSMUSG00000015745	ENSMUSG00000016982	ENSMUSG00000015745	protein_coding	5		ENSMUSG00000054757	#N/A	#N/A
								1	TATAWAAR	mm10_ct_UserTrack_3545_ENSMUSG00000054855	75	82	+	4.79191	0.00487	1	TATAGCGG			ENSMUSG00000015747	ENSMUSG00000016984	ENSMUSG00000015747	protein_coding	4		ENSMUSG00000054855	1	protein_coding
								1	TATAWAAR	mm10_ct_UserTrack_3545_ENSMUSG00000054944	64	71	+	6.80925	0.00163	1	TATAGCAA			ENSMUSG00000015748	ENSMUSG00000016995	ENSMUSG00000015748	protein_coding	3		ENSMUSG00000054944	4	lncRNA
								1	TATAWAAR	mm10_ct_UserTrack_3545_ENSMUSG00000054988	94	101	-	5.28902	0.00439	1	TATACAGC			ENSMUSG00000015749	ENSMUSG00000016998	ENSMUSG00000015749	protein_coding	1		ENSMUSG00000054988	4	protein_coding
								1	TATAWAAR	mm10_ct_UserTrack_3545_ENSMUSG00000055109	3	10	+	8.59538	0.000506	1	TATATCAG			ENSMUSG00000015750	ENSMUSG00000017004	ENSMUSG00000015750	protein_coding	2		ENSMUSG00000055109	#N/A	#N/A
								1	TATAWAAR	mm10_ct_UserTrack_3545_ENSMUSG00000055148	68	75	-	4.79191	0.00487	1	TATAGGCG			ENSMUSG00000015755	ENSMUSG00000017009	ENSMUSG00000015755	protein_coding	2		ENSMUSG00000055148	1	protein_coding
								1	TATAWAAR	mm10_ct_UserTrack_3545_ENSMUSG00000055184	71	78	+	5.38728	0.00425	1	TAGAAAAA			ENSMUSG00000015757	ENSMUSG00000017049	ENSMUSG00000015757	protein_coding	3		ENSMUSG00000055184	3	protein_coding
								1	TATAWAAR	mm10_ct_UserTrack_3545_ENSMUSG00000055421	81	88	+	8.32948	0.000824	1	TATATCAA			ENSMUSG00000015759	ENSMUSG00000017057	ENSMUSG00000015759	protein_coding	1		ENSMUSG00000055421	1	protein_coding
								1	TATAWAAR	mm10_ct_UserTrack_3545_ENSMUSG00000055435	72	79	+	9.09249	0.000267	1	TATAAAAC			ENSMUSG00000015766	ENSMUSG00000017119	ENSMUSG00000015766	protein_coding	2		ENSMUSG00000055435	1	protein_coding
								1	TATAWAAR	mm10_ct_UserTrack_3545_ENSMUSG00000055602	5	12	+	8.86705	0.000332	1	TATAAAAT			ENSMUSG00000015776	ENSMUSG00000017132	ENSMUSG00000015776	protein_coding	3		ENSMUSG00000055602	4	protein_coding
								1	TATAWAAR	mm10_ct_UserTrack_3545_ENSMUSG00000055609	34	41	+	8.36994	0.000612	1	TATATATG			ENSMUSG00000015790	ENSMUSG00000017144	ENSMUSG00000015790	protein_coding	3		ENSMUSG00000055609	#N/A	#N/A
								1	TATAWAAR	mm10_ct_UserTrack_3545_ENSMUSG00000055780	71	78	+	10.8786	5.3e-05	0.988	TATAAAAG			ENSMUSG00000015804	ENSMUSG00000017188	ENSMUSG00000015804	protein_coding	5		ENSMUSG00000055780	1	protein_coding
								1	TATAWAAR	mm10_ct_UserTrack_3545_ENSMUSG00000055865	39	46	-	7.07514	0.00119	1	TATAGCAG			ENSMUSG00000015806	ENSMUSG00000017195	ENSMUSG00000015806	protein_coding	2		ENSMUSG00000055865	5	protein_coding
								1	TATAWAAR	mm10_ct_UserTrack_3545_ENSMUSG00000055874	71	78	+	8.59538	0.000506	1	TATAAGAG			ENSMUSG00000015812	ENSMUSG00000017210	ENSMUSG00000015812	protein_coding	3		ENSMUSG00000055874	1	protein_coding
								1	TATAWAAR	mm10_ct_UserTrack_3545_ENSMUSG00000055917	19	26	-	5.38728	0.00425	1	AATAAAAA			ENSMUSG00000015837	ENSMUSG00000017221	ENSMUSG00000015837	protein_coding	1		ENSMUSG00000055917	2	protein_coding
								1	TATAWAAR	mm10_ct_UserTrack_3545_ENSMUSG00000055932	29	36	-	6.80925	0.00163	1	TATAGCAA			ENSMUSG00000015839	ENSMUSG00000017264	ENSMUSG00000015839	protein_coding	1		ENSMUSG00000055932	3	protein_coding
								1	TATAWAAR	mm10_ct_UserTrack_3545_ENSMUSG00000056155	12	19	+	6.80925	0.00163	1	TATAGGAA			ENSMUSG00000015843	ENSMUSG00000017286	ENSMUSG00000015843	protein_coding	6		ENSMUSG00000056155	1	protein_coding
								1	TATAWAAR	mm10_ct_UserTrack_3545_ENSMUSG00000056234	71	78	+	6.80925	0.00163	1	TATAAACC			ENSMUSG00000015846	ENSMUSG00000017288	ENSMUSG00000015846	protein_coding	2		ENSMUSG00000056234	4	protein_coding
								1	TATAWAAR	mm10_ct_UserTrack_3545_ENSMUSG00000056310	1	8	-	5.65318	0.0035	1	TAGAAAAG			ENSMUSG00000015850	ENSMUSG00000017291	ENSMUSG00000015850	protein_coding	1		ENSMUSG00000056310	3	protein_coding
								1	TATAWAAR	mm10_ct_UserTrack_3545_ENSMUSG00000056313	71	78	-	5.38728	0.00425	1	TATTTAAA			ENSMUSG00000015869	ENSMUSG00000017299	ENSMUSG00000015869	protein_coding	3		ENSMUSG00000056313	1	protein_coding
								1	TATAWAAR	mm10_ct_UserTrack_3545_ENSMUSG00000056380	69	76	+	5.65318	0.0035	1	TTTAAAAG			ENSMUSG00000015879	ENSMUSG00000017300	ENSMUSG00000015879	protein_coding	1		ENSMUSG00000056380	#N/A	#N/A
								1	TATAWAAR	mm10_ct_UserTrack_3545_ENSMUSG00000056383	74	81	+	6.31214	0.00232	1	TATAACGG			ENSMUSG00000015880	ENSMUSG00000017307	ENSMUSG00000015880	protein_coding	4		ENSMUSG00000056383	4	protein_coding
								1	TATAWAAR	mm10_ct_UserTrack_3545_ENSMUSG00000056501	70	77	+	6.80925	0.00163	1	TATAAACC			ENSMUSG00000015882	ENSMUSG00000017376	ENSMUSG00000015882	protein_coding	4		ENSMUSG00000056501	1	protein_coding
								1	TATAWAAR	mm10_ct_UserTrack_3545_ENSMUSG00000056596	68	75	+	6.58382	0.00205	1	TATAAGAT			ENSMUSG00000015889	ENSMUSG00000017386	ENSMUSG00000015889	protein_coding	3		ENSMUSG00000056596	1	protein_coding
								1	TATAWAAR	mm10_ct_UserTrack_3545_ENSMUSG00000056656	3	10	-	6.31214	0.00232	1	TATATGGG			ENSMUSG00000015890	ENSMUSG00000017390	ENSMUSG00000015890	protein_coding	4		ENSMUSG00000056656	1	protein_coding
								1	TATAWAAR	mm10_ct_UserTrack_3545_ENSMUSG00000056666	71	78	+	10.8786	5.3e-05	0.988	TATAAAAG			ENSMUSG00000015932	ENSMUSG00000017400	ENSMUSG00000015932	protein_coding	1		ENSMUSG00000056666	3	protein_coding
								1	TATAWAAR	mm10_ct_UserTrack_3545_ENSMUSG00000056673	47	54	+	8.10405	0.000953	1	TATAAATA			ENSMUSG00000015937	ENSMUSG00000017404	ENSMUSG00000015937	protein_coding	3		ENSMUSG00000056673	1	protein_coding
								1	TATAWAAR	mm10_ct_UserTrack_3545_ENSMUSG00000056708	69	76	+	10.8786	5.3e-05	0.988	TATATAAG			ENSMUSG00000015942	ENSMUSG00000017405	ENSMUSG00000015942	protein_coding	4		ENSMUSG00000056708	1	protein_coding
								1	TATAWAAR	mm10_ct_UserTrack_3545_ENSMUSG00000056752	69	76	-	6.08671	0.0025	1	TATATTGG			ENSMUSG00000015943	ENSMUSG00000017412	ENSMUSG00000015943	protein_coding	5		ENSMUSG00000056752	5	protein_coding
								1	TATAWAAR	mm10_ct_UserTrack_3545_ENSMUSG00000056753	72	79	+	5.65318	0.0035	1	CATAAAAG			ENSMUSG00000015944	ENSMUSG00000017417	ENSMUSG00000015944	protein_coding	1		ENSMUSG00000056753	#N/A	#N/A
								1	TATAWAAR	mm10_ct_UserTrack_3545_ENSMUSG00000056888	10	17	+	6.04624	0.00267	1	TATATGGA			ENSMUSG00000015950	ENSMUSG00000017418	ENSMUSG00000015950	protein_coding	1		ENSMUSG00000056888	6	protein_coding
								1	TATAWAAR	mm10_ct_UserTrack_3545_ENSMUSG00000056895	12	19	-	8.86705	0.000332	1	TATAAAAT			ENSMUSG00000015957	ENSMUSG00000017421	ENSMUSG00000015957	protein_coding	2		ENSMUSG00000056895	#N/A	#N/A
								1	TATAWAAR	mm10_ct_UserTrack_3545_ENSMUSG00000056999	82	89	-	5.65318	0.0035	1	TATGTAAG			ENSMUSG00000015961	ENSMUSG00000017428	ENSMUSG00000015961	protein_coding	3		ENSMUSG00000056999	4	protein_coding
								1	TATAWAAR	mm10_ct_UserTrack_3545_ENSMUSG00000057037	52	59	+	7.34682	0.00105	1	TATACAAT			ENSMUSG00000015962	ENSMUSG00000017446	ENSMUSG00000015962	protein_coding	6		ENSMUSG00000057037	6	protein_coding
								1	TATAWAAR	mm10_ct_UserTrack_3545_ENSMUSG00000057113	73	80	+	8.59538	0.000506	1	TATATACG			ENSMUSG00000015966	ENSMUSG00000017466	ENSMUSG00000015966	protein_coding	4		ENSMUSG00000057113	2	protein_coding
								1	TATAWAAR	mm10_ct_UserTrack_3545_ENSMUSG00000057132	5	12	+	5.65318	0.0035	1	TAGAAAAG			ENSMUSG00000015968	ENSMUSG00000017478	#N/A	protein_coding	NA		ENSMUSG00000057132	4	protein_coding
								1	TATAWAAR	mm10_ct_UserTrack_3545_ENSMUSG00000057315	69	76	+	5.59538	0.00356	1	TATATTTA			ENSMUSG00000015970	ENSMUSG00000017485	ENSMUSG00000015970	protein_coding	4		ENSMUSG00000057315	1	protein_coding
								1	TATAWAAR	mm10_ct_UserTrack_3545_ENSMUSG00000057551	45	52	+	10.8786	5.3e-05	0.988	TATAAAAG			ENSMUSG00000015971	ENSMUSG00000017493	ENSMUSG00000015971	protein_coding	4		ENSMUSG00000057551	3	protein_coding
								1	TATAWAAR	mm10_ct_UserTrack_3545_ENSMUSG00000057604	48	55	-	5.38728	0.00425	1	TCTAAAAA			ENSMUSG00000015980	ENSMUSG00000017499	ENSMUSG00000015980	protein_coding	5		ENSMUSG00000057604	2	protein_coding
								1	TATAWAAR	mm10_ct_UserTrack_3545_ENSMUSG00000057666	72	79	+	8.10405	0.000953	1	TATAAATA			ENSMUSG00000015981	ENSMUSG00000017548	ENSMUSG00000015981	protein_coding	1		ENSMUSG00000057666	1	protein_coding
								1	TATAWAAR	mm10_ct_UserTrack_3545_ENSMUSG00000057716	5	12	+	5.38728	0.00425	1	TAGAAAAA			ENSMUSG00000015994	ENSMUSG00000017550	ENSMUSG00000015994	protein_coding	4		ENSMUSG00000057716	6	protein_coding
								1	TATAWAAR	mm10_ct_UserTrack_3545_ENSMUSG00000057738	69	76	+	10.8786	5.3e-05	0.988	TATAAAAG			ENSMUSG00000016018	ENSMUSG00000017561	ENSMUSG00000016018	protein_coding	3		ENSMUSG00000057738	2	protein_coding
								1	TATAWAAR	mm10_ct_UserTrack_3545_ENSMUSG00000057762	78	85	-	5.38728	0.00425	1	TATTAAAA			ENSMUSG00000016024	ENSMUSG00000017615	ENSMUSG00000016024	protein_coding	2		ENSMUSG00000057762	#N/A	#N/A
								1	TATAWAAR	mm10_ct_UserTrack_3545_ENSMUSG00000057836	63	70	+	8.59538	0.000506	1	TATATCAG			ENSMUSG00000016028	ENSMUSG00000017631	ENSMUSG00000016028	protein_coding	1		ENSMUSG00000057836	1	protein_coding
								1	TATAWAAR	mm10_ct_UserTrack_3545_ENSMUSG00000058028	71	78	+	10.8786	5.3e-05	0.988	TATATAAG			ENSMUSG00000016087	ENSMUSG00000017639	ENSMUSG00000016087	protein_coding	3		ENSMUSG00000058028	#N/A	#N/A
								1	TATAWAAR	mm10_ct_UserTrack_3545_ENSMUSG00000058056	70	77	+	6.80925	0.00163	1	TATAAAGC			ENSMUSG00000016128	ENSMUSG00000017664	ENSMUSG00000016128	protein_coding	3		ENSMUSG00000058056	3	protein_coding
								1	TATAWAAR	mm10_ct_UserTrack_3545_ENSMUSG00000058063	50	57	-	7.07514	0.00119	1	TATAGAGG			ENSMUSG00000016179	ENSMUSG00000017667	ENSMUSG00000016179	protein_coding	5		ENSMUSG00000058063	#N/A	#N/A
								1	TATAWAAR	mm10_ct_UserTrack_3545_ENSMUSG00000058099	43	50	-	8.59538	0.000506	1	TATAAAGG			ENSMUSG00000016181	ENSMUSG00000017670	ENSMUSG00000016181	protein_coding	2		ENSMUSG00000058099	#N/A	#N/A
								1	TATAWAAR	mm10_ct_UserTrack_3545_ENSMUSG00000058126	28	35	+	8.36994	0.000612	1	TATAAATG			ENSMUSG00000016194	ENSMUSG00000017677	ENSMUSG00000016194	protein_coding	1		ENSMUSG00000058126	#N/A	#N/A
								1	TATAWAAR	mm10_ct_UserTrack_3545_ENSMUSG00000058135	67	74	-	6.80925	0.00163	1	TATACAGA			ENSMUSG00000016200	ENSMUSG00000017679	ENSMUSG00000016200	protein_coding	1		ENSMUSG00000058135	2	protein_coding
								1	TATAWAAR	mm10_ct_UserTrack_3545_ENSMUSG00000058174	34	41	+	8.36994	0.000612	1	TATAATAG			ENSMUSG00000016206	ENSMUSG00000017686	ENSMUSG00000016206	protein_coding	2		ENSMUSG00000058174	#N/A	#N/A
								1	TATAWAAR	mm10_ct_UserTrack_3545_ENSMUSG00000058183	9	16	-	7.07514	0.00119	1	TATACCAG			ENSMUSG00000016239	ENSMUSG00000017692	ENSMUSG00000016239	protein_coding	2		ENSMUSG00000058183	6	protein_coding
								1	TATAWAAR	mm10_ct_UserTrack_3545_ENSMUSG00000058385	70	77	+	8.86705	0.000332	1	TATAAAAT			ENSMUSG00000016252	ENSMUSG00000017697	ENSMUSG00000016252	protein_coding	3		ENSMUSG00000058385	1	protein_coding
								1	TATAWAAR	mm10_ct_UserTrack_3545_ENSMUSG00000058427	69	76	+	5.65318	0.0035	1	CATAAAAG			ENSMUSG00000016253	ENSMUSG00000017707	ENSMUSG00000016253	protein_coding	3		ENSMUSG00000058427	1	protein_coding
								1	TATAWAAR	mm10_ct_UserTrack_3545_ENSMUSG00000058443	12	19	+	7.07514	0.00119	1	TATACGAG			ENSMUSG00000016255	ENSMUSG00000017713	#N/A	protein_coding	NA		ENSMUSG00000058443	#N/A	#N/A
								1	TATAWAAR	mm10_ct_UserTrack_3545_ENSMUSG00000058546	32	39	+	10.8786	5.3e-05	0.988	TATATAAG			ENSMUSG00000016256	ENSMUSG00000017715	ENSMUSG00000016256	protein_coding	1		ENSMUSG00000058546	2	protein_coding
								1	TATAWAAR	mm10_ct_UserTrack_3545_ENSMUSG00000058550	56	63	+	5.38728	0.00425	1	TTTAAAAA			ENSMUSG00000016257	ENSMUSG00000017716	ENSMUSG00000016257	protein_coding	3		ENSMUSG00000058550	2	protein_coding
								1	TATAWAAR	mm10_ct_UserTrack_3545_ENSMUSG00000058655	73	80	+	5.82081	0.00294	1	TATAATCA			ENSMUSG00000016262	ENSMUSG00000017718	ENSMUSG00000016262	protein_coding	1		ENSMUSG00000058655	2	protein_coding
								1	TATAWAAR	mm10_ct_UserTrack_3545_ENSMUSG00000058672	70	77	+	10.8786	5.3e-05	0.988	TATAAAAG			ENSMUSG00000016308	ENSMUSG00000017720	#N/A	protein_coding	NA		ENSMUSG00000058672	1	protein_coding
								1	TATAWAAR	mm10_ct_UserTrack_3545_ENSMUSG00000058715	36	43	+	8.32948	0.000824	1	TATATGAA			ENSMUSG00000016319	ENSMUSG00000017721	ENSMUSG00000016319	protein_coding	1		ENSMUSG00000058715	2	protein_coding
								1	TATAWAAR	mm10_ct_UserTrack_3545_ENSMUSG00000058773	69	76	-	10.8786	5.3e-05	0.988	TATATAAG			ENSMUSG00000016344	ENSMUSG00000017723	ENSMUSG00000016344	protein_coding	1		ENSMUSG00000058773	1	protein_coding
								1	TATAWAAR	mm10_ct_UserTrack_3545_ENSMUSG00000058799	71	78	+	8.59538	0.000506	1	TATATGAG			ENSMUSG00000016356	ENSMUSG00000017724	ENSMUSG00000016356	protein_coding	5		ENSMUSG00000058799	3	protein_coding
								1	TATAWAAR	mm10_ct_UserTrack_3545_ENSMUSG00000058869	2	9	+	6.58382	0.00205	1	TATACATA			ENSMUSG00000016382	ENSMUSG00000017740	ENSMUSG00000016382	protein_coding	1		ENSMUSG00000058869	#N/A	#N/A
								1	TATAWAAR	mm10_ct_UserTrack_3545_ENSMUSG00000058883	1	8	+	4.79191	0.00487	1	TATACGGG			ENSMUSG00000016386	ENSMUSG00000017747	ENSMUSG00000016386	protein_coding	1		ENSMUSG00000058883	#N/A	#N/A
								1	TATAWAAR	mm10_ct_UserTrack_3545_ENSMUSG00000058897	71	78	+	5.65318	0.0035	1	TATTTAAG			ENSMUSG00000016409	ENSMUSG00000017754	ENSMUSG00000016409	protein_coding	1		ENSMUSG00000058897	2	protein_coding
								1	TATAWAAR	mm10_ct_UserTrack_3545_ENSMUSG00000058904	57	64	-	6.58382	0.00205	1	TATAGATA			ENSMUSG00000016427	ENSMUSG00000017756	ENSMUSG00000016427	protein_coding	3		ENSMUSG00000058904	#N/A	#N/A
								1	TATAWAAR	mm10_ct_UserTrack_3545_ENSMUSG00000058914	71	78	+	9.09249	0.000267	1	TATAAAAC			ENSMUSG00000016458	ENSMUSG00000017760	ENSMUSG00000016458	protein_coding	2		ENSMUSG00000058914	1	protein_coding
								1	TATAWAAR	mm10_ct_UserTrack_3545_ENSMUSG00000058925	3	10	-	5.65318	0.0035	1	TAAAAAAG			ENSMUSG00000016477	ENSMUSG00000017764	ENSMUSG00000016477	protein_coding	1		ENSMUSG00000058925	5	protein_coding
								1	TATAWAAR	mm10_ct_UserTrack_3545_ENSMUSG00000059027	80	87	-	5.65318	0.0035	1	TATTTAAG			ENSMUSG00000016481	ENSMUSG00000017765	ENSMUSG00000016481	protein_coding	1		ENSMUSG00000059027	4	lncRNA
								1	TATAWAAR	mm10_ct_UserTrack_3545_ENSMUSG00000059114	39	46	+	5.65318	0.0035	1	GATAAAAG			ENSMUSG00000016487	ENSMUSG00000017767	ENSMUSG00000016487	protein_coding	2		ENSMUSG00000059114	6	protein_coding
								1	TATAWAAR	mm10_ct_UserTrack_3545_ENSMUSG00000059187	81	88	+	7.07514	0.00119	1	TATAGCAG			ENSMUSG00000016493	ENSMUSG00000017774	ENSMUSG00000016493	protein_coding	6		ENSMUSG00000059187	1	protein_coding
								1	TATAWAAR	mm10_ct_UserTrack_3545_ENSMUSG00000059213	19	26	-	5.65318	0.0035	1	GATAAAAG			ENSMUSG00000016494	ENSMUSG00000017776	ENSMUSG00000016494	protein_coding	1		ENSMUSG00000059213	3	protein_coding
								1	TATAWAAR	mm10_ct_UserTrack_3545_ENSMUSG00000059288	42	49	-	5.65318	0.0035	1	CATAAAAG			ENSMUSG00000016495	ENSMUSG00000017778	ENSMUSG00000016495	protein_coding	1		ENSMUSG00000059288	6	protein_coding
								1	TATAWAAR	mm10_ct_UserTrack_3545_ENSMUSG00000059429	19	26	-	6.58382	0.00205	1	TATAGATA			ENSMUSG00000016496	ENSMUSG00000017781	ENSMUSG00000016496	protein_coding	2		ENSMUSG00000059429	#N/A	#N/A
								1	TATAWAAR	mm10_ct_UserTrack_3545_ENSMUSG00000059540	94	101	-	5.38728	0.00425	1	TAAAAAAA			ENSMUSG00000016503	ENSMUSG00000017801	ENSMUSG00000016503	protein_coding	2		ENSMUSG00000059540	4	protein_coding
								1	TATAWAAR	mm10_ct_UserTrack_3545_ENSMUSG00000059743	16	23	-	9.09249	0.000267	1	TATAAAAC			ENSMUSG00000016510	ENSMUSG00000017817	ENSMUSG00000016510	protein_coding	4		ENSMUSG00000059743	#N/A	#N/A
								1	TATAWAAR	mm10_ct_UserTrack_3545_ENSMUSG00000059762	91	98	-	8.36994	0.000612	1	TATATATG			ENSMUSG00000016520	ENSMUSG00000017830	ENSMUSG00000016520	protein_coding	3		ENSMUSG00000059762	#N/A	#N/A
								1	TATAWAAR	mm10_ct_UserTrack_3545_ENSMUSG00000059796	67	74	+	5.65318	0.0035	1	TCTATAAG			ENSMUSG00000016526	ENSMUSG00000017831	ENSMUSG00000016526	protein_coding	5		ENSMUSG00000059796	1	protein_coding
								1	TATAWAAR	mm10_ct_UserTrack_3545_ENSMUSG00000059824	32	39	-	6.80925	0.00163	1	TATACCAA			ENSMUSG00000016528	ENSMUSG00000017832	ENSMUSG00000016528	protein_coding	1		ENSMUSG00000059824	3	protein_coding
								1	TATAWAAR	mm10_ct_UserTrack_3545_ENSMUSG00000059864	71	78	-	6.80925	0.00163	1	TATACAGA			ENSMUSG00000016534	ENSMUSG00000017837	ENSMUSG00000016534	protein_coding	1		ENSMUSG00000059864	5	protein_coding
								1	TATAWAAR	mm10_ct_UserTrack_3545_ENSMUSG00000059883	57	64	-	4.79191	0.00487	1	TATAGGGG			ENSMUSG00000016541	ENSMUSG00000017843	ENSMUSG00000016541	protein_coding	4		ENSMUSG00000059883	5	protein_coding
								1	TATAWAAR	mm10_ct_UserTrack_3545_ENSMUSG00000059895	72	79	+	8.10405	0.000953	1	TATAAATA			ENSMUSG00000016552	ENSMUSG00000017858	ENSMUSG00000016552	protein_coding	1		ENSMUSG00000059895	6	protein_coding
								1	TATAWAAR	mm10_ct_UserTrack_3545_ENSMUSG00000059970	70	77	+	8.32948	0.000824	1	TATAAGAA			ENSMUSG00000016554	ENSMUSG00000017868	ENSMUSG00000016554	protein_coding	3		ENSMUSG00000059970	4	protein_coding
								1	TATAWAAR	mm10_ct_UserTrack_3545_ENSMUSG00000060036	70	77	-	10.6127	0.000118	1	TATATAAA			ENSMUSG00000016559	ENSMUSG00000017922	ENSMUSG00000016559	protein_coding	3		ENSMUSG00000060036	2	protein_coding
								1	TATAWAAR	mm10_ct_UserTrack_3545_ENSMUSG00000060081	69	76	+	8.10405	0.000953	1	TATAAATA			ENSMUSG00000016619	ENSMUSG00000017929	ENSMUSG00000016619	protein_coding	5		ENSMUSG00000060081	4	protein_coding
								1	TATAWAAR	mm10_ct_UserTrack_3545_ENSMUSG00000060093	44	51	+	8.59538	0.000506	1	TATAACAG			ENSMUSG00000016624	ENSMUSG00000017969	ENSMUSG00000016624	protein_coding	4		ENSMUSG00000060093	1	protein_coding
								1	TATAWAAR	mm10_ct_UserTrack_3545_ENSMUSG00000060126	71	78	+	8.59538	0.000506	1	TATATGAG			ENSMUSG00000016626	ENSMUSG00000017978	ENSMUSG00000016626	protein_coding	4		ENSMUSG00000060126	2	protein_coding
								1	TATAWAAR	mm10_ct_UserTrack_3545_ENSMUSG00000060147	70	77	+	5.65318	0.0035	1	TATTTAAG			ENSMUSG00000016637	ENSMUSG00000017999	ENSMUSG00000016637	protein_coding	4		ENSMUSG00000060147	3	protein_coding
								1	TATAWAAR	mm10_ct_UserTrack_3545_ENSMUSG00000060254	51	58	+	6.58382	0.00205	1	TATAAGAT			ENSMUSG00000016664	ENSMUSG00000018001	ENSMUSG00000016664	protein_coding	2		ENSMUSG00000060254	4	protein_coding
								1	TATAWAAR	mm10_ct_UserTrack_3545_ENSMUSG00000060257	73	80	+	6.80925	0.00163	1	TATAAAGC			ENSMUSG00000016757	ENSMUSG00000018008	ENSMUSG00000016757	protein_coding	2		ENSMUSG00000060257	#N/A	#N/A
								1	TATAWAAR	mm10_ct_UserTrack_3545_ENSMUSG00000060317	16	23	-	5.65318	0.0035	1	AATAAAAG			ENSMUSG00000016758	ENSMUSG00000018012	ENSMUSG00000016758	protein_coding	3		ENSMUSG00000060317	5	protein_coding
								1	TATAWAAR	mm10_ct_UserTrack_3545_ENSMUSG00000060491	54	61	-	5.65318	0.0035	1	CATAAAAG			ENSMUSG00000016763	ENSMUSG00000018040	ENSMUSG00000016763	protein_coding	1		ENSMUSG00000060491	6	protein_coding
								1	TATAWAAR	mm10_ct_UserTrack_3545_ENSMUSG00000060639	70	77	+	8.59538	0.000506	1	TATAAGAG			ENSMUSG00000016831	ENSMUSG00000018042	ENSMUSG00000016831	protein_coding	3		ENSMUSG00000060639	#N/A	#N/A
								1	TATAWAAR	mm10_ct_UserTrack_3545_ENSMUSG00000060678	70	77	+	5.38728	0.00425	1	TATTTAAA			ENSMUSG00000016833	ENSMUSG00000018068	ENSMUSG00000016833	protein_coding	3		ENSMUSG00000060678	3	protein_coding
								1	TATAWAAR	mm10_ct_UserTrack_3545_ENSMUSG00000060685	51	58	-	6.80925	0.00163	1	TATAGGAA			ENSMUSG00000016918	ENSMUSG00000018076	ENSMUSG00000016918	protein_coding	4		ENSMUSG00000060685	#N/A	#N/A
								1	TATAWAAR	mm10_ct_UserTrack_3545_ENSMUSG00000060726	69	76	+	6.58382	0.00205	1	TATAAACT			ENSMUSG00000016921	ENSMUSG00000018102	ENSMUSG00000016921	protein_coding	2		ENSMUSG00000060726	6	protein_coding
								1	TATAWAAR	mm10_ct_UserTrack_3545_ENSMUSG00000060802	70	77	+	10.8786	5.3e-05	0.988	TATATAAG			ENSMUSG00000016933	ENSMUSG00000018143	ENSMUSG00000016933	protein_coding	2		ENSMUSG00000060802	2	protein_coding
								1	TATAWAAR	mm10_ct_UserTrack_3545_ENSMUSG00000060803	70	77	-	6.31214	0.00232	1	TATAAGGG			ENSMUSG00000016940	ENSMUSG00000018160	ENSMUSG00000016940	protein_coding	3		ENSMUSG00000060803	2	protein_coding
								1	TATAWAAR	mm10_ct_UserTrack_3545_ENSMUSG00000060860	69	76	+	10.8786	5.3e-05	0.988	TATAAAAG			ENSMUSG00000016946	ENSMUSG00000018166	ENSMUSG00000016946	protein_coding	2		ENSMUSG00000060860	4	protein_coding
								1	TATAWAAR	mm10_ct_UserTrack_3545_ENSMUSG00000060961	70	77	-	5.38728	0.00425	1	TATTTAAA			ENSMUSG00000016982	ENSMUSG00000018167	ENSMUSG00000016982	protein_coding	4		ENSMUSG00000060961	1	protein_coding
								1	TATAWAAR	mm10_ct_UserTrack_3545_ENSMUSG00000060967	37	44	+	8.59538	0.000506	1	TATAAAGG			ENSMUSG00000016984	ENSMUSG00000018168	ENSMUSG00000016984	protein_coding	2		ENSMUSG00000060967	2	protein_coding
								1	TATAWAAR	mm10_ct_UserTrack_3545_ENSMUSG00000060981	67	74	-	6.04624	0.00267	1	TATATGCA			ENSMUSG00000016995	ENSMUSG00000018169	ENSMUSG00000016995	protein_coding	1		ENSMUSG00000060981	#N/A	#N/A
								1	TATAWAAR	mm10_ct_UserTrack_3545_ENSMUSG00000061013	70	77	+	5.38728	0.00425	1	TAAATAAA			ENSMUSG00000016998	ENSMUSG00000018171	ENSMUSG00000016998	protein_coding	5		ENSMUSG00000061013	1	protein_coding
								1	TATAWAAR	mm10_ct_UserTrack_3545_ENSMUSG00000061039	87	94	-	6.80925	0.00163	1	TATAACAC			ENSMUSG00000017004	ENSMUSG00000018189	ENSMUSG00000017004	protein_coding	4		ENSMUSG00000061039	1	protein_coding
								1	TATAWAAR	mm10_ct_UserTrack_3545_ENSMUSG00000061065	37	44	+	6.58382	0.00205	1	TATAAAGT			ENSMUSG00000017009	ENSMUSG00000018196	ENSMUSG00000017009	protein_coding	1		ENSMUSG00000061065	#N/A	#N/A
								1	TATAWAAR	mm10_ct_UserTrack_3545_ENSMUSG00000061079	70	77	+	10.6127	0.000118	1	TATATAAA			ENSMUSG00000017049	ENSMUSG00000018199	ENSMUSG00000017049	protein_coding	6		ENSMUSG00000061079	3	protein_coding
								1	TATAWAAR	mm10_ct_UserTrack_3545_ENSMUSG00000061080	65	72	-	5.28902	0.00439	1	TATAGGAC			ENSMUSG00000017057	ENSMUSG00000018209	ENSMUSG00000017057	protein_coding	1		ENSMUSG00000061080	1	protein_coding
								1	TATAWAAR	mm10_ct_UserTrack_3545_ENSMUSG00000061118	14	21	-	5.65318	0.0035	1	AATAAAAG			ENSMUSG00000017119	ENSMUSG00000018217	ENSMUSG00000017119	protein_coding	6		ENSMUSG00000061118	4	protein_coding
								1	TATAWAAR	mm10_ct_UserTrack_3545_ENSMUSG00000061186	63	70	+	5.65318	0.0035	1	TAAAAAAG			ENSMUSG00000017132	ENSMUSG00000018238	ENSMUSG00000017132	protein_coding	3		ENSMUSG00000061186	4	protein_coding
								1	TATAWAAR	mm10_ct_UserTrack_3545_ENSMUSG00000061232	73	80	+	6.58382	0.00205	1	TATAAAGT			ENSMUSG00000017144	ENSMUSG00000018239	ENSMUSG00000017144	protein_coding	1		ENSMUSG00000061232	4	protein_coding
								1	TATAWAAR	mm10_ct_UserTrack_3545_ENSMUSG00000061288	8	15	+	5.65318	0.0035	1	TATCAAAG			ENSMUSG00000017146	ENSMUSG00000018286	#N/A	protein_coding	NA		ENSMUSG00000061288	2	protein_coding
								1	TATAWAAR	mm10_ct_UserTrack_3545_ENSMUSG00000061469	5	12	-	6.80925	0.00163	1	TATAGCAA			ENSMUSG00000017165	ENSMUSG00000018287	#N/A	protein_coding	NA		ENSMUSG00000061469	3	protein_coding
								1	TATAWAAR	mm10_ct_UserTrack_3545_ENSMUSG00000061474	43	50	-	6.31214	0.00232	1	TATAAGGG			ENSMUSG00000017176	ENSMUSG00000018293	#N/A	protein_coding	NA		ENSMUSG00000061474	6	protein_coding
								1	TATAWAAR	mm10_ct_UserTrack_3545_ENSMUSG00000061482	69	76	+	10.8786	5.3e-05	0.988	TATAAAAG			ENSMUSG00000017188	ENSMUSG00000018322	ENSMUSG00000017188	protein_coding	3		ENSMUSG00000061482	1	protein_coding
								1	TATAWAAR	mm10_ct_UserTrack_3545_ENSMUSG00000061517	92	99	+	6.80925	0.00163	1	TATACACA			ENSMUSG00000017195	ENSMUSG00000018326	ENSMUSG00000017195	protein_coding	4		ENSMUSG00000061517	#N/A	#N/A
								1	TATAWAAR	mm10_ct_UserTrack_3545_ENSMUSG00000061525	68	75	-	6.31214	0.00232	1	TATATGGG			ENSMUSG00000017210	ENSMUSG00000018334	ENSMUSG00000017210	protein_coding	4		ENSMUSG00000061525	6	protein_coding
								1	TATAWAAR	mm10_ct_UserTrack_3545_ENSMUSG00000061535	51	58	+	9.35838	0.000161	1	TATAGAAG			ENSMUSG00000017221	ENSMUSG00000018339	ENSMUSG00000017221	protein_coding	3		ENSMUSG00000061535	1	protein_coding
								1	TATAWAAR	mm10_ct_UserTrack_3545_ENSMUSG00000061615	70	77	+	8.36994	0.000612	1	TATAAATG			ENSMUSG00000017264	ENSMUSG00000018340	ENSMUSG00000017264	protein_coding	4		ENSMUSG00000061615	1	protein_coding
								1	TATAWAAR	mm10_ct_UserTrack_3545_ENSMUSG00000061702	42	49	-	6.80925	0.00163	1	TATACACA			ENSMUSG00000017286	ENSMUSG00000018347	ENSMUSG00000017286	protein_coding	3		ENSMUSG00000061702	6	protein_coding
								1	TATAWAAR	mm10_ct_UserTrack_3545_ENSMUSG00000061759	34	41	+	5.38728	0.00425	1	TAAAAAAA			ENSMUSG00000017288	ENSMUSG00000018362	ENSMUSG00000017288	protein_coding	3		ENSMUSG00000061759	4	protein_coding
								1	TATAWAAR	mm10_ct_UserTrack_3545_ENSMUSG00000061787	69	76	-	6.80925	0.00163	1	TATAAAGC			ENSMUSG00000017291	ENSMUSG00000018363	ENSMUSG00000017291	protein_coding	3		ENSMUSG00000061787	3	protein_coding
								1	TATAWAAR	mm10_ct_UserTrack_3545_ENSMUSG00000061816	72	79	+	8.36994	0.000612	1	TATATATG			ENSMUSG00000017299	ENSMUSG00000018372	ENSMUSG00000017299	protein_coding	3		ENSMUSG00000061816	#N/A	#N/A
								1	TATAWAAR	mm10_ct_UserTrack_3545_ENSMUSG00000061983	71	78	-	5.65318	0.0035	1	TATTTAAG			ENSMUSG00000017300	ENSMUSG00000018377	ENSMUSG00000017300	protein_coding	3		ENSMUSG00000061983	2	protein_coding
								1	TATAWAAR	mm10_ct_UserTrack_3545_ENSMUSG00000062028	65	72	-	8.59538	0.000506	1	TATAACAG			ENSMUSG00000017307	ENSMUSG00000018378	ENSMUSG00000017307	protein_coding	5		ENSMUSG00000062028	6	protein_coding
								1	TATAWAAR	mm10_ct_UserTrack_3545_ENSMUSG00000062105	73	80	+	6.58382	0.00205	1	TATACTAA			ENSMUSG00000017314	ENSMUSG00000018379	#N/A	protein_coding	NA		ENSMUSG00000062105	6	protein_coding
								1	TATAWAAR	mm10_ct_UserTrack_3545_ENSMUSG00000062128	54	61	-	8.86705	0.000332	1	TATAAAAT			ENSMUSG00000017376	ENSMUSG00000018381	ENSMUSG00000017376	protein_coding	3		ENSMUSG00000062128	4	protein_coding
								1	TATAWAAR	mm10_ct_UserTrack_3545_ENSMUSG00000062168	91	98	+	9.09249	0.000267	1	TATACAAA			ENSMUSG00000017386	ENSMUSG00000018387	ENSMUSG00000017386	protein_coding	1		ENSMUSG00000062168	6	protein_coding
								1	TATAWAAR	mm10_ct_UserTrack_3545_ENSMUSG00000062345	72	79	+	9.09249	0.000267	1	TATAAAAC			ENSMUSG00000017390	ENSMUSG00000018395	ENSMUSG00000017390	protein_coding	2		ENSMUSG00000062345	#N/A	#N/A
								1	TATAWAAR	mm10_ct_UserTrack_3545_ENSMUSG00000062369	70	77	+	10.8786	5.3e-05	0.988	TATAAAAG			ENSMUSG00000017400	ENSMUSG00000018398	ENSMUSG00000017400	protein_coding	3		ENSMUSG00000062369	#N/A	#N/A
								1	TATAWAAR	mm10_ct_UserTrack_3545_ENSMUSG00000062380	71	78	+	8.59538	0.000506	1	TATAAGAG			ENSMUSG00000017404	ENSMUSG00000018401	ENSMUSG00000017404	protein_coding	2		ENSMUSG00000062380	3	protein_coding
								1	TATAWAAR	mm10_ct_UserTrack_3545_ENSMUSG00000062515	68	75	+	5.65318	0.0035	1	TTTAAAAG			ENSMUSG00000017405	ENSMUSG00000018405	ENSMUSG00000017405	protein_coding	3		ENSMUSG00000062515	#N/A	#N/A
								1	TATAWAAR	mm10_ct_UserTrack_3545_ENSMUSG00000062591	74	81	+	6.80925	0.00163	1	TATAGAGA			ENSMUSG00000017412	ENSMUSG00000018412	ENSMUSG00000017412	protein_coding	2		ENSMUSG00000062591	1	protein_coding
								1	TATAWAAR	mm10_ct_UserTrack_3545_ENSMUSG00000062604	69	76	-	5.65318	0.0035	1	TATGAAAG			ENSMUSG00000017417	ENSMUSG00000018415	ENSMUSG00000017417	protein_coding	4		ENSMUSG00000062604	5	protein_coding
								1	TATAWAAR	mm10_ct_UserTrack_3545_ENSMUSG00000062727	70	77	+	5.38728	0.00425	1	TAGATAAA			ENSMUSG00000017418	ENSMUSG00000018417	ENSMUSG00000017418	protein_coding	1		ENSMUSG00000062727	1	protein_coding
								1	TATAWAAR	mm10_ct_UserTrack_3545_ENSMUSG00000062743	75	82	+	5.06358	0.00465	1	TATAGAGT			ENSMUSG00000017421	ENSMUSG00000018425	ENSMUSG00000017421	protein_coding	3		ENSMUSG00000062743	4	protein_coding
								1	TATAWAAR	mm10_ct_UserTrack_3545_ENSMUSG00000062791	26	33	-	5.65318	0.0035	1	TAAAAAAG			ENSMUSG00000017428	ENSMUSG00000018427	ENSMUSG00000017428	protein_coding	3		ENSMUSG00000062791	6	protein_coding
								1	TATAWAAR	mm10_ct_UserTrack_3545_ENSMUSG00000062814	53	60	+	5.38728	0.00425	1	TATTTAAA			ENSMUSG00000017446	ENSMUSG00000018428	ENSMUSG00000017446	protein_coding	1		ENSMUSG00000062814	5	protein_coding
								1	TATAWAAR	mm10_ct_UserTrack_3545_ENSMUSG00000062825	11	18	+	6.04624	0.00267	1	TATATGGA			ENSMUSG00000017466	ENSMUSG00000018433	ENSMUSG00000017466	protein_coding	3		ENSMUSG00000062825	3	protein_coding
								1	TATAWAAR	mm10_ct_UserTrack_3545_ENSMUSG00000062867	68	75	-	6.58382	0.00205	1	TATAAACT			ENSMUSG00000017478	ENSMUSG00000018442	ENSMUSG00000017478	protein_coding	3		ENSMUSG00000062867	#N/A	#N/A
								1	TATAWAAR	mm10_ct_UserTrack_3545_ENSMUSG00000062905	68	75	-	6.04624	0.00267	1	TATAAGGA			ENSMUSG00000017485	ENSMUSG00000018446	ENSMUSG00000017485	protein_coding	2		ENSMUSG00000062905	#N/A	#N/A
								1	TATAWAAR	mm10_ct_UserTrack_3545_ENSMUSG00000062906	32	39	+	5.65318	0.0035	1	TGTAAAAG			ENSMUSG00000017491	ENSMUSG00000018449	#N/A	protein_coding	NA		ENSMUSG00000062906	2	protein_coding
								1	TATAWAAR	mm10_ct_UserTrack_3545_ENSMUSG00000062981	71	78	-	4.79191	0.00487	1	TATACGCG			ENSMUSG00000017493	ENSMUSG00000018451	ENSMUSG00000017493	protein_coding	1		ENSMUSG00000062981	3	protein_coding
								1	TATAWAAR	mm10_ct_UserTrack_3545_ENSMUSG00000063021	71	78	+	8.10405	0.000953	1	TATAAATA			ENSMUSG00000017499	ENSMUSG00000018459	ENSMUSG00000017499	protein_coding	2		ENSMUSG00000063021	1	protein_coding
								1	TATAWAAR	mm10_ct_UserTrack_3545_ENSMUSG00000063060	74	81	+	5.65318	0.0035	1	TAAATAAG			ENSMUSG00000017548	ENSMUSG00000018470	ENSMUSG00000017548	protein_coding	3		ENSMUSG00000063060	3	protein_coding
								1	TATAWAAR	mm10_ct_UserTrack_3545_ENSMUSG00000063239	63	70	+	5.65318	0.0035	1	TTTAAAAG			ENSMUSG00000017550	ENSMUSG00000018474	ENSMUSG00000017550	protein_coding	2		ENSMUSG00000063239	#N/A	#N/A
								1	TATAWAAR	mm10_ct_UserTrack_3545_ENSMUSG00000063245	55	62	+	9.09249	0.000267	1	TATAAAAC			ENSMUSG00000017561	ENSMUSG00000018476	ENSMUSG00000017561	protein_coding	1		ENSMUSG00000063245	4	protein_coding
								1	TATAWAAR	mm10_ct_UserTrack_3545_ENSMUSG00000063296	70	77	-	8.10405	0.000953	1	TATAAATA			ENSMUSG00000017615	ENSMUSG00000018479	ENSMUSG00000017615	protein_coding	2		ENSMUSG00000063296	#N/A	#N/A
								1	TATAWAAR	mm10_ct_UserTrack_3545_ENSMUSG00000063334	65	72	-	5.65318	0.0035	1	TGTAAAAG			ENSMUSG00000017631	ENSMUSG00000018481	ENSMUSG00000017631	protein_coding	1		ENSMUSG00000063334	3	protein_coding
								1	TATAWAAR	mm10_ct_UserTrack_3545_ENSMUSG00000063439	40	47	+	5.28902	0.00439	1	TATAGCAC			ENSMUSG00000017639	ENSMUSG00000018500	ENSMUSG00000017639	protein_coding	2		ENSMUSG00000063439	3	protein_coding
								1	TATAWAAR	mm10_ct_UserTrack_3545_ENSMUSG00000063488	70	77	+	10.8786	5.3e-05	0.988	TATATAAG			ENSMUSG00000017652	ENSMUSG00000018501	#N/A	protein_coding	NA		ENSMUSG00000063488	4	protein_coding
								1	TATAWAAR	mm10_ct_UserTrack_3545_ENSMUSG00000063506	71	78	+	5.65318	0.0035	1	CATAAAAG			ENSMUSG00000017664	ENSMUSG00000018507	ENSMUSG00000017664	protein_coding	3		ENSMUSG00000063506	2	protein_coding
								1	TATAWAAR	mm10_ct_UserTrack_3545_ENSMUSG00000063659	29	36	-	6.31214	0.00232	1	TATATCCG			ENSMUSG00000017667	ENSMUSG00000018509	ENSMUSG00000017667	protein_coding	2		ENSMUSG00000063659	4	protein_coding
								1	TATAWAAR	mm10_ct_UserTrack_3545_ENSMUSG00000063698	16	23	+	7.07514	0.00119	1	TATAGCAG			ENSMUSG00000017670	ENSMUSG00000018537	ENSMUSG00000017670	protein_coding	2		ENSMUSG00000063698	#N/A	#N/A
								1	TATAWAAR	mm10_ct_UserTrack_3545_ENSMUSG00000063727	15	22	-	5.38728	0.00425	1	TATCTAAA			ENSMUSG00000017677	ENSMUSG00000018541	ENSMUSG00000017677	protein_coding	1		ENSMUSG00000063727	1	protein_coding
								1	TATAWAAR	mm10_ct_UserTrack_3545_ENSMUSG00000063800	36	43	-	5.65318	0.0035	1	TTTAAAAG			ENSMUSG00000017679	ENSMUSG00000018543	ENSMUSG00000017679	protein_coding	2		ENSMUSG00000063800	3	protein_coding
								1	TATAWAAR	mm10_ct_UserTrack_3545_ENSMUSG00000063808	13	20	+	7.07514	0.00119	1	TATAGAGG			ENSMUSG00000017686	ENSMUSG00000018547	ENSMUSG00000017686	protein_coding	4		ENSMUSG00000063808	3	protein_coding
								1	TATAWAAR	mm10_ct_UserTrack_3545_ENSMUSG00000063821	15	22	+	6.08671	0.0025	1	TATATCTG			ENSMUSG00000017692	ENSMUSG00000018548	ENSMUSG00000017692	protein_coding	1		ENSMUSG00000063821	4	protein_coding
								1	TATAWAAR	mm10_ct_UserTrack_3545_ENSMUSG00000063953	30	37	+	5.65318	0.0035	1	GATATAAG			ENSMUSG00000017697	ENSMUSG00000018554	ENSMUSG00000017697	protein_coding	2		ENSMUSG00000063953	3	protein_coding
								1	TATAWAAR	mm10_ct_UserTrack_3545_ENSMUSG00000063954	71	78	+	10.8786	5.3e-05	0.988	TATAAAAG			ENSMUSG00000017707	ENSMUSG00000018559	ENSMUSG00000017707	protein_coding	2		ENSMUSG00000063954	4	protein_coding
								1	TATAWAAR	mm10_ct_UserTrack_3545_ENSMUSG00000063971	7	14	+	5.38728	0.00425	1	TCTAAAAA			ENSMUSG00000017713	ENSMUSG00000018565	ENSMUSG00000017713	protein_coding	4		ENSMUSG00000063971	6	protein_coding
								1	TATAWAAR	mm10_ct_UserTrack_3545_ENSMUSG00000064065	14	21	-	5.65318	0.0035	1	TAAAAAAG			ENSMUSG00000017715	ENSMUSG00000018566	ENSMUSG00000017715	protein_coding	4		ENSMUSG00000064065	1	protein_coding
								1	TATAWAAR	mm10_ct_UserTrack_3545_ENSMUSG00000064220	71	78	+	10.8786	5.3e-05	0.988	TATAAAAG			ENSMUSG00000017716	ENSMUSG00000018567	ENSMUSG00000017716	protein_coding	4		ENSMUSG00000064220	4	protein_coding
								1	TATAWAAR	mm10_ct_UserTrack_3545_ENSMUSG00000064254	67	74	+	9.09249	0.000267	1	TATACAAA			ENSMUSG00000017718	ENSMUSG00000018569	ENSMUSG00000017718	protein_coding	3		ENSMUSG00000064254	1	protein_coding
								1	TATAWAAR	mm10_ct_UserTrack_3545_ENSMUSG00000064288	71	78	+	10.6127	0.000118	1	TATAAAAA			ENSMUSG00000017720	ENSMUSG00000018570	ENSMUSG00000017720	protein_coding	6		ENSMUSG00000064288	#N/A	#N/A
								1	TATAWAAR	mm10_ct_UserTrack_3545_ENSMUSG00000064293	45	52	-	5.86127	0.00273	1	TATAATTG			ENSMUSG00000017721	ENSMUSG00000018572	ENSMUSG00000017721	protein_coding	3		ENSMUSG00000064293	1	protein_coding
								1	TATAWAAR	mm10_ct_UserTrack_3545_ENSMUSG00000064302	68	75	-	5.38728	0.00425	1	TAAAAAAA			ENSMUSG00000017723	ENSMUSG00000018574	ENSMUSG00000017723	protein_coding	1		ENSMUSG00000064302	3	protein_coding
								1	TATAWAAR	mm10_ct_UserTrack_3545_ENSMUSG00000064329	11	18	-	5.38728	0.00425	1	TAAAAAAA			ENSMUSG00000017724	ENSMUSG00000018581	ENSMUSG00000017724	protein_coding	1		ENSMUSG00000064329	6	protein_coding
								1	TATAWAAR	mm10_ct_UserTrack_3545_ENSMUSG00000064373	72	79	+	10.8786	5.3e-05	0.988	TATAAAAG			ENSMUSG00000017734	ENSMUSG00000018583	#N/A	protein_coding	NA		ENSMUSG00000064373	2	protein_coding
								1	TATAWAAR	mm10_ct_UserTrack_3545_ENSMUSG00000064412	10	17	+	10.6127	0.000118	1	TATATAAA			ENSMUSG00000017740	ENSMUSG00000018585	ENSMUSG00000017740	protein_coding	4		ENSMUSG00000064412	#N/A	#N/A
								1	TATAWAAR	mm10_ct_UserTrack_3545_ENSMUSG00000064419	59	66	+	8.32948	0.000824	1	TATATACA			ENSMUSG00000017747	ENSMUSG00000018593	ENSMUSG00000017747	protein_coding	1		ENSMUSG00000064419	#N/A	#N/A
								1	TATAWAAR	mm10_ct_UserTrack_3545_ENSMUSG00000064432	16	23	-	10.8786	5.3e-05	0.988	TATAAAAG			ENSMUSG00000017754	ENSMUSG00000018599	ENSMUSG00000017754	protein_coding	2		ENSMUSG00000064432	#N/A	#N/A
								1	TATAWAAR	mm10_ct_UserTrack_3545_ENSMUSG00000064489	76	83	-	10.8786	5.3e-05	0.988	TATATAAG			ENSMUSG00000017756	ENSMUSG00000018604	ENSMUSG00000017756	protein_coding	2		ENSMUSG00000064489	#N/A	#N/A
								1	TATAWAAR	mm10_ct_UserTrack_3545_ENSMUSG00000064566	51	58	+	5.06358	0.00465	1	TATAGAGT			ENSMUSG00000017760	ENSMUSG00000018648	ENSMUSG00000017760	protein_coding	2		ENSMUSG00000064566	3	snRNA
								1	TATAWAAR	mm10_ct_UserTrack_3545_ENSMUSG00000064580	70	77	-	5.65318	0.0035	1	TACAAAAG			ENSMUSG00000017764	ENSMUSG00000018651	ENSMUSG00000017764	protein_coding	4		ENSMUSG00000064580	#N/A	#N/A
								1	TATAWAAR	mm10_ct_UserTrack_3545_ENSMUSG00000064587	36	43	+	5.38728	0.00425	1	TGTAAAAA			ENSMUSG00000017765	ENSMUSG00000018654	ENSMUSG00000017765	protein_coding	1		ENSMUSG00000064587	#N/A	#N/A
								1	TATAWAAR	mm10_ct_UserTrack_3545_ENSMUSG00000064653	94	101	-	8.32948	0.000824	1	TATATGAA			ENSMUSG00000017767	ENSMUSG00000018659	ENSMUSG00000017767	protein_coding	6		ENSMUSG00000064653	2	snRNA
								1	TATAWAAR	mm10_ct_UserTrack_3545_ENSMUSG00000064664	17	24	+	8.86705	0.000332	1	TATAAAAT			ENSMUSG00000017774	ENSMUSG00000018661	ENSMUSG00000017774	protein_coding	3		ENSMUSG00000064664	#N/A	#N/A
								1	TATAWAAR	mm10_ct_UserTrack_3545_ENSMUSG00000064682	69	76	+	10.6127	0.000118	1	TATATAAA			ENSMUSG00000017776	ENSMUSG00000018666	ENSMUSG00000017776	protein_coding	2		ENSMUSG00000064682	#N/A	#N/A
								1	TATAWAAR	mm10_ct_UserTrack_3545_ENSMUSG00000064707	63	70	-	10.8786	5.3e-05	0.988	TATATAAG			ENSMUSG00000017778	ENSMUSG00000018669	ENSMUSG00000017778	protein_coding	3		ENSMUSG00000064707	#N/A	#N/A
								1	TATAWAAR	mm10_ct_UserTrack_3545_ENSMUSG00000064734	51	58	-	5.65318	0.0035	1	TTTAAAAG			ENSMUSG00000017781	ENSMUSG00000018672	ENSMUSG00000017781	protein_coding	3		ENSMUSG00000064734	4	snRNA
								1	TATAWAAR	mm10_ct_UserTrack_3545_ENSMUSG00000064738	91	98	+	8.86705	0.000332	1	TATAAAAT			ENSMUSG00000017801	ENSMUSG00000018677	ENSMUSG00000017801	protein_coding	3		ENSMUSG00000064738	4	snRNA
								1	TATAWAAR	mm10_ct_UserTrack_3545_ENSMUSG00000064759	77	84	+	10.6127	0.000118	1	TATAAAAA			ENSMUSG00000017802	ENSMUSG00000018678	#N/A	protein_coding	NA		ENSMUSG00000064759	#N/A	#N/A
								1	TATAWAAR	mm10_ct_UserTrack_3545_ENSMUSG00000064833	82	89	+	5.38728	0.00425	1	TTTAAAAA			ENSMUSG00000017817	ENSMUSG00000018697	ENSMUSG00000017817	protein_coding	3		ENSMUSG00000064833	#N/A	#N/A
								1	TATAWAAR	mm10_ct_UserTrack_3545_ENSMUSG00000064851	80	87	+	5.06358	0.00465	1	TATAGACT			ENSMUSG00000017830	ENSMUSG00000018698	ENSMUSG00000017830	protein_coding	4		ENSMUSG00000064851	5	snRNA
								1	TATAWAAR	mm10_ct_UserTrack_3545_ENSMUSG00000064856	16	23	-	8.32948	0.000824	1	TATAAACA			ENSMUSG00000017831	ENSMUSG00000018707	ENSMUSG00000017831	protein_coding	1		ENSMUSG00000064856	#N/A	#N/A
								1	TATAWAAR	mm10_ct_UserTrack_3545_ENSMUSG00000064867	38	45	-	6.80925	0.00163	1	TATAAGAC			ENSMUSG00000017832	ENSMUSG00000018727	ENSMUSG00000017832	protein_coding	5		ENSMUSG00000064867	#N/A	#N/A
								1	TATAWAAR	mm10_ct_UserTrack_3545_ENSMUSG00000064887	1	8	-	6.84971	0.00128	1	TATACTAG			ENSMUSG00000017837	ENSMUSG00000018733	ENSMUSG00000017837	protein_coding	4		ENSMUSG00000064887	#N/A	#N/A
								1	TATAWAAR	mm10_ct_UserTrack_3545_ENSMUSG00000064907	32	39	+	8.36994	0.000612	1	TATAATAG			ENSMUSG00000017843	ENSMUSG00000018750	ENSMUSG00000017843	protein_coding	4		ENSMUSG00000064907	#N/A	#N/A
								1	TATAWAAR	mm10_ct_UserTrack_3545_ENSMUSG00000064923	91	98	+	8.86705	0.000332	1	TATATAAT			ENSMUSG00000017858	ENSMUSG00000018761	ENSMUSG00000017858	protein_coding	4		ENSMUSG00000064923	#N/A	#N/A
								1	TATAWAAR	mm10_ct_UserTrack_3545_ENSMUSG00000064927	15	22	+	8.59538	0.000506	1	TATAAGAG			ENSMUSG00000017861	ENSMUSG00000018765	#N/A	protein_coding	NA		ENSMUSG00000064927	4	snRNA
								1	TATAWAAR	mm10_ct_UserTrack_3545_ENSMUSG00000064943	91	98	-	8.59538	0.000506	1	TATAAAGG			ENSMUSG00000017868	ENSMUSG00000018770	ENSMUSG00000017868	protein_coding	4		ENSMUSG00000064943	#N/A	#N/A
								1	TATAWAAR	mm10_ct_UserTrack_3545_ENSMUSG00000064964	94	101	-	6.08671	0.0025	1	TATATGTG			ENSMUSG00000017922	ENSMUSG00000018774	ENSMUSG00000017922	protein_coding	6		ENSMUSG00000064964	#N/A	#N/A
								1	TATAWAAR	mm10_ct_UserTrack_3545_ENSMUSG00000064967	53	60	+	10.8786	5.3e-05	0.988	TATATAAG			ENSMUSG00000017929	ENSMUSG00000018776	ENSMUSG00000017929	protein_coding	2		ENSMUSG00000064967	#N/A	#N/A
								1	TATAWAAR	mm10_ct_UserTrack_3545_ENSMUSG00000064987	76	83	+	5.38728	0.00425	1	TAGAAAAA			ENSMUSG00000017969	ENSMUSG00000018796	ENSMUSG00000017969	protein_coding	1		ENSMUSG00000064987	3	snRNA
								1	TATAWAAR	mm10_ct_UserTrack_3545_ENSMUSG00000065007	91	98	-	6.08671	0.0025	1	TATATGTG			ENSMUSG00000017978	ENSMUSG00000018800	ENSMUSG00000017978	protein_coding	2		ENSMUSG00000065007	#N/A	#N/A
								1	TATAWAAR	mm10_ct_UserTrack_3545_ENSMUSG00000065018	31	38	+	5.38728	0.00425	1	TAGATAAA			ENSMUSG00000017999	ENSMUSG00000018809	ENSMUSG00000017999	protein_coding	3		ENSMUSG00000065018	#N/A	#N/A
								1	TATAWAAR	mm10_ct_UserTrack_3545_ENSMUSG00000065034	79	86	+	10.8786	5.3e-05	0.988	TATATAAG			ENSMUSG00000018001	ENSMUSG00000018819	ENSMUSG00000018001	protein_coding	2		ENSMUSG00000065034	#N/A	#N/A
								1	TATAWAAR	mm10_ct_UserTrack_3545_ENSMUSG00000065045	94	101	-	8.10405	0.000953	1	TATAAATA			ENSMUSG00000018008	ENSMUSG00000018820	ENSMUSG00000018008	protein_coding	2		ENSMUSG00000065045	#N/A	#N/A
								1	TATAWAAR	mm10_ct_UserTrack_3545_ENSMUSG00000065115	91	98	-	6.08671	0.0025	1	TATATGTG			ENSMUSG00000018012	ENSMUSG00000018821	ENSMUSG00000018012	protein_coding	1		ENSMUSG00000065115	#N/A	#N/A
								1	TATAWAAR	mm10_ct_UserTrack_3545_ENSMUSG00000065138	94	101	-	6.08671	0.0025	1	TATATGTG			ENSMUSG00000018040	ENSMUSG00000018830	ENSMUSG00000018040	protein_coding	4		ENSMUSG00000065138	#N/A	#N/A
								1	TATAWAAR	mm10_ct_UserTrack_3545_ENSMUSG00000065143	52	59	+	5.38728	0.00425	1	TAAATAAA			ENSMUSG00000018042	ENSMUSG00000018841	ENSMUSG00000018042	protein_coding	2		ENSMUSG00000065143	#N/A	#N/A
								1	TATAWAAR	mm10_ct_UserTrack_3545_ENSMUSG00000065198	45	52	+	10.6127	0.000118	1	TATAAAAA			ENSMUSG00000018068	ENSMUSG00000018844	ENSMUSG00000018068	protein_coding	3		ENSMUSG00000065198	4	snRNA
								1	TATAWAAR	mm10_ct_UserTrack_3545_ENSMUSG00000065270	66	73	-	9.09249	0.000267	1	TATAAAAC			ENSMUSG00000018076	ENSMUSG00000018845	ENSMUSG00000018076	protein_coding	2		ENSMUSG00000065270	#N/A	#N/A
								1	TATAWAAR	mm10_ct_UserTrack_3545_ENSMUSG00000065298	24	31	-	5.65318	0.0035	1	TATCTAAG			ENSMUSG00000018102	ENSMUSG00000018846	ENSMUSG00000018102	protein_coding	1		ENSMUSG00000065298	#N/A	#N/A
								1	TATAWAAR	mm10_ct_UserTrack_3545_ENSMUSG00000065299	27	34	+	5.65318	0.0035	1	TTTAAAAG			ENSMUSG00000018126	ENSMUSG00000018848	#N/A	protein_coding	NA		ENSMUSG00000065299	#N/A	#N/A
								1	TATAWAAR	mm10_ct_UserTrack_3545_ENSMUSG00000065315	4	11	-	5.65318	0.0035	1	TTTAAAAG			ENSMUSG00000018143	ENSMUSG00000018849	ENSMUSG00000018143	protein_coding	1		ENSMUSG00000065315	3	snRNA
								1	TATAWAAR	mm10_ct_UserTrack_3545_ENSMUSG00000065329	29	36	+	5.38728	0.00425	1	TATTTAAA			ENSMUSG00000018160	ENSMUSG00000018858	ENSMUSG00000018160	protein_coding	4		ENSMUSG00000065329	#N/A	#N/A
								1	TATAWAAR	mm10_ct_UserTrack_3545_ENSMUSG00000065347	63	70	+	8.32948	0.000824	1	TATAAGAA			ENSMUSG00000018166	ENSMUSG00000018861	ENSMUSG00000018166	protein_coding	1		ENSMUSG00000065347	#N/A	#N/A
								1	TATAWAAR	mm10_ct_UserTrack_3545_ENSMUSG00000065371	69	76	+	5.65318	0.0035	1	TTTAAAAG			ENSMUSG00000018167	ENSMUSG00000018865	ENSMUSG00000018167	protein_coding	3		ENSMUSG00000065371	#N/A	#N/A
								1	TATAWAAR	mm10_ct_UserTrack_3545_ENSMUSG00000065380	69	76	+	6.58382	0.00205	1	TATACTAA			ENSMUSG00000018168	ENSMUSG00000018882	ENSMUSG00000018168	protein_coding	1		ENSMUSG00000065380	#N/A	#N/A
								1	TATAWAAR	mm10_ct_UserTrack_3545_ENSMUSG00000065622	88	95	-	5.38728	0.00425	1	AATAAAAA			ENSMUSG00000018169	ENSMUSG00000018899	ENSMUSG00000018169	protein_coding	2		ENSMUSG00000065622	#N/A	#N/A
								1	TATAWAAR	mm10_ct_UserTrack_3545_ENSMUSG00000065627	37	44	-	10.8786	5.3e-05	0.988	TATATAAG			ENSMUSG00000018171	ENSMUSG00000018900	ENSMUSG00000018171	protein_coding	2		ENSMUSG00000065627	#N/A	#N/A
								1	TATAWAAR	mm10_ct_UserTrack_3545_ENSMUSG00000065661	94	101	-	6.08671	0.0025	1	TATATGTG			ENSMUSG00000018189	ENSMUSG00000018920	ENSMUSG00000018189	protein_coding	4		ENSMUSG00000065661	#N/A	#N/A
								1	TATAWAAR	mm10_ct_UserTrack_3545_ENSMUSG00000065685	91	98	-	6.08671	0.0025	1	TATATGTG			ENSMUSG00000018196	ENSMUSG00000018921	ENSMUSG00000018196	protein_coding	6		ENSMUSG00000065685	#N/A	#N/A
								1	TATAWAAR	mm10_ct_UserTrack_3545_ENSMUSG00000065788	91	98	-	6.08671	0.0025	1	TATATGTG			ENSMUSG00000018199	ENSMUSG00000018923	ENSMUSG00000018199	protein_coding	1		ENSMUSG00000065788	#N/A	#N/A
								1	TATAWAAR	mm10_ct_UserTrack_3545_ENSMUSG00000065789	89	96	+	5.38728	0.00425	1	AATAAAAA			ENSMUSG00000018209	ENSMUSG00000018924	ENSMUSG00000018209	protein_coding	3		ENSMUSG00000065789	#N/A	#N/A
								1	TATAWAAR	mm10_ct_UserTrack_3545_ENSMUSG00000065819	5	12	+	6.58382	0.00205	1	TATACATA			ENSMUSG00000018217	ENSMUSG00000018925	ENSMUSG00000018217	protein_coding	1		ENSMUSG00000065819	#N/A	#N/A
								1	TATAWAAR	mm10_ct_UserTrack_3545_ENSMUSG00000065828	64	71	+	8.32948	0.000824	1	TATAAAGA			ENSMUSG00000018238	ENSMUSG00000018930	ENSMUSG00000018238	protein_coding	4		ENSMUSG00000065828	#N/A	#N/A
								1	TATAWAAR	mm10_ct_UserTrack_3545_ENSMUSG00000065836	61	68	+	5.38728	0.00425	1	TACAAAAA			ENSMUSG00000018239	ENSMUSG00000018931	ENSMUSG00000018239	protein_coding	3		ENSMUSG00000065836	#N/A	#N/A
								1	TATAWAAR	mm10_ct_UserTrack_3545_ENSMUSG00000065881	10	17	+	6.58382	0.00205	1	TATAAACT			ENSMUSG00000018286	ENSMUSG00000018932	ENSMUSG00000018286	protein_coding	3		ENSMUSG00000065881	#N/A	#N/A
								1	TATAWAAR	mm10_ct_UserTrack_3545_ENSMUSG00000065905	73	80	+	8.86705	0.000332	1	TATATAAT			ENSMUSG00000018287	ENSMUSG00000018965	ENSMUSG00000018287	protein_coding	3		ENSMUSG00000065905	#N/A	#N/A
								1	TATAWAAR	mm10_ct_UserTrack_3545_ENSMUSG00000065915	56	63	-	5.38728	0.00425	1	TATGTAAA			ENSMUSG00000018293	ENSMUSG00000018974	ENSMUSG00000018293	protein_coding	2		ENSMUSG00000065915	#N/A	#N/A
								1	TATAWAAR	mm10_ct_UserTrack_3545_ENSMUSG00000065926	41	48	+	5.38728	0.00425	1	TATGAAAA			ENSMUSG00000018322	ENSMUSG00000018983	ENSMUSG00000018322	protein_coding	3		ENSMUSG00000065926	#N/A	#N/A
								1	TATAWAAR	mm10_ct_UserTrack_3545_ENSMUSG00000065934	32	39	-	6.80925	0.00163	1	TATAGGAA			ENSMUSG00000018326	ENSMUSG00000018986	ENSMUSG00000018326	protein_coding	2		ENSMUSG00000065934	#N/A	#N/A
								1	TATAWAAR	mm10_ct_UserTrack_3545_ENSMUSG00000066009	40	47	-	8.10405	0.000953	1	TATAATAA			ENSMUSG00000018334	ENSMUSG00000018995	ENSMUSG00000018334	protein_coding	1		ENSMUSG00000066009	#N/A	#N/A
								1	TATAWAAR	mm10_ct_UserTrack_3545_ENSMUSG00000066090	26	33	+	6.35838	0.00218	1	TATATTAT			ENSMUSG00000018339	ENSMUSG00000018999	ENSMUSG00000018339	protein_coding	1		ENSMUSG00000066090	5	protein_coding
								1	TATAWAAR	mm10_ct_UserTrack_3545_ENSMUSG00000066158	44	51	-	10.8786	5.3e-05	0.988	TATAAAAG			ENSMUSG00000018340	ENSMUSG00000019027	ENSMUSG00000018340	protein_coding	1		ENSMUSG00000066158	6	lncRNA
								1	TATAWAAR	mm10_ct_UserTrack_3545_ENSMUSG00000066279	7	14	+	5.65318	0.0035	1	TACATAAG			ENSMUSG00000018341	ENSMUSG00000019039	#N/A	protein_coding	NA		ENSMUSG00000066279	#N/A	#N/A
								1	TATAWAAR	mm10_ct_UserTrack_3545_ENSMUSG00000066324	75	82	-	6.31214	0.00232	1	TATATCCG			ENSMUSG00000018347	ENSMUSG00000019054	ENSMUSG00000018347	protein_coding	4		ENSMUSG00000066324	2	protein_coding
								1	TATAWAAR	mm10_ct_UserTrack_3545_ENSMUSG00000066361	71	78	+	10.8786	5.3e-05	0.988	TATATAAG			ENSMUSG00000018362	ENSMUSG00000019055	ENSMUSG00000018362	protein_coding	5		ENSMUSG00000066361	3	protein_coding
								1	TATAWAAR	mm10_ct_UserTrack_3545_ENSMUSG00000066363	22	29	-	9.35838	0.000161	1	TATACAAG			ENSMUSG00000018363	ENSMUSG00000019066	ENSMUSG00000018363	protein_coding	4		ENSMUSG00000066363	2	protein_coding
								1	TATAWAAR	mm10_ct_UserTrack_3545_ENSMUSG00000066607	15	22	+	5.65318	0.0035	1	TTTAAAAG			ENSMUSG00000018372	ENSMUSG00000019080	ENSMUSG00000018372	protein_coding	4		ENSMUSG00000066607	2	protein_coding
								1	TATAWAAR	mm10_ct_UserTrack_3545_ENSMUSG00000066755	69	76	+	9.09249	0.000267	1	TATAAAAC			ENSMUSG00000018377	ENSMUSG00000019082	ENSMUSG00000018377	protein_coding	1		ENSMUSG00000066755	#N/A	#N/A
								1	TATAWAAR	mm10_ct_UserTrack_3545_ENSMUSG00000066861	17	24	-	5.38728	0.00425	1	TATGTAAA			ENSMUSG00000018378	ENSMUSG00000019087	ENSMUSG00000018378	protein_coding	1		ENSMUSG00000066861	#N/A	#N/A
								1	TATAWAAR	mm10_ct_UserTrack_3545_ENSMUSG00000066878	60	67	-	5.65318	0.0035	1	TCTAAAAG			ENSMUSG00000018379	ENSMUSG00000019088	ENSMUSG00000018379	protein_coding	3		ENSMUSG00000066878	4	protein_coding
								1	TATAWAAR	mm10_ct_UserTrack_3545_ENSMUSG00000066936	68	75	-	6.08671	0.0025	1	TATATTGG			ENSMUSG00000018381	ENSMUSG00000019102	ENSMUSG00000018381	protein_coding	2		ENSMUSG00000066936	6	protein_coding
								1	TATAWAAR	mm10_ct_UserTrack_3545_ENSMUSG00000067071	20	27	+	8.86705	0.000332	1	TATAAAAT			ENSMUSG00000018387	ENSMUSG00000019124	ENSMUSG00000018387	protein_coding	3		ENSMUSG00000067071	2	protein_coding
								1	TATAWAAR	mm10_ct_UserTrack_3545_ENSMUSG00000067085	11	18	+	10.8786	5.3e-05	0.988	TATAAAAG			ENSMUSG00000018395	ENSMUSG00000019132	ENSMUSG00000018395	protein_coding	4		ENSMUSG00000067085	5	protein_coding
								1	TATAWAAR	mm10_ct_UserTrack_3545_ENSMUSG00000067212	41	48	+	5.65318	0.0035	1	TCTAAAAG			ENSMUSG00000018398	ENSMUSG00000019139	ENSMUSG00000018398	protein_coding	1		ENSMUSG00000067212	3	protein_coding
								1	TATAWAAR	mm10_ct_UserTrack_3545_ENSMUSG00000067235	73	80	+	6.58382	0.00205	1	TATAAAGT			ENSMUSG00000018401	ENSMUSG00000019143	ENSMUSG00000018401	protein_coding	4		ENSMUSG00000067235	1	protein_coding
								1	TATAWAAR	mm10_ct_UserTrack_3545_ENSMUSG00000067274	70	77	+	10.8786	5.3e-05	0.988	TATAAAAG			ENSMUSG00000018405	ENSMUSG00000019158	ENSMUSG00000018405	protein_coding	3		ENSMUSG00000067274	3	protein_coding
								1	TATAWAAR	mm10_ct_UserTrack_3545_ENSMUSG00000067279	68	75	-	5.65318	0.0035	1	TATCAAAG			ENSMUSG00000018411	ENSMUSG00000019173	#N/A	protein_coding	NA		ENSMUSG00000067279	3	protein_coding
								1	TATAWAAR	mm10_ct_UserTrack_3545_ENSMUSG00000067288	71	78	+	10.8786	5.3e-05	0.988	TATAAAAG			ENSMUSG00000018412	ENSMUSG00000019178	ENSMUSG00000018412	protein_coding	3		ENSMUSG00000067288	2	protein_coding
								1	TATAWAAR	mm10_ct_UserTrack_3545_ENSMUSG00000067292	48	55	+	6.80925	0.00163	1	TATAACAC			ENSMUSG00000018415	ENSMUSG00000019179	ENSMUSG00000018415	protein_coding	3		ENSMUSG00000067292	#N/A	#N/A
								1	TATAWAAR	mm10_ct_UserTrack_3545_ENSMUSG00000067297	7	14	-	5.38728	0.00425	1	TAAAAAAA			ENSMUSG00000018417	ENSMUSG00000019188	ENSMUSG00000018417	protein_coding	1		ENSMUSG00000067297	#N/A	#N/A
								1	TATAWAAR	mm10_ct_UserTrack_3545_ENSMUSG00000067455	71	78	+	10.6127	0.000118	1	TATAAAAA			ENSMUSG00000018425	ENSMUSG00000019189	ENSMUSG00000018425	protein_coding	4		ENSMUSG00000067455	1	protein_coding
								1	TATAWAAR	mm10_ct_UserTrack_3545_ENSMUSG00000067848	94	101	-	8.59538	0.000506	1	TATATGAG			ENSMUSG00000018427	ENSMUSG00000019194	ENSMUSG00000018427	protein_coding	2		ENSMUSG00000067848	4	protein_coding
								1	TATAWAAR	mm10_ct_UserTrack_3545_ENSMUSG00000067855	18	25	+	6.58382	0.00205	1	TATAACAT			ENSMUSG00000018428	ENSMUSG00000019210	ENSMUSG00000018428	protein_coding	6		ENSMUSG00000067855	6	protein_coding
								1	TATAWAAR	mm10_ct_UserTrack_3545_ENSMUSG00000067878	72	79	+	8.32948	0.000824	1	TATAAGAA			ENSMUSG00000018433	ENSMUSG00000019214	ENSMUSG00000018433	protein_coding	2		ENSMUSG00000067878	5	protein_coding
								1	TATAWAAR	mm10_ct_UserTrack_3545_ENSMUSG00000067909	88	95	-	5.38728	0.00425	1	TAAAAAAA			ENSMUSG00000018442	ENSMUSG00000019230	ENSMUSG00000018442	protein_coding	4		ENSMUSG00000067909	6	protein_coding
								1	TATAWAAR	mm10_ct_UserTrack_3545_ENSMUSG00000067928	38	45	+	8.36994	0.000612	1	TATAATAG			ENSMUSG00000018446	ENSMUSG00000019254	ENSMUSG00000018446	protein_coding	2		ENSMUSG00000067928	2	protein_coding
								1	TATAWAAR	mm10_ct_UserTrack_3545_ENSMUSG00000067941	53	60	-	5.38728	0.00425	1	TATTAAAA			ENSMUSG00000018449	ENSMUSG00000019256	ENSMUSG00000018449	protein_coding	5		ENSMUSG00000067941	6	protein_coding
								1	TATAWAAR	mm10_ct_UserTrack_3545_ENSMUSG00000068011	94	101	-	5.28902	0.00439	1	TATACAGC			ENSMUSG00000018451	ENSMUSG00000019261	ENSMUSG00000018451	protein_coding	1		ENSMUSG00000068011	4	protein_coding
								1	TATAWAAR	mm10_ct_UserTrack_3545_ENSMUSG00000068037	25	32	-	5.65318	0.0035	1	TCTAAAAG			ENSMUSG00000018459	ENSMUSG00000019278	ENSMUSG00000018459	protein_coding	4		ENSMUSG00000068037	6	protein_coding
								1	TATAWAAR	mm10_ct_UserTrack_3545_ENSMUSG00000068048	69	76	-	6.58382	0.00205	1	TATATATC			ENSMUSG00000018470	ENSMUSG00000019295	ENSMUSG00000018470	protein_coding	1		ENSMUSG00000068048	#N/A	#N/A
								1	TATAWAAR	mm10_ct_UserTrack_3545_ENSMUSG00000068073	6	13	-	9.09249	0.000267	1	TATACAAA			ENSMUSG00000018474	ENSMUSG00000019297	ENSMUSG00000018474	protein_coding	2		ENSMUSG00000068073	6	protein_coding
								1	TATAWAAR	mm10_ct_UserTrack_3545_ENSMUSG00000068079	67	74	-	4.79191	0.00487	1	TATAGCCG			ENSMUSG00000018476	ENSMUSG00000019301	ENSMUSG00000018476	protein_coding	1		ENSMUSG00000068079	1	protein_coding
								1	TATAWAAR	mm10_ct_UserTrack_3545_ENSMUSG00000068113	89	96	+	5.65318	0.0035	1	TCTAAAAG			ENSMUSG00000018479	ENSMUSG00000019302	ENSMUSG00000018479	protein_coding	5		ENSMUSG00000068113	6	protein_coding
								1	TATAWAAR	mm10_ct_UserTrack_3545_ENSMUSG00000068122	71	78	+	10.8786	5.3e-05	0.988	TATATAAG			ENSMUSG00000018481	ENSMUSG00000019303	ENSMUSG00000018481	protein_coding	2		ENSMUSG00000068122	1	protein_coding
								1	TATAWAAR	mm10_ct_UserTrack_3545_ENSMUSG00000068134	67	74	-	5.65318	0.0035	1	TTTAAAAG			ENSMUSG00000018486	ENSMUSG00000019320	#N/A	protein_coding	NA		ENSMUSG00000068134	3	protein_coding
								1	TATAWAAR	mm10_ct_UserTrack_3545_ENSMUSG00000068167	57	64	+	6.58382	0.00205	1	TATACATA			ENSMUSG00000018500	ENSMUSG00000019326	ENSMUSG00000018500	protein_coding	2		ENSMUSG00000068167	6	protein_coding
								1	TATAWAAR	mm10_ct_UserTrack_3545_ENSMUSG00000068196	69	76	+	5.65318	0.0035	1	CATAAAAG			ENSMUSG00000018501	ENSMUSG00000019338	ENSMUSG00000018501	protein_coding	3		ENSMUSG00000068196	#N/A	#N/A
								1	TATAWAAR	mm10_ct_UserTrack_3545_ENSMUSG00000068219	37	44	-	6.80925	0.00163	1	TATATCAC			ENSMUSG00000018507	ENSMUSG00000019362	ENSMUSG00000018507	protein_coding	1		ENSMUSG00000068219	5	protein_coding
								1	TATAWAAR	mm10_ct_UserTrack_3545_ENSMUSG00000068227	71	78	+	7.07514	0.00119	1	TATACAGG			ENSMUSG00000018509	ENSMUSG00000019368	ENSMUSG00000018509	protein_coding	4		ENSMUSG00000068227	1	protein_coding
								1	TATAWAAR	mm10_ct_UserTrack_3545_ENSMUSG00000068231	52	59	+	8.32948	0.000824	1	TATATGAA			ENSMUSG00000018537	ENSMUSG00000019370	ENSMUSG00000018537	protein_coding	1		ENSMUSG00000068231	5	protein_coding
								1	TATAWAAR	mm10_ct_UserTrack_3545_ENSMUSG00000068240	45	52	-	5.65318	0.0035	1	TACAAAAG			ENSMUSG00000018541	ENSMUSG00000019373	ENSMUSG00000018541	protein_coding	2		ENSMUSG00000068240	#N/A	#N/A
								1	TATAWAAR	mm10_ct_UserTrack_3545_ENSMUSG00000068606	70	77	+	9.09249	0.000267	1	TATATAAC			ENSMUSG00000018543	ENSMUSG00000019428	ENSMUSG00000018543	protein_coding	6		ENSMUSG00000068606	2	protein_coding
								1	TATAWAAR	mm10_ct_UserTrack_3545_ENSMUSG00000068749	45	52	+	5.65318	0.0035	1	AATAAAAG			ENSMUSG00000018547	ENSMUSG00000019432	ENSMUSG00000018547	protein_coding	1		ENSMUSG00000068749	3	protein_coding
								1	TATAWAAR	mm10_ct_UserTrack_3545_ENSMUSG00000068855	72	79	+	8.59538	0.000506	1	TATAAAGG			ENSMUSG00000018548	ENSMUSG00000019433	ENSMUSG00000018548	protein_coding	4		ENSMUSG00000068855	2	protein_coding
								1	TATAWAAR	mm10_ct_UserTrack_3545_ENSMUSG00000068874	3	10	-	8.59538	0.000506	1	TATAAAGG			ENSMUSG00000018554	ENSMUSG00000019437	ENSMUSG00000018554	protein_coding	4		ENSMUSG00000068874	1	protein_coding
								1	TATAWAAR	mm10_ct_UserTrack_3545_ENSMUSG00000069117	61	68	+	6.80925	0.00163	1	TATACAGA			ENSMUSG00000018559	ENSMUSG00000019461	ENSMUSG00000018559	protein_coding	3		ENSMUSG00000069117	#N/A	#N/A
								1	TATAWAAR	mm10_ct_UserTrack_3545_ENSMUSG00000069265	70	77	+	8.10405	0.000953	1	TATAAATA			ENSMUSG00000018565	ENSMUSG00000019467	ENSMUSG00000018565	protein_coding	4		ENSMUSG00000069265	1	protein_coding
								1	TATAWAAR	mm10_ct_UserTrack_3545_ENSMUSG00000069266	71	78	+	8.10405	0.000953	1	TATAATAA			ENSMUSG00000018566	ENSMUSG00000019470	ENSMUSG00000018566	protein_coding	2		ENSMUSG00000069266	1	protein_coding
								1	TATAWAAR	mm10_ct_UserTrack_3545_ENSMUSG00000069267	72	79	+	10.8786	5.3e-05	0.988	TATAAAAG			ENSMUSG00000018567	ENSMUSG00000019471	ENSMUSG00000018567	protein_coding	5		ENSMUSG00000069267	1	protein_coding
								1	TATAWAAR	mm10_ct_UserTrack_3545_ENSMUSG00000069270	71	78	+	10.8786	5.3e-05	0.988	TATAAAAG			ENSMUSG00000018569	ENSMUSG00000019478	ENSMUSG00000018569	protein_coding	4		ENSMUSG00000069270	1	protein_coding
								1	TATAWAAR	mm10_ct_UserTrack_3545_ENSMUSG00000069274	68	75	-	8.36994	0.000612	1	TATATATG			ENSMUSG00000018570	ENSMUSG00000019487	ENSMUSG00000018570	protein_coding	6		ENSMUSG00000069274	1	protein_coding
								1	TATAWAAR	mm10_ct_UserTrack_3545_ENSMUSG00000069300	1	8	+	6.80925	0.00163	1	TATATGAC			ENSMUSG00000018572	ENSMUSG00000019494	ENSMUSG00000018572	protein_coding	3		ENSMUSG00000069300	1	protein_coding
								1	TATAWAAR	mm10_ct_UserTrack_3545_ENSMUSG00000069301	70	77	+	6.04624	0.00267	1	TATAAGGA			ENSMUSG00000018574	ENSMUSG00000019505	ENSMUSG00000018574	protein_coding	3		ENSMUSG00000069301	1	protein_coding
								1	TATAWAAR	mm10_ct_UserTrack_3545_ENSMUSG00000069302	69	76	+	10.6127	0.000118	1	TATAAAAA			ENSMUSG00000018581	ENSMUSG00000019518	ENSMUSG00000018581	protein_coding	3		ENSMUSG00000069302	1	protein_coding
								1	TATAWAAR	mm10_ct_UserTrack_3545_ENSMUSG00000069303	11	18	-	6.84971	0.00128	1	TATACATG			ENSMUSG00000018583	ENSMUSG00000019528	ENSMUSG00000018583	protein_coding	2		ENSMUSG00000069303	#N/A	#N/A
								1	TATAWAAR	mm10_ct_UserTrack_3545_ENSMUSG00000069305	70	77	+	8.59538	0.000506	1	TATAAGAG			ENSMUSG00000018585	ENSMUSG00000019539	ENSMUSG00000018585	protein_coding	4		ENSMUSG00000069305	#N/A	#N/A
								1	TATAWAAR	mm10_ct_UserTrack_3545_ENSMUSG00000069306	70	77	+	8.59538	0.000506	1	TATAAGAG			ENSMUSG00000018593	ENSMUSG00000019558	ENSMUSG00000018593	protein_coding	1		ENSMUSG00000069306	1	protein_coding
								1	TATAWAAR	mm10_ct_UserTrack_3545_ENSMUSG00000069307	11	18	-	6.84971	0.00128	1	TATACATG			ENSMUSG00000018599	ENSMUSG00000019577	ENSMUSG00000018599	protein_coding	3		ENSMUSG00000069307	#N/A	#N/A
								1	TATAWAAR	mm10_ct_UserTrack_3545_ENSMUSG00000069308	69	76	+	5.38728	0.00425	1	TATTAAAA			ENSMUSG00000018604	ENSMUSG00000019578	ENSMUSG00000018604	protein_coding	1		ENSMUSG00000069308	5	protein_coding
								1	TATAWAAR	mm10_ct_UserTrack_3545_ENSMUSG00000069309	68	75	+	8.59538	0.000506	1	TATAAAGG			ENSMUSG00000018648	ENSMUSG00000019579	ENSMUSG00000018648	protein_coding	1		ENSMUSG00000069309	1	protein_coding
								1	TATAWAAR	mm10_ct_UserTrack_3545_ENSMUSG00000069324	86	93	+	9.09249	0.000267	1	TATAGAAA			ENSMUSG00000018651	ENSMUSG00000019590	ENSMUSG00000018651	protein_coding	2		ENSMUSG00000069324	4	protein_coding
								1	TATAWAAR	mm10_ct_UserTrack_3545_ENSMUSG00000069355	81	88	-	8.59538	0.000506	1	TATATGAG			ENSMUSG00000018654	ENSMUSG00000019647	ENSMUSG00000018654	protein_coding	1		ENSMUSG00000069355	6	protein_coding
								1	TATAWAAR	mm10_ct_UserTrack_3545_ENSMUSG00000069518	41	48	+	5.65318	0.0035	1	TAAATAAG			ENSMUSG00000018659	ENSMUSG00000019659	ENSMUSG00000018659	protein_coding	1		ENSMUSG00000069518	#N/A	#N/A
								1	TATAWAAR	mm10_ct_UserTrack_3545_ENSMUSG00000069601	9	16	-	5.65318	0.0035	1	CATAAAAG			ENSMUSG00000018661	ENSMUSG00000019689	ENSMUSG00000018661	protein_coding	4		ENSMUSG00000069601	3	protein_coding
								1	TATAWAAR	mm10_ct_UserTrack_3545_ENSMUSG00000069899	73	80	+	10.6127	0.000118	1	TATAAAAA			ENSMUSG00000018666	ENSMUSG00000019699	ENSMUSG00000018666	protein_coding	3		ENSMUSG00000069899	3	protein_coding
								1	TATAWAAR	mm10_ct_UserTrack_3545_ENSMUSG00000069917	71	78	+	6.08671	0.0025	1	TATAAGTG			ENSMUSG00000018669	ENSMUSG00000019710	ENSMUSG00000018669	protein_coding	4		ENSMUSG00000069917	1	protein_coding
								1	TATAWAAR	mm10_ct_UserTrack_3545_ENSMUSG00000069919	71	78	+	6.08671	0.0025	1	TATAAGTG			ENSMUSG00000018672	ENSMUSG00000019715	ENSMUSG00000018672	protein_coding	1		ENSMUSG00000069919	1	protein_coding
								1	TATAWAAR	mm10_ct_UserTrack_3545_ENSMUSG00000070203	13	20	+	8.59538	0.000506	1	TATAAAGG			ENSMUSG00000018677	ENSMUSG00000019718	ENSMUSG00000018677	protein_coding	4		ENSMUSG00000070203	#N/A	#N/A
								1	TATAWAAR	mm10_ct_UserTrack_3545_ENSMUSG00000070263	70	77	-	5.65318	0.0035	1	TAAATAAG			ENSMUSG00000018678	ENSMUSG00000019726	ENSMUSG00000018678	protein_coding	3		ENSMUSG00000070263	5	snRNA
								1	TATAWAAR	mm10_ct_UserTrack_3545_ENSMUSG00000070327	67	74	-	6.80925	0.00163	1	TATAAAGC			ENSMUSG00000018697	ENSMUSG00000019731	ENSMUSG00000018697	protein_coding	4		ENSMUSG00000070327	1	protein_coding
								1	TATAWAAR	mm10_ct_UserTrack_3545_ENSMUSG00000070420	82	89	-	4.83815	0.00476	1	TATAGATT			ENSMUSG00000018698	ENSMUSG00000019732	ENSMUSG00000018698	protein_coding	6		ENSMUSG00000070420	2	protein_coding
								1	TATAWAAR	mm10_ct_UserTrack_3545_ENSMUSG00000070436	68	75	-	8.36994	0.000612	1	TATATATG			ENSMUSG00000018707	ENSMUSG00000019734	ENSMUSG00000018707	protein_coding	3		ENSMUSG00000070436	1	protein_coding
								1	TATAWAAR	mm10_ct_UserTrack_3545_ENSMUSG00000070524	81	88	+	5.65318	0.0035	1	GATATAAG			ENSMUSG00000018727	ENSMUSG00000019737	ENSMUSG00000018727	protein_coding	6		ENSMUSG00000070524	#N/A	#N/A
								1	TATAWAAR	mm10_ct_UserTrack_3545_ENSMUSG00000070544	70	77	+	5.65318	0.0035	1	TTTAAAAG			ENSMUSG00000018733	ENSMUSG00000019738	ENSMUSG00000018733	protein_coding	5		ENSMUSG00000070544	2	protein_coding
								1	TATAWAAR	mm10_ct_UserTrack_3545_ENSMUSG00000070577	70	77	+	5.38728	0.00425	1	TAGATAAA			ENSMUSG00000018736	ENSMUSG00000019761	#N/A	protein_coding	NA		ENSMUSG00000070577	#N/A	#N/A
								1	TATAWAAR	mm10_ct_UserTrack_3545_ENSMUSG00000070605	91	98	-	5.06358	0.00465	1	TATAGCAT			ENSMUSG00000018740	ENSMUSG00000019763	#N/A	protein_coding	NA		ENSMUSG00000070605	4	protein_coding
								1	TATAWAAR	mm10_ct_UserTrack_3545_ENSMUSG00000070713	67	74	+	5.65318	0.0035	1	TAAAAAAG			ENSMUSG00000018750	ENSMUSG00000019767	ENSMUSG00000018750	protein_coding	3		ENSMUSG00000070713	1	protein_coding
								1	TATAWAAR	mm10_ct_UserTrack_3545_ENSMUSG00000070803	70	77	+	10.6127	0.000118	1	TATAAAAA			ENSMUSG00000018761	ENSMUSG00000019768	ENSMUSG00000018761	protein_coding	3		ENSMUSG00000070803	3	protein_coding
								1	TATAWAAR	mm10_ct_UserTrack_3545_ENSMUSG00000070866	73	80	+	8.10405	0.000953	1	TATAATAA			ENSMUSG00000018765	ENSMUSG00000019773	ENSMUSG00000018765	protein_coding	3		ENSMUSG00000070866	#N/A	#N/A
								1	TATAWAAR	mm10_ct_UserTrack_3545_ENSMUSG00000070871	71	78	+	5.65318	0.0035	1	TAAATAAG			ENSMUSG00000018770	ENSMUSG00000019774	ENSMUSG00000018770	protein_coding	2		ENSMUSG00000070871	5	protein_coding
								1	TATAWAAR	mm10_ct_UserTrack_3545_ENSMUSG00000070880	69	76	-	5.38728	0.00425	1	CATAAAAA			ENSMUSG00000018774	ENSMUSG00000019775	ENSMUSG00000018774	protein_coding	1		ENSMUSG00000070880	4	protein_coding
								1	TATAWAAR	mm10_ct_UserTrack_3545_ENSMUSG00000071076	72	79	+	8.59538	0.000506	1	TATAAGAG			ENSMUSG00000018776	ENSMUSG00000019777	ENSMUSG00000018776	protein_coding	6		ENSMUSG00000071076	1	protein_coding
								1	TATAWAAR	mm10_ct_UserTrack_3545_ENSMUSG00000071104	15	22	+	8.36994	0.000612	1	TATAAATG			ENSMUSG00000018796	ENSMUSG00000019779	ENSMUSG00000018796	protein_coding	6		ENSMUSG00000071104	4	protein_coding
								1	TATAWAAR	mm10_ct_UserTrack_3545_ENSMUSG00000071138	70	77	+	8.59538	0.000506	1	TATAAAGG			ENSMUSG00000018800	ENSMUSG00000019782	ENSMUSG00000018800	protein_coding	4		ENSMUSG00000071138	6	protein_coding
								1	TATAWAAR	mm10_ct_UserTrack_3545_ENSMUSG00000071172	70	77	+	8.10405	0.000953	1	TATAAATA			ENSMUSG00000018809	ENSMUSG00000019790	ENSMUSG00000018809	protein_coding	3		ENSMUSG00000071172	2	protein_coding
								1	TATAWAAR	mm10_ct_UserTrack_3545_ENSMUSG00000071192	33	40	-	5.65318	0.0035	1	TACAAAAG			ENSMUSG00000018819	ENSMUSG00000019791	ENSMUSG00000018819	protein_coding	1		ENSMUSG00000071192	2	protein_coding
								1	TATAWAAR	mm10_ct_UserTrack_3545_ENSMUSG00000071230	67	74	-	7.07514	0.00119	1	TATACCAG			ENSMUSG00000018820	ENSMUSG00000019792	ENSMUSG00000018820	protein_coding	4		ENSMUSG00000071230	#N/A	#N/A
								1	TATAWAAR	mm10_ct_UserTrack_3545_ENSMUSG00000071265	71	78	+	5.65318	0.0035	1	TAGAAAAG			ENSMUSG00000018821	ENSMUSG00000019794	ENSMUSG00000018821	protein_coding	3		ENSMUSG00000071265	5	transcribed_unitary_pseudogene
								1	TATAWAAR	mm10_ct_UserTrack_3545_ENSMUSG00000071322	15	22	+	10.6127	0.000118	1	TATATAAA			ENSMUSG00000018822	ENSMUSG00000019795	#N/A	protein_coding	NA		ENSMUSG00000071322	4	protein_coding
								1	TATAWAAR	mm10_ct_UserTrack_3545_ENSMUSG00000071332	85	92	-	5.38728	0.00425	1	TTTAAAAA			ENSMUSG00000018830	ENSMUSG00000019796	ENSMUSG00000018830	protein_coding	1		ENSMUSG00000071332	3	transcribed_unprocessed_pseudogene
								1	TATAWAAR	mm10_ct_UserTrack_3545_ENSMUSG00000071341	72	79	+	10.8786	5.3e-05	0.988	TATATAAG			ENSMUSG00000018841	ENSMUSG00000019797	ENSMUSG00000018841	protein_coding	3		ENSMUSG00000071341	1	protein_coding
								1	TATAWAAR	mm10_ct_UserTrack_3545_ENSMUSG00000071478	72	79	+	8.59538	0.000506	1	TATAAAGG			ENSMUSG00000018844	ENSMUSG00000019802	ENSMUSG00000018844	protein_coding	6		ENSMUSG00000071478	1	protein_coding
								1	TATAWAAR	mm10_ct_UserTrack_3545_ENSMUSG00000071516	67	74	+	8.10405	0.000953	1	TATATATA			ENSMUSG00000018845	ENSMUSG00000019803	ENSMUSG00000018845	protein_coding	4		ENSMUSG00000071516	1	protein_coding
								1	TATAWAAR	mm10_ct_UserTrack_3545_ENSMUSG00000071528	34	41	-	8.59538	0.000506	1	TATAAACG			ENSMUSG00000018846	ENSMUSG00000019804	ENSMUSG00000018846	protein_coding	2		ENSMUSG00000071528	#N/A	#N/A
								1	TATAWAAR	mm10_ct_UserTrack_3545_ENSMUSG00000071586	44	51	-	8.10405	0.000953	1	TATAAATA			ENSMUSG00000018848	ENSMUSG00000019806	ENSMUSG00000018848	protein_coding	2		ENSMUSG00000071586	2	protein_coding
								1	TATAWAAR	mm10_ct_UserTrack_3545_ENSMUSG00000071636	28	35	+	6.31214	0.00232	1	TATAAGGG			ENSMUSG00000018849	ENSMUSG00000019808	ENSMUSG00000018849	protein_coding	1		ENSMUSG00000071636	4	protein_coding
								1	TATAWAAR	mm10_ct_UserTrack_3545_ENSMUSG00000071637	70	77	+	5.65318	0.0035	1	TAGAAAAG			ENSMUSG00000018858	ENSMUSG00000019809	ENSMUSG00000018858	protein_coding	2		ENSMUSG00000071637	1	protein_coding
								1	TATAWAAR	mm10_ct_UserTrack_3545_ENSMUSG00000071654	2	9	-	5.65318	0.0035	1	TTTAAAAG			ENSMUSG00000018861	ENSMUSG00000019810	ENSMUSG00000018861	protein_coding	2		ENSMUSG00000071654	4	protein_coding
								1	TATAWAAR	mm10_ct_UserTrack_3545_ENSMUSG00000071660	14	21	-	5.65318	0.0035	1	TAGAAAAG			ENSMUSG00000018865	ENSMUSG00000019813	ENSMUSG00000018865	protein_coding	2		ENSMUSG00000071660	2	protein_coding
								1	TATAWAAR	mm10_ct_UserTrack_3545_ENSMUSG00000071724	9	16	-	5.38728	0.00425	1	TAAAAAAA			ENSMUSG00000018882	ENSMUSG00000019814	ENSMUSG00000018882	protein_coding	3		ENSMUSG00000071724	4	protein_coding
								1	TATAWAAR	mm10_ct_UserTrack_3545_ENSMUSG00000071793	15	22	-	8.32948	0.000824	1	TATATGAA			ENSMUSG00000018893	ENSMUSG00000019815	#N/A	protein_coding	NA		ENSMUSG00000071793	3	transcribed_unprocessed_pseudogene
								1	TATAWAAR	mm10_ct_UserTrack_3545_ENSMUSG00000071815	54	61	+	6.80925	0.00163	1	TATAAACC			ENSMUSG00000018899	ENSMUSG00000019817	ENSMUSG00000018899	protein_coding	1		ENSMUSG00000071815	1	protein_coding
								1	TATAWAAR	mm10_ct_UserTrack_3545_ENSMUSG00000071818	72	79	+	5.38728	0.00425	1	TATTTAAA			ENSMUSG00000018900	ENSMUSG00000019818	ENSMUSG00000018900	protein_coding	3		ENSMUSG00000071818	4	lncRNA
								1	TATAWAAR	mm10_ct_UserTrack_3545_ENSMUSG00000071866	71	78	+	8.59538	0.000506	1	TATAAAGG			ENSMUSG00000018906	ENSMUSG00000019820	#N/A	protein_coding	NA		ENSMUSG00000071866	3	protein_coding
								1	TATAWAAR	mm10_ct_UserTrack_3545_ENSMUSG00000071937	51	58	+	8.59538	0.000506	1	TATAAGAG			ENSMUSG00000018909	ENSMUSG00000019823	#N/A	protein_coding	NA		ENSMUSG00000071937	6	protein_coding
								1	TATAWAAR	mm10_ct_UserTrack_3545_ENSMUSG00000072235	69	76	+	10.8786	5.3e-05	0.988	TATATAAG			ENSMUSG00000018920	ENSMUSG00000019826	ENSMUSG00000018920	protein_coding	2		ENSMUSG00000072235	1	protein_coding
								1	TATAWAAR	mm10_ct_UserTrack_3545_ENSMUSG00000072249	55	62	+	6.80925	0.00163	1	TATAAACC			ENSMUSG00000018921	ENSMUSG00000019831	ENSMUSG00000018921	protein_coding	3		ENSMUSG00000072249	1	protein_coding
								1	TATAWAAR	mm10_ct_UserTrack_3545_ENSMUSG00000072437	72	79	+	5.65318	0.0035	1	GATAAAAG			ENSMUSG00000018923	ENSMUSG00000019832	ENSMUSG00000018923	protein_coding	3		ENSMUSG00000072437	1	protein_coding
								1	TATAWAAR	mm10_ct_UserTrack_3545_ENSMUSG00000072620	34	41	+	5.65318	0.0035	1	TAGAAAAG			ENSMUSG00000018924	ENSMUSG00000019834	ENSMUSG00000018924	protein_coding	3		ENSMUSG00000072620	1	protein_coding
								1	TATAWAAR	mm10_ct_UserTrack_3545_ENSMUSG00000072677	58	65	+	6.84971	0.00128	1	TATAGTAG			ENSMUSG00000018925	ENSMUSG00000019837	ENSMUSG00000018925	protein_coding	6		ENSMUSG00000072677	6	lncRNA
								1	TATAWAAR	mm10_ct_UserTrack_3545_ENSMUSG00000072934	13	20	+	9.35838	0.000161	1	TATACAAG			ENSMUSG00000018930	ENSMUSG00000019838	ENSMUSG00000018930	protein_coding	6		ENSMUSG00000072934	4	protein_coding
								1	TATAWAAR	mm10_ct_UserTrack_3545_ENSMUSG00000073000	84	91	+	5.38728	0.00425	1	GATAAAAA			ENSMUSG00000018931	ENSMUSG00000019842	ENSMUSG00000018931	protein_coding	4		ENSMUSG00000073000	3	lncRNA
								1	TATAWAAR	mm10_ct_UserTrack_3545_ENSMUSG00000073001	5	12	-	6.58382	0.00205	1	TATACTAA			ENSMUSG00000018932	ENSMUSG00000019843	ENSMUSG00000018932	protein_coding	2		ENSMUSG00000073001	6	protein_coding
								1	TATAWAAR	mm10_ct_UserTrack_3545_ENSMUSG00000073062	12	19	-	5.38728	0.00425	1	TATTAAAA			ENSMUSG00000018965	ENSMUSG00000019845	ENSMUSG00000018965	protein_coding	2		ENSMUSG00000073062	1	protein_coding
								1	TATAWAAR	mm10_ct_UserTrack_3545_ENSMUSG00000073102	2	9	+	7.57225	0.000997	1	TATACAAC			ENSMUSG00000018974	ENSMUSG00000019846	ENSMUSG00000018974	protein_coding	2		ENSMUSG00000073102	4	protein_coding
								1	TATAWAAR	mm10_ct_UserTrack_3545_ENSMUSG00000073125	63	70	+	8.59538	0.000506	1	TATATCAG			ENSMUSG00000018983	ENSMUSG00000019848	ENSMUSG00000018983	protein_coding	2		ENSMUSG00000073125	1	protein_coding
								1	TATAWAAR	mm10_ct_UserTrack_3545_ENSMUSG00000073130	41	48	+	5.38728	0.00425	1	AATAAAAA			ENSMUSG00000018986	ENSMUSG00000019849	ENSMUSG00000018986	protein_coding	5		ENSMUSG00000073130	5	protein_coding
								1	TATAWAAR	mm10_ct_UserTrack_3545_ENSMUSG00000073147	71	78	+	5.65318	0.0035	1	GATAAAAG			ENSMUSG00000018995	ENSMUSG00000019850	ENSMUSG00000018995	protein_coding	3		ENSMUSG00000073147	3	lncRNA
								1	TATAWAAR	mm10_ct_UserTrack_3545_ENSMUSG00000073234	71	78	+	5.65318	0.0035	1	TAGAAAAG			ENSMUSG00000018999	ENSMUSG00000019851	ENSMUSG00000018999	protein_coding	3		ENSMUSG00000073234	1	protein_coding
								1	TATAWAAR	mm10_ct_UserTrack_3545_ENSMUSG00000073274	68	75	+	10.6127	0.000118	1	TATAAAAA			ENSMUSG00000019027	ENSMUSG00000019852	ENSMUSG00000019027	protein_coding	4		ENSMUSG00000073274	1	lncRNA
								1	TATAWAAR	mm10_ct_UserTrack_3545_ENSMUSG00000073290	5	12	-	6.80925	0.00163	1	TATACAGA			ENSMUSG00000019039	ENSMUSG00000019853	ENSMUSG00000019039	protein_coding	4		ENSMUSG00000073290	#N/A	#N/A
								1	TATAWAAR	mm10_ct_UserTrack_3545_ENSMUSG00000073411	73	80	+	6.58382	0.00205	1	TATAAAGT			ENSMUSG00000019054	ENSMUSG00000019854	ENSMUSG00000019054	protein_coding	3		ENSMUSG00000073411	3	protein_coding
								1	TATAWAAR	mm10_ct_UserTrack_3545_ENSMUSG00000073414	73	80	+	6.58382	0.00205	1	TATAACAT			ENSMUSG00000019055	ENSMUSG00000019856	ENSMUSG00000019055	protein_coding	1		ENSMUSG00000073414	6	protein_coding
								1	TATAWAAR	mm10_ct_UserTrack_3545_ENSMUSG00000073423	25	32	+	8.59538	0.000506	1	TATAAGAG			ENSMUSG00000019066	ENSMUSG00000019857	ENSMUSG00000019066	protein_coding	1		ENSMUSG00000073423	3	protein_coding
								1	TATAWAAR	mm10_ct_UserTrack_3545_ENSMUSG00000073457	25	32	+	6.80925	0.00163	1	TATATGAC			ENSMUSG00000019080	ENSMUSG00000019861	ENSMUSG00000019080	protein_coding	3		ENSMUSG00000073457	6	protein_coding
								1	TATAWAAR	mm10_ct_UserTrack_3545_ENSMUSG00000073489	2	9	-	5.38728	0.00425	1	TATGAAAA			ENSMUSG00000019082	ENSMUSG00000019863	ENSMUSG00000019082	protein_coding	1		ENSMUSG00000073489	#N/A	#N/A
								1	TATAWAAR	mm10_ct_UserTrack_3545_ENSMUSG00000073538	71	78	+	10.8786	5.3e-05	0.988	TATATAAG			ENSMUSG00000019087	ENSMUSG00000019864	ENSMUSG00000019087	protein_coding	2		ENSMUSG00000073538	#N/A	#N/A
								1	TATAWAAR	mm10_ct_UserTrack_3545_ENSMUSG00000073551	2	9	+	8.32948	0.000824	1	TATAAACA			ENSMUSG00000019088	ENSMUSG00000019865	ENSMUSG00000019088	protein_coding	1		ENSMUSG00000073551	#N/A	#N/A
								1	TATAWAAR	mm10_ct_UserTrack_3545_ENSMUSG00000073555	70	77	+	5.38728	0.00425	1	TACAAAAA			ENSMUSG00000019102	ENSMUSG00000019866	ENSMUSG00000019102	protein_coding	1		ENSMUSG00000073555	3	protein_coding
								1	TATAWAAR	mm10_ct_UserTrack_3545_ENSMUSG00000073633	39	46	-	5.38728	0.00425	1	TTTAAAAA			ENSMUSG00000019124	ENSMUSG00000019868	ENSMUSG00000019124	protein_coding	2		ENSMUSG00000073633	5	protein_coding
								1	TATAWAAR	mm10_ct_UserTrack_3545_ENSMUSG00000073700	72	79	-	8.10405	0.000953	1	TATAAATA			ENSMUSG00000019132	ENSMUSG00000019872	ENSMUSG00000019132	protein_coding	3		ENSMUSG00000073700	3	protein_coding
								1	TATAWAAR	mm10_ct_UserTrack_3545_ENSMUSG00000073722	11	18	-	6.04624	0.00267	1	TATAAGCA			ENSMUSG00000019139	ENSMUSG00000019873	ENSMUSG00000019139	protein_coding	4		ENSMUSG00000073722	6	protein_coding
								1	TATAWAAR	mm10_ct_UserTrack_3545_ENSMUSG00000073804	71	78	+	10.8786	5.3e-05	0.988	TATAAAAG			ENSMUSG00000019143	ENSMUSG00000019876	ENSMUSG00000019143	protein_coding	3		ENSMUSG00000073804	4	protein_coding
								1	TATAWAAR	mm10_ct_UserTrack_3545_ENSMUSG00000073860	85	92	-	10.6127	0.000118	1	TATATAAA			ENSMUSG00000019158	ENSMUSG00000019877	ENSMUSG00000019158	protein_coding	2		ENSMUSG00000073860	#N/A	#N/A
								1	TATAWAAR	mm10_ct_UserTrack_3545_ENSMUSG00000073876	89	96	-	6.08671	0.0025	1	TATATTGG			ENSMUSG00000019173	ENSMUSG00000019880	ENSMUSG00000019173	protein_coding	2		ENSMUSG00000073876	4	protein_coding
								1	TATAWAAR	mm10_ct_UserTrack_3545_ENSMUSG00000074001	66	73	-	8.32948	0.000824	1	TATATAGA			ENSMUSG00000019178	ENSMUSG00000019883	ENSMUSG00000019178	protein_coding	5		ENSMUSG00000074001	2	protein_coding
								1	TATAWAAR	mm10_ct_UserTrack_3545_ENSMUSG00000074039	72	79	+	8.59538	0.000506	1	TATAAAGG			ENSMUSG00000019179	ENSMUSG00000019888	ENSMUSG00000019179	protein_coding	1		ENSMUSG00000074039	4	lncRNA
								1	TATAWAAR	mm10_ct_UserTrack_3545_ENSMUSG00000074063	15	22	+	5.65318	0.0035	1	TATGAAAG			ENSMUSG00000019188	ENSMUSG00000019889	ENSMUSG00000019188	protein_coding	3		ENSMUSG00000074063	6	protein_coding
								1	TATAWAAR	mm10_ct_UserTrack_3545_ENSMUSG00000074067	12	19	+	7.57225	0.000997	1	TATAGAAC			ENSMUSG00000019189	ENSMUSG00000019891	ENSMUSG00000019189	protein_coding	2		ENSMUSG00000074067	4	lncRNA
								1	TATAWAAR	mm10_ct_UserTrack_3545_ENSMUSG00000074113	60	67	-	5.65318	0.0035	1	TAGAAAAG			ENSMUSG00000019194	ENSMUSG00000019892	ENSMUSG00000019194	protein_coding	1		ENSMUSG00000074113	5	lncRNA
								1	TATAWAAR	mm10_ct_UserTrack_3545_ENSMUSG00000074139	8	15	+	7.57225	0.000997	1	TATAGAAC			ENSMUSG00000019210	ENSMUSG00000019894	ENSMUSG00000019210	protein_coding	3		ENSMUSG00000074139	6	protein_coding
								1	TATAWAAR	mm10_ct_UserTrack_3545_ENSMUSG00000074158	71	78	+	6.08671	0.0025	1	TATATCTG			ENSMUSG00000019214	ENSMUSG00000019897	ENSMUSG00000019214	protein_coding	2		ENSMUSG00000074158	4	protein_coding
								1	TATAWAAR	mm10_ct_UserTrack_3545_ENSMUSG00000074196	71	78	+	10.8786	5.3e-05	0.988	TATATAAG			ENSMUSG00000019230	ENSMUSG00000019899	ENSMUSG00000019230	protein_coding	1		ENSMUSG00000074196	#N/A	#N/A
								1	TATAWAAR	mm10_ct_UserTrack_3545_ENSMUSG00000074199	71	78	+	8.59538	0.000506	1	TATAAAGG			ENSMUSG00000019235	ENSMUSG00000019906	#N/A	protein_coding	NA		ENSMUSG00000074199	#N/A	#N/A
								1	TATAWAAR	mm10_ct_UserTrack_3545_ENSMUSG00000074211	32	39	+	10.6127	0.000118	1	TATAAAAA			ENSMUSG00000019254	ENSMUSG00000019907	ENSMUSG00000019254	protein_coding	3		ENSMUSG00000074211	4	protein_coding
								1	TATAWAAR	mm10_ct_UserTrack_3545_ENSMUSG00000074215	91	98	-	5.38728	0.00425	1	TTTAAAAA			ENSMUSG00000019256	ENSMUSG00000019916	ENSMUSG00000019256	protein_coding	1		ENSMUSG00000074215	5	protein_coding
								1	TATAWAAR	mm10_ct_UserTrack_3545_ENSMUSG00000074264	39	46	-	5.38728	0.00425	1	TACAAAAA			ENSMUSG00000019261	ENSMUSG00000019917	ENSMUSG00000019261	protein_coding	2		ENSMUSG00000074264	4	protein_coding
								1	TATAWAAR	mm10_ct_UserTrack_3545_ENSMUSG00000074336	26	33	+	5.38728	0.00425	1	TACAAAAA			ENSMUSG00000019278	ENSMUSG00000019920	ENSMUSG00000019278	protein_coding	1		ENSMUSG00000074336	#N/A	#N/A
								1	TATAWAAR	mm10_ct_UserTrack_3545_ENSMUSG00000074340	33	40	+	6.08671	0.0025	1	TATATGTG			ENSMUSG00000019295	ENSMUSG00000019923	ENSMUSG00000019295	protein_coding	4		ENSMUSG00000074340	4	protein_coding
								1	TATAWAAR	mm10_ct_UserTrack_3545_ENSMUSG00000074403	70	77	+	5.82081	0.00294	1	TATAAGTA			ENSMUSG00000019297	ENSMUSG00000019927	ENSMUSG00000019297	protein_coding	4		ENSMUSG00000074403	1	protein_coding
								1	TATAWAAR	mm10_ct_UserTrack_3545_ENSMUSG00000074404	81	88	+	8.59538	0.000506	1	TATATCAG			ENSMUSG00000019301	ENSMUSG00000019929	ENSMUSG00000019301	protein_coding	1		ENSMUSG00000074404	4	lncRNA
								1	TATAWAAR	mm10_ct_UserTrack_3545_ENSMUSG00000074435	52	59	+	5.65318	0.0035	1	CATAAAAG			ENSMUSG00000019302	ENSMUSG00000019935	ENSMUSG00000019302	protein_coding	3		ENSMUSG00000074435	6	protein_coding
								1	TATAWAAR	mm10_ct_UserTrack_3545_ENSMUSG00000074491	68	75	-	6.80925	0.00163	1	TATAGGAA			ENSMUSG00000019303	ENSMUSG00000019936	ENSMUSG00000019303	protein_coding	4		ENSMUSG00000074491	4	protein_coding
								1	TATAWAAR	mm10_ct_UserTrack_3545_ENSMUSG00000074502	26	33	-	5.65318	0.0035	1	TGTAAAAG			ENSMUSG00000019312	ENSMUSG00000019942	#N/A	protein_coding	NA		ENSMUSG00000074502	6	protein_coding
								1	TATAWAAR	mm10_ct_UserTrack_3545_ENSMUSG00000074570	68	75	+	8.59538	0.000506	1	TATATCAG			ENSMUSG00000019320	ENSMUSG00000019943	ENSMUSG00000019320	protein_coding	4		ENSMUSG00000074570	1	protein_coding
								1	TATAWAAR	mm10_ct_UserTrack_3545_ENSMUSG00000074577	65	72	-	6.80925	0.00163	1	TATACAGA			ENSMUSG00000019326	ENSMUSG00000019944	ENSMUSG00000019326	protein_coding	1		ENSMUSG00000074577	2	protein_coding
								1	TATAWAAR	mm10_ct_UserTrack_3545_ENSMUSG00000074578	70	77	+	10.8786	5.3e-05	0.988	TATATAAG			ENSMUSG00000019338	ENSMUSG00000019945	ENSMUSG00000019338	protein_coding	3		ENSMUSG00000074578	1	lncRNA
								1	TATAWAAR	mm10_ct_UserTrack_3545_ENSMUSG00000074622	70	77	+	5.65318	0.0035	1	GATAAAAG			ENSMUSG00000019362	ENSMUSG00000019947	ENSMUSG00000019362	protein_coding	3		ENSMUSG00000074622	2	protein_coding
								1	TATAWAAR	mm10_ct_UserTrack_3545_ENSMUSG00000074655	25	32	-	6.08671	0.0025	1	TATAACTG			ENSMUSG00000019368	ENSMUSG00000019948	ENSMUSG00000019368	protein_coding	4		ENSMUSG00000074655	6	protein_coding
								1	TATAWAAR	mm10_ct_UserTrack_3545_ENSMUSG00000074743	65	72	-	8.36994	0.000612	1	TATAAATG			ENSMUSG00000019370	ENSMUSG00000019951	ENSMUSG00000019370	protein_coding	4		ENSMUSG00000074743	1	protein_coding
								1	TATAWAAR	mm10_ct_UserTrack_3545_ENSMUSG00000074753	81	88	+	6.58382	0.00205	1	TATATGAT			ENSMUSG00000019373	ENSMUSG00000019952	ENSMUSG00000019373	protein_coding	4		ENSMUSG00000074753	5	lncRNA
								1	TATAWAAR	mm10_ct_UserTrack_3545_ENSMUSG00000074766	68	75	+	10.8786	5.3e-05	0.988	TATAAAAG			ENSMUSG00000019428	ENSMUSG00000019960	ENSMUSG00000019428	protein_coding	3		ENSMUSG00000074766	1	protein_coding
								1	TATAWAAR	mm10_ct_UserTrack_3545_ENSMUSG00000074780	32	39	+	5.65318	0.0035	1	TCTATAAG			ENSMUSG00000019432	ENSMUSG00000019961	ENSMUSG00000019432	protein_coding	2		ENSMUSG00000074780	#N/A	#N/A
								1	TATAWAAR	mm10_ct_UserTrack_3545_ENSMUSG00000074796	70	77	-	5.65318	0.0035	1	TTTAAAAG			ENSMUSG00000019433	ENSMUSG00000019966	ENSMUSG00000019433	protein_coding	2		ENSMUSG00000074796	1	protein_coding
								1	TATAWAAR	mm10_ct_UserTrack_3545_ENSMUSG00000074923	33	40	+	5.38728	0.00425	1	TATCAAAA			ENSMUSG00000019437	ENSMUSG00000019969	ENSMUSG00000019437	protein_coding	4		ENSMUSG00000074923	1	protein_coding
								1	TATAWAAR	mm10_ct_UserTrack_3545_ENSMUSG00000074966	89	96	-	5.38728	0.00425	1	AATAAAAA			ENSMUSG00000019461	ENSMUSG00000019970	ENSMUSG00000019461	protein_coding	1		ENSMUSG00000074966	4	protein_coding
								1	TATAWAAR	mm10_ct_UserTrack_3545_ENSMUSG00000075014	50	57	-	9.09249	0.000267	1	TATATAAC			ENSMUSG00000019464	ENSMUSG00000019971	#N/A	protein_coding	NA		ENSMUSG00000075014	#N/A	#N/A
								1	TATAWAAR	mm10_ct_UserTrack_3545_ENSMUSG00000075031	70	77	+	8.10405	0.000953	1	TATAAATA			ENSMUSG00000019467	ENSMUSG00000019975	ENSMUSG00000019467	protein_coding	3		ENSMUSG00000075031	1	protein_coding
								1	TATAWAAR	mm10_ct_UserTrack_3545_ENSMUSG00000075069	26	33	-	5.38728	0.00425	1	AATAAAAA			ENSMUSG00000019470	ENSMUSG00000019977	ENSMUSG00000019470	protein_coding	3		ENSMUSG00000075069	#N/A	#N/A
								1	TATAWAAR	mm10_ct_UserTrack_3545_ENSMUSG00000075099	32	39	-	9.09249	0.000267	1	TATACAAA			ENSMUSG00000019471	ENSMUSG00000019979	ENSMUSG00000019471	protein_coding	3		ENSMUSG00000075099	#N/A	#N/A
								1	TATAWAAR	mm10_ct_UserTrack_3545_ENSMUSG00000075122	52	59	+	9.09249	0.000267	1	TATAAAAC			ENSMUSG00000019478	ENSMUSG00000019982	ENSMUSG00000019478	protein_coding	3		ENSMUSG00000075122	#N/A	#N/A
								1	TATAWAAR	mm10_ct_UserTrack_3545_ENSMUSG00000075225	48	55	-	8.36994	0.000612	1	TATATATG			ENSMUSG00000019487	ENSMUSG00000019984	ENSMUSG00000019487	protein_coding	1		ENSMUSG00000075225	3	protein_coding
								1	TATAWAAR	mm10_ct_UserTrack_3545_ENSMUSG00000075232	70	77	+	10.8786	5.3e-05	0.988	TATATAAG			ENSMUSG00000019489	ENSMUSG00000019986	#N/A	protein_coding	NA		ENSMUSG00000075232	3	protein_coding
								1	TATAWAAR	mm10_ct_UserTrack_3545_ENSMUSG00000075269	61	68	-	5.38728	0.00425	1	TCTAAAAA			ENSMUSG00000019494	ENSMUSG00000019988	ENSMUSG00000019494	protein_coding	3		ENSMUSG00000075269	4	protein_coding
								1	TATAWAAR	mm10_ct_UserTrack_3545_ENSMUSG00000075272	35	42	+	5.38728	0.00425	1	TAAAAAAA			ENSMUSG00000019505	ENSMUSG00000019989	ENSMUSG00000019505	protein_coding	4		ENSMUSG00000075272	4	protein_coding
								1	TATAWAAR	mm10_ct_UserTrack_3545_ENSMUSG00000075273	9	16	-	5.65318	0.0035	1	GATAAAAG			ENSMUSG00000019518	ENSMUSG00000019992	ENSMUSG00000019518	protein_coding	3		ENSMUSG00000075273	4	protein_coding
								1	TATAWAAR	mm10_ct_UserTrack_3545_ENSMUSG00000075289	71	78	+	10.8786	5.3e-05	0.988	TATATAAG			ENSMUSG00000019528	ENSMUSG00000019996	ENSMUSG00000019528	protein_coding	1		ENSMUSG00000075289	3	protein_coding
								1	TATAWAAR	mm10_ct_UserTrack_3545_ENSMUSG00000075307	26	33	-	5.38728	0.00425	1	TCTAAAAA			ENSMUSG00000019539	ENSMUSG00000019997	ENSMUSG00000019539	protein_coding	1		ENSMUSG00000075307	5	protein_coding
								1	TATAWAAR	mm10_ct_UserTrack_3545_ENSMUSG00000075335	89	96	+	6.31214	0.00232	1	TATAACCG			ENSMUSG00000019558	ENSMUSG00000019998	ENSMUSG00000019558	protein_coding	1		ENSMUSG00000075335	4	lncRNA
								1	TATAWAAR	mm10_ct_UserTrack_3545_ENSMUSG00000075395	11	18	+	9.09249	0.000267	1	TATAGAAA			ENSMUSG00000019564	ENSMUSG00000020000	#N/A	protein_coding	NA		ENSMUSG00000075395	4	protein_coding
								1	TATAWAAR	mm10_ct_UserTrack_3545_ENSMUSG00000075591	34	41	-	5.65318	0.0035	1	TACATAAG			ENSMUSG00000019577	ENSMUSG00000020003	ENSMUSG00000019577	protein_coding	1		ENSMUSG00000075591	5	lncRNA
								1	TATAWAAR	mm10_ct_UserTrack_3545_ENSMUSG00000075593	7	14	-	6.80925	0.00163	1	TATAGCAA			ENSMUSG00000019578	ENSMUSG00000020009	ENSMUSG00000019578	protein_coding	5		ENSMUSG00000075593	1	protein_coding
								1	TATAWAAR	mm10_ct_UserTrack_3545_ENSMUSG00000075707	70	77	+	6.35838	0.00218	1	TATAAATT			ENSMUSG00000019579	ENSMUSG00000020014	ENSMUSG00000019579	protein_coding	4		ENSMUSG00000075707	1	protein_coding
								1	TATAWAAR	mm10_ct_UserTrack_3545_ENSMUSG00000075829	43	50	+	5.65318	0.0035	1	TACAAAAG			ENSMUSG00000019590	ENSMUSG00000020015	ENSMUSG00000019590	protein_coding	3		ENSMUSG00000075829	#N/A	#N/A
								1	TATAWAAR	mm10_ct_UserTrack_3545_ENSMUSG00000075833	66	73	+	6.58382	0.00205	1	TATACTAA			ENSMUSG00000019647	ENSMUSG00000020018	ENSMUSG00000019647	protein_coding	2		ENSMUSG00000075833	#N/A	#N/A
								1	TATAWAAR	mm10_ct_UserTrack_3545_ENSMUSG00000076437	16	23	-	5.38728	0.00425	1	TATCAAAA			ENSMUSG00000019659	ENSMUSG00000020019	ENSMUSG00000019659	protein_coding	3		ENSMUSG00000076437	1	protein_coding
								1	TATAWAAR	mm10_ct_UserTrack_3545_ENSMUSG00000076441	68	75	-	6.04624	0.00267	1	TATAAGCA			ENSMUSG00000019689	ENSMUSG00000020020	ENSMUSG00000019689	protein_coding	3		ENSMUSG00000076441	2	protein_coding
								1	TATAWAAR	mm10_ct_UserTrack_3545_ENSMUSG00000077323	9	16	+	5.06358	0.00465	1	TATACAGT			ENSMUSG00000019699	ENSMUSG00000020021	ENSMUSG00000019699	protein_coding	3		ENSMUSG00000077323	#N/A	#N/A
								1	TATAWAAR	mm10_ct_UserTrack_3545_ENSMUSG00000077409	42	49	+	10.8786	5.3e-05	0.988	TATAAAAG			ENSMUSG00000019710	ENSMUSG00000020022	ENSMUSG00000019710	protein_coding	4		ENSMUSG00000077409	#N/A	#N/A
								1	TATAWAAR	mm10_ct_UserTrack_3545_ENSMUSG00000077419	20	27	+	5.38728	0.00425	1	TACAAAAA			ENSMUSG00000019715	ENSMUSG00000020023	ENSMUSG00000019715	protein_coding	3		ENSMUSG00000077419	#N/A	#N/A
								1	TATAWAAR	mm10_ct_UserTrack_3545_ENSMUSG00000077421	34	41	+	7.07514	0.00119	1	TATAGGAG			ENSMUSG00000019718	ENSMUSG00000020024	ENSMUSG00000019718	protein_coding	1		ENSMUSG00000077421	#N/A	#N/A
								1	TATAWAAR	mm10_ct_UserTrack_3545_ENSMUSG00000078139	21	28	-	6.08671	0.0025	1	TATATGTG			ENSMUSG00000019726	ENSMUSG00000020027	ENSMUSG00000019726	protein_coding	3		ENSMUSG00000078139	4	protein_coding
								1	TATAWAAR	mm10_ct_UserTrack_3545_ENSMUSG00000078157	1	8	-	8.36994	0.000612	1	TATAAATG			ENSMUSG00000019731	ENSMUSG00000020029	ENSMUSG00000019731	protein_coding	1		ENSMUSG00000078157	5	protein_coding
								1	TATAWAAR	mm10_ct_UserTrack_3545_ENSMUSG00000078161	11	18	+	6.80925	0.00163	1	TATAGCAA			ENSMUSG00000019732	ENSMUSG00000020032	ENSMUSG00000019732	protein_coding	6		ENSMUSG00000078161	6	protein_coding
								1	TATAWAAR	mm10_ct_UserTrack_3545_ENSMUSG00000078202	60	67	+	8.32948	0.000824	1	TATAAGAA			ENSMUSG00000019734	ENSMUSG00000020033	ENSMUSG00000019734	protein_coding	1		ENSMUSG00000078202	1	protein_coding
								1	TATAWAAR	mm10_ct_UserTrack_3545_ENSMUSG00000078206	55	62	+	6.80925	0.00163	1	TATAAACC			ENSMUSG00000019737	ENSMUSG00000020034	ENSMUSG00000019737	protein_coding	2		ENSMUSG00000078206	1	protein_coding
								1	TATAWAAR	mm10_ct_UserTrack_3545_ENSMUSG00000078208	51	58	-	6.80925	0.00163	1	TATAGGAA			ENSMUSG00000019738	ENSMUSG00000020037	ENSMUSG00000019738	protein_coding	4		ENSMUSG00000078208	1	protein_coding
								1	TATAWAAR	mm10_ct_UserTrack_3545_ENSMUSG00000078247	72	79	+	5.82081	0.00294	1	TATATCTA			ENSMUSG00000019761	ENSMUSG00000020038	ENSMUSG00000019761	protein_coding	4		ENSMUSG00000078247	1	lncRNA
								1	TATAWAAR	mm10_ct_UserTrack_3545_ENSMUSG00000078252	70	77	+	10.8786	5.3e-05	0.988	TATAAAAG			ENSMUSG00000019763	ENSMUSG00000020042	ENSMUSG00000019763	protein_coding	6		ENSMUSG00000078252	#N/A	#N/A
								1	TATAWAAR	mm10_ct_UserTrack_3545_ENSMUSG00000078256	69	76	-	9.09249	0.000267	1	TATAAAAC			ENSMUSG00000019767	ENSMUSG00000020044	ENSMUSG00000019767	protein_coding	4		ENSMUSG00000078256	5	protein_coding
								1	TATAWAAR	mm10_ct_UserTrack_3545_ENSMUSG00000078302	67	74	-	7.07514	0.00119	1	TATAGCAG			ENSMUSG00000019768	ENSMUSG00000020048	ENSMUSG00000019768	protein_coding	1		ENSMUSG00000078302	#N/A	#N/A
								1	TATAWAAR	mm10_ct_UserTrack_3545_ENSMUSG00000078439	19	26	-	5.65318	0.0035	1	TAGAAAAG			ENSMUSG00000019773	ENSMUSG00000020053	ENSMUSG00000019773	protein_coding	1		ENSMUSG00000078439	4	protein_coding
								1	TATAWAAR	mm10_ct_UserTrack_3545_ENSMUSG00000078552	64	71	-	5.38728	0.00425	1	TAAAAAAA			ENSMUSG00000019774	ENSMUSG00000020056	ENSMUSG00000019774	protein_coding	2		ENSMUSG00000078552	4	protein_coding
								1	TATAWAAR	mm10_ct_UserTrack_3545_ENSMUSG00000078601	37	44	-	10.6127	0.000118	1	TATATAAA			ENSMUSG00000019775	ENSMUSG00000020057	ENSMUSG00000019775	protein_coding	2		ENSMUSG00000078601	#N/A	#N/A
								1	TATAWAAR	mm10_ct_UserTrack_3545_ENSMUSG00000078632	14	21	-	5.65318	0.0035	1	TACAAAAG			ENSMUSG00000019777	ENSMUSG00000020059	ENSMUSG00000019777	protein_coding	2		ENSMUSG00000078632	6	protein_coding
								1	TATAWAAR	mm10_ct_UserTrack_3545_ENSMUSG00000078650	68	75	-	5.38728	0.00425	1	TTTAAAAA			ENSMUSG00000019779	ENSMUSG00000020063	ENSMUSG00000019779	protein_coding	1		ENSMUSG00000078650	#N/A	#N/A
								1	TATAWAAR	mm10_ct_UserTrack_3545_ENSMUSG00000078651	94	101	-	5.82081	0.00294	1	TATATTCA			ENSMUSG00000019782	ENSMUSG00000020064	ENSMUSG00000019782	protein_coding	3		ENSMUSG00000078651	3	protein_coding
								1	TATAWAAR	mm10_ct_UserTrack_3545_ENSMUSG00000078722	58	65	+	5.82081	0.00294	1	TATAAGTA			ENSMUSG00000019789	ENSMUSG00000020067	#N/A	protein_coding	NA		ENSMUSG00000078722	5	protein_coding
								1	TATAWAAR	mm10_ct_UserTrack_3545_ENSMUSG00000078771	36	43	+	5.38728	0.00425	1	TTTAAAAA			ENSMUSG00000019790	ENSMUSG00000020069	ENSMUSG00000019790	protein_coding	3		ENSMUSG00000078771	1	protein_coding
								1	TATAWAAR	mm10_ct_UserTrack_3545_ENSMUSG00000078772	82	89	+	10.6127	0.000118	1	TATAAAAA			ENSMUSG00000019791	ENSMUSG00000020070	ENSMUSG00000019791	protein_coding	4		ENSMUSG00000078772	3	protein_coding
								1	TATAWAAR	mm10_ct_UserTrack_3545_ENSMUSG00000078787	17	24	-	8.10405	0.000953	1	TATAATAA			ENSMUSG00000019792	ENSMUSG00000020072	ENSMUSG00000019792	protein_coding	2		ENSMUSG00000078787	#N/A	#N/A
								1	TATAWAAR	mm10_ct_UserTrack_3545_ENSMUSG00000078851	70	77	+	10.8786	5.3e-05	0.988	TATATAAG			ENSMUSG00000019794	ENSMUSG00000020074	ENSMUSG00000019794	protein_coding	2		ENSMUSG00000078851	3	protein_coding
								1	TATAWAAR	mm10_ct_UserTrack_3545_ENSMUSG00000078864	23	30	-	5.65318	0.0035	1	TACAAAAG			ENSMUSG00000019795	ENSMUSG00000020075	ENSMUSG00000019795	protein_coding	5		ENSMUSG00000078864	#N/A	#N/A
								1	TATAWAAR	mm10_ct_UserTrack_3545_ENSMUSG00000078867	89	96	-	5.65318	0.0035	1	TACAAAAG			ENSMUSG00000019796	ENSMUSG00000020076	ENSMUSG00000019796	protein_coding	4		ENSMUSG00000078867	#N/A	#N/A
								1	TATAWAAR	mm10_ct_UserTrack_3545_ENSMUSG00000078920	63	70	-	5.86127	0.00273	1	TATATTTG			ENSMUSG00000019797	ENSMUSG00000020077	ENSMUSG00000019797	protein_coding	4		ENSMUSG00000078920	3	protein_coding
								1	TATAWAAR	mm10_ct_UserTrack_3545_ENSMUSG00000078921	67	74	+	5.38728	0.00425	1	TAGATAAA			ENSMUSG00000019802	ENSMUSG00000020078	ENSMUSG00000019802	protein_coding	3		ENSMUSG00000078921	3	protein_coding
								1	TATAWAAR	mm10_ct_UserTrack_3545_ENSMUSG00000078922	68	75	+	5.38728	0.00425	1	TAGATAAA			ENSMUSG00000019803	ENSMUSG00000020079	ENSMUSG00000019803	protein_coding	1		ENSMUSG00000078922	4	protein_coding
								1	TATAWAAR	mm10_ct_UserTrack_3545_ENSMUSG00000078945	72	79	-	5.06358	0.00465	1	TATAGAGT			ENSMUSG00000019804	ENSMUSG00000020083	ENSMUSG00000019804	protein_coding	5		ENSMUSG00000078945	4	protein_coding
								1	TATAWAAR	mm10_ct_UserTrack_3545_ENSMUSG00000078955	71	78	+	10.8786	5.3e-05	0.988	TATATAAG			ENSMUSG00000019806	ENSMUSG00000020085	ENSMUSG00000019806	protein_coding	1		ENSMUSG00000078955	3	lncRNA
								1	TATAWAAR	mm10_ct_UserTrack_3545_ENSMUSG00000079005	68	75	-	6.31214	0.00232	1	TATATGGG			ENSMUSG00000019808	ENSMUSG00000020086	ENSMUSG00000019808	protein_coding	5		ENSMUSG00000079005	6	protein_coding
								1	TATAWAAR	mm10_ct_UserTrack_3545_ENSMUSG00000079006	68	75	-	6.31214	0.00232	1	TATATGGG			ENSMUSG00000019809	ENSMUSG00000020087	ENSMUSG00000019809	protein_coding	5		ENSMUSG00000079006	6	protein_coding
								1	TATAWAAR	mm10_ct_UserTrack_3545_ENSMUSG00000079017	69	76	-	6.08671	0.0025	1	TATATCTG			ENSMUSG00000019810	ENSMUSG00000020088	ENSMUSG00000019810	protein_coding	3		ENSMUSG00000079017	1	protein_coding
								1	TATAWAAR	mm10_ct_UserTrack_3545_ENSMUSG00000079019	67	74	-	6.08671	0.0025	1	TATAACTG			ENSMUSG00000019813	ENSMUSG00000020089	ENSMUSG00000019813	protein_coding	5		ENSMUSG00000079019	4	protein_coding
								1	TATAWAAR	mm10_ct_UserTrack_3545_ENSMUSG00000079020	5	12	-	5.06358	0.00465	1	TATACAGT			ENSMUSG00000019814	ENSMUSG00000020090	ENSMUSG00000019814	protein_coding	3		ENSMUSG00000079020	3	protein_coding
								1	TATAWAAR	mm10_ct_UserTrack_3545_ENSMUSG00000079048	31	38	+	5.06358	0.00465	1	TATACCAT			ENSMUSG00000019815	ENSMUSG00000020091	ENSMUSG00000019815	protein_coding	6		ENSMUSG00000079048	6	lncRNA
								1	TATAWAAR	mm10_ct_UserTrack_3545_ENSMUSG00000079058	94	101	+	6.80925	0.00163	1	TATAGACA			ENSMUSG00000019817	ENSMUSG00000020092	ENSMUSG00000019817	protein_coding	1		ENSMUSG00000079058	6	protein_coding
								1	TATAWAAR	mm10_ct_UserTrack_3545_ENSMUSG00000079076	51	58	+	8.32948	0.000824	1	TATAAAGA			ENSMUSG00000019818	ENSMUSG00000020096	ENSMUSG00000019818	protein_coding	3		ENSMUSG00000079076	6	transcribed_processed_pseudogene
								1	TATAWAAR	mm10_ct_UserTrack_3545_ENSMUSG00000079165	94	101	-	7.07514	0.00119	1	TATAGCAG			ENSMUSG00000019820	ENSMUSG00000020097	ENSMUSG00000019820	protein_coding	2		ENSMUSG00000079165	3	protein_coding
								1	TATAWAAR	mm10_ct_UserTrack_3545_ENSMUSG00000079169	85	92	-	5.65318	0.0035	1	CATATAAG			ENSMUSG00000019822	ENSMUSG00000020098	#N/A	protein_coding	NA		ENSMUSG00000079169	4	protein_coding
								1	TATAWAAR	mm10_ct_UserTrack_3545_ENSMUSG00000079170	71	78	-	5.38728	0.00425	1	AATAAAAA			ENSMUSG00000019823	ENSMUSG00000020099	ENSMUSG00000019823	protein_coding	1		ENSMUSG00000079170	4	protein_coding
								1	TATAWAAR	mm10_ct_UserTrack_3545_ENSMUSG00000079171	66	73	-	8.32948	0.000824	1	TATAAAGA			ENSMUSG00000019826	ENSMUSG00000020100	ENSMUSG00000019826	protein_coding	4		ENSMUSG00000079171	4	lncRNA
								1	TATAWAAR	mm10_ct_UserTrack_3545_ENSMUSG00000079247	26	33	+	6.80925	0.00163	1	TATAGACA			ENSMUSG00000019831	ENSMUSG00000020102	ENSMUSG00000019831	protein_coding	2		ENSMUSG00000079247	#N/A	#N/A
								1	TATAWAAR	mm10_ct_UserTrack_3545_ENSMUSG00000079265	72	79	+	5.65318	0.0035	1	TACAAAAG			ENSMUSG00000019832	ENSMUSG00000020105	ENSMUSG00000019832	protein_coding	1		ENSMUSG00000079265	4	protein_coding
								1	TATAWAAR	mm10_ct_UserTrack_3545_ENSMUSG00000079267	67	74	-	8.59538	0.000506	1	TATAACAG			ENSMUSG00000019834	ENSMUSG00000020107	ENSMUSG00000019834	protein_coding	4		ENSMUSG00000079267	4	protein_coding
								1	TATAWAAR	mm10_ct_UserTrack_3545_ENSMUSG00000079277	66	73	-	5.38728	0.00425	1	TAGAAAAA			ENSMUSG00000019837	ENSMUSG00000020108	ENSMUSG00000019837	protein_coding	2		ENSMUSG00000079277	1	protein_coding
								1	TATAWAAR	mm10_ct_UserTrack_3545_ENSMUSG00000079415	5	12	+	5.65318	0.0035	1	TACAAAAG			ENSMUSG00000019838	ENSMUSG00000020109	ENSMUSG00000019838	protein_coding	1		ENSMUSG00000079415	4	protein_coding
								1	TATAWAAR	mm10_ct_UserTrack_3545_ENSMUSG00000079416	82	89	-	6.80925	0.00163	1	TATATGAC			ENSMUSG00000019841	ENSMUSG00000020111	#N/A	protein_coding	NA		ENSMUSG00000079416	4	protein_coding
								1	TATAWAAR	mm10_ct_UserTrack_3545_ENSMUSG00000079421	24	31	-	5.65318	0.0035	1	TAGAAAAG			ENSMUSG00000019842	ENSMUSG00000020114	ENSMUSG00000019842	protein_coding	1		ENSMUSG00000079421	6	protein_coding
								1	TATAWAAR	mm10_ct_UserTrack_3545_ENSMUSG00000079435	70	77	+	6.58382	0.00205	1	TATAAACT			ENSMUSG00000019843	ENSMUSG00000020115	ENSMUSG00000019843	protein_coding	2		ENSMUSG00000079435	1	protein_coding
								1	TATAWAAR	mm10_ct_UserTrack_3545_ENSMUSG00000079499	70	77	+	5.65318	0.0035	1	GATAAAAG			ENSMUSG00000019845	ENSMUSG00000020116	ENSMUSG00000019845	protein_coding	3		ENSMUSG00000079499	1	lncRNA
								1	TATAWAAR	mm10_ct_UserTrack_3545_ENSMUSG00000079508	70	77	-	10.6127	0.000118	1	TATAAAAA			ENSMUSG00000019846	ENSMUSG00000020120	ENSMUSG00000019846	protein_coding	1		ENSMUSG00000079508	#N/A	#N/A
								1	TATAWAAR	mm10_ct_UserTrack_3545_ENSMUSG00000079513	30	37	+	5.65318	0.0035	1	TACATAAG			ENSMUSG00000019848	ENSMUSG00000020122	ENSMUSG00000019848	protein_coding	1		ENSMUSG00000079513	6	protein_coding
								1	TATAWAAR	mm10_ct_UserTrack_3545_ENSMUSG00000079523	69	76	+	10.8786	5.3e-05	0.988	TATATAAG			ENSMUSG00000019849	ENSMUSG00000020123	ENSMUSG00000019849	protein_coding	1		ENSMUSG00000079523	4	protein_coding
								1	TATAWAAR	mm10_ct_UserTrack_3545_ENSMUSG00000079560	68	75	-	10.6127	0.000118	1	TATAAAAA			ENSMUSG00000019850	ENSMUSG00000020124	ENSMUSG00000019850	protein_coding	2		ENSMUSG00000079560	4	protein_coding
								1	TATAWAAR	mm10_ct_UserTrack_3545_ENSMUSG00000079619	69	76	+	5.65318	0.0035	1	TAGATAAG			ENSMUSG00000019851	ENSMUSG00000020128	ENSMUSG00000019851	protein_coding	2		ENSMUSG00000079619	6	protein_coding
								1	TATAWAAR	mm10_ct_UserTrack_3545_ENSMUSG00000079642	27	34	-	5.38728	0.00425	1	TACATAAA			ENSMUSG00000019852	ENSMUSG00000020130	ENSMUSG00000019852	protein_coding	4		ENSMUSG00000079642	6	protein_coding
								1	TATAWAAR	mm10_ct_UserTrack_3545_ENSMUSG00000079697	3	10	-	4.83815	0.00476	1	TATAGTAT			ENSMUSG00000019853	ENSMUSG00000020131	ENSMUSG00000019853	protein_coding	3		ENSMUSG00000079697	1	protein_coding
								1	TATAWAAR	mm10_ct_UserTrack_3545_ENSMUSG00000080384	85	92	-	7.57225	0.000997	1	TATACAAC			ENSMUSG00000019854	ENSMUSG00000020132	ENSMUSG00000019854	protein_coding	3		ENSMUSG00000080384	#N/A	#N/A
								1	TATAWAAR	mm10_ct_UserTrack_3545_ENSMUSG00000080538	43	50	+	5.38728	0.00425	1	TATCTAAA			ENSMUSG00000019856	ENSMUSG00000020133	ENSMUSG00000019856	protein_coding	5		ENSMUSG00000080538	#N/A	#N/A
								1	TATAWAAR	mm10_ct_UserTrack_3545_ENSMUSG00000081058	72	79	+	8.59538	0.000506	1	TATAAAGG			ENSMUSG00000019857	ENSMUSG00000020134	ENSMUSG00000019857	protein_coding	3		ENSMUSG00000081058	3	protein_coding
								1	TATAWAAR	mm10_ct_UserTrack_3545_ENSMUSG00000081218	91	98	-	5.38728	0.00425	1	TAAAAAAA			ENSMUSG00000019861	ENSMUSG00000020135	ENSMUSG00000019861	protein_coding	4		ENSMUSG00000081218	6	protein_coding
								1	TATAWAAR	mm10_ct_UserTrack_3545_ENSMUSG00000081443	70	77	-	8.36994	0.000612	1	TATAAATG			ENSMUSG00000019863	ENSMUSG00000020137	ENSMUSG00000019863	protein_coding	3		ENSMUSG00000081443	4	protein_coding
								1	TATAWAAR	mm10_ct_UserTrack_3545_ENSMUSG00000081769	70	77	-	5.38728	0.00425	1	TATTAAAA			ENSMUSG00000019864	ENSMUSG00000020140	ENSMUSG00000019864	protein_coding	3		ENSMUSG00000081769	#N/A	#N/A
								1	TATAWAAR	mm10_ct_UserTrack_3545_ENSMUSG00000082229	70	77	-	5.65318	0.0035	1	GATAAAAG			ENSMUSG00000019865	ENSMUSG00000020142	ENSMUSG00000019865	protein_coding	4		ENSMUSG00000082229	3	protein_coding
								1	TATAWAAR	mm10_ct_UserTrack_3545_ENSMUSG00000083361	51	58	-	10.6127	0.000118	1	TATATAAA			ENSMUSG00000019866	ENSMUSG00000020143	ENSMUSG00000019866	protein_coding	1		ENSMUSG00000083361	#N/A	#N/A
								1	TATAWAAR	mm10_ct_UserTrack_3545_ENSMUSG00000083705	74	81	+	4.83815	0.00476	1	TATAGATT			ENSMUSG00000019868	ENSMUSG00000020149	ENSMUSG00000019868	protein_coding	2		ENSMUSG00000083705	#N/A	#N/A
								1	TATAWAAR	mm10_ct_UserTrack_3545_ENSMUSG00000083896	71	78	+	10.8786	5.3e-05	0.988	TATAAAAG			ENSMUSG00000019872	ENSMUSG00000020150	ENSMUSG00000019872	protein_coding	4		ENSMUSG00000083896	4	transcribed_unprocessed_pseudogene
								1	TATAWAAR	mm10_ct_UserTrack_3545_ENSMUSG00000084453	94	101	-	5.06358	0.00465	1	TATAGACT			ENSMUSG00000019873	ENSMUSG00000020152	ENSMUSG00000019873	protein_coding	1		ENSMUSG00000084453	#N/A	#N/A
								1	TATAWAAR	mm10_ct_UserTrack_3545_ENSMUSG00000084461	56	63	+	8.32948	0.000824	1	TATAAAGA			ENSMUSG00000019874	ENSMUSG00000020153	#N/A	protein_coding	NA		ENSMUSG00000084461	#N/A	#N/A
								1	TATAWAAR	mm10_ct_UserTrack_3545_ENSMUSG00000084478	94	101	-	5.38728	0.00425	1	TAAATAAA			ENSMUSG00000019876	ENSMUSG00000020154	ENSMUSG00000019876	protein_coding	6		ENSMUSG00000084478	#N/A	#N/A
								1	TATAWAAR	mm10_ct_UserTrack_3545_ENSMUSG00000084552	84	91	+	5.38728	0.00425	1	TTTAAAAA			ENSMUSG00000019877	ENSMUSG00000020156	ENSMUSG00000019877	protein_coding	2		ENSMUSG00000084552	#N/A	#N/A
								1	TATAWAAR	mm10_ct_UserTrack_3545_ENSMUSG00000084558	44	51	+	6.80925	0.00163	1	TATACACA			ENSMUSG00000019878	ENSMUSG00000020160	#N/A	protein_coding	NA		ENSMUSG00000084558	#N/A	#N/A
								1	TATAWAAR	mm10_ct_UserTrack_3545_ENSMUSG00000084581	70	77	+	6.58382	0.00205	1	TATAAGAT			ENSMUSG00000019880	ENSMUSG00000020163	ENSMUSG00000019880	protein_coding	1		ENSMUSG00000084581	#N/A	#N/A
[truncated: 18,107 more rows]

## Sheet: Supplementary fig 3b
Supplementary Fig 3b
			Gene body PRO-seq			Promoter PRO-seq
			Mean	SD	N	Mean	SD	N
[truncated: 3 more rows]

## Sheet: Supplementary fig 3c
Supplementary Fig 3c
[truncated: 5 more rows]

## Sheet: Supplementary fig 3d
Supplementary Fig 3d
[truncated: 4,027 more rows]

## Sheet: Supplementary fig 3e
Supplementary Fig 3e
[truncated: 4,027 more rows]

[truncated: 1 more sheets: Supplementary fig 3f]
