# Supplementary material for: RNA polymerase II pausing is essential during spermatogenesis for appropriate gene expression and completion of meiosis
Source: Nat Commun. 2024 Jan 29;15:848. doi: 10.1038/s41467-024-45177-3 (PMC10824759; doi:10.1038/s41467-024-45177-3)
Supplement: Supplementary file 4 — Source Data [file 41467_2024_45177_MOESM4_ESM.zip › Source Data Supp Fig 5.xlsx]

## Sheet: Figure S5a
Figure S5a
			Marker genes	SG	pL	L	Z	P	D	RS	Sertoli	Leydig	Myoid	Endothelial	Macrophage	Innate Lymph	Unknown
			Uchl1	1.493	0.129	-0.471	-0.487	-0.425	-0.572	-0.529	0.138	-0.567	-0.256	-0.214	-0.539	-0.542	-0.546
			Crabp1	1.489	0.031	-0.324	-0.41	-0.424	-0.439	-0.414	-0.345	-0.418	-0.401	-0.36	-0.419	-0.395	-0.412
			Trim71	1.093	-0.269	-0.269	-0.279	-0.295	-0.299	-0.293	-0.262	-0.267	-0.287	-0.2	-0.246	-0.27	-0.292
			Rhox13	0.86	1.79	1.129	0.44	-0.511	-0.505	-0.466	-0.426	-0.496	-0.518	-0.509	-0.507	-0.492	-0.491
			Stra8	0.622	3.163	0.824	-0.319	-0.411	-0.416	-0.382	-0.332	-0.391	-0.413	-0.332	-0.402	-0.372	-0.394
			Prdm9	0.077	2.33	2.684	0.067	-0.302	-0.323	-0.283	-0.248	-0.29	-0.34	-0.235	-0.272	-0.281	-0.303
			Dmc1	0.267	2.174	2.861	0.975	-0.426	-0.526	-0.465	-0.44	-0.424	-0.451	-0.496	-0.509	-0.508	-0.454
			Prss50	0.143	2.073	2.225	1.461	-0.377	-0.494	-0.455	-0.385	-0.479	-0.444	-0.413	-0.489	-0.468	-0.472
			Brca2	0.447	1.511	2.251	0.51	0.213	-0.028	-0.34	-0.448	-0.572	-0.463	-0.509	-0.545	-0.526	-0.593
			Meiob	-0.34	0.141	1.982	2.257	0.294	-0.175	-0.286	-0.273	-0.399	-0.42	-0.343	-0.394	-0.343	-0.403
			Sycp3	0.131	1.183	1.681	1.86	0.923	0.323	-0.33	-0.455	-0.893	-0.73	-0.808	-0.849	-0.741	-0.819
			Sycp1	0.416	1.159	1.597	1.752	0.774	-0.366	-0.156	-0.558	-0.962	-0.768	-0.832	-0.913	-0.77	-0.905
			Emc7	-0.562	0.589	0.895	1.597	0.024	0.117	-0.558	-0.11	0.38	-0.24	-0.276	-0.21	-0.42	-0.03
			Spo11	-0.292	-0.208	0.977	0.889	1	0.995	0.193	-0.292	-0.444	-0.421	-0.431	-0.431	-0.371	-0.433
			Piwil1	-0.229	-0.266	-0.143	0.071	2.124	1.304	0.097	-0.074	-0.551	-0.269	-0.444	-0.495	-0.324	-0.478
			Id4	-0.209	-0.331	-0.308	-0.003	1.739	0.896	-0.064	0.141	-0.403	0.33	-0.204	-0.42	-0.354	-0.272
			Cntd1	-0.326	-0.064	0.05	1.064	1.393	1.011	0.106	-0.238	-0.486	-0.456	-0.431	-0.438	-0.39	-0.474
			Pou5f2	-0.173	-0.209	-0.136	-0.115	0.25	2.711	-0.013	-0.001	-0.246	-0.195	-0.13	-0.149	-0.196	-0.218
			Tbpl1	-0.128	-0.344	-0.297	0.161	0.763	1.858	0.805	-0.234	-0.671	-0.48	-0.493	-0.543	-0.317	-0.566
			Acr	-0.336	-0.362	-0.31	-0.244	0.732	1.617	1.1	-0.234	-0.428	-0.322	-0.276	-0.405	-0.369	-0.395
			Pgk2	-0.298	-0.285	-0.279	-0.242	0.059	1.546	1.252	-0.185	-0.406	-0.319	-0.339	-0.357	-0.295	-0.365
			Acrv1	-0.272	-0.28	-0.246	-0.253	-0.276	-0.3	1.889	-0.279	-0.319	-0.335	-0.298	-0.293	-0.306	-0.315
			Tsga8	-0.279	-0.281	-0.244	-0.193	-0.058	-0.012	1.693	-0.177	-0.417	-0.366	-0.344	-0.345	-0.299	-0.352
			Spaca1	-0.288	-0.29	-0.221	-0.041	-0.241	-0.359	1.72	-0.151	-0.365	-0.324	-0.352	-0.35	-0.287	-0.34
			Ccdc81	-0.225	-0.275	-0.239	-0.252	-0.243	-0.282	1.666	-0.243	-0.273	-0.265	-0.313	-0.291	-0.296	-0.259
			Gapdhs	-0.2	-0.204	-0.146	-0.177	-0.179	-0.267	1.464	-0.171	-0.3	-0.282	-0.263	-0.221	-0.262	-0.294
			Tssk1	-0.232	-0.232	-0.171	-0.169	-0.183	-0.196	1.503	-0.17	-0.303	-0.275	-0.267	-0.269	-0.254	-0.286
			Tssk3	-0.201	-0.185	-0.181	-0.212	-0.22	-0.241	1.443	-0.215	-0.249	-0.266	-0.249	-0.208	-0.209	-0.245
			Spata31	-0.196	-0.179	-0.145	-0.183	-0.194	-0.21	1.291	-0.179	-0.221	-0.211	-0.194	-0.189	-0.198	-0.213
			Rhox8	-0.32	-0.295	-0.263	-0.282	-0.375	-0.448	-0.293	2.027	-0.283	-0.206	-0.368	-0.196	-0.22	-0.266
			Amhr2	-0.403	-0.357	-0.305	-0.302	-0.436	-0.508	-0.363	1.732	0.516	-0.342	-0.405	-0.309	-0.38	-0.377
			Clu	-0.422	-0.409	-0.314	-0.326	-0.538	-0.71	-0.454	1.615	0.922	-0.324	0.254	-0.346	-0.352	-0.418
			Rhox5	-0.23	-0.234	-0.24	-0.217	-0.28	-0.3	-0.232	1.584	-0.25	-0.141	-0.212	-0.172	-0.198	-0.224
			Shbg	-0.225	-0.216	-0.216	-0.197	-0.237	-0.252	-0.235	1.493	-0.224	-0.157	-0.176	-0.187	-0.213	-0.213
			Fndc5	-0.225	-0.2	-0.243	-0.225	-0.279	-0.288	-0.226	1.525	-0.269	-0.265	-0.248	-0.245	-0.221	-0.117
			Sox9	-0.252	-0.25	-0.235	-0.225	-0.299	-0.323	-0.256	1.386	-0.224	-0.189	-0.231	-0.239	-0.212	0.147
			Edn1	-0.166	-0.166	-0.172	-0.172	-0.192	-0.193	-0.174	1.062	-0.166	-0.067	0.732	-0.144	-0.105	-0.155
			Rasl10a	-0.055	-0.104	-0.157	-0.15	-0.167	-0.167	-0.147	0.692	-0.063	-0.171	-0.171	-0.132	-0.13	-0.082
			Hsd3b6	-0.334	-0.334	-0.327	-0.341	-0.355	-0.361	-0.358	-0.319	2.439	-0.317	-0.311	-0.124	-0.323	-0.319
			Cyp11a1	-0.298	-0.317	-0.306	-0.315	-0.333	-0.341	-0.326	-0.291	2.233	-0.335	-0.273	-0.047	-0.298	-0.303
			Insl3	-0.305	-0.301	-0.308	-0.311	-0.308	-0.312	-0.315	-0.293	2.201	-0.284	-0.287	-0.286	-0.3	-0.257
			Cyp17a1	-0.288	-0.296	-0.281	-0.305	-0.312	-0.319	-0.307	-0.283	2.149	-0.258	-0.26	-0.201	-0.284	-0.285
			Hsd3b1	-0.286	-0.294	-0.3	-0.286	-0.293	-0.304	-0.3	-0.275	2.099	-0.296	-0.282	-0.18	-0.274	-0.283
			Star	-0.272	-0.267	-0.264	-0.288	-0.313	-0.352	-0.392	-0.131	2.134	-0.385	-0.348	-0.254	-0.381	-0.342
			Myh11	-0.069	-0.119	-0.109	-0.097	-0.119	-0.128	-0.109	-0.124	-0.092	8.324	0.881	-0.112	-0.063	0.183
			Acta2	-0.178	-0.183	-0.189	-0.18	-0.142	-0.146	-0.154	0.16	-0.171	8.278	0.7	-0.106	0.648	0.099
			Tagln	-0.114	-0.111	-0.104	-0.117	-0.122	-0.114	-0.1	-0.095	-0.095	8.904	1.378	-0.073	0.149	0.055
			Pdgfrb	-0.11	-0.12	-0.132	-0.11	-0.131	-0.129	-0.128	-0.125	-0.111	4.337	2.117	-0.043	-0.079	0.555
			Vwf	-0.006	-0.084	-0.037	-0.056	-0.085	-0.099	0.049	-0.1	-0.101	0.093	6.204	-0.08	0.012	-0.105
			Tie1	-0.015	-0.009	-0.001	-0.067	-0.081	-0.074	-0.084	-0.075	-0.084	0.079	7.12	-0.088	-0.088	-0.084
			Tek	-0.015	-0.164	-0.16	-0.156	-0.175	-0.174	0.499	-0.166	-0.169	-0.14	4.673	-0.181	-0.182	0.017
			Ly6c1	-0.122	-0.127	-0.127	-0.123	-0.128	-0.127	-0.125	-0.051	0.102	-0.017	8.711	-0.112	-0.107	0.117
			Ptprb	-0.013	-0.095	0.005	-0.059	-0.11	-0.089	-0.101	-0.029	-0.089	0.121	8.839	-0.09	-0.121	-0.112
			F13a1	-0.158	-0.16	-0.154	-0.152	-0.148	-0.15	-0.074	-0.15	-0.069	-0.163	-0.148	6.717	0.207	-0.143
			Cbr2	-0.151	-0.15	-0.149	-0.15	-0.15	-0.156	-0.153	-0.149	-0.062	-0.111	-0.151	6.724	0.403	-0.145
			Ms4a7	-0.154	-0.154	-0.153	-0.152	-0.153	-0.156	-0.155	-0.152	-0.094	-0.157	-0.157	6.235	0.742	-0.135
			Fcrls	-0.157	-0.157	-0.16	-0.155	-0.161	-0.162	-0.159	-0.149	-0.099	-0.163	-0.16	6.402	0.77	-0.147
			Dab2	-0.249	-0.297	-0.282	-0.291	-0.299	-0.298	-0.275	-0.207	0.01	-0.246	0.175	5.012	1.928	0.266
			Ptprc	-0.204	-0.202	-0.199	-0.198	-0.204	-0.204	-0.187	-0.198	-0.183	-0.207	-0.204	2.625	3.575	-0.189
			S100a4	-0.181	-0.185	-0.174	-0.178	-0.185	-0.186	-0.182	-0.174	-0.141	-0.015	0.011	2.763	2.629	-0.054
			Cd52	-0.19	-0.198	-0.193	-0.199	-0.208	-0.204	-0.209	-0.201	-0.203	-0.219	-0.205	0.571	4.574	-0.199
			Cd74	-0.195	-0.206	-0.194	-0.204	-0.21	-0.21	-0.208	-0.171	-0.161	-0.196	-0.042	0.732	4.268	-0.186
			Pdgfra	-0.419	-0.42	-0.427	-0.438	-0.446	-0.453	-0.45	-0.381	0.83	-0.438	-0.171	-0.409	-0.442	2.424
			Dcn	-0.434	-0.439	-0.435	-0.448	-0.454	-0.45	-0.453	-0.416	0.679	-0.437	-0.037	-0.364	-0.417	2.695
			Tcf21	-0.402	-0.399	-0.403	-0.405	-0.413	-0.413	-0.411	-0.39	0.838	-0.046	-0.142	-0.359	-0.361	2.184

## Sheet: Figure S5b
Figure S5b
			NELF-B expression (Cumulative scRNA-seq counts)
		Genotype/ animal	SG	SC	RS	Sertoli	Leydig	Innate Lymph	Macrophage	Myoid	Endothelial	Unknown
		Control 1	554	510	162	25	98	9	9	0	4	24
		Control 2	798	1201	102	112	51	20	5	2	9	28
		Control 3	781	958	100	44	38	4	5	6	10	12
		Control 4	699	1610	150	120	28	16	6	6	31	21
			TDP-43 expression (Cumulative scRNA-seq counts)
		Genotype/ animal	SG	SC	RS	Sertoli	Leydig	Innate Lymph	Macrophage	Myoid	Endothelial	Unknown
		Control 1	640	2455	296	121	208	18	30	2	7	35
		Control 2	822	5785	426	444	171	52	14	5	17	56
		Control 3	899	5103	375	248	139	19	10	13	13	32
		Control 4	732	7720	664	462	96	45	14	13	41	48

## Sheet: Figure S5d
Figure S5d
			Normalized cell counts
		Genotype	SG	pL	L	Z	P	D	RS
		Control	501	90	71	312	323	188	663
		NELF-B cKO	755	161	95	143	138	85	221
		TDP-43 cKO	468	93	59	144	7	4	34
