# Supplementary material for: RNA polymerase II pausing is essential during spermatogenesis for appropriate gene expression and completion of meiosis
Source: Nat Commun. 2024 Jan 29;15:848. doi: 10.1038/s41467-024-45177-3 (PMC10824759; doi:10.1038/s41467-024-45177-3)
Supplement: Supplementary file 4 — Source Data [file 41467_2024_45177_MOESM4_ESM.zip › Source Data Supp Fig 6.xlsx]

## Sheet: Figure S6a
Figure S6a
		Cluster	Representation (normalized to cluster size)
		1	2.29865
		2	1.52922
		3	0.624023
		4	0.279213
		5	0.140796
		6	0.113147

## Sheet: Figure S6b
Figure S6b
		Cluster	Representation (normalized to cluster size)
		1	1.86001
		2	0.174506
		3	0.0640888
		4	0.229407
		5	0.433804
		6	0.581027

## Sheet: Figure S6c&d
Figures S6c and S6d
			Genotype
		Gene list	NELF-B cKO	TDP-43 cKO	Overlap between affected genes
		Downregulated	105	776	53
		Upregulated	102	66	11

## Sheet: Figure S6e
Figure S6e
	Shown are scRNA-seq reads, Log2	91 Meiotic genes	Control			NELF-B cKO			TDP-43 cKO
			SG	SC	RS	SG	SC	RS	SG	SC	RS
		Hsf2bp	8.467	12.725	9.449	8.79604	11.3737	8.09803	8.28232	9.20049	4.56478
		Msh4	7.079	9.996	6.974	7.88264	8.76653	5	7.13271	7.47843	2.58496
		Spo11	7.145	11.919	9.241	7.12412	10.5821	7.67948	6.08037	7.73245	4.14296
		Cdc20	10.695	13.331	11.028	11.1589	11.9282	9.62388	10.5922	9.80682	6.48113
		Msh5	6.974	10.226	6.637	7.80736	9.60084	5.30378	7.09803	8.62693	2.32193
		Rad51c	8.713	10.313	7.392	9.35425	9.20701	6.01123	8.84235	8.04439	2.9386
		Spire2	7.119	10.06	7.585	7.46761	9.15987	6.49985	6.99624	5.18322	3
		Tex14	12.406	13.392	9.832	12.4866	12.2365	8.5812	12.434	11.0899	5.20945
		Asz1	9.773	11.468	8.213	10.1874	10.2222	6.76818	9.95904	8.93958	3.36923
		Dmrtc2	7.577	12.494	10.031	7.45121	10.7891	8.26679	6.96578	8.34725	5.34577
		Chfr	9.185	11.489	8.739	9.58872	10.0954	7.15482	8.96963	7.1964	3.96963
		Sirt2	8.561	12.741	9.395	8.84392	11.0845	7.72792	8.29615	8.46625	4.89077
		Mov10l1	11.65	13.491	8.721	12.1534	12.049	6.87036	11.7357	10.8302	3.62449
		Birc5	10.317	12.961	10.732	10.9054	11.9557	9.47269	10.3495	8.48382	5.82443
		Psmc3ip	9.632	14.263	11.974	10.1235	13.0122	10.3281	9.39874	9.1267	6.83289
		Ubb	14.129	17.72	15.658	14.6619	16.3559	13.7767	14.2376	13.0377	10.579
		Sycp3	11.46	15.204	10.836	12.4785	14.1953	9.91139	11.4645	13.1125	6.02237
		Fzr1	9.024	11.643	10.639	9.70994	10.7723	9.04985	8.72792	6.43741	5.70044
		Meikin	6.18	11.21	8.811	6.47573	9.82177	6.79442	5.51307	6.74147	4.16993
		Pttg1	9.707	12.695	10.546	9.81218	11.4489	9.43671	9.59619	6.9542	5.82443
		Hormad2	9.018	12.167	7.791	9.41045	10.6671	6.40939	9.07592	9.74427	3.41504
		4930447C04Rik	10.77	12.855	7.94	11.3479	12.138	6.43463	10.7982	11.4742	3.45943
		Mlh3	8.342	11.766	6.992	8.91737	10.527	6.06609	8.29309	6.63421	2
		Ddx4	11.476	14.322	12.08	11.7684	12.9857	10.5048	11.408	9.94056	7.2062
		Rad1	7.629	10.033	5.994	8.01959	8.55459	4	7.56224	7.10154	1.73697
		Ercc4	6.295	10.187	8.055	7.24317	8.99294	6.46761	5.71882	5.01495	3.32193
		Meiob	6.322	11.562	6.752	6.17991	10.4707	5.20945	5.70966	9.54174	2.11548
		Bag6	10.025	13.064	11.015	10.6022	11.869	9.32193	9.82761	7.99624	5.96963
		Majin	7.856	11.474	6.801	8.32193	10.0355	4.9542	7.8009	8.57994	2
		Mus81	6.864	9.554	7.794	6.83289	8.46148	6.09803	6.98489	5.48113	2.41504
		Cenpx	9.275	12.082	9.614	9.83842	10.4702	7.79766	9.39446	8.02975	4.62449
		Syce1	10.385	14.657	12.716	10.5637	13.3997	11.0331	10.0688	9.88722	7.59495
		Mybl1	7.453	12.28	8.571	8	10.9661	7.2621	6.67713	8.77479	3.73697
		Sgo2a	9.921	12.212	8.399	10.4838	11.0855	7.60363	9.69986	8.50383	4.05889
		Nuf2	8.61	11.822	9.39	8.98299	10.6649	7.8009	8.40372	7.72338	4.43741
		Terb2	7.424	10.199	5.925	7.98299	9.10983	4.58496	7.62449	8.26366	1.41504
		Aurka	9.154	12.88	11.078	9.47877	11.7773	9.64476	8.68416	7.64626	6.37504
		Sycp1	12.678	15.487	11.439	13.1574	13.9362	9.39553	12.7039	13.5572	6.89885
		Hormad1	9.7	14.028	9.581	10.4398	12.8844	8.36413	9.87088	11.8999	5.02975
		Ccne2	9.356	11.55	6.633	9.99859	10.5078	4.61471	9.29768	9.20945	1.58496
		Eif4g3	10.831	13.663	11.417	11.8634	12.3487	9.6193	10.162	9.21026	6.59495
		Cenpc1	9.046	11.983	7.667	9.21067	10.5464	6.20945	8.85383	8.68533	3.16993
		Brdt	9.415	13.543	10.695	9.58778	12.3464	8.8857	9.18735	10.2103	5.88264
		Rad51ap1	9.2	11.551	8.317	9.87652	10.5967	7.09276	9.22721	8.26522	3.66296
		Tdrd12	9.345	12.897	8.982	9.82972	11.4089	7.57743	9.34207	8.63057	4.14296
		Mre11a	9.36	10.654	8.747	9.62936	9.56033	7.16491	9.51307	8.04075	4.16993
		Tex12	9.757	12.533	7.842	10.0868	11.0855	6.05528	10.2248	10.5343	3
		Ccnb2	9.936	13.022	11.769	10.2003	11.9398	10.2052	9.68708	8.35755	6.76377
		Cep63	9.293	14.045	12.102	9.72537	12.7468	10.3663	8.46761	8.58996	7
		Syce1l	7.229	11.648	10.066	7.37938	10.6555	8.66	6.79008	4.68182	5.04439
		Piwil2	10.485	13.075	8.867	10.8142	11.2883	7.07682	10.5456	9.23202	4.22239
		Fancd2	8.998	10.462	6.919	9.5708	9.15987	5.52356	8.98299	7.01866	2.87447
		Smc4	12.126	15.754	12.361	12.6683	14.497	10.8634	11.6748	11.8759	7.47032
		Rmi1	8.553	11.357	8.725	9.18487	10.3337	7.36194	8.49586	7.42066	4.36923
		Fignl1	8.605	11.961	7.585	9.13057	10.623	5.84549	8.67713	8.38802	1.87447
		Psma8	9.014	13.73	9.671	9.04166	12.1464	8.11894	8.64025	8.65464	4.56478
		Siah1a	7.674	11.707	8.238	8.12153	10.5661	6.7211	7.41504	8.14126	3.27302
		Stag3	9.961	12.868	10.166	10.4105	11.664	8.57743	9.8392	9.61041	5.12928
		Zscan21	8.979	11.588	9.913	9.36085	10.5284	8.20457	8.93467	7.65344	5.20945
		Ttk	9.553	11.196	8.186	9.87114	9.96723	6.80736	9.44708	7.01495	3
		Tex19.2	8.338	10.355	6.295	8.82177	8.93664	4.12928	8.65702	7.8806	2.32193
		Slx4	7.464	11.27	8.517	8.10852	10.3636	7.61471	6.98869	5.73697	3.96963
		Mael	11.125	14.844	12.566	11.4338	13.6265	10.9069	11.1438	9.9263	7.4865
		Brca2	10.289	11.98	8.615	10.7797	11.1702	6.45121	10.2364	10.1774	4
		Tdrkh	10.094	11.845	8.393	10.6466	10.8408	6.85798	10.2119	9.2566	3.16993
		Ago4	7.925	10.821	6.778	8.26913	9.58026	4.83289	7.33092	7.15313	2.22239
		Shcbp1l	9.529	14.407	11.826	9.83131	13.1314	10.3526	8.55715	7.98679	7.03342
		Hfm1	8.079	11.743	7.512	8.69523	10.5309	5.62936	8.13785	9.93418	2.32193
		Mcmdc2	7.51	9.826	5.833	7.79766	7.94837	3.80735	7.6677	6.60979	1.73697
		Npm2	5.285	8.834	6.322	5.87036	7.41363	4.61471	5.10154	3.90689	1.87447
		Fbxo43	5.82	10.943	6.5	5.61471	9.70994	5.20945	4.60486	5.51307	1.41504
		Morc2b	6.907	12.764	10.449	6.79442	11.7303	9.1046	4.56478	5.38082	5.74595
		Catsperz	9.695	15.348	13.933	9.44087	14.1118	12.2211	6.67713	7.49185	8.79874
		Plcb1	6.57	5.741	6.873	6.94252	4.24793	5.22882	6.40372	3.58496	3
		Meioc	10.129	13.258	9.052	10.7415	12.1603	7.81057	9.8009	10.2942	4.22239
		Spdya	8.131	13.733	10.796	8.41785	12.5331	9.5708	7.23841	9.60424	5.69116
		Terb1	7.75	12.068	8.507	8.7364	11.0977	7.34873	7.69581	9.22481	3.41504
		Tdrd9	9.947	12.575	9.837	10.3669	11.1283	8.27146	9.72224	8.32643	5.62449
		Rnf212	7.967	10.127	7.2	8.73132	8.90989	5.12928	8.38802	7.77479	2.32193
		Espl1	9.278	10.667	7.953	9.98157	9.7879	6.88874	9.23601	6.80305	3.45943
		Hspa2	10.369	15.813	13.498	10.3298	14.376	11.7688	8.80843	10.5366	8.46489
		Sycp2	10.337	14.763	10.596	10.6957	13.3788	9.11114	10.1678	11.9259	5.78136
		Cks2	11.44	14.9	10.049	11.9758	13.5501	8.46148	11.2003	10.7134	4.8413
		Mapk15	6.384	11.165	7.959	5.80736	9.71167	6.04439	4.80736	3.32193	2.73697
		Ccnb1ip1	8.447	10.444	6.077	8.86728	8.81858	3.9542	8.79874	7.77479	1.41504
		Eme2	3.129	6.731	3.858	3.9542	5.56986	1.58496	3.22239	2.5025	0.736966
		Cntd1	7.693	12.747	9.525	7.17991	11.1085	7.84235	6.65344	8.8392	5.01495
		Rad54b	9.041	10.204	6.109	9.72707	8.72622	4.72792	9.21594	7.01495	1.22239
		1700028K03Rik	6.98	11.866	9.271	7.11374	10.7317	8.11894	6.73697	8.16323	4.56478
		Ankrd31	10.871	13.075	9.464	11.061	11.7061	8.01402	10.9844	10.5479	5.29768
		Spata22	4.768	9.209	3.907	4	7.78136	2.45943	4.02975	7.16323	0
