# Supplementary material for: RNA polymerase II pausing is essential during spermatogenesis for appropriate gene expression and completion of meiosis
Source: Nat Commun. 2024 Jan 29;15:848. doi: 10.1038/s41467-024-45177-3 (PMC10824759; doi:10.1038/s41467-024-45177-3)
Supplement: Supplementary file 4 — Source Data [file 41467_2024_45177_MOESM4_ESM.zip › Source Data Supp Fig 7.xlsx]

## Sheet: Supp Fig 7a
Supplementary Fig 7a
		Counts data										Correlation scores
			SPO11	Promoter SG	Gene Body SG	Gene Body SC	H3K4me3	Promoter SC	Gene Body RS	Promoter RS			SPO11	Promoter SG	Gene Body SG	Gene Body SC	H3K4me3	Promoter SC	Gene Body RS	Promoter RS
			63.4849	4003.37	11087.2	7984.15	792	785.86	4467.54	442.791		SPO11	1	0.438863	0.413077	0.319843	0.306712	0.259923	0.249453	0.161254
			7.90873	381.706	2925.27	4002.66	767	298.472	9382.64	1229.87		Promoter SG	0.438863	1	0.776861	0.538191	0.622833	0.568966	0.419299	0.446335
			339.595	19.7293	83.9617	0.525613	291	0	8.82565	0.759266		Gene Body SG	0.413077	0.776861	1	0.669699	0.445463	0.393434	0.63277	0.300152
			32.6628	172.319	4314.14	9023.47	341	605.26	7906.49	198.899		Gene Body SC	0.319843	0.538191	0.669699	1	0.469436	0.748707	0.859917	0.554133
			179.421	882.531	1145.69	1193.42	808	736.577	1346.74	1558		H3K4me3	0.306712	0.622833	0.445463	0.469436	1	0.550592	0.299188	0.342059
			63.5718	1407.2	543.655	34.4168	411	14.7613	19.7765	23.0991		Promoter SC	0.259923	0.568966	0.393434	0.748707	0.550592	1	0.601506	0.807152
			193.418	8402.02	45898.1	2803.61	582	369.879	1502.42	265.754		Gene Body RS	0.249453	0.419299	0.63277	0.859917	0.299188	0.601506	1	0.652338
			233.855	719.843	11572.5	30190.2	415	820.018	13435.8	350.856		Promoter RS	0.161254	0.446335	0.300152	0.554133	0.342059	0.807152	0.652338	1
			30.7433	7201.12	2740.5	5275.61	758	2184.23	1875.6	883.37
			88.1387	438.98	1094.17	342.513	153	21.1839	474.333	24.4493
			2.17358	4.40398	220.371	2547.41	46	88.3731	2657.65	553.843
			124.484	837.87	250.785	494.891	224	9.64219	95.66	19.716
			67.622	11242.3	1522.74	52.9456	202	93.7489	254.846	291.118
			189.648	2064.34	7713.43	19950.3	474	605.964	10317.8	543.424
			36.4232	5570.68	15026.5	24089.1	707	1272.22	12029.8	1120.1
			219.449	884.886	4189.93	438.602	384	23.9531	429.646	16.1263
			80.1728	462.543	4181.79	829.72	423	139.114	588.338	63.8234
			43.3484	1653.47	1309.99	2020.03	717	453.303	2024.01	515.061
			68.9803	4642.29	8950.48	5559.11	242	380.341	3460.24	549.876
			36.3953	13.1467	59.3804	585.119	20	15.6314	110.284	0.500039
			148.934	878.816	660.549	5742.19	759	201.667	2455.47	170.032
			87.6352	1062.86	2027.7	3557.71	790	549.145	1621.25	345.176
			44.9042	1264.17	1151.7	2082.94	904	767.023	1033.07	349.663
			23.0423	2861.39	9020.08	288.824	339	29.183	441.667	62.3587
			76.7185	1241.45	7539.1	7878.21	715	331.053	4697.97	277.253
			18.4132	16.857	114.205	21.0824	37	0.587479	16.9119	1.51853
			1.03674	9.79271	9.46923	34.1872	96	0	97.0734	0
			30.2795	12.5183	397.088	113.052	317	2.62362	148.105	1.2593
			141.172	474.651	5704.08	215.662	276	18.7766	432.43	16.6711
			275.953	1602.95	4201.11	2596.85	646	333.153	1168.97	234.612
			56.1449	1761.75	3675.04	5008.27	622	695.2	3139.32	671.375
			112.976	347.269	3213.11	4804.73	689	1855.86	1235.21	192.34
			178.266	3280.2	13341.2	7728.56	695	207.195	7960.66	148.367
			23.9883	1403.88	460.609	88.3923	594	102.601	138.445	143.294
			154.505	1066.33	4127.75	1336.81	613	281.55	412.623	43.9864
			12.3956	314.419	1020.32	1246.99	591	143.205	805.814	128.352
			80.0617	493.665	2134.8	294.189	412	24.4921	571.603	59.1098
			32.5605	516.894	2685.98	1737.78	281	74.4597	2084.62	74.1097
			107.175	93.145	319.635	301.887	367	280.363	163.419	122.881
			43.5384	49.9427	130.778	241.515	236	29.9249	53.3119	5.9952
			153.234	1284.14	1098.86	151.192	369	116.17	560.145	234.001
			351.062	573.16	1849.1	602.926	614	143.656	536.611	83.8037
			49.9063	2943.03	2956.69	4118.66	520	875.581	2844.51	813.053
			116.868	548.362	1028.65	1587.77	779	256.651	666.306	150.747
			137.129	2429.28	3371.56	5222.09	438	1735.41	2544.06	913.543
			73.0859	370.107	351.509	100.565	560	33.1845	90.811	18.1422
			103.472	192.612	443.015	27.9413	352	3.14924	61.6312	13.2734
			78.9118	430.177	4924.76	26171.9	571	1106.58	24186	667.833
			100.961	6124.09	6041.81	7767.97	517	929.479	4679.53	742.21
			118.844	5793.26	8112.73	2495.85	393	384.912	2337.13	307.445
			115.752	4959.33	5428.54	2631.06	797	498.13	1674.21	524.213
			53.9482	67.2216	179.352	89.9424	364	5.18538	66.5197	6.91635
			46.594	43.2019	21.1324	140.074	14	22.7826	708.015	17.6895
			72.0732	1601.31	2291.16	3086.64	863	433.343	1587.67	327.439
			48.7091	15.4058	72.4486	32.4777	159	0	33.2895	1.233
			52.9171	23.2619	13.8089	405.872	251	722.045	2590.66	4156.17
			220.278	282.706	1712.22	740.909	475	27.4201	340.723	7.01107
			46.3672	5073.76	9384.03	2362.25	229	162.56	3212.1	230.376
			40.9651	1979.12	1679.08	2572.64	614	504.199	1331.71	348.433
			229.166	2662.21	14587.9	7740.39	723	728.038	5280.95	664.179
			139.763	6085.95	12211.1	358.508	147	187.763	1223.8	230.011
			212.581	181.605	638.644	72.5744	367	3.90894	53.2174	0.500039
			187.983	2635.04	2122.12	756.883	336	150.958	557.618	117.938
			197.586	937.931	1992	9158.24	341	724.661	2911.25	224.628
			64.8609	2311.15	7697.15	7428.2	786	728.994	5331.83	724.68
			136.866	967.957	812.244	2702.07	504	341.182	693.567	235.595
			146.571	2990.31	14658.1	420.837	386	75.8825	717.049	82.8473
			107.213	1790.92	5110.66	4610.85	709	619.682	4749.18	949.776
			7.01242	0	14.6641	110.189	2	11.9392	487.636	44.0285
			108.021	6994.04	4920.81	4792.06	753	1679.66	3922.65	2236.19
			110.805	13240.8	6600.82	1242.72	487	687.044	177.773	50.1514
			104.339	4423.98	6879.72	6821.75	447	807.104	5188.82	815.95
			35.9717	1229.04	475.319	3421.72	842	1838.38	790.964	489.973
			96.8664	1707.93	1058.08	932.381	913	494.436	458.685	546.957
			89.8065	1571.35	772.414	2364.12	564	402.731	586.844	159.245
			199.052	2765.81	4200.98	7968.19	682	1003.43	3048.5	443.05
			376.396	3195.89	1259.33	2442.5	577	643.694	864.325	567.516
			0.25	0	2.1939	131.002	8	2.62806	1010.74	31.7432
			126.504	203.568	456.851	91.7974	338	43.0515	252.177	129.872
			65.0061	5875.54	33129.6	3477.75	648	467.098	1728.12	203.313
			303.547	1713.96	12164.1	1868.77	392	166.675	1922.12	228.046
			53.3211	386.836	156.756	142.137	340	33.2771	152.322	38.0912
			214.991	61.8964	278.337	137.897	543	14.2357	732.103	40.9216
			126.623	4685.39	3112.5	4983.71	653	929.673	2556.98	751.598
			63.5017	5.17866	60.1236	69.3989	31	101.889	246.64	558.574
			43.2969	669.081	1253.62	125.383	280	36.2896	504.484	59.9941
			69.1432	6123.26	3337.93	6744.44	647	1117.3	2489.71	681.501
			374.908	6813.41	2898	3226.99	533	1142.11	1965.64	954.998
			141.767	3749.34	2175.25	1855.43	699	567.235	1565.82	1112.48
			131.265	751.858	3178.08	9821.33	765	1053.72	2994.24	381.847
			90.1696	81.7226	200.429	162.403	30	2.68549	118.67	3.00023
			157.244	2049.71	4689.82	4062.44	731	374.358	3695.57	354.271
			407.565	2072.81	3508.61	1132.5	734	312.778	809.211	259.645
			96.0169	1881.53	3914.71	1074.23	380	138.842	1932.91	266.122
			93.695	7231.37	7154.43	2350	540	639.937	1472.44	508.751
			218.478	536.576	1949.6	1045.92	73	188.516	1070.04	158.127
			54.5306	334.549	1406.35	324.578	324	8.69245	358.25	19.0923
			156.204	1389.02	23722.8	35257.4	431	424.982	21257.4	326.011
			50.5095	24.6159	26.3434	28.3965	463	8.27719	71.6136	8.81513
			88.3587	1135.01	2611.29	7897.83	555	1155.87	2106.31	432.685
			26.6425	8.48541	75.4332	97.2921	198	1.28088	197.647	7.2966
			126.722	3271.02	4511.53	6371.2	498	591.766	2028.93	357.436
			127.425	2687.41	9496.82	4469.71	811	360.466	3016.54	349.976
			38.5405	4350.5	3001.86	1206.87	874	492.185	1233.27	538.208
			161.48	3669.23	4524.38	6831.63	376	1463.8	4586.94	911.988
			151.546	22.7775	429.08	3466.8	266	584.093	3490.41	105.307
			44.717	967.555	172.915	51.7403	670	177.185	81.6457	134.578
			67.6752	820.135	2165.06	6772.79	762	1220.12	2403.44	269.851
			66.6688	2569.54	1780.99	46.4178	314	33.2326	70.1883	67.6133
			132.683	3052.8	4183.27	4901.74	762	770.825	2363.33	373.874
			49.4814	53.5391	1216.03	336.391	26	6.97007	81.2853	6.20971
			137.906	1022.06	2239.09	2470	252	488.738	2027.09	435.751
			84.4445	750.325	583.697	1031.75	779	106.354	475.426	122.944
			17.0364	740.059	739.575	232.739	695	184.289	363.903	144.273
			138.328	0	4.12958	280.589	130	78.6998	44.5271	12.2549
			68.7003	475.65	2335.56	215.201	522	24.4698	158.809	14.4275
			38.768	98.6291	473.408	807.042	328	18.7588	2413.57	14.1603
			30.3732	1184.93	1721.76	1174.63	666	531.148	569.828	305.473
			44.7567	1410.75	1653.39	2696.99	720	515.833	1106.98	286.846
			40.4093	11.3735	30.7293	1.57684	10	0.525613	73.1398	36.5554
			103.851	1591.82	2382.1	3726.89	686	543.518	1779.76	391.703
			114.513	3130.18	3897.74	6272.79	576	1201.57	3521.61	728.097
			148.152	2779.41	688.176	1371.88	618	1224.68	516.501	419.274
			43.6533	795.503	329.482	7.72534	232	9.11214	18.7843	26.3337
			3.77019	39.412	625.139	292.327	3	26.2812	291.757	13.7024
			379.436	1163.5	1587.79	721.425	595	276.167	788.889	239.261
			85.3778	1596.78	6222.22	9382.82	392	798.222	4620.3	584.339
			53.7785	245.684	162.009	2481.67	769	588.066	1386.08	505.815
			295.232	3999.39	20261	11488.8	342	593.245	13186.6	1028.32
			399.183	1274.91	1044.28	536.588	435	154.406	351.335	147.297
			124.795	676.854	1922.01	2631.81	793	727.681	893.734	206.375
			37.24	2344.62	959.314	897.49	686	478.693	562.333	666.06
			60.8143	1594.31	1428.18	1121.04	508	100.285	645.822	77.718
			104.978	1919.82	2138.77	3480.21	530	232.859	2057.22	229.469
			37.3264	1438.15	634.014	443.233	532	170.449	469.855	196.533
			118.878	12360.9	14289.5	5950.88	480	2327.28	21958.2	9346.32
			80.2994	3785.21	4443.7	2353.74	561	297.062	1650.81	258.949
			177.077	5676.96	1385.95	4118.58	725	1269.3	1783.85	869.96
			102.128	3687.28	1059.75	3301.12	769	1478.35	1303.5	980.205
			90.4106	246.59	2480.41	48.2679	55	2.34992	126.169	2.96603
			176.838	661.653	5915.33	48227.5	495	1441.18	16898.6	1059.11
			4.37611	22.6488	313.989	275.406	81	4.66421	217.997	6.23601
			89.8081	790.945	1232.25	348.621	528	101.024	408.327	103.177
			28.1213	1398.86	1230.03	41.8725	198	25.035	41.6283	18.6028
			45.7978	1048.4	1015.03	485.573	593	160.859	344.443	147.993
			46.4648	2178.65	2743.19	1699.24	374	449.381	1620.46	554.225
			57.2337	1250.13	884.432	2373.9	533	780.107	2863.9	731.716
			2399.48	1651.3	2836.64	4894.15	800	642.612	2143.53	321.321
			90.6447	800.182	7961.65	16587.8	643	654.756	7949.75	220.671
			351.779	3794.14	3407.08	7213.08	348	1209.45	6111.81	1047.8
			144.535	617.452	2601.94	20788.5	741	1532.89	6288.13	323.01
			50.0881	1919.11	857.028	1892.62	884	354.776	1110.27	238.214
			100.328	1468	2000.25	1691.98	372	52.5312	338.064	81.6603
			78.0148	15453.9	7238.82	17196.8	613	7319.14	4348.74	3288.79
			41.4801	10.6317	1233.87	2864.59	6	46.1388	1658.66	197.892
			964.443	84.7243	302.595	201.077	151	47.9987	208.621	25.7349
			166.627	905.448	2163.68	5128.32	628	295.049	2941.91	379.239
			66.7425	1330.7	3405.13	3325.9	473	236.669	1399.23	93.9955
			404.052	96.6596	51.9918	8.99284	314	16.0288	8.3072	10.5061
			77.9802	798.053	1693.86	475.676	485	40.0082	167.818	17.5356
			322.052	2663.28	3942.91	1243.01	352	209.076	397.164	81.0813
			11.3955	14.8903	620.539	193.842	15	2.22618	113.122	4.95829
			86.1995	812.239	563.477	57.7072	448	29.5225	164.7	92.1374
			219.454	1642.99	6672.1	9087.11	217	187.155	4982.48	278.561
			54.9413	557.053	837.623	2082.44	515	156.884	860.847	124.143
			292.056	79.5785	2193.35	309.396	264	12.1728	530.174	15.059
			182.061	846.977	1890.77	1734.72	821	434.664	901.1	255.931
			255.829	14761.2	17039.5	2287.55	519	581.29	2918.07	656.995
			24.9932	2191.54	3177.95	2686.3	1012	502.391	1707.92	289.123
			86.8343	865.639	330.214	198.507	591	92.725	149.77	154.603
			49.4615	732.414	949.028	3728.66	672	882.409	3488.82	576.863
			218.952	907.255	993.883	104.513	204	7.12005	159.607	22.7715
			103.473	52.9294	108.6	83.7098	252	21.528	38.2964	19.2502
			90.1813	56.8005	71.2536	24.9776	346	5.48134	59.4625	13.4116
			190.395	144.285	207.953	25.5784	132	9.6818	104.202	8.99543
			150.927	1661.63	2829.84	5435.35	798	645.349	1932.07	296.927
			37.9266	3225.32	2294.09	1420.33	830	298.49	746.733	163.99
			33.0215	749.733	908.456	2179.25	768	237.703	824.798	124.274
			129.258	6702.08	6960.89	6586.44	630	1473.39	3823.62	1150.75
			16.622	3575.73	7456.48	9072.36	933	846.423	6270.63	924.442
			6.67314	189.095	448.712	777.911	364	135.988	556.092	61.9706
			159.834	3859.93	14992.7	4667.61	474	744.911	3728.88	555.982
			136.038	15.647	168.155	76.956	144	61.885	400.712	316.497
			95.3753	3359.02	57398.4	16054.5	705	399.91	13562.2	407.296
			35.8197	2795.21	7578.64	882.878	302	48.025	655.629	55.803
			131.583	423.287	1067.8	200.458	706	61.3959	343.054	79.8419
			103.655	4091.43	14913.7	11527.2	344	1064.1	5275.57	515.305
			96.8912	2005.7	22171	15234.2	387	316.923	6652.73	218.599
			146.384	120.326	443.657	163.903	281	7.81345	215.83	33.4961
			52.6761	2999.84	1404.97	2347.54	819	921.265	2037.78	547.188
			270.494	1532.73	5333.29	1318.96	698	612.371	4381.77	2724.44
			101.413	3799.05	12375.4	2978.45	745	379.437	2540.4	384.148
			74.6879	15725.9	14002.4	866.35	346	193.21	3997.96	328.761
			16.1069	107.567	318.308	109.951	416	36.6168	59.4085	8.70201
			24.451	10.5988	143.865	229.161	10	4.51424	393.595	9.51389
			54.2398	535.701	93.9991	415.311	164	66.1785	70.8541	57.9992
			80.5426	4800.75	3603.39	61.8591	226	13.6971	432.271	136.446
			577.485	817.955	4350.61	141.93	479	10.9627	133.216	21.653
			65.5306	0.596951	62.2383	2009.5	43	30.8782	5289.06	5.91628
			228.988	192.017	95.8061	2.34992	282	10.8345	19.1146	28.1641
			610.929	393.956	2202.16	1273.4	379	444.029	1207.76	96.3707
			20.4521	1413.76	1754.34	1426.11	732	393.146	911.974	289.627
			9.91268	27.5692	85.5163	37.9457	241	14.4034	75.0809	2.2778
			307.639	3547.86	4357.64	1522.4	544	417.195	1965.6	431.538
			32.1477	510.447	622.991	1343.84	572	150.029	389.262	47.0326
			18.628	6269.07	6035.26	1146.81	664	384.995	408.483	147.773
			42.7215	6100.99	6377.4	910.28	408	442.042	2894.06	708.275
			99.5321	221.313	871.771	110.777	458	6.36034	149.776	19.5778
			51.7637	0	105.435	712.878	42	216.94	4023.28	1008.54
			101.79	2024.62	3119.3	3480.3	723	533.313	1846.53	217.38
			93.9335	9.00186	3898.29	1579.33	7	103.204	3831.68	664.55
			46.7371	4.4683	466.249	409.534	5	40.0219	1648.02	124.411
			96.9607	48.4586	696.729	94.3151	417	6.63006	381.487	17.8514
			63.7898	8923.05	68614.4	8261.81	691	787.461	9711.93	1149.75
			142.01	1786.98	4723.22	4286.17	658	629.843	3068.08	489.348
			89.7464	1813.09	2921.26	4755.42	780	599.584	1319.77	250.672
			104.147	20.8903	70.9288	2.03615	187	1.05123	12.9642	3.00023
			176.511	14.9866	52.1699	2.16432	313	1.05123	8.43226	1.50012
			51.2303	33.7955	84.9002	108.48	338	12.3411	536.702	22.1899
			87.7088	126.536	104.485	1091.98	577	737.389	307.516	160.069
			63.6812	936.805	111.038	1911.93	590	1529.86	404.702	346.93
			18.8411	3.72653	84.5133	88.8765	379	4.07229	432.606	10.0218
			64.2141	1885.66	3295.91	2210.4	656	287.952	1011.57	196.939
			216.154	2027.36	3673.5	2155.64	689	245.914	2779.23	84.4039
			176.46	2470.8	1759.65	2182.7	672	575.558	1460.1	547.801
			54.1629	2642.02	5389.21	899.636	173	51.4786	857.214	73.4887
			204.874	125.582	1083.88	1317.51	6	69.7217	592.079	23.794
			5.43467	18.0991	107.176	27.862	15	4.36825	50.1526	2.23307
			119.757	302.452	383.453	283.846	400	58.2066	353.328	42.5941
			128.635	710.6	304.411	1856.25	543	806.874	340.663	264.402
			28.1645	1197.18	675.914	591.09	655	203.545	233.169	113.227
			81.2031	2939.31	2983.25	147.644	310	61.8325	434.925	122.267
			163.472	389.049	543.452	911.724	486	89.4427	617.872	139.452
			86.07	1287.59	2180.71	2585.08	849	271.716	1438.83	276.981
			200.135	213.633	7303.92	1055.1	92	2.2658	3913.75	5.21752
			1.7e-10	0	29.2943	262.07	99	43.744	156.516	22.4596
			82.3112	2979.06	2042.19	2497.74	835	856.942	1288.82	436.203
			43.8112	1959.02	3534.46	3111.19	597	405.655	1655.71	234.549
			41.6202	1174.82	2025.8	1558.18	710	203.863	921.256	171.687
			145.739	1934.77	2413.62	3691.92	722	505.196	1470.52	397.832
			42.486	2597.41	4604.81	1789.8	554	202.062	351.52	34.8805
			287.423	625.714	324.872	40.203	102	21.2146	100.087	40.8045
			31.6634	120.955	622.66	76.8688	126	3.2111	38.3951	0.732957
			105.1	648.726	8786.63	8124.62	592	469.608	34267.2	1993.63
			224.975	4300.73	17272.3	14596	455	1975.98	6680.03	1143.96
			46.3696	2751.11	1019.95	3423.62	737	1517.47	1119.52	574.928
			101.299	4577.57	10180.8	3550.29	539	232.536	1934.62	337.486
			6.0857	2452.38	11256.3	14510.8	791	1175	10380.2	547.357
			140.573	373.763	1320.54	56.7004	366	11.1923	156.896	11.7549
			141.447	2216.21	11310.8	1589.63	488	19.6289	1131.74	48.2144
			246.664	1174.63	7236.66	6199.33	714	230.104	3267.22	149.655
			13.5283	911.858	2274.72	2669.98	456	416.863	1086	158.044
			29.5801	2648.41	6899.33	2983.05	453	457.251	2639.37	291.216
			61.7077	1246.4	11433.5	1461.69	119	48.8114	2278.77	60.5797
			47.4449	1177.83	2887.76	365.317	528	109.623	1463.85	322.52
			44.4147	1681.5	5876.23	1182.45	458	121.545	2291.06	149.047
			133.652	14.2601	799.293	667.36	11	16.9033	1243.95	1.75934
			258.163	315.892	921.119	1675.4	721	224.366	3366.93	378.614
			46.3007	20.4068	467.502	145.861	88	8.31282	88.6701	9.24677
			27.7347	112.147	1843.75	702.335	186	99.4778	482.019	50.7251
			140.782	650.238	734.698	3444.91	890	753.929	4497.7	1195.63
			46.605	676.101	793.062	404.594	443	152.27	347.09	112.588
			188.953	1509.34	756.239	135.776	503	78.9299	301.457	172.895
			98.3199	2094.96	1727.52	1064.72	802	379.986	882.654	252.904
			87.0357	160.929	4742.67	693.676	196	10.3223	1455.78	35.7804
			47.1884	17.504	754.94	237.786	262	0	444.994	0
			62.6329	5.17866	205.761	161.822	222	4.32864	617.638	13.1787
			890.684	10539.1	38894.4	12960.6	372	856.01	11933.3	1096.23
			40.5693	1028.24	5533.92	4569.5	648	307.026	2794.78	138.933
			84.9575	773.265	1216.61	1477.58	652	171.523	1294.26	181.443
			210.511	267.142	769.71	306.505	244	23.4844	624.791	42.1295
			214.801	1043.44	1073.98	1050.32	615	485.884	437.902	138.586
			100.932	88.53	58.5114	14.4168	160	7.18191	49.4696	17.1448
			200.076	513.053	863.853	885.567	544	354.896	388.624	188.521
			79.1918	1593.17	2268.14	1486.08	472	549.867	1565.36	330.723
			84.0941	1876.94	1817.39	2341.34	612	1185.19	1001.65	469.201
			64.1308	279.602	2863.52	130.675	430	3.97081	263.662	15.1406
			121.509	1461.25	20511.5	1978.68	260	123.381	4530.39	158.394
			40.2207	953.252	2164.66	4380.06	695	761.809	1777.68	391.791
			52.8324	287.504	1042.31	1361.83	505	397.288	467.893	94.5112
			144.291	821.544	201.035	1801.59	754	837.425	454.208	226.304
			110.507	1395.21	16320.9	15401.2	999	656.199	10522.2	629.662
			181.667	1042	2640.95	9749.33	658	932.762	2953.93	410.698
			49.0096	1555.86	687.069	854.344	401	134.615	556.186	168.86
			248.336	1469.66	2167.07	139.787	621	37.9413	200.101	81.601
			87.9195	1337.34	1629.9	1332.84	1013	196.124	1089.11	213.418
			119.031	1786.96	784.185	1656.16	334	278.381	1374.66	490.515
			22.3285	224.358	1005.51	8642.09	463	1172.07	6078.23	368.824
			167.529	2014.76	5025.23	379.605	331	174.563	668.839	126.757
			54.9396	175.29	626.016	23.86	9	0.755266	133.093	3.7174
			201.084	3345.57	1754.02	5065.67	800	2143	2079.88	1597.63
			24.12	940.757	449.662	1767.07	780	316.485	472.372	134.925
			44.0816	41.0376	764.298	606.232	20	44.8624	502.832	23.1558
			87.5154	1763.54	1067.21	795.515	590	293.087	813.223	540.31
			111.903	208.713	27884	12026.7	686	33.0212	6949.36	1.49222
			232.27	1492.33	4792.8	7306.89	676	513.645	4830.11	724.717
			172.732	477.49	1917.3	155.864	515	45.0747	188.815	20.3806
			66.4503	192.19	162.716	19220.7	519	2740.43	3438.17	488.354
			65.7091	781.835	3070.9	4692.92	902	661.665	1713.51	184.496
			9.0189	718.697	3027.97	8999.28	668	912.149	1906.97	190.645
			38.1239	4970.34	6858.35	14281.1	504	555.403	6654.14	1090.64
			194.951	4858.76	7278.5	5309.63	226	484.009	4410.85	923.044
			43.9761	842.987	6455.23	2727.19	596	112.274	1421	95.2233
			111.673	154.635	140.893	275.124	498	266.78	1670.85	1345.46
			133.331	4017.86	3077.61	162.836	556	101.236	173.39	118.582
			4.19745	0	13.6141	360.01	5	146.644	1981.65	739.763
			193.064	623.132	3462.91	387.552	322	18.5158	515.761	44.3231
			214.379	1155.13	4639.71	1764.22	450	188.501	2971.96	245.966
			227.861	2613.52	7844.9	1315.68	730	175.319	1508.4	232.663
			26.0517	719.942	647.485	30.9499	491	18.0521	78.7942	30.7642
			50.8387	801.433	794.648	7149.96	591	860.393	1363.01	140.777
			47.1875	1298.21	654.78	1396.9	530	305.656	466.014	132.387
			66.3389	550.038	1923.01	158.944	424	25.7288	223.812	68.0514
			488.013	2890.68	3077.93	7461.13	657	1366.99	3485.1	763.34
			198.92	605.332	925.116	3900.44	741	1147.66	1112.28	202.563
			50.6583	729.686	694.7	2377.55	696	1484.87	971.216	785.718
			44.0703	1407.4	2269.05	3884.34	539	737.142	1822.88	308.39
			87.9923	1491.24	2222.55	1154.7	724	167.433	1043.72	169.429
			37.0634	31.1495	270.63	606.877	498	200.009	2415.92	1012.42
			144.245	416.863	1590.66	535.004	279	90.9491	580.4	67.604
			33.4896	316.406	450.414	3734.34	794	959.99	1035.72	226.004
			23.4221	374.018	218.98	142.385	673	75.3267	102.559	49.1473
			48.4532	295.371	338.567	1031.66	588	148.385	193.382	32.6618
			114.806	127.846	119.519	163.301	192	15.914	926.624	34.1882
			28.1267	973.793	618.263	274.205	580	149.358	322.866	120.862
			108.179	623.917	1376.08	1122.05	762	93.0196	846.404	83.9737
			98.8656	564.103	415.424	959.003	841	164.277	253.508	38.8517
			156.157	4113.06	5281.59	4512.65	284	224.375	1866.92	208.816
			35.7611	3437.36	11988.7	13774.5	355	851.499	6999.08	589.519
			12.4855	2823.55	695.748	820.85	964	294.741	595.242	321.237
			140.253	192.465	1274.91	251.68	415	10.243	1069.02	38.9846
			329.644	3691.43	3951.77	722.819	292	178.112	1210.83	243.112
			55.5284	923.931	1675.35	1475.58	766	324.421	584.191	124.065
			15	1219.09	782.557	1110.49	366	596.372	524.064	220.927
			34.9233	2393.37	5126.78	8283.59	448	1928.72	6010.58	1259.79
			55.0554	2354.13	12617.9	18015.2	364	365.25	12327.7	934.059
			29.2227	1085.07	831.415	1427.42	904	662.675	430.535	169.349
			91.5304	729.76	1741.72	1451.05	676	200.775	1105.88	188.098
			59.1559	1585.35	4572.12	5401.71	736	482.28	3883.65	366.963
			195.509	1282.04	796.164	797.834	563	196.795	815.445	197.817
			175.839	1894.33	1038.22	1208.7	680	224.854	684.839	165.083
			121.467	2670.62	4090.74	4056.4	695	690.711	1535.89	412.649
			599.478	418.649	781.476	5650.67	447	1167.36	2082.35	690.763
			152.787	2581.89	24227.3	17978.3	666	573.643	10471.6	333.921
			96.7942	2110.9	3507.89	586.325	657	54.5834	940.555	122.349
			39.4351	641.877	464.379	57.6765	200	22.8356	89.7293	64.2694
			119.506	7689.47	9224.39	7080.04	697	998.925	4057.84	1411.24
			93.3553	1443.27	3183.35	6916	566	1759	5319.63	811.322
			33.9964	715.657	511.515	1657.47	553	446.768	356.372	97.1392
			46.6128	220.036	1821.19	88.0038	477	3.90894	75.86	10.0969
			212.716	164.318	982.226	278.528	223	4.26677	216.807	14.784
			127.47	641.484	154.411	240.56	610	445.536	114.393	220.494
			68.769	2181.75	29200.8	811.585	320	24.7217	616.896	18.6449
			57.5864	1190.76	3206.15	5523.76	818	1558.43	2349.53	773.698
			17.8766	729.975	732.7	107.001	643	141.803	110.906	55.8845
			104.125	6220.24	3057.23	5271.09	894	1605.34	6495.43	2469.95
			59.1362	1423.98	2426.86	3787.25	633	1711.61	1610.72	559.757
			28.3163	5624.38	2591.76	2711.15	823	719.251	3227.48	1163.36
			63.6095	1201.87	745.511	739.657	718	261.16	416.843	216.288
			81.405	480.257	199.374	513.934	535	558.532	206.703	156.313
			169.769	1238.04	1621.63	1763.18	895	255.945	1086.7	202.962
			92.9217	637.908	28905.2	2662.43	332	21.2894	1229.22	8.98754
			92.3779	2509.01	9660.66	7111.77	620	579.887	10725.4	907.031
			40.1902	3202.3	2743.09	2889.76	541	588.687	1686.06	798.628
			132.775	1239.79	812.127	2344.9	548	505.376	541.582	236.347
			161.133	2110.87	2714.22	1287.83	361	231.142	1300.37	208.779
			163.813	3227.91	3215.43	2478.71	873	1205.73	1339.97	703.163
			138.18	1057.4	9887.38	8517.07	556	284.626	10481.3	480.165
			155.743	2897.55	2663.57	2383.59	467	505.723	1284.86	303.665
			62.6575	5468.49	1068.17	717.313	781	779.487	482.914	933.692
			157.889	439.149	654.341	1236.48	654	757.593	1418.78	567.759
			83.247	38.8464	151.559	270.768	314	35.9096	162.299	18.3106
			98.2506	46.0857	751.92	5159.53	242	722.703	1369.09	145.314
			118.936	1383.97	1812.06	2194.65	387	118.926	498.089	71.4491
			44.7385	465.727	580.923	764.968	611	240.121	548.931	88.5121
			100.311	239.282	297.164	119.287	309	7.78721	32.3643	3.75161
			84.2274	651.561	530.172	984.734	760	216.291	321.232	144.301
			45.6821	351.036	1218.28	706.353	182	123.341	1374.32	259.239
			381.302	1347.89	320.892	199.282	452	180.632	154.146	279.307
			102.145	346.318	438.208	307.504	452	96.5939	275.635	82.063
			76.4734	1226.17	1460.34	27.1642	240	11.908	30.0128	9.5744
			59.2306	1447.71	2969.21	1179.23	506	251.37	1058.06	152.336
			59.3607	653.045	3781.94	6170.57	928	1160.44	3053.03	304.681
			42.311	3381.89	1152.62	1910.92	704	593.201	945.974	415.112
			132.656	845.412	1836.11	2666.2	658	654.469	2071.57	879.94
			40.3282	2115.34	3458.25	4437.33	453	797.463	4434.3	1255.17
			235.147	1154.46	5166.71	7438.05	678	1028.16	4063.8	483.405
			54.8032	1342.53	544.122	1676.08	713	244.374	383.536	114.696
			105.467	3571.58	5458.59	4041.36	872	866.614	2288.54	712.632
			115.503	4828.4	2208.45	3671.36	850	961.709	2002.42	721.985
			14.3666	898.246	1591.72	196.629	603	119.297	763.142	159.885
			117.868	450.152	870.114	397.019	646	49.9948	409.183	68.8107
			219.027	1739.41	11502.2	1297.54	294	40.3931	513.543	30.588
			55.6986	174.111	430.539	408.103	366	67.0574	277.501	36.1384
			101.742	4191.23	5962.3	1113.37	556	244.555	1060.72	329.223
			36.9458	3955.33	16566.5	240.19	460	29.2711	445.265	77.5428
			127.146	2017.23	1456.79	1295.52	473	250.303	837.518	286.639
			20.6272	2092.78	2896.13	3440.44	787	1108.72	2846.67	562.563
			113.296	2978.88	3025.43	3120.49	762	797.513	1747.58	503.099
			49.9295	471.427	484.21	835.712	600	304.307	309.021	113.635
			92.634	2040.54	3252.98	2315.51	891	317.304	2777.06	457.819
			150.257	966.551	767.985	119.099	295	42.9232	126.948	41.6663
			207.208	3790.9	9354.58	5317.48	714	547.725	3533.94	454.859
			56.4671	5242.36	14927	2573.49	475	206.726	2126.97	282.063
			201.696	3830.13	5963.95	3937.24	465	605.113	2337.86	636.907
			237.086	180.803	1224.94	783.194	247	75.2079	678.707	68.7542
			94.7526	3769.74	15788.9	6504.35	372	720.832	8481.36	938.411
			113.851	5814.26	10072.5	1231.01	539	226.204	1825.89	595.98
			68.56	2009.63	2965.8	428.154	606	63.2376	254.541	52.3225
			116.52	30599.4	8882.89	1687.4	290	1512.16	3634.16	2592.81
			71.0561	2086.16	3056.37	8679.62	863	1055.55	3615.34	469.183
			183.391	1285.16	4051.51	3844.66	603	497.358	2198.59	212.419
			98.5155	1587.67	1069.5	1153.3	458	688.28	907.983	493.163
			17.8041	2092.91	717.881	1092.04	613	564.693	568.933	496.025
			103.296	748.618	223.637	40.7554	265	9.19626	4.45825	4.19903
			32.6907	5407.22	3231.58	726.787	766	191.715	967.714	387.05
			69.9261	3367.62	5813.58	6793.3	395	459.875	4547.89	525.509
			520.124	179.449	1056.92	341.822	126	8.79393	905.944	28.3693
			16.7475	1081.97	1139.95	1196.85	527	443.453	702.207	174.362
			166.567	570.315	2704.64	4463.73	657	319.174	2108.61	180.97
			64.0293	4279.72	16263.2	22989	579	1088.16	15137.3	901.54
			233.394	140.78	1196.46	3594.07	556	601.676	2318.7	189.867
			77.38	3434.67	3927.1	7235.51	700	1068.21	4111.17	705.48
			45.1758	2338.45	3278.1	1618.39	414	150.962	605.958	133.783
			146.364	4055.32	1851.78	1556.77	653	327.191	1021.1	359.116
			60.7949	247.374	926.709	7228.88	551	71.4667	1026.79	35.1172
			96.9844	2052.49	2879.24	536.127	445	227.846	410.636	105.66
			66.3686	1688.69	1135.82	67.9241	639	35.4236	57.6479	8.38227
			43.0045	1384.66	1144.56	3250.39	754	1119.22	916.692	268.414
			43.0045	367.566	1305.92	4201.13	795	793.158	900.123	154.607
			57.9293	2764.75	1493.62	415.023	880	327.8	254.907	200.2
			97.5587	723.794	417.935	252.225	567	155.266	120.042	59.7191
			72.2769	3780.78	6022.6	11751.7	595	1937.4	5052	746.02
			137.461	995.278	1770.17	659.771	671	120.856	482.682	119.303
			107.884	7038.74	16197.2	13610.5	777	1651.69	15532.4	2656.65
			22.05	109.482	185.858	211.16	414	25.3399	204.916	18.1896
			59.157	911.786	32351.5	3913.68	650	96.2935	5045.53	112.003
			110.068	3646.08	2826.72	947.928	499	174.89	795.659	180.321
			37.2435	887.435	2864.11	4114.44	773	457.073	4437.82	283.142
			39.5673	4181.22	1525.88	1806.47	781	626.137	829.404	525.237
			90.9148	6050.71	4268.79	3993.04	314	1308.99	2681.08	1044.12
			38.3833	954.148	23172.7	9778.12	269	71.3778	5151.81	26.9863
			166.593	557.564	1499.26	719.825	425	85.75	770.867	127.428
			106.016	943.014	2127.44	52.8575	406	5.54321	150.221	43.0191
			121.943	3162.99	1044.21	1169.52	834	828.842	576.244	562.679
			164.201	2631.53	1829.39	1576.41	499	417.114	816.575	443.642
			134.612	1655.4	12773	10032.6	721	463.133	8126.89	414.499
			55.9874	342.571	1493.08	11629.4	285	3356.94	1570.24	470.139
			113.767	3621.84	2751.81	1536.22	390	339.194	2346.42	429.109
			19.3376	3356.63	11383.7	3834.09	591	984.934	10236.3	3962.24
			875.762	4258.62	1010.54	4753.9	350	921.076	1224.82	397.769
			219.897	3375.83	5050.3	2688.67	528	484.109	1621.19	209.397
			1999.21	1367.82	987.835	49.0059	276	10.4108	82.6814	24.1401
			23.0778	46.0718	169.563	2883.1	393	655.132	1569.96	423.133
			154.242	121.167	807.419	505.664	429	109.585	330.672	40.9663
			89.634	2272.25	3121.46	2654.52	645	448.399	1607.74	359.469
			31.2811	175.88	725.687	624.098	649	22.4599	302.672	31.342
			302.485	135.264	1687.73	7238.9	193	66.0553	3672.33	46.1733
			31.537	113.244	806.814	807.898	65	66.9089	545.948	59.7626
			36.8842	3009.76	791.621	606.382	592	422.82	414.211	271.024
			41.409	3726.48	3283.61	1780.03	630	340.287	1299.52	380.502
			71.2636	1291.45	2285.54	2459.26	765	699.142	1635.41	312.134
			70.028	968.895	1182.4	568.657	480	89.3234	291.358	86.8687
			97.1445	83.5276	421.281	197.097	350	0	281.132	9.02174
			58.9632	272.642	634.397	228.295	43	12.0362	183.579	24.9572
			39.2763	520.889	2242.18	2302.46	805	395.979	1732.06	231.459
			105.928	873.258	757.066	2708.93	670	622.586	797.472	262.951
			91.3735	4012.92	1608.65	1163.79	699	676.636	1142.15	670.563
			151.317	3520.79	8178.87	5952.08	835	1113.1	4031.16	816.581
			50.1575	34.4239	863.198	1847.33	287	21.4799	686.028	27.918
			182.583	5141.22	1565.42	2487.6	698	1950.25	2570.12	1551.84
			46.9033	2545.82	1259.42	715.695	669	213.699	717.122	372.762
			130.186	852.666	1989.42	1810.34	658	591.75	2190.35	628.397
			41.5639	1055.52	1458.78	881.796	729	28.1976	877.252	33.9711
			64.6853	2069.84	1817.9	2319.75	1019	477.967	1305.04	246.494
			166.664	1071.13	1392.64	1381.23	869	304.766	1005.25	329.744
			111.545	1087.47	3179.23	731.218	408	53.5064	539.955	104.127
			64.3423	1090.16	899.092	612.306	448	217.688	1216.73	210.223
			8.15713	2698.07	1340.65	985.833	490	551.828	1262	1703.97
			93.2978	1308.03	686.958	531.772	536	207.004	264.767	153.932
			62.3785	1459.61	312.472	1073.87	548	584.952	300.025	299.199
			304.11	2591.78	15651.3	713.467	326	23.723	397.018	13.6603
			32.913	14668.4	9228.32	385.109	524	417.605	394.249	368.849
			72.2074	17113.9	41150.8	5363.66	507	1915.08	6270.55	2432.81
			152.712	475.426	2229.1	1901.57	765	445.611	2463.64	731.836
			71.517	449.618	2639.62	1240.34	590	61.1208	896.551	91.4597
			46.9822	120.003	359.803	3562.53	442	321.341	883.833	74.7795
			172.114	896.84	1043.51	483.471	383	65.4989	569.747	110.289
			40.6304	496.13	7469.86	3178.43	483	126.315	2073.04	58.5231
			171.161	2614.62	593.4	310.377	560	127.1	209.687	122.819
			3.44482	396.593	4106.45	113.843	359	4.45237	61.1877	2.69891
			668.566	953.101	1544.2	1224.61	693	292.115	643.649	165.722
			20.0641	2301.37	3834.51	6365.4	895	676.151	3425	329.318
			82.5398	788.653	482.343	865.559	761	411.682	521.668	296.087
			11.293	135.179	1241.71	9.82335	15	0	49.8592	0.732957
			46.422	400.577	1781.07	1854.57	593	225.143	589.633	68.5935
			472.581	965.647	1389.44	4050.94	829	901.38	1692.13	430.54
			6.08e-11	29.2467	1895.05	3705.72	21	893.205	4691.76	2127.16
			116.005	3939.52	11943.1	865.808	523	203.995	1998.8	299.671
			94.991	2032.32	8550.73	3243.06	663	404.079	2923.94	300.202
			53.6368	491.117	2428.49	1482.72	542	271.205	1568.03	302.506
			139.81	1384.98	4364.02	11542.6	942	2081.58	5553.84	1261.45
			54.194	1319.03	711.071	3855.89	801	874.839	1567.23	337.051
			19.7236	3560.97	2872.4	4529.7	672	1061.2	1794.56	428.548
			16.5523	93.0954	173.21	107.116	529	25.5032	209.348	27.693
			81.3857	5827.61	26853.8	29242.6	437	952.314	11791.7	528.441
			28.1182	161.751	120.087	110.552	558	47.1157	189.206	38.5912
			55.0706	2328.47	2629.95	2647.04	445	1150.03	1744.83	657.367
			15.4404	7164.16	3238.92	6231.33	692	1666.27	4279.92	1750.21
			135.127	499.675	1055.07	2854.56	538	806.046	4371.19	1224.05
			157.81	3562.09	25714.2	16265.1	448	952.445	11938.6	1026.47
			78.4482	1487.8	2257.74	2594.05	734	645.835	1074.41	365.198
			34.5666	492.967	495.375	158.361	537	30.892	121.305	45.2273
			104.574	94.5352	1071.09	677.454	459	72.0497	602.134	46.3379
			29.4827	733.981	970.929	159.948	514	133.228	198.647	111.426
			17.1685	567.199	1230.71	4574.91	628	1412.6	1620.19	373.592
			92.65	363.842	390.776	652.285	480	176.983	445.694	116.758
			71.3377	2266.99	1450.31	682.788	505	220.766	592.784	208.197
			72.569	1734.2	1868.47	1339.8	617	227.563	1910.33	287.426
			126.307	942.127	829.267	722.121	887	314.4	408.5	169.904
			609.066	256.368	496.056	470.763	350	26.6252	592.002	59.9652
			70.5671	2058.88	1323.02	158.402	552	131.372	343.277	176.123
			33.1542	694.649	1755.24	191.633	397	128.674	664.522	241.939
			55.6422	1732.06	1819.98	2938.92	762	1002.83	1788.46	619.653
			20.9705	8017.57	2044.58	1685.46	631	747.093	1012.86	934.459
			134.864	1302.28	17406.8	3327.68	179	173.241	8121.37	575.854
			80.8853	103.648	1140.86	2919.38	711	387.761	2229.06	474.919
			29.629	104.552	270.369	116.612	591	8.18909	221.888	18.0514
			159.633	1837.63	348.786	3555.48	665	1130.34	412.8	158.149
			19.1883	794.184	678.966	253.212	215	80.0804	29.5721	6.70974
			89.0347	3204	28622.9	12951.1	587	1038.93	5625.2	717.484
			156.055	155.007	765.333	489.791	355	1.05123	273.792	15.3907
			84.8444	9576.45	18549.6	321.868	410	119.19	361.843	76.9902
			171.224	809.52	3758.51	3286.91	656	147.207	1415.18	100.307
			173.196	364.361	6951.72	9863.92	581	866.144	4613.86	430.703
			204.458	3044.31	1742.89	2897.55	894	955.909	2782.75	617.293
			37.0833	13.1314	1869.82	3225.55	43	408.518	5770.99	2282.24
			115.318	2715.76	5933.07	4454.84	795	460.978	3761.08	398.944
			93.2096	1094.62	3491.75	3751.15	367	251.827	1370.49	99.2709
			86.379	6170.61	1572.17	2226.89	906	803.035	1007.23	445.148
			82.8033	611.056	2565.71	62.708	148	3.44076	71.6925	5.22541
			199.993	557.79	10103.4	4993.34	617	1043.41	3466.83	129.506
			15.7893	4277.41	2967.02	2880.39	730	811.475	1515.97	564.955
			49.1836	241.636	968.188	42.8841	84	5.96734	63.1141	18.3067
			809.355	484.274	1652.63	575.409	264	101.16	1432.63	239.11
			68.8034	2768.08	1795.06	3954.97	751	1558.07	1256.75	634.556
			18.5103	169.073	344.075	373.545	899	65.7295	938.92	9.05594
			82.5858	147.04	431.571	332.039	635	40.601	341.168	60.2086
			90.3558	1437.54	3203.7	1457.76	682	335.792	1108.64	201.712
			407.982	984.969	801.545	219.364	619	110.481	179.005	80.3615
			210.344	1193.2	1222.92	1132.99	811	222.178	1553.04	320.157
			102.802	2348.62	8570.13	1520.98	136	25.5077	1474.34	45.9588
			505.418	3171.3	1801.48	1681.23	744	602.279	1012.7	349.139
			86.0177	277.19	696.276	158.989	294	23.8423	140.564	24.3388
			493.407	1719.57	1664.46	1534	787	416.007	680.034	186.226
			140.933	2622.71	9561.28	8854.88	645	700.684	3736.48	647.685
			92.9179	1873.51	1309.6	1221.49	769	536.604	1353.3	1551.72
			385.885	1148.61	9736.69	1139.35	509	67.3979	1682.91	91.415
			92.2089	2299.63	8749.25	8107.56	759	1320.32	11866	1609.28
			216.9	0	229.856	77.3405	309	15.225	326.194	98.988
			22.0387	76.6919	752.628	39682.9	377	516.727	9886.81	85.7711
			38.0091	1820.75	9138.79	7675.27	801	354.127	4334.02	257.466
			38.3153	28.6998	93.8554	7.70753	78	0	13.859	0
			258.291	3011.04	21103.8	15237.6	174	447.711	10873.3	386.135
			28.32	22.3897	1308.32	591.187	7	71.2045	2492.1	403.866
			122.959	3170.23	30471.6	4515.74	478	140.238	6689.58	217.67
			109.103	2358.73	2940.41	2720.74	858	1087.96	1461.22	626.184
			88.5186	658.254	290.192	1426.5	746	920.841	324.617	176.967
			140.47	1068.34	2715.39	894.371	632	181.955	1124.54	241.278
			30.6146	1516.11	3187.75	1631.08	675	160.053	604.458	75.0347
			109.549	4695.19	6560.24	13665.6	574	1205.29	5783.49	785.275
			321.304	1629.56	1571.1	1948.39	743	894.749	1222.4	767.181
			123.275	677.429	2244.33	3461.1	826	242.105	1699	173.806
			63.8648	0	3819.72	1770.79	12	0	1223.57	6.80708
			350.829	608.86	304.645	119.443	654	112.854	110.141	26.9784
			93.9245	777.37	15357.6	22809.4	351	634.88	12281.6	279.618
			157.729	3223.34	13312.9	3641.65	438	559.108	3824.59	549.591
			51.6301	6088.65	16171.6	12823.4	831	1068.47	20606.6	1725.19
			16.7305	2.12958	444.478	224.138	6	1.11309	152.986	5.27014
			158.355	483.981	738.374	40.0749	419	14.6994	81.001	7.22557
			22.9546	764.767	353.94	707.686	623	152.423	239.333	54.1634
			81.7879	745.467	2911.11	125.688	432	12.4292	149.46	18.4988
			33.1033	685.451	1657.28	602.944	544	77.9944	623.051	43.0363
			74.3368	1355.27	1092.91	497.99	666	241.071	541.869	279.322
			79.09	1618.13	4476.61	3409.97	732	319.095	1054.71	92.7125
			418.645	4632.57	16216.7	13655.9	244	475.117	7852.69	433.95
			39.6602	8.58171	48.8312	6.49295	4	0.525613	84.4867	19.7581
			128.672	981.835	651.712	1961.39	642	451.065	702.696	168.867
			170.58	212.565	1008.91	720.908	388	37.2564	706.98	11.4877
			7.01371	0	133.669	1681.36	12	80.8027	9434.81	478.441
			80.893	587.963	8576.65	13109.1	598	337.609	6010.98	180.494
			164.83	10265.4	4902.14	9767	737	5431.7	5386.29	2923.88
			23.1592	32.6998	208.422	143.9	8	2.85772	111.413	1.73304
			31.8173	2304.85	3540.82	6227.99	635	964.577	3236.52	436.172
			225.581	701.588	1505.74	134.889	351	11.0424	212.978	27.693
			13.8363	1281.07	784.008	1300.29	547	849.102	514.411	248.39
			103.229	4125.44	18630.8	4448.33	589	433.268	4485.97	353.311
			13.2949	1.79085	9962.12	3201.12	7	98.4252	12037.7	635.399
			1	3.87135	238.031	281.836	4	0.587479	947.326	14.1419
			124.863	120.28	43.733	749.526	612	149.281	196.139	34.1645
			26.4148	795.027	2637.67	5181.67	516	606.898	1347.48	277.438
			78.1669	2432.09	5084.45	4116.66	609	711.99	2223.32	764.129
			17.0179	1997.94	1657.76	2199.43	758	383.672	1127.95	460.04
			32.0452	3602.24	5434.99	5508.42	740	1493.34	2753.11	818.74
			66.2633	209.386	1076.55	194.756	406	17.9457	75.3112	12.2365
			110.864	28934.5	5215.79	21923.8	534	2237.47	8764.99	2143.26
			107.784	634.544	715.394	448.473	592	178.819	334.565	129.226
			98.2437	1836.04	2589.29	3505.66	622	847.368	1236.08	510.761
			72.7199	752.096	1467.06	675.66	527	90.7858	689.511	79.7496
			46.4101	406.766	518.165	697.469	497	120.647	416.841	60.7799
			167.184	123.439	316.649	50.0972	245	5.79067	209.948	23.411
			185.942	5823.32	7266.48	13588.3	487	1836.38	5478.33	1065.44
			256.28	45.7983	140.665	147.949	259	0.755266	102.837	2.99234
			35.1502	2303.5	4934.89	3527.49	504	476.79	1696.26	309.86
			309.338	112.068	1653.94	625.162	235	66.2952	1205.04	91.7007
			39.4543	1340.11	2396.42	88.6927	440	17.8486	275.489	60.4863
			235.066	167.124	885.432	437.395	311	0	88.3411	0
			649.268	1503.11	4081.59	3579.71	737	282.131	2446.65	333.672
			99.672	1398.48	1050.01	1778.11	580	420.689	1357.65	700.594
			116.993	3324.36	6130.51	5421.19	427	175.29	1583.02	214.481
			3.5	50.9602	1979.39	1063.64	7	11.0646	2486.63	32.6092
			48.7918	2178.5	1545.24	3048.73	592	1252.69	1976.72	781.744
			78.9672	2246.26	847.645	902.304	424	227.852	870.657	116.133
			35.8181	109.795	552.302	605.731	249	41.5845	596.46	60.9614
			64.2024	2094.24	3469.52	7559.42	433	1508.5	3885.3	492.552
			73.0856	15171.5	18129.4	4111.37	546	726.597	3512.32	1215.19
			39.8644	1638	3076.46	3112.01	569	624.474	2417	524.702
			56.3014	2092.99	1861.96	12565.8	833	390.828	3115.85	141.169
			71.2194	4992.26	5974.24	3153.96	483	581.48	2327.8	441.487
			156.532	8641.91	1561.6	486.843	472	741.08	96.8812	151.329
			150.108	253.672	1381.95	236.616	499	52.2392	518.859	60.4494
			51.7304	10.4211	180.453	192.397	323	7.64566	237.633	23.8584
			156.292	13685	9550.22	15009.4	767	4156.13	7882.24	3086.59
			170.043	1203.72	683.727	2796.69	706	709.276	732.171	185.513
			666.634	1319.88	1307.42	1080.87	678	509.892	515.099	206.462
			108.791	1422.35	7858.42	5099.36	557	160.229	3734.18	151.142
			90.2227	377.446	151.041	120.808	549	249.198	69.0316	77.2219
			144.332	58.2352	2237.69	4210.09	63	413.455	20644.5	2406.69
			53.2929	2459.1	490.389	122.677	614	217.653	73.7742	138.798
			563.914	1126.62	5856.63	601.084	337	63.6385	836.775	65.1695
			76.4412	3191.35	10399.9	5921.16	546	771.74	2894.83	554.676
			36.2176	1626.65	570.919	169.964	885	110.741	256.844	77.6588
			63.1781	2208.59	27616.9	575.539	210	10.4722	1531.85	25.9599
			1568.83	9.19576	454.654	3376.77	465	221.794	4467.59	19.0278
			115.96	2722.73	6506.88	3157.31	746	512.563	1627.9	349.573
			141.617	5662.76	38511.4	5763.72	499	286.831	7225.77	354.627
			52.2118	286.614	1793.42	459.425	254	10.1416	313.325	8.94282
			264.47	1182.83	6962.49	20.2386	135	0.755266	101.374	1.2593
			41.8785	8304.05	14101.4	1224.75	621	970.596	1030.94	723.966
			42.8311	219.339	195.228	1463.95	713	645.24	1514.76	1118.04
			24.4233	565.999	1218.31	1527.06	415	244.239	1212.41	118.78
			42.3629	3905.05	5428.62	563.803	470	145.529	1819.46	186.553
			41.5986	410.269	597.309	548.234	544	17.319	273.249	4.43195
			28.1965	578.849	900.151	664.105	657	174.804	207.05	43.6153
			95.8656	21434.3	9800.62	17329.9	520	3727.68	12416.1	4144.61
			20.4239	372.38	219.061	34.1521	301	10.689	7.18347	0
			81.2107	1321.42	2365.28	4917.51	661	623.428	2184.62	328.263
			165.744	19.5192	701.801	2383.31	435	49.8062	2312.49	56.5914
			236.96	1988.54	2895.63	3876.46	557	607.659	2720.81	519.471
			200.861	1900.71	744.987	1168.52	659	676.232	624.894	424.167
			80.0091	8.66313	2025.67	28431.5	14	68.807	6341.88	27.0389
			196.496	660.477	1047.04	347.52	549	172.691	480.687	186.895
			63.3712	1386.8	3040.6	3982.35	1041	554.928	3647.56	568.61
			72.6244	1151	1022.33	3035.87	578	572.818	1365.5	572.267
			63.7458	40.554	893.739	223.335	434	4.09454	182.119	0.732957
			36.3892	1572.6	2275.2	3703.56	676	175.546	1325.55	214.1
			62.2204	2919.98	7013.07	7916.65	585	904.675	5075.57	936.304
			117.182	1075.28	461.351	368.431	318	12.2792	338.786	53.5041
			152.288	102.18	147.824	20.2604	215	1.63871	18.6002	4.43195
			6.47923	1644.27	1360.87	1277.65	711	281.971	579.399	290.233
			57.4412	1431.01	4743.89	106.289	270	1.17496	121.561	6.50313
			24.7775	306.19	1310.6	350.889	600	11.0953	244.876	14.0221
			53.4517	1850.24	2570.35	3142.41	558	396.329	1156.92	201.242
			196.99	2094.63	2287.11	3151.74	530	420.831	1823.63	557.225
			560.973	6609.43	28084.8	10191.8	526	462.816	6607.29	384.322
			54.8506	976.325	1032.76	873.516	560	192.963	385.138	69.3765
			98.064	731.306	1620.94	12288.6	707	1840.83	3418.45	539.578
			100.361	1280.52	1798.02	2781.94	651	626.358	1445.47	656.289
			43.3226	752.549	12436.2	1156.87	433	27.672	607.442	31.2604
			232.633	916.665	2156.07	2222.81	698	385.617	2283.07	413.655
			98.0256	6596.51	8065.74	1277.02	623	453.102	526.172	236.063
			99.5087	11319	36564.4	17751.2	487	593.85	16351.1	999.589
			180.99	2332.14	5350.85	7388.41	224	303.319	3115.47	292.499
			322.673	317.705	632.946	356.358	644	91.562	243.225	53.9884
			148.199	49.9931	138.228	13.0696	203	2.85772	24.5387	2.22518
			417.122	1395.02	2885.23	3896.58	261	407.294	2272.45	321.632
			462.753	376.015	1363.8	7674.25	557	1479.24	4209.61	634.525
			57.0711	996.616	1922.36	9125.69	739	2485.46	2683.65	452.322
			745.609	9895.99	2728.92	6490.19	653	2511.7	2618.96	1093.68
			68.9369	921.553	4655.65	5104.8	458	774.957	6179.01	517.983
			88.4335	1829.45	3405.71	3693.56	683	279.773	2492.13	167.872
			84.9465	539.442	621.386	1482.86	819	140.422	1574.38	101.328
			105.268	3983.64	16911.2	12442.2	531	546.656	8393.76	638.798
			97.2188	2577.82	1378.79	2186.24	819	790.068	2584.76	621.546
			158.313	2470.29	12285.8	3301.3	583	331.017	3410.12	326.049
			794.003	2145.24	68038	5353.49	387	84.8447	8141.95	117.571
			93.1834	1009.16	5947.72	1870.62	570	89.5624	2084.71	31.0682
			243.189	5612.91	3715.43	11463.9	465	1365.73	4814.8	1063.73
			122.36	3246.28	875.965	1212.13	499	723.41	551.986	288.682
			136.315	898.577	6565.58	1709.48	377	47.8439	1642.3	102.045
			27.0804	992.643	11564.8	719.553	651	41.0153	490.39	13.8445
			42.2119	3242.42	3598.08	6545.4	885	963.298	2948.09	403.379
			195.759	15754	12835.5	18206.2	665	2336	10060.5	2811.19
			479.729	112.938	1419.12	682.982	85	1.76244	195.474	2.93183
			196.305	1999.31	7742.97	5760.19	851	408.825	5479.59	542.199
			91.5628	2599.26	7758.19	4846.74	224	194.635	2343.73	97.6536
			120.082	5506	3422.45	1592.64	728	646.25	1221.43	390.825
			1.7274	40.0547	200.391	188.388	10	22.743	162.11	8.20197
			5.04256	0.596951	126.555	14.9246	6	3.40114	63.3009	5.76228
			239.441	4114.24	8158.4	2730.07	579	421.268	1851.6	421.225
			100.881	2665.3	4518.81	990.813	488	341.52	699.769	271.742
			279.592	2096.94	5386.49	583.885	466	72.1378	1771.52	285.298
			158.593	284.289	203.126	128.636	643	75.7277	86.5239	26.6166
			38.9156	49.765	492.307	128.687	431	13.0296	107.02	7.28871
			106.205	3259.15	2261.21	3201.13	799	562.118	1539.19	450.201
			324.219	2008.93	5040.3	2349.52	739	153.726	2715.09	275.645
			42.0018	92.8674	2069.72	135.891	205	3.9045	94.897	9.16784
			92.312	3196.68	1480.81	1939.9	726	1598.5	3285.37	3479.69
			204.792	1568.23	9768	11563.4	259	695.69	6406.25	456.296
			139.68	452.582	413.215	1026.76	816	585.513	994.43	202.813
			68.2296	657.847	1509.39	362.098	436	54.2527	477.583	75.7151
			243.623	2365.93	2999.59	3119.33	640	520.741	2031.02	411.131
			81.8264	1	2543.49	1335.81	79	0.525613	1754.9	1.51853
			96.1723	1734.61	1609.59	3626.07	767	478.15	985.459	227.684
			39.1558	3342.97	933.248	1135.6	680	558.579	624.881	500.204
			3.27452	1.1939	153.106	1016.9	8	355.321	5716.63	1782.82
			62.7951	2020.67	751.724	2127.56	824	342.022	823.472	231.373
			129.459	3678.29	6948.56	7565.68	498	593.891	2807.32	416.294
			49.0172	937.227	768.956	1388.2	834	202.748	964.542	152.743
			19.2021	926.402	4183.26	979.248	550	54.6817	201.746	7.46901
			51.2255	2414.41	4514.02	2494.12	908	392.905	2123.6	456.877
			87.0802	4714.25	15515.8	9417.47	643	340.634	5861.65	352.979
			182.287	2322.74	4374.03	963.732	367	149.843	407.894	130.108
			47.5086	762.058	1176.13	1266.48	689	207.969	992.402	199.294
			55.0268	85.6587	2517.09	6347.43	821	338.377	11773.6	1799.52
			125.033	439.36	229.744	5243.67	313	1379.23	2168.45	1259.01
			217.447	1024.03	25363.9	15571.9	401	119.672	22502.1	107.938
			415.596	2100.64	8008.74	30095.3	299	469.978	11980.6	426.773
			122.549	405.132	1106.25	2679.27	625	383.572	1380.44	123.612
			165.361	1388.83	2437.29	3030.54	726	594.329	1434.23	244.124
			99.0003	536.903	2373.89	2332.74	825	275.085	1478.66	224.765
			74.3622	3109.98	5654.34	2479.53	790	528.219	5054.61	1131.8
			1529.51	15.1324	1190.69	3766	197	39.8635	1468.8	35.1988
			152.443	476.495	967.629	616.954	812	60.2428	535.487	52.0712
			156.444	96.5166	141.187	261.855	328	16.5193	89.3293	17.4303
			103.549	255.443	475.972	677.893	788	164.61	296.038	78.8258
			45.1572	1098.4	859.715	207.641	447	183.086	183.023	101.941
			88.3009	3560.52	6947.66	4235.9	902	249.128	1666.82	403.688
			117.681	4522.94	3463.04	70.0394	517	59.7256	92.8888	54.1477
			136.741	2787.58	4740.82	9032.59	818	1681.76	5180.15	1837.95
			15.4278	1.87135	33.3434	408.957	71	359.292	1002.74	1740.06
			282.839	460.495	1348.03	486.599	420	95.8555	697.663	219.747
			136.848	7338.41	10037.6	9549.45	876	773.513	5472.2	677.445
			80.9936	967.118	2124.4	2653.63	839	275.068	1191.78	239.537
			85.0237	856.406	738.376	2230.97	681	311.809	733.655	128.896
			43.8231	575.314	1908.35	2295.77	559	297	1747.71	289.282
			82.4336	3644.25	8181.77	8404.75	599	1531.83	6210.88	1393.81
			78.5267	2152.95	1036.94	758.788	637	282.487	438.1	127.964
			28.3287	2971.96	426.952	441.701	655	481.024	511.4	522.806
			116.421	1543.38	1361.9	2008.64	831	298.592	995.6	412.361
			118.02	1446.89	927.703	1328.18	638	464.307	592.1	245.21
			274.301	986.021	2960.01	3467.15	779	305.871	2835.16	245.581
			187.596	2181.63	7935.36	10787.6	780	2004.15	7280.46	1688.04
			5.30115	111.181	1124.49	113.396	74	4.45237	95.4311	1.51853
			144.6	4564.92	12951.7	14247.5	442	650.948	5729.89	432.806
			33.0057	874.889	14028	18874.6	701	284.444	15683.6	76.0639
			53.482	1165.57	8408.13	227.352	303	13.1666	228.514	21.1898
			94.3353	2038.03	3546.18	2028.92	456	505.309	1248.38	398.377
			112.187	219.935	109.587	27.6012	129	4.20046	68.9278	8.72831
			23.3924	90.8992	968.911	132.106	93	1.57684	244.677	4.19113
			81.1018	39.1028	91.7864	178.312	110	301.633	44.2614	37.7214
			54.7232	83.319	64.4471	60.8346	410	14.2797	125.981	25.9678
			48.7865	16.1805	64.0907	146.284	405	67.8835	803.433	349.018
			127.032	3626.82	6089.78	6981.72	701	613.462	3888.5	631.656
			73.2216	2499.22	3387.04	5400.27	699	989.757	1881.99	427.808
			112.994	3542.51	23184.7	10054.7	629	552.325	8244.05	551.155
			12.1196	688.13	661.115	510.639	685	43.7319	211.761	30.0879
			44.6426	374.399	1312.2	1265.91	615	66.7923	490.364	41.1191
			42.6398	5965.61	995.724	1362.81	905	1323.84	761.2	759.541
			97.7782	2681.03	3550.6	4767.39	569	602.226	4196.72	366.446
			39.675	3331.47	10188.4	200.437	555	57.3756	367.374	104.956
			242.678	5085.3	17118.8	8627.47	571	661.73	5685.39	461.448
			250.833	2402.52	7356.04	11423.3	460	386.614	5745.01	267.92
			436.046	129.408	384.958	7141.38	564	1533.55	2557.39	458.522
			259.651	7.54973	68.2712	71.8366	105	98.5352	365.526	589.139
			80.0628	32.2967	488.986	360.527	49	22.2045	253.147	8.80724
			55.4282	3481.99	322.992	391.158	803	777.569	717.611	699.238
			30.2226	6004.59	1892.08	1759.58	849	1015.76	1233.37	932.21
			43.0512	1328.95	1472.9	1544.27	887	609.299	1387.46	960.175
			8.50342	99.9844	1218.07	663.054	18	29.8229	1143.41	34.858
			47.1386	15.6479	191.996	69.3812	38	3.38333	71.3108	8.65728
			61.5224	592.122	1056.61	967.169	476	211.282	3566.28	526.736
			140.073	293.706	7430.73	255.125	217	2.39397	311.331	13.6708
			242.894	522.328	1654.56	287.725	292	41.8863	701.174	106.485
			119.5	4588.69	3504.58	1215.3	467	647.851	1082.85	753.729
			34.8541	716.916	512.202	75.8964	465	23.0518	155.628	108.056
			51.4944	35.0056	1078	544.529	336	2.87553	586.654	3.25946
			74.5804	709.543	435.836	303.626	407	67.5791	144.118	53.633
			61.5551	1844.36	1235.89	1114.22	826	402.749	552.884	220.329
			122.031	584.399	158.72	12.6593	510	23.1533	41.1151	44.7416
			93.916	1829.29	790.231	5804.39	587	1650.46	1759.29	846.454
			16.4953	520.608	1346.99	240.878	67	4.43012	242.06	7.39798
			50.5901	10.7927	358.145	574.053	134	13.8516	688.199	18.8331
			57.9206	2129.85	2961.7	2970.48	861	768.725	1768.67	726.266
			53.2983	3928.15	3981.74	6313.85	626	1033.59	3865.45	1107.6
			78.276	998.973	1363.88	1270.68	620	382.932	524.494	243.282
			138.606	207.897	1741.18	232.171	240	10.7286	937.36	61.4074
			29.1825	1448.76	1020.21	296.589	469	278.523	259.768	347.864
			103.366	3612.42	25980.7	377.625	369	81.8766	450.804	48.6577
			216.862	6588.65	3584.46	11282.5	809	4950.23	6766.9	3426.18
			376.11	289.755	319.255	229.699	600	44.2535	179.334	73.7412
			182.572	331.291	7402	362.658	77	44.9251	565.06	60.3889
			411.687	2165.34	362.385	664.123	648	472.435	292.491	378.058
			9.59689	287.289	748.767	7133.35	549	418.407	3151.89	315.134
			67.1272	1814.57	2635.66	2537.21	704	465.622	1424.08	356.209
			96.994	3248.02	1482.84	1269.85	460	208.862	693.75	277.506
			193.847	3732.97	4875.29	727.116	554	329.4	965.397	279.747
			104.644	8869.52	17156.5	10393	559	1688.33	5067.46	912.031
			56.9977	532.801	1083.39	359.37	664	137.062	292.434	85.8132
			69.6753	491.663	646.895	168.74	221	35.3617	301.997	79.6628
			161.921	1182.37	3313.52	1175.25	558	203.178	2009.99	306.064
			523.794	315.754	7156.69	18066.1	409	837.34	7527.16	143.593
			37.4816	297.013	239.737	5.20764	303	11.0864	5.70967	5.19121
			5.42174	0	31.9903	229.18	163	35.8655	349.212	36.9253
			113.328	299.584	501.743	4504.98	679	798.618	1513.93	250.746
			167.215	6.06525	59.8821	256.347	367	7.68083	364.889	39.7255
			174.729	487.165	229.847	133.224	298	18.6173	100.899	14.1419
			60.0198	906.622	875.428	181.086	526	83.9079	374.614	151.72
			16.8044	37.9894	1379.19	2227.27	327	112.904	433.222	17.6632
			178.821	380.489	288.343	157.848	430	106.156	115.086	103.333
			314.542	207.259	196.753	898.111	504	1261.8	180.41	140.902
			106.163	2184.16	7837.9	13449.9	717	1089.75	6431.35	603.767
			18.4109	93.6304	100.227	152.672	504	30.7505	95.2339	10.9535
			130.288	637.615	963.783	25.3492	720	14.7568	33.9448	51.4554
			351.259	2126.47	1515.03	503.984	737	371.253	697.6	454.108
			21.3044	327.049	677.706	17.4201	65	5.12352	29.5865	3.7253
			133.52	25.9375	213.571	394.679	270	199.811	296.688	132.56
			83.6452	8880.1	18965.9	28787.5	551	2773.2	12020.1	1531.66
			67.9046	76.7715	1436.55	1389.3	357	80.7779	1677.52	70.0384
			101.633	2844.89	5037.97	6280.04	651	916.113	3630.29	652.111
			209.376	564.92	8963.6	1927.6	605	73.3653	2353.95	57.8137
			52.8797	13722.8	32854.3	12738	289	1559.64	6757.54	1922.5
			324.57	4016.58	4701.64	15475.7	130	524.436	5443	702.368
			9.29657	226.396	2109.84	2677.44	426	437.338	1353.31	140.641
			15.9505	754.746	1419.83	2443.45	668	584.024	819.243	312.583
			232.549	1107.27	1439.33	512.692	815	154.089	273.459	101.924
			174.193	666.226	879.626	1278.59	821	170.837	3249.13	708.975
			458.917	1298.5	1064.85	1070.91	647	350.053	546.09	206.106
			300.621	656.661	359.325	854.432	390	123.232	168.495	28.3023
			117.056	2396.25	1130.03	779.255	719	507.442	378.52	366.475
			90.9774	742.835	390.161	214.324	712	135.208	95.6877	45.5523
			75.9632	9232.59	14286.4	7922.35	719	1442.01	3801.08	938.26
			567.81	1028.22	1111.84	2990.1	542	460.04	891.951	247.163
			82.6465	7.58264	32.9089	26.9434	26	4.79238	41.0888	3.79633
			49.015	436.738	148.3	391.385	482	93.1531	262.27	58.4072
			73.384	192.644	400.112	4355.47	556	467.41	2286.64	412.289
			118.718	252.891	3251.24	456.269	316	8.06091	779.324	12.7879
			200.469	2335.55	1748.67	3893.33	694	838.531	1519.52	634.387
			118.382	2348.29	1083.19	416.746	775	259.378	421.422	303.6
			32.6402	531.059	817.52	8307.5	597	105.426	1526.23	106.285
			83.4456	1722.5	3893.57	1968.89	509	210.324	1768.28	256.077
			182.144	1562	952.39	2597.59	638	404.58	385.672	78.1232
			39.1926	697.159	1266.15	371.424	435	30.159	232.58	41.8191
			79.591	23228.9	16086	8296.83	192	3170.23	7352.52	3730.32
			91.9476	1728.74	634.307	1800.47	629	1425.36	565.236	437.893
			183.107	121.442	105.633	34.9246	178	6.6563	57.7532	14.3327
			52.3666	1889.61	3111.88	4019.13	862	741.937	2295.66	448.646
			172.719	804.163	3483.38	1761.2	482	468.656	3563.43	1397.4
			18.0927	87.287	608.436	348.068	2	42.6545	626.807	77.9206
			23.249	28.4735	260.803	488.404	369	123.633	1996.9	648.466
			885.771	991.272	894.649	2358.83	441	454.417	1159.22	294.278
			75.4839	2712.95	1921.74	2327.31	479	453.71	893.063	226.659
			108.429	817.38	189.326	153.555	576	146.487	108.23	113.896
			409.701	856.315	1872.94	208.462	525	34.019	144.721	59.2257
			61.1127	1260.75	6023.63	454.42	613	34.5624	166.422	9.70998
			106.772	1149.86	820.965	3365.12	734	4637.93	821.477	853.856
			152.182	3008.13	4632.07	3012.88	747	509.719	2992.11	888.044
			24.3224	219.92	204.015	59.3107	101	3.08737	39.5373	11.0482
			23.948	0	85.308	1250.6	4	354.864	7582.17	1871.78
			32.3819	4.85611	66.48	431.446	13	9.51402	2252.38	60.635
			69.3202	1052.39	2488.94	1143.71	511	77.0971	659.713	99.6275
			932.913	297.43	437.429	544.566	645	264.616	749.439	319.984
			163.325	116.86	1756.11	1160.29	291	18.5777	2232.88	41.1572
			15.0479	2181.49	604.029	939.514	700	589.487	523.227	266.907
			100.934	1331.94	3396.01	1442.92	735	232.273	2004.11	413.05
			70.344	10179.7	18897.3	16676.1	489	1283.62	21745.9	1419.09
			342.234	2153.66	1601.48	3471.64	312	366.439	1093.06	296.131
			45.4633	0.596951	380.574	9967.31	227	28.8291	10775.4	52.1831
			90.0226	2909.25	1724.86	1753.69	906	812.891	852.555	303.588
			470.726	3460.79	5914.38	2624.14	585	301.622	2242.86	344.227
			103.11	5632.68	10626.3	2895.51	771	536.68	2069	434.405
			49.8933	2438.01	1023.94	342.979	516	221.282	536.472	345.977
			39.6475	908.299	502.742	1538.33	839	518.093	612.113	425.833
			64.6461	9.53356	131.505	129.72	8	195.164	531.581	1169.03
			21.2615	1111.94	1034.4	1427.31	683	264.724	743.324	223.761
			20.1756	352.732	240.02	445.929	587	101.937	256.771	96.2232
			1351.9	5166.16	12486.7	7728.71	379	710.3	6582.67	875.909
			181.575	6784.37	20784.3	6777.1	591	679.354	6774.99	851.327
			91.3107	563.849	888.504	2698.23	812	556.764	1535.57	329.909
			60.6786	28.2634	421.443	61.581	284	2.09801	84.4986	2.2778
			141.432	366.294	5088.07	60.3269	399	7.30565	76.0587	4.22534
			67.8095	3614.94	4773.53	2454.7	537	466.733	2424.95	472.088
			548.108	1632.3	4691.49	16965.6	770	1049.91	7291.86	879.12
			80.9216	2978.03	5165.47	3997.56	153	782.485	3171.03	683.613
			22.7683	3.93568	45.6988	318.393	199	167.144	566.743	17.7869
			197.851	1546.79	1401.42	1164.81	695	471.383	933.028	426.277
			157.102	4731.58	5830.64	4117.48	855	1029.98	2731.83	685.814
			71.7521	1873.76	514.102	2648.03	705	1379.91	689.122	393.031
			11.0608	444.969	2684.89	2799.57	330	671.39	2187.64	521.96
			33.694	186.464	1029.03	200.633	298	4.13416	1025.48	7.74402
			116.537	9116.33	12072.4	5129.83	608	901.592	3104.44	1169.75
			101.255	3707.74	14950.3	5454.04	396	586.183	3229.31	358.166
			59.6948	2051.53	27523.4	1424.62	497	30.0882	3947.26	76.7771
			32.4767	417.018	1101.96	1172.66	860	164.367	890.173	103.791
			105.905	4406.16	1530.05	1126.85	664	1108.46	737.407	581.48
			77.5741	10964.8	4397.86	6851.57	294	3474.68	4242.48	4948.4
			93.6196	278.121	2069.87	789.319	688	97.909	675.492	48.5893
			149.949	12528.5	7113.94	10980.6	794	2943.05	9738.15	5204.81
			48.5347	1668.85	4065.41	9302.98	642	618.161	6287.01	653.549
			22.1398	6659.16	6757.92	160.229	601	135.772	279.355	206.557
			146.654	2625.35	23829.4	16904.4	206	249.76	17734.5	384.309
			159.536	84.5406	793.742	1215.91	167	3.10518	391.957	10.281
			177.517	1762.08	2658.69	1231.45	544	465.499	864.97	391.252
			10.7987	4669.15	711.097	633.807	842	522.372	491.13	638.3
			66.9837	0	0	52.804	5	108.338	263.297	704.688
			81.5804	16.3415	92.5462	879.176	441	140.155	286.941	51.2132
			135.955	18.5202	249.194	162.731	114	15.4329	166.267	12.5813
			507.866	224.903	226.894	3387.84	592	607.422	1235.32	171.927
			27.4929	190.27	138.46	2405.95	743	918.754	1120.49	656.458
			27.2896	4985.73	5944.8	2472.1	469	767.758	3691.98	958.35
			66.4146	61.913	463.233	1998.67	297	645.736	2750.86	519.411
			60.0302	825.734	1333.62	128.101	381	51.8636	87.8042	27.9627
			93.7712	1547.71	1085.58	2046.93	672	308.797	551.876	113.806
			162.199	1641.55	1743.4	1714.54	278	281.249	649.648	294.618
			310.809	120.13	494.756	6132.16	593	431.777	3690.02	550.532
			254.24	2372.87	18812.9	68.7056	337	8.35687	226.614	29.2588
			53.9025	655.794	571.745	968.914	733	420.443	1346.12	1111.45
			142.565	43.1857	597.965	177.291	422	1.11309	177.959	0
			8.46557	1521.68	1244.05	2518.18	563	808.181	2051.6	1004.89
			110.823	4382.61	8544.32	12466.7	682	1070.38	5427.25	682.739
			80.6639	568.456	1180.18	156.586	424	21.7091	204.292	47.1945
			79.1263	1405.7	403.006	332.027	785	213.207	391.601	299.737
			142.466	2295.84	2165.82	864.812	724	153.221	771.907	202.826
			124.939	4651.49	13207.3	4558.76	483	414.154	2746.17	472.102
			8	45.3952	5099.18	2911.89	7	76.0366	3205.04	376.469
			77.3299	2317.5	3646.46	334.371	366	149.844	1023.76	510.804
			169.441	1716.14	1813.7	1848.26	851	618.518	924.584	245.504
			76.7988	1404.55	2153	2167.17	788	577.805	2650.55	1334.98
			233.983	8130.66	10767.8	2320.36	609	886.871	1211.98	1035.47
			68.5026	1763.63	5120.81	2290.15	526	245.835	5306.71	277.791
			33.5209	100.334	1660.27	536.331	205	32.7158	458.346	20.8476
			350.967	5511.41	6966.48	4542.73	626	651.762	4362.14	1156.64
			34.8921	761.093	1960.31	429.335	469	80.0746	281.773	46.6918
			148.036	17.0028	450.189	742.75	9	74.2661	1204.8	272.699
			128.863	3017.09	4784.94	2296.04	615	434.625	1837.96	551.784
			42.3368	49.1361	101.438	107.655	160	11.1968	117.929	3.69899
			226.124	4960.76	3850.22	2027.94	640	375.347	1268.35	363.575
			47.7959	49.5587	355.574	486.875	19	295.503	2339.32	1428.55
			347.942	468.841	3374.88	864.927	345	88.6477	4592.4	446.121
			135.386	27.8117	1756.74	920.41	254	3.44076	469.074	10.9719
			22.2306	1032.72	1308.11	791.883	705	196.418	90.4493	33.0236
			371.885	1348.69	26548.1	1107.46	406	22.1862	1381.89	19.37
			54.7545	1946.48	2497.17	3032.74	578	288.989	4289.46	199.734
			62.4607	5253.08	3599.8	2373.94	622	795.605	1832.37	930.484
			58.1287	7049.53	1484.66	351.048	629	331.205	346.764	518.689
			252.512	6849.31	6192.15	3692.87	710	729.17	2893.58	1034.98
			100.1	2190.28	3023.56	3157.03	831	1263.47	1861.07	533.372
			55.773	1471.14	2733.37	733.927	388	127.649	2459.46	76.5296
			62.3005	4620.88	14318.4	9672.24	393	458.5	5754.67	438.522
			370.157	0	0	51.0149	5	75.6965	274.142	414.389
			72.5663	1403.46	492.952	4085.28	681	1622.15	887.54	365.919
			1930.9	0	4.4683	3.27741	1	8.63502	24.8283	51.0159
			64.0525	3745.01	12351.8	1963.72	504	350.501	2590.49	378.34
			459.961	3089.75	8567.26	3887.42	529	249.521	2442.29	289.89
			104.189	3224.54	2855.76	5419.99	666	1743.13	1820.77	789.542
			48.2118	2890.2	1581.53	1139.69	776	806.013	731.61	603.302
			811.544	716.615	6756.06	5056.1	853	365.653	2656.76	243.144
			64.5801	354.812	1571.1	157.721	338	70.6349	654.566	180.901
			102.755	9170.49	1418.77	3495.34	575	2476.05	3297.72	3659.8
			37.2668	1150.31	1897.98	1209.51	911	222.542	559.516	114.409
			36.8407	3324.95	6716.67	1075.59	654	319.612	1670.71	460.673
			7.68062	12.3406	511.759	2843.08	150	169.324	2997.28	235.528
			129.817	450.622	4805.6	10046.9	643	1153.95	5110.99	279.048
			45.2972	486.309	1117.55	1576.78	970	60.9491	841.412	46.1561
			114.057	2479.16	18831.2	19222.1	604	1247.14	13066.5	975.996
			24.1339	1383.55	5344.19	8493.08	657	1259.83	4127.56	507.446
			105.554	422.203	134.395	914.335	474	797.079	422.115	746.724
			42.7257	1.1939	38.7501	450.675	4	347.999	2209.75	1717.14
			24.5974	15.8418	72.4319	8.52466	15	0.587479	13.9879	1.51853
			60.7616	4333.95	6523.52	5727.45	887	980.911	3892.7	588.544
			53.5253	17.7446	139.197	96.7007	121	6.25442	111.548	3.66479
			1.34339	0	49.4757	609.059	6	271.311	3740.97	1527.92
			111.535	130.812	1278.1	1246.68	19	135.842	813.546	39.0649
			131.153	1225.21	1525.45	11209.4	753	1409.26	5442.3	797.745
			112.71	89.2588	308.665	23.2552	301	5.49916	60.7443	34.7119
			199.048	10.2592	8.25916	1.80649	57	4.95573	9.77312	3.73319
			81.379	4324.98	12853	3138.89	713	693.843	4381.79	591.749
			51.6307	2441.54	7435.25	5628.25	638	951.031	4376.58	673.868
			70.8373	967.946	2705.13	103.976	372	13.1626	275.788	84.1065
			39.6902	62.3309	615.328	237.478	334	2.85328	78.4589	1.00008
			103.223	810.857	825.076	339.07	424	48.3957	349.846	70.3765
			37.1044	2645.42	14562.5	1464.1	396	110.502	2189.15	88.3636
			146.426	5983.65	26093.6	20186.6	541	1810.7	13423.5	2501.16
			62.206	1119.49	3379.53	1858.42	855	282.202	3277.85	701.226
			110.136	23.5363	2156.75	2376.89	241	0	7027.38	8.03745
			106.802	2540.6	851.945	2930.87	705	1548	921.438	726.592
			192.218	2991.68	2490.9	2486.91	332	393.484	1026.41	353.37
			77.0201	1124.14	424.377	425.339	591	307.377	376.133	324.14
			76.158	4092.61	19014.6	9868.14	543	765.872	8161.36	437.829
			84.4826	1998.83	6065.9	9627.69	787	2190.9	3650.97	619.005
			24.3789	364.187	411.674	283.746	598	54.7966	108.036	22.8466
			2.99812	9.61498	84.7734	57.0935	3	0.755266	23.0386	1.00008
			141.557	389.517	2561.58	4858.42	419	833.077	4766.14	780.422
			36.8179	53.5254	839.413	140.525	52	2.81366	349.087	3.51869
			110.701	5637.91	7174.88	5049.16	323	406.175	2721.33	449.751
			29.0358	413.155	57.0885	8.42318	305	6.00695	6.39001	21.1109
			76.3512	367.066	673.424	1792.43	691	193.193	1298.96	84.3646
			56.8418	1966.16	16370.5	1674.1	485	182.711	2738.5	99.1038
			75.5751	350.844	3912.52	1043.01	462	69.3714	4483.75	152.893
			55.4207	1565.76	12550.2	3930.1	274	62.4739	2657.19	69.3607
			27.8486	122.309	373.715	154.305	125	30.1145	205.187	36.1541
			127.511	2202.48	1889	5885.74	682	559.638	3709.3	322.394
			218.013	321.1	772.28	16009	257	45.773	3310.75	60.9574
			16.7281	3530.8	8418.65	1771.17	569	297.379	1815.11	312.509
			72.5304	2688.7	2896.93	2357.99	567	213.308	1202.31	195.452
			87.6965	2675.87	3104.6	3128.16	728	915.253	1674.44	715.19
			30.3834	795.2	2704.46	1863.47	573	193.77	2010.2	244.548
			65.56	3185.66	4946.8	1758.82	779	448.607	1415.38	297.902
			201.328	4759.72	6765.76	3973.28	768	879.076	2300.11	678.916
			30.0621	1633.79	1515.38	1196.73	817	351.343	717.102	264.831
			271.13	164.51	948.469	2482.06	480	1211.5	1358.76	240.828
			62.79	1092.8	508.201	83.1802	582	90.7235	147.698	62.3338
			140.631	5.00093	426.229	3340.63	293	789.563	816.572	31.0196
			68.3829	3446.44	1910.12	2393.23	810	945.854	2635.45	366.688
			36.2005	16.5836	133.455	5390.1	324	1368.2	1278.39	239.637
			181.281	2310.56	936.985	2417.55	793	407.691	978.029	208.468
			42.2625	824.394	666.435	285.565	714	118.338	303.329	129.159
			23.9025	830.045	723.093	484.929	680	95.3263	1741.79	222.603
			1158.85	113.452	146.053	33.7056	141	19.4215	92.2321	16.7947
			39.6399	2066.7	1541.05	3112.39	661	889.438	1422.76	578.387
			19.5041	317.091	276.125	1068.74	709	304.4	463.618	120.659
			281.072	495.22	285.39	92.5389	342	10.3712	116.335	19.6976
			150.438	1234.38	1505.64	277.913	188	33.0474	265.023	39.1991
			87.3688	5026.54	7976.64	14075.6	565	2067.1	4536.93	579.938
			40.9029	130.905	1097.47	638.984	299	44.951	1200.81	59.302
			54.0303	1.1939	12.8894	1042.08	130	530.833	202.354	84.0921
			231.315	5677.25	6110.8	1558.53	709	612.873	647.593	314.87
			101.903	3378.71	4928.09	10037.9	784	850.735	8724.46	904.273
			140.367	1131.02	6671.37	3454.09	768	254.11	4012.76	389.702
			2.57715	0	47.0574	1268.22	25	124.215	3064.49	663.306
			163.773	1381.2	2455.79	5482.06	333	447.167	1249.11	233.596
			116.073	647.521	403.02	245.707	220	90.6389	876.164	379.25
			117.467	7263.79	6893.16	6836.65	755	2981.76	3410.08	2417.61
			25.1545	4105.46	11735.6	16843.7	568	1426.56	4961.59	619.921
			50.2514	2314.46	1261.49	3000.31	963	967.888	1628.48	731.245
			109.422	1995.59	1231.79	310.816	694	411.88	342.813	588.996
			50.2069	78.5109	377.821	30.2783	344	11.6343	24.9151	9.20204
			81.3064	6766.88	83846.8	35478	407	8536.43	36460.1	16089.8
			15.3722	689.305	648.825	735.695	285	123.786	401.617	49.2183
			128.699	6997.24	3594.93	467.273	637	1383.09	548.045	1537.87
			31.4818	1130.38	1937.55	3457.76	868	1572.23	1724.29	430.271
			77.4073	1917.02	3881.25	5312.59	580	642.59	2364.45	278.205
			24.3536	2664.33	515.126	863.341	886	708.231	324.173	198.91
			22.6662	0	20.7284	802.968	2	243.285	5279.39	1298.02
			85.8432	5802.47	8202.25	13046.9	445	1380.98	5167.3	1205.04
			37.2641	6.77561	929.532	355.921	85	0.525613	257.535	0
			68.205	0	129.927	933.352	3	2.91958	3618.19	20.3437
			212.724	1757.99	17512	14688.1	604	364.245	14833.5	386.741
			36.9445	1253.18	1032.27	5559.69	813	1473.71	1981.93	637.854
			10.0902	1881.95	5984.97	6481.18	826	651.06	4641.44	676.308
			311.958	1429.88	2391.9	7590.17	687	1242.28	8240.24	2432.98
			66.0865	1759.6	261.811	322.007	693	523.354	121.817	271.929
			861.33	4475.15	15931.1	18203	648	1812.92	10719.6	1652.33
			303.758	759.674	1343.29	632.358	650	124.514	340.262	85.2448
			20.7832	236.667	509.514	47.8754	305	17.3587	221.393	72.1438
			38.3261	2752.76	6634.73	1021.23	536	62.4516	1752.2	41.8928
			72.3635	980.772	1916.11	171.17	726	48.6218	338.977	61.2297
			172.745	1352.05	2648.82	9594.88	833	872.978	18676.1	1173.23
			54.3908	198.034	200.305	82.3675	525	31.2636	48.9906	23.2347
			44.4584	7146.18	24557.8	7850.17	658	1247.41	5145.8	992.225
			53.8235	49.9593	46.2647	12.0936	453	10.9102	35.6804	15.9802
			172.462	589.162	976.697	6334.78	711	956.277	2919.92	722.997
			130.407	40.5864	661.874	444.796	263	58.0122	550.265	29.8404
			84.8209	128.149	33.8132	460.125	497	3.31702	38.3413	6.49524
			45.4119	1223.82	1061.05	51.6914	395	33.4627	67.1092	46.8747
			63.2739	629.074	561.915	708.659	441	251.639	2660.74	655.317
			77.047	777.743	644.567	1891.75	884	389.327	559.635	217.081
			71.9459	2354.88	2982.91	6637.27	799	424.65	2043.51	301.997
			281.679	1390.43	8875.46	5438.82	679	241.089	6204.74	318.675
			97.1166	1324.82	7764.78	4439.4	901	399.185	2457.83	213.314
			47.7139	1866.53	2610.29	1777.01	887	641.56	701.355	315.522
			97.4729	1174.68	934.064	288.925	237	33.7096	619.48	65.2499
			159.754	38.2647	94.0493	2482.3	250	1942.84	1088.78	440.228
			103.244	3434.68	7587.08	21909.3	521	744.258	6110.29	502.194
			225.912	81.8039	296.5	135.22	349	3.33928	171.461	23.7111
			109.666	4167.21	8224.09	5071.52	384	821.411	3034.31	673.792
			156.43	24.5531	541.609	2459.78	663	469.434	1016.99	456.165
			88.5257	780.57	9101.51	223.281	313	8.33906	587.301	16.4592
			60.5869	4104.56	5522.53	978.352	471	367.487	578.907	141.69
			9.97372	104.597	873.03	357.202	222	21.9614	68.2501	2.19887
			58.7891	174.82	144.023	359.2	409	31.5587	143.187	83.9328
			88.5934	84.4322	40.8455	72.5971	307	17.0493	93.5888	47.326
			62.3098	771.334	5521.78	4731.05	851	375.953	6585.46	464.53
			111.21	12.4854	19.1314	5214.47	432	1579.46	3017.05	2520.38
			52.078	0	20.9061	82.2603	8	50.653	494.554	192.479
			79.6321	245.683	600.928	1330.15	516	88.1226	335.216	68.5053
			140.225	518.392	1527	616.616	887	93.7797	370.564	54.1292
			21.1367	0	34.0861	357.44	1	205.545	2082.98	1365.05
			25.5725	172.979	420.553	49.4341	318	31.7131	110.239	31.0445
			147.336	4.80703	240.88	1301.37	632	484.27	523.184	234.47
			116.044	265.77	328.977	1124.24	656	231.166	584.612	116.643
			446.346	161.214	1209.23	4235.18	165	132.612	1470.59	15.7052
			37.9895	1380.28	2275.4	3831.97	725	513.002	1755.6	401.263
			4.56751	18.0028	15200.9	9224.16	17	0	12613.6	2.2778
			149.945	951.492	2521.3	6648.8	464	821.217	4799.33	800.173
			85.9474	356.237	674.287	586.526	606	170.484	407.612	133.505
			82.5491	584.23	3533.48	8678.48	283	1346.6	2624.68	175.353
			12.4288	976.108	414.062	274.509	451	128.474	371.735	227.818
			233.659	5514.3	4972.14	2471.67	753	720.462	1261.02	585.481
			2.00176	0	13288.4	9805.95	64	196.811	9387.58	989.09
			162.402	466.978	1374.43	3148.43	231	9.23587	637.976	18.3106
			17.8093	0	22.6168	651.9	243	178.458	4388.02	953.585
			51.2839	3478.09	4335.22	2657.8	714	630.711	1406.55	507.237
			27.2349	3524.06	10634	7154.63	589	531.094	4431.99	310.054
			105.857	1758.69	3487.35	2170.76	911	291.091	1690.41	281.517
			23.2116	481.922	727.474	10082.4	640	1587.34	5120.47	1837.26
			149.335	140.599	440.942	4991.82	534	651.157	1949.64	245.154
			103.52	3884.2	7995.94	3365.99	597	650.741	2381.35	746.646
			141.584	4730.15	1690.27	1052.36	700	552.881	685.861	507.178
			178.701	3102.86	2252.74	1484.31	809	449.731	737.603	392.277
			70.0755	380.738	439.251	60.7145	308	23.9926	96.5603	17.9383
			92.6444	5229.38	1411.45	2463.33	740	1199.85	850.212	739.728
			159.291	1430.43	4357.7	7826.56	945	835.88	3510.01	292.791
			402.834	1203.24	218.409	172.395	789	234.058	122.692	234.3
			64.7814	3183.75	9654.92	11997.7	807	619.435	6258.74	292.457
			51.2132	513.115	15842.9	47019.4	727	1319.19	27405.6	913.157
			159.812	1520.12	1951.59	3976.97	917	895.537	2550.98	696.723
			53.3826	11537.4	3049.88	1870.08	806	1227.46	1167.56	879.39
			263.397	1746.96	7460.62	1144.66	160	152.216	2473.33	275.467
			74.2293	537.787	2224.58	2474.54	370	24.9246	12152.6	29.5523
			15.2606	31.2153	5.98476	9.86297	185	63.201	73.719	319.721
			48.3766	5503.3	9150.34	1342.32	417	326.925	883.066	329.163
			27.0763	1.1939	4.06525	43.4359	9	79.0313	334.445	344.489
			100.421	1251.46	2937.45	2182.15	675	266.848	2631.94	502.046
			335.091	201.616	392.816	2332.43	397	842.488	961.05	274.386
			343.853	24.1976	36.5877	356.237	344	325.082	127.648	127.204
			131.078	1639.44	4360.7	4162.3	685	451.4	2714.9	390.074
			59.2797	1072.26	7474.52	16788.5	293	76.2404	5628.8	173.353
			185.631	2902.69	2984.53	3593	690	648.282	1594.43	452.059
			8.91285	0	618.545	193.09	8	4.5316	596.926	10.3705
			10.1793	12.6641	11.3406	768.543	438	450.993	92.0941	37.5503
			267.6	358.879	4307.03	740.461	323	27.5438	2625.46	103.955
			33.9215	15.0195	408.649	592.219	467	18.4361	255.726	6.81498
			502.794	922.344	4330.35	2187.35	364	92.4464	2910.5	99.3486
			78.0424	1203.59	2339.85	1580.24	581	223.738	2433.66	254.903
			314.679	828.711	611.614	2163.61	784	263.504	835.102	232.019
			73.5295	1170.42	1371.38	1093.9	638	252.36	670.318	140.041
			187.606	1107.82	6914.45	8640.82	568	654.139	3378.36	283.264
			74.8754	1730.18	1183.96	1721.47	751	385.383	596.943	120.142
			338.33	6379.19	811.166	672.168	718	918.744	482.698	698.913
			164.358	1248.33	1793.92	676.062	604	154.389	713.333	213.761
			24.3341	762.129	7592.2	2135.74	760	170.392	1272.47	122.602
			23.0457	0	9558.18	6774.81	2	178.782	13373.8	1036.58
			220.729	3971.35	7573.33	15476.1	431	1295.73	6357.75	856.321
			14.8192	0	20.0671	32.3714	4	18.5109	229.513	114.241
			31.009	1109.5	618.99	195.216	330	102.632	264.806	78.0483
			88.0831	2066.58	6148.36	4682.02	761	402.384	2810.58	286.134
			1091.94	2403.93	1866.68	3685.06	873	1040.21	2493.36	563.818
			62.1387	31.6339	75.9158	7.47787	19	1.57684	16.7579	6.98476
			514.541	345.781	3292.1	5656.05	193	520.638	1869.5	146.356
			46.6204	2601.08	683.598	4430.81	722	2704.78	1304.32	935.36
			11.8986	2050.06	1578.73	4781.09	674	1240.81	1207.59	382.871
			84.5346	678.294	6005.48	430.254	641	23.1444	859.459	27.968
			27.1451	2999.3	2268.68	2180.63	644	297.212	981.534	216.033
			219.196	1307.95	1837.83	806.485	511	242.008	944.714	326.673
			150.684	155.75	877.801	243.211	405	16.1392	275.37	17.5014
			614.497	501.149	1218.66	691.227	706	351.805	488.903	337.421
			76.4493	979.636	1302.18	2923.11	370	71.9202	3447.04	81.7091
			57.9206	502.438	239.688	977.61	842	383.228	407.686	167.363
			46.7961	3.80703	403.548	5314.16	176	1.34275	10938.1	6.0294
			112.109	321.022	6147.38	6158.49	310	1442.96	2382.56	154.092
			106.698	1381.1	1820.81	4919.47	792	660.717	5220.38	2467.89
			103.07	1092.69	498.113	5007.54	864	1578.26	1613.18	815.536
			317.85	1473.8	4560.22	5552.78	794	323.49	2349.17	155.023
			778.358	62.0441	1468.37	5085.04	327	52.7169	4391.91	90.0164
			64.2659	1874.64	951.564	2120.56	827	1733.67	2507.9	2606.72
			78.2246	2353.87	7704.24	7772.89	745	607.751	7292.4	370.834
			72.6319	6649.08	2462.78	2650.71	708	1826.87	3781.15	5895
			58.7456	389.31	1366.29	3958.03	769	409.518	6847.42	885.203
			98.7318	2472.71	1212.56	1639.07	580	528.97	982.647	508.462
			72.9739	1033.24	1323.82	2088.13	977	371.926	1480.53	245.186
			156.021	4995.88	622.03	764.793	774	1648.83	409.838	1192.28
			68.3289	380.847	824.91	3365.9	570	730.668	1135.51	210.356
			191.077	2080.22	3912.65	203.387	164	46.7312	866.449	144.559
			23.4765	964.566	1507.98	3264.86	653	870.274	1164.99	307.65
			104.552	689.338	11409.7	2366.2	210	19.8897	3202.79	46.4471
			94.6216	9564.24	8810	5449.33	620	2015.21	3768.93	1973.06
			42.0818	5906.98	5116.43	3757.58	803	518.269	2066.08	529.225
			111.9	3310.92	16681.3	10933	667	1082.01	4523.18	420.3
			81.5035	3358.92	5091.88	1183.76	751	156.523	595.889	116.158
			111.321	3314.63	5101.03	3182.78	823	310.402	2394.21	473.762
			81.7006	765.631	1699.91	4673.77	774	432.047	1884.58	222.477
			146.481	832.018	8191.94	3191.54	664	249.272	2050.84	214.394
			22.8361	6005.05	25999.2	784.782	277	188.298	1267.63	164.038
			319.302	4724.04	3172.52	11825.9	372	1106.48	2391.46	915.909
			140.583	1716.92	42095.8	18822.6	475	680.954	13843.1	779.877
			203.534	1269.88	3460.77	1277.12	321	47.1945	1133.37	66.6618
			5256.04	250.072	159.83	10292.4	724	1875.77	1726.32	527.277
			24.4326	3565.99	1537.34	1246.61	790	546.943	817.838	470.787
			1.98708	0	191.513	5404.06	14	600.455	528.214	54.6884
			120.576	2116.57	13864.2	10121.9	580	354.295	4108.71	285.898
			59.1091	2705.64	3313.14	3201.18	752	519.624	1634.85	508.571
			37.4873	689.688	945.308	1517.68	729	329.251	762.632	149.774
			241.455	2162.2	1095.54	1756.48	778	635.165	750.636	348.359
			200.728	2346.68	7467.19	5586.7	96	344.082	5898.3	645.753
			133.964	3527.03	10100.3	446.259	508	207.542	149.493	91.2531
			275.407	4316.9	4548.75	4167.22	828	1298.17	1646.22	695.673
			90.8376	100.437	2105.91	539.303	201	2.62806	454.996	8.51381
			124.835	2042.66	1348.06	651.263	604	396.07	413.44	298.214
			16.6832	1.93568	130.924	989.494	2	5.58282	2295.97	28.1009
			158.824	665.108	761.412	1258	859	253.899	807.007	138.811
			150.587	2427.06	4152.14	7730.65	768	991.451	3969.91	782.003
			35.0686	1	71.2846	609.484	457	211.873	2918.57	1147.72
			123.818	2251.2	244.893	2330.95	656	156.672	319.205	141.729
			122.94	1759.07	2313.44	4533.36	813	348.524	1624	185.888
			52.8516	1462.12	2093.47	9116.43	702	1931.29	2863.57	731.863
			209.183	1684.53	4548.68	4500.31	947	532.853	2817.49	257.494
			68.827	2011.6	794.567	733.868	771	257.427	506.198	266
			94.1823	1019.75	572.768	88.3254	390	62.8921	87.0725	56.1925
			88.0464	656.473	1201.95	3146.24	636	472.863	1086.07	128.435
			63.7622	77.1727	343.902	2864.96	503	570.92	589.44	127.514
			88.7561	617.053	2152.68	6310.39	651	1042.08	1242.45	288.874
			34.3044	410.728	508.001	332.173	262	117.433	286.87	78.8523
			4.51753	892.304	959.781	26.8197	301	35.331	16.9829	16.5513
			78.2195	851.169	611.026	551.31	450	313.371	1589.68	1074.65
			116.496	1180.85	440.377	655.878	348	201.557	604.02	529.319
			568.621	658.226	5134.07	5650.89	587	153.426	3230.95	285.433
			35.704	2625.92	636.849	641.833	860	540.866	338.004	256.749
			126.462	1827.11	2020.73	2572.48	629	224.426	1377.7	210.559
			80.9408	5711.67	4176.48	6626.54	468	1487.67	3102.79	915.903
			79.8592	288.434	523.07	698.014	677	159.668	371.234	60.2349
			192.365	12018.4	1962.57	4965.87	644	4865.82	2237.87	2781.29
			91.8543	1268.98	2787.21	4654.96	375	556.238	3777.95	816.387
			120.289	3062.57	8909.95	9510.21	649	268.956	4113.02	346.245
			108.476	1534.8	11640.8	10265.2	452	791.041	6425.28	398.532
			36.5882	10459.9	5512.26	7081.63	716	1750.55	1785	679.283
			87.8765	1806.87	1042.44	949.423	635	290.367	751.972	239.391
			308.26	3476.76	9717.7	13465.2	636	836.54	10624.7	1011.38
			132.835	1302.71	401.249	749.422	554	339.964	730.205	314.209
			27.8655	787.519	1998.23	3161.48	538	195.693	1538.9	64.9301
			219.27	4662.86	4369.49	2170.58	858	836.695	1851.95	691.625
			109.711	730.435	747.037	908.73	498	253.119	791.064	291.9
			58.4482	1508.99	630.316	268.432	357	94.7027	906.525	151.188
			373.113	16.1958	334.46	764.018	232	511.734	247.142	77.8454
			40.7978	82.0621	348.422	40.945	394	14.6509	156.025	27.8469
			77.273	3827.01	4739.82	5044.26	609	966.409	8973.15	716.363
			49.0784	17.9561	102.323	36.5772	10	7.95499	6.44262	0
			185.007	2933.99	516.409	1763.21	608	1428.71	612.923	522.93
			167.681	264.525	253.103	78.6086	366	28.6124	117.918	41.7624
			46.514	6165.22	757.971	8538.85	696	1826.43	1313.49	513.035
			57.4688	793.447	5432.27	1517.27	413	54.5714	894.195	37.2937
			159.755	5914.44	7025.04	6635.06	715	1678.72	4345.7	2127.92
			185.578	721.904	432.995	582.383	703	306.427	331.389	152.568
			257.902	1631.59	9810.55	2382.95	403	170.907	3858.77	146.779
			236.796	409.836	2613.5	683.375	482	56.5941	564.972	28.5127
			45.2409	281.26	992.71	230.99	274	3.33928	173.817	14.7577
			48.929	7813.67	66212.2	1324.84	452	84.169	3274.53	105.899
			748.903	636.399	1430.3	3470.2	659	555.879	3416.99	226.356
			80.5378	14382.6	17116.6	17201.7	510	3752.17	7117.15	1865.58
			22.4717	1564.61	3139.94	3946.03	831	1241.42	1749.91	459.369
			314.243	291.357	2158.12	2493.88	365	189.477	1511.09	88.0884
			89.0994	3268.72	19025.7	6337.23	713	222.993	2154.86	127.132
			139.242	1514.69	2600.45	1114.43	385	234.117	869.163	131.248
			82.3177	2079.65	2561.57	265.03	328	193.6	392.542	305.979
			41.0301	913.505	9139.6	2312.81	405	17.2567	9913.94	36.7345
			46.7289	172.432	70.2227	2.62362	493	3.4452	14.6142	1.51853
			62.811	3	13.0028	358.755	274	538.347	2258.02	3414.23
			203.922	13809.7	28237.9	4655.07	571	895.905	4425.69	630.058
			53.4469	1256.65	1031.03	694.542	666	170.484	961.49	139.593
			33.732	508.411	61.4772	12.5791	263	20.8301	15.3512	16.9908
			100.321	1571.77	1117.02	208.583	391	75.3526	239.375	58.8192
			324.595	1978.61	10138.7	4122.42	511	384.112	4687.91	119.805
			43.5553	11965.4	8265.57	1545.48	518	915.937	1142.59	1331.25
			84.6751	650.897	133.686	518.591	537	388.213	136.313	122.461
			66.6798	1558.94	494.915	246.569	465	134.372	153.569	102.346
			125.571	1142.51	2635.03	3361.88	828	330.471	3041.17	387.146
			279.841	397.653	3256.09	3773.81	315	2323.29	1815.03	394.683
			125.192	137.07	409.476	339.155	413	8.56871	1147.32	36.7226
			499.182	1577.53	4793.52	10154.5	775	669.859	6758.25	437.905
			65.5822	1960.63	1418.23	2941.75	480	315.392	1715.44	259.378
			41.0983	631.761	5502.89	35296.8	659	2696.55	15215.7	1063.58
			85.6658	218.42	409.582	1451.99	660	326.492	2772.35	85.9435
			190.528	1992.95	4635.33	114.129	255	19.178	785.042	44.2982
			3.7135	0	2.72653	39.7963	8	45.4454	228.49	190.895
			42.2105	99.275	840.778	1079.68	1	97.216	934.972	66.2815
			60.1747	49.2315	168.073	37.7076	4	12.6148	140.44	15.5775
			74.4494	1179.4	1259.47	2332.65	548	338.492	1270.73	247.535
			32.1202	28.8918	2144.3	931.339	18	4.43012	2425.95	3.49238
			44.0104	190.532	525.441	497.043	679	63.2856	379.902	31.6629
			86.7676	123.057	834.086	209.896	257	1.80649	801.465	12.1076
			59.1657	2777.69	2061.32	799.361	600	192.13	497.987	201.705
			365.529	4655.37	44483.3	2894.49	430	140.499	3298.48	96.276
			158.75	3232.95	9836.56	5440.43	977	519.223	4574.62	465.532
			19.9335	47.9766	1294.81	490.776	395	2.2658	491.685	5.31486
			95.8801	1087.73	1137.92	1021.28	950	395.734	369.339	111.173
			73.9082	1086.78	179.982	1309.9	747	807.257	357.18	237.741
			22.1514	529.64	620.111	36.0729	480	0.525613	40.7506	3.22526
			96.5123	2046.63	2785.71	3342.8	731	1114.9	1452.17	649.679
			205.745	4662.41	5945.01	18958.4	174	866.191	6871.54	521.361
			160.932	132.504	1068.63	6720.31	141	824.913	2352.77	432.788
			177.646	4046.71	8692.56	2289.29	390	211.008	3276.9	416.399
			59.2449	93.7115	353.521	69.3633	527	11.0864	124.07	7.19137
			82.8481	335.698	2379.27	546.198	341	28.9885	1170.96	94.2323
			142.56	2741.62	1340.55	540.263	447	23.3434	93.4981	24.769
			850.799	9366.66	6086.62	2908.94	435	1495.72	3017.82	1469.14
			97.4989	2135.32	2648.2	4999.05	911	1201.8	2219.63	786.422
			52.3332	1584.45	224.025	50.7207	582	99.201	36.7305	63.3535
			53.456	4704.69	3113.46	2309.36	911	1114.86	1270.39	900.752
			10.8567	1107.31	615.188	1232.41	677	349.089	534.608	153.137
			55.0718	2211.05	4145.49	6474.87	393	773.783	3534.55	476.262
			84.0561	1023.02	6130.13	296.32	304	6.48407	390.053	16.5802
			54.1858	369.527	2941.79	1164.82	635	88.8462	1640.41	142.005
			4251.16	2329.79	1200.86	347.61	496	120.525	304.708	110.868
			198.894	5810.25	8681.51	7035.48	222	1277.42	3082.98	630.664
			403.085	1029.3	1081.12	798.784	330	85.8372	328.664	48.8591
			65.089	1035.88	1627.01	2147.56	708	170.5	930.365	46.3852
			37.0726	1973.22	4055.25	5260.35	737	534.287	3585.89	450.111
			151.792	4502.76	3707.89	1388.96	724	464.238	788.534	288.212
			455.352	1476.41	742.326	355.162	690	107.026	276.906	111.926
			245.799	3592.72	12072	11928.4	170	501.222	5687.87	302.183
			58.6626	3031.5	4335.12	6469.7	914	1935.16	4031.98	1390.88
			64.2043	3013.03	2076.94	578.551	544	210.555	658.433	314.53
			117.024	2122.03	9465.11	2893.08	293	71.8326	1150.25	37.1004
			62.9107	3212.05	1374.86	1664.9	730	942.11	957.316	664.714
			97.3246	391.489	558.485	876.468	664	341.012	465.478	137.919
			167.526	2378.51	771.807	1860.7	851	1276.24	739.522	480.328
			113.717	1134.18	645.381	684.413	594	274.756	477.755	240.362
			1.5	63.0422	898.428	1469.44	31	81.6207	612.527	38.6833
			112.436	3854.45	19977.5	6334.51	729	388.15	4228.1	525.303
			202.398	6051.36	24890.4	3171.63	695	538.938	3175.88	622.076
			30.7407	12.4058	65.6401	21.9432	407	0	44.6074	0
			31.4066	5.53356	2213.63	905.1	1	123.633	4910.69	935.177
			60.4248	510.687	207.358	19.6333	393	19.8803	26.6073	20.0463
			85.449	1863.81	3339.65	3121	637	288.782	1237.47	266.384
			9.99319	126.23	732.648	360.316	691	77.3406	640.628	30.3892
			267.509	2146.64	1915.35	6197.04	754	1095.68	2480.38	1071.14
			172.251	1109.12	7797.23	24086.6	536	1321.41	9476.55	505.713
			84.6388	1897.01	1835.21	2461.89	796	615.047	1165.36	331.355
			35.7735	32.7302	50.9608	30.5916	343	1.05123	25.1507	3.01075
			116.149	6597.16	14987.2	4079.33	814	668.861	1605.78	394.64
			63.1209	7226.49	8008.58	12212.7	281	403.345	2521.84	223.516
			37.0778	306.596	1279.81	2317.79	444	627.962	1074.29	571.465
			26.9802	2215.33	8595.79	7064.38	729	747.276	2144.44	197.688
			196.908	625.958	2450.73	889.493	574	139.819	1241.07	175.039
			22.9571	2.80703	312.452	202.861	5	17.3408	360.073	9.46917
			132.236	2207.32	1434.78	157.521	286	189.813	97.6708	85.7606
			158.189	1552.06	8333.61	11957.6	547	2236.58	7591.92	720.389
			22.2084	0.935676	19.1653	114.783	4	53.3519	660.653	330.68
			128.732	24.6497	77.3685	21.378	349	1.05123	27.3995	1.75934
			126.732	47.9269	358.895	2293.16	372	558.732	227.149	32.7249
			88.0872	1417.22	1945.33	2127.26	606	669.957	1288.64	207.195
			96.9055	521.802	470.38	9347.32	603	408.65	6627.72	944.226
			97.9054	846.219	4196.75	2235.93	722	542.239	2829.54	935.555
			140.589	3123.94	2410.3	4162.41	485	987.293	2378.55	704.642
			253.359	1274.04	8024.93	9566.65	846	537.836	11257.7	810.01
			93.0724	21.6497	74.66	136.566	32	14.8365	115.212	14.0669
			137.382	458.507	2277.14	437.34	226	14.2931	1253.68	74.6361
			115.8	128.536	1966.96	811.362	269	30.0566	965.339	24.473
			46.6717	464.164	6467.14	2814.24	556	19.2929	1097.34	10.4771
			4.47242	61.319	193.056	242.716	72	32.0527	678.927	110.989
			20.7526	719.611	4285.36	2524.61	690	299.504	1738.85	188.379
			1.35742	17.5345	80.8349	3.50706	12	0	6.50313	0
			87.2232	1418.95	10040.1	2225.04	668	74.8487	3515.36	110.707
			4.93389	231.309	286.816	82.0137	564	52.6095	37.2819	45.8326
			376.747	10824.2	7827.42	5470.61	460	995.952	2347.44	753.794
			46.3423	1193.94	593.432	1181.05	573	338.317	567.261	250.248
			66.8236	973.275	902.761	1162.6	550	143.08	706.418	108.803
			106.913	611.535	353.373	95.5337	354	55.5122	316.46	96.1404
			232.397	1017.27	1141.97	1168.02	560	251.774	704.443	223.4
			140.296	1858.69	5691.14	118.546	190	28.4451	375.473	69.4265
			175.818	4573.48	1128.45	843.432	374	485.318	209.073	247.828
			40.1824	359.513	579.97	137.089	797	52.5833	51.0802	35.1725
			119.279	169.205	5026.26	4944.12	18	77.5845	2592.45	37.8635
			511.16	1640.19	8334.58	686.775	524	94.1647	465.335	79.2548
			60.2754	325.016	4278.49	377.226	328	12.2569	1208.88	51.3409
			66.8326	344.687	1186.54	291.021	610	32.1466	385.767	53.8148
			91.6713	493.504	216.296	722.682	539	265.397	308.819	145.447
			191.561	1600.27	10525.3	3633.81	365	167.141	697.472	51.6895
			143.716	2075.4	13121.7	1310.48	428	324.245	3239.3	469.13
			87.9996	977.104	1621.11	488.96	837	40.8297	241.349	37.4582
			182.318	4168.49	10702.8	5373.93	535	225.648	4752.83	179.971
			51.1642	170.353	364.918	517.416	563	111.69	1677.83	297.576
			43.6929	188.962	329.191	137.491	303	8.00349	74.7031	14.5774
			30.3018	526.413	470.11	133.384	675	85.596	138.444	40.3611
			6.02404	462.903	2127.97	435.078	696	112.018	566.592	122.129
			19.3912	493.146	447.94	208.51	602	126.047	234.925	121.313
			48.8523	645.291	635.056	1768.26	710	653.613	476.393	187.913
			154.261	1171.3	2860.41	4454.36	655	715.184	2343.33	356.62
			93.9725	2004.16	1384.9	5002.27	658	1392.58	1746.32	668.456
			172.523	6456.41	13549.5	4949.89	362	478.391	2634.14	392.21
			202.009	3440.43	9489.68	2496.93	258	386.622	2412.62	581.784
			90.2906	2280.57	9043.52	9182.69	576	318.096	6945.59	244.562
			85.9338	276.578	1025.6	872.84	425	269.087	1164.91	244.994
			77.3889	2545.83	5059.61	3515.6	757	448.688	2142.7	334.703
			68.4535	14102.9	21381.4	6379.53	419	2761.67	6428.88	2786.44
			158.58	3755.56	5561.8	6418.55	567	1208.33	4735.1	916.715
			150.197	75.3508	720.662	1307.63	411	46.9342	420.859	26.1823
			5.02211	0	11.0509	557.118	6	177.8	56.7873	10.7916
			66.4167	167.253	175.77	1663.58	481	353.222	735.301	134.349
			29.5424	5537.13	13957.5	7949.71	535	639.161	8848.65	581.683
			67.1817	1759.65	1919.64	856.891	663	208.109	882.428	210.502
			96.2357	1327.7	2039.3	191.028	555	86.8537	367.331	165.575
			109.507	1351.76	1800.3	410.723	350	74.0097	1031.4	142.874
			60.5727	1906.29	4670.6	4234.98	698	1125.58	3837.55	987.356
			696.697	531.651	422.629	549.883	808	135.13	278.965	62.9628
			47.9711	73.2041	1621.99	1428.07	486	30.6579	941.968	1.51853
			106.128	11780	5806.23	7497.9	482	2354.59	4568.75	3552.06
			112.781	2219.81	6303.63	3483.15	453	278.561	3022.73	357.27
			296.085	4928.27	1662.76	2719.36	432	1977.97	1237.68	748.448
			58.9447	3805.98	4758.46	5027.12	495	660.428	5912.04	549.327
			140.442	18.808	36.6196	12541.1	369	2570.25	3389.46	308.1
			269.587	1515.43	1670.41	1205.46	580	664.594	662.726	267.94
			18.5054	70.9005	1170.51	618.962	180	22.8578	191.285	9.352
			1.76917	25.6016	23.8431	6.52813	10	26.5237	13.9564	37.7767
			60.3047	20.5031	5.45306	4.44793	547	7.70309	6.04782	15.3209
			37.1113	16163.3	46778.8	6494.7	501	1125.97	2456.5	424.633
			2.66696	0	0	81.444	5	60.3477	532.209	324.439
			52.5782	290.418	1201.4	168.348	346	15.7773	192.658	44.3114
			50.6234	2608.76	4380.37	4667.17	986	746.566	10623.3	1072.76
			57.5412	1300.19	8178.78	11544.2	533	677.777	9365	401.593
			43.7214	15603.3	32936.8	2433.55	378	1029.08	555.184	236.324
			49.353	989.096	189.809	299.535	798	226.179	108.372	100.725
			99.4686	339.382	218.551	2319.87	723	1676.74	284.577	260.316
			8.1939	706.048	2306.32	2567.46	615	186.264	1339.64	134.579
			60.0712	3505.38	3908.71	3470.54	676	871.193	1321.46	483.124
			134.077	2617.13	7446.92	7714.29	669	780.158	3803.15	564.513
			103.987	1444.08	1045.01	1196.92	778	390.321	851.836	392.835
			62.0124	446.933	4051.34	5080.92	831	136.217	3824.12	103.554
			155.154	2703.46	18300.1	17944.4	617	555.401	11834.9	601.415
			76.6624	2539.01	5551.32	7868.77	642	567.273	4539.12	486.704
			5.4483	6.211	40.9108	39.3503	10	10.6053	28.3838	11.9799
			56.0592	3742.99	1520.86	3059.45	760	798.039	1548.45	492.614
			277.887	3422.62	7625.11	17952.3	523	1321.05	8943.46	788.164
			108.933	5583.14	2575.46	446.161	549	236.208	635.99	567.495
			10.1926	671.148	297.26	772.437	264	123.061	335.781	59.4441
			112.239	491.555	1595.78	522.879	414	12.5529	704.483	19.3936
			233.993	8822.89	2327.18	1582.03	697	573.077	1117.96	675.11
			135.33	600.49	2703.48	1898.96	791	176.126	523.319	53.4278
			70.8906	437.981	12807.9	1856.92	227	11.758	1721.14	43.8982
			231.656	7.30824	1218.12	2438.84	175	78.6971	2783.9	6.29652
			89.5815	5026.68	6865.25	3012.68	803	736.754	2715.97	607.134
			95.0853	5198.17	5667.82	11177.3	1008	2246.88	5478.4	1291.22
			176.19	4540.23	15368.2	7840.62	758	711.447	5947.79	687.199
			26.9762	58.187	783.901	91.9963	73	5.14133	88.3897	9.96131
			93.8641	4535.82	6413.58	4206.81	250	652.958	8537.83	368.925
			233.711	2369.33	10309.9	8453.47	390	1705.09	7608.84	2506.06
			221.712	3228.05	5992.14	3739.03	505	439.468	3524.75	512.016
			85.7186	293.37	531.121	97.7598	357	11.3383	342.12	26.3731
			25.5466	112.763	1629.77	1290.27	568	323.065	1539.76	105.963
			116.145	1273.33	7114.88	18003.7	462	1762.57	8414.58	736.864
			100.53	680.912	2244.38	978.675	905	108.369	2828.4	438.615
			99.2078	5892.92	3003.07	1019.76	756	598.847	1780.98	863.994
			98.8361	3309.09	3178.88	1245.44	798	475.898	805.643	299.164
			46.797	1137.8	6677.43	1492.94	338	17.5042	2106.66	48.6616
			117.978	397.741	7004.47	4871.11	301	64.761	6905.16	111.897
			33.592	1249.38	1817.87	1215.59	698	305.016	954.506	222.041
			55.2883	717.535	1058.52	825.567	540	223.221	519.157	155.699
			185.067	3207.43	10646.3	1901.87	591	204.061	1396.6	146.277
			156.514	7098.65	11175.4	5466.6	704	1060.84	4699.59	836.317
			211.856	7095.49	2945.44	2160.97	502	429.21	963.136	740.763
			50.7981	3554.17	6168.83	5109.35	745	301.508	2323.15	218.108
			112.434	528.236	1591.98	291.195	257	34.412	418.372	46.8274
			85.6351	480.109	762.243	510.385	347	55.2162	367.203	34.6356
			93.8071	9167.95	15164.9	6875.81	687	1415.13	6703.33	2098.55
			115.684	433.661	82.4319	128.055	435	93.0249	47.1261	28.8351
			93.9679	3168.17	9004.69	4908.76	621	305.914	3503.89	508.94
			137.385	1104.41	605.896	2053.03	529	1003.76	518.993	179.203
			158.768	213.791	1722.68	822.707	593	41.1573	1239.99	19.4752
			18.7036	5.11433	2.72653	119.967	7	151.292	729.203	763.839
			82.635	1422	1468.61	4603.32	688	594.778	1826.98	504.459
			102.673	16.857	45.8135	12.1376	337	2.3321	15.9118	0
			202.799	560.209	1112.44	77.641	542	26.5327	164.787	66.9342
			56.5501	5.53356	329.038	5097.9	357	232.646	1931.11	75.2677
			3	108.908	272.352	32.1862	282	12.4732	19.6976	4.24375
			46.7101	434.782	1053.02	143.766	456	17.7868	238.783	42.7231
			70.4874	2613.72	5475.72	1506.14	550	129.247	1293.3	194.936
			31.558	997.03	795.299	1572.41	613	196.456	612.928	125.664
			75.9723	1177.82	476.81	1642.93	753	719.626	1084.58	751.758
			175.869	4612.96	5034.15	264.194	538	130.157	484.905	174.645
			53.3826	6.27533	75.8191	176.481	5	362.714	889.62	2318.08
			113.593	3288.41	9172.14	4560.35	565	217.782	2615.96	115.274
			205.386	9885.48	13351.7	10217.8	637	1779.82	5421.08	2509.92
			174.428	3459.27	1241.5	777.68	681	444.005	387.592	261.535
			81.2018	4721.53	9120.27	6604.87	553	728.802	9216.84	701.718
			41.7583	670.796	273.705	681.605	587	200.223	236.337	78.789
			99.0526	7.40491	2692.78	2608.95	187	80.833	2138.47	37.3384
			7.42564	68.5758	723.964	1776.07	21	132.811	668.258	37.549
			158.756	2753.37	11799.6	6589.83	558	307.033	5135.1	266.941
			89.4314	382.449	50.3781	1261.6	304	2106.93	102.288	152.172
			103.879	2218.69	505.602	1923.19	600	756.009	824.663	512.902
			103.621	2282.89	11671.9	21814.1	430	323.896	6482.79	458.763
			53.5163	1634.77	1345.3	4425.93	899	970.688	2965.4	936.162
			882.447	7.71128	539.864	352.599	109	3.86489	326.671	3.74371
			2.99384	0	0	1.93022	11	17.3008	17.1106	79.3167
			115.639	9621.14	27533.4	4140.6	257	340.662	3306.54	595.016
			353.392	68.8308	1983.7	158.996	189	0.755266	176.396	2.00016
			190.251	504.196	2960.27	1447.13	272	54.5838	4948.05	66.6223
			23.4147	1557.47	5025.25	3039	757	408.284	2449.8	322.52
			150.053	1276.38	17560.7	9689.77	611	232.878	6074.47	246.586
			41.7747	11.5174	157.683	43.1712	10	1.28088	373.191	48.7749
			96.7371	248.749	159.783	145.086	301	41.7844	242.877	69.4647
			66.2203	956.178	2816.48	5979.13	547	1383.4	3605.24	518.434
			100.984	3044.34	3125.91	700.469	725	331.848	675.833	324.507
			59.9641	1522.18	5270.48	4893.59	878	614.472	3892.87	335.875
			104.705	1425.57	31338.3	13671.9	97	186.414	10135.8	143.638
			125.632	9527.88	4896.56	1096.94	717	613.046	573.741	449.463
			98.6682	5660.14	12072.4	3624.87	526	650.071	1939.15	724.931
			111.431	3919.4	11276.5	12953.8	785	1940	7945.25	776.863
			368.738	475.291	2415.62	69.2663	413	8.48061	95.0207	16.0144
			47.5262	1371.02	2135.2	4368.88	677	201.906	1611.95	170.342
			147.879	37.6992	604.708	145.837	272	4.68202	278.118	11.2285
			105.849	59.4287	216.257	194.423	97	15.6843	163.686	14.6788
			24.7322	2402.51	42447	13706.8	911	554.056	7440.89	310.241
			147.994	2894.58	2038.69	4678.86	620	1374.91	2285.89	696.998
			188.205	981.417	488.116	1406.62	681	290.396	1101.85	148.139
			122.205	2054.96	3488.07	527.808	637	166.69	679.055	254.757
			133.107	3631.63	7464.74	10946.2	501	1000.83	6890.68	639.511
			55.0097	235.26	2089.96	216.642	284	18.9221	674.361	71.9254
			33.7459	18.4387	195.586	431.793	34	26.303	179.634	19.7976
			60.1102	1017.25	487.5	982.766	595	468.705	391.328	213.943
			43.8799	1832.24	736.42	933.758	694	629.343	470.072	421.195
			127.915	2391.5	2670.52	1202.57	773	660.505	1247.95	416.696
			120.838	6658.79	6096.99	3213.29	518	548.907	1703.84	369.918
			85.7331	1307.72	3532.69	6310.83	620	608.222	2932.32	511.749
			211.765	8383.84	10999.6	4294.48	606	975.643	2478.7	616.139
			239.308	2458.73	13962.7	2903.04	529	327.211	2663.02	258.29
			195.292	449.806	126.911	116.681	308	10.4989	24.5007	32.4157
			79.2624	1018.56	5449.66	566.109	425	56.4442	1558.63	33.096
			17.8953	1232.71	1135.43	3549.03	809	245.511	1050.49	231.013
			780.951	3177.13	3431.75	6719.62	586	1716.51	4676.31	1226.66
			112.406	3920.12	14393.5	10663	496	462.02	8126.69	583.624
			162.794	661.184	6463.23	10965.2	718	2212.58	7010.1	1324.56
			223.683	2095.67	6922.17	2920.23	313	467.791	2340.59	400.992
			83.1983	1299.34	5207.7	541.542	296	19.4433	882.015	34.9817
			321.876	6608.68	3394.83	5295.42	667	2617.6	3266.56	2127.23
			69.8401	51.944	264.555	86.3949	87	5.66694	84.4867	6.97686
			94.5575	223.877	205.868	78.0781	348	8.06091	27.7903	0
			94.4011	1087.2	1991.62	4940.85	670	559.036	2967.8	576.101
			141.449	975.559	1313.76	76.32	365	22.9588	226.238	92.9125
			71.7656	684.402	1780.98	4296.47	764	958.992	3380.71	516.849
			90.6409	704.103	1009.11	1079.74	591	432.455	727.638	176.727
			177.208	2462.41	38450.1	45659.8	441	1351.56	30744.3	1957.6
			95.5404	667.251	2070.57	6618.28	621	791.73	5397.2	334.089
			276.265	1114.98	4128.97	513.657	380	55.1633	910.146	96.6904
			50.9322	1667.63	5564.11	7749.3	844	399.874	7889.57	739.407
			161.367	412.938	3191.26	2471.76	525	108.273	1798.13	70.0198
			214.4	49.0223	2283	1277.64	7	908.795	6302.03	4965.87
			69.0934	1543.89	3572.45	4708.46	720	681.058	2548.01	419.126
			248.995	1764.33	1197.19	1649.15	775	481.338	1033.06	315.348
			79.7425	1578.67	1197.62	934.766	584	564.466	605.862	215.493
			52.5619	508.888	1557.42	1187.58	792	220.246	2683.39	241.252
			25.1738	571.756	127.976	1.80649	380	2.7518	14.1972	32.2143
			43.422	115.791	186.001	157.689	178	8.94879	89.0623	5.98468
			168.304	622.816	1080.07	238.597	511	104.442	406.667	112.144
			185.823	167.557	4294.58	3655.94	258	490.466	3398.71	147.505
			34.2672	84.6096	38149.5	5014.65	41	10.349	5870.31	14.7498
			14.5014	0	49.1218	470.786	96	298.593	745.79	855.403
			147.605	5747.88	18076.7	13107.8	717	895.441	8089.06	1205.24
			79.3609	273.298	394.744	117.452	592	35.3132	410.728	148.596
			164.19	3427.47	6916.93	8478.13	525	452.166	7126.44	428.645
			54.7628	44.4748	355.794	102.04	577	5.41948	184.878	15.6841
			654.753	2145.3	1796.13	11009.5	523	826.148	2168.21	331.548
			39.1662	438.909	1253	156.709	466	16.8108	407.802	53.0357
			136.651	913.817	3400.4	3754.82	920	504.298	3548.59	666.759
			391.963	153.669	944.392	2015.51	258	444.625	4761.75	1921.28
			172.044	1515.95	3971.49	1465.07	520	277.347	2189.96	271.875
			68.5448	1289.87	7657.69	29013.2	634	728.309	21258.3	1903.33
			136.916	627.998	230.906	15930.7	295	1102.17	4453.81	581.778
			96.4442	4045.65	2994.98	2090.2	635	491.792	1512.22	338.52
			76.137	1828.51	8290.44	9750.12	783	1025.23	3297.63	333.319
			299.578	374.934	313.606	144.535	659	20.3045	148.415	74.9492
			82.4248	1792.38	1016.5	1843.38	971	913.323	861.546	356.11
			40.7654	10.2601	120.245	135.577	380	37.3445	64.7195	15.9039
			249.788	647.322	181.963	427.021	782	445.772	1881.89	2028.1
			122.508	628.828	3767.95	3933.97	675	327.624	1991.29	197.823
			8.87851	804.568	744.767	375.935	444	185.693	363.482	116.781
			38.9562	93.7122	599.39	417.76	481	16.8593	899.442	35.3619
			4957.98	6945.14	18774.1	19129.4	410	1042.07	6977.29	1182.06
			124.974	335.975	427.052	1808.79	600	486.044	505.08	143.627
			55.534	5505.91	20192.9	2318.27	360	179.439	754.023	96.3351
			39.5198	692.771	249.126	205.991	620	97.1679	120.716	82.2445
			38.0934	705.159	1193.5	91.4708	370	16.3559	73.982	42.202
			404.238	1909.14	2655.86	127.936	577	64.1953	453.602	116.916
			401.653	1629.57	3109.51	1184.08	542	196.406	1438.81	211.798
			81.2007	133.635	329.438	77.9409	181	6.58999	271.494	51.0106
			35.6359	211.261	247.223	196.745	712	78.2596	153.662	60.8746
			106.619	1401.68	2179.87	1658.78	507	187.593	600.297	56.4821
			38.0352	3343.78	4515.5	11236.7	694	1816.3	4469.95	977.842
			144.92	518.208	910.424	3040.52	668	454.968	1067.79	160.191
			81.2764	474.226	333.083	53.8735	317	18.0783	60.0297	27.7377
			89.7826	1646.31	3261.88	5580.69	722	1155.38	1377.36	247.784
			125.44	2164.31	7545.76	7210.91	540	690.478	2137.26	288.201
			76.5803	3031.34	4600.24	14756.9	744	1216.74	7444.57	850.628
			79.9276	199.407	286.561	14.3772	422	11.7843	53.4463	14.6788
			88.2516	8732.78	24847.5	17562.6	602	1335.21	9476.03	1415.51
			121.374	32.5068	342.436	305.841	77	59.0361	1142.38	337.977
			27.4358	1330.39	405.275	1298.32	827	903.932	1061.84	2115.42
			115.627	785.831	1756.56	1353.18	322	54.2398	2118.88	49.9407
			44.0699	1947.72	1320.64	999.767	820	919.449	613.742	289.298
			183.797	2475.69	7113.6	6346.6	385	1109.56	4146.51	525.909
			67.283	4950.35	1009.48	1105.52	678	651.583	605.734	481.114
			7.349	975.629	3676.24	1453.04	18	234.734	1400.37	203.418
			4.80046	1.93568	14.0662	74.4819	13	94.8745	468.646	514.558
			35.5133	38.7955	2004.11	2469.77	589	393.173	12758.3	2429.09
			139.265	1102.86	1351.8	7802.76	685	801.142	3016.7	489.171
			179.097	510.046	1533.09	2170.28	758	221.1	1786.07	223.498
			104.118	71.4754	2539.06	34.1347	22	2.09801	98.7472	1.51853
			47.1299	2138.69	1663.47	3272.36	671	1064.54	1828.99	625.265
			175.646	522.877	254.53	277.359	711	350.367	383.068	353.716
			21.2614	163.781	2692.34	377.093	295	14.8672	761.408	24.6743
			18.3977	541.157	293.856	470.612	519	74.2087	563.29	143.576
			17.1289	0	34.7302	182.6	12	128.284	1176.45	599.478
			46.7169	0	207.386	278.573	3	8.43655	202.872	8.73621
			85.6411	1112.2	6588.24	3156.33	546	395.297	2633.39	260.318
			161.276	2036.81	5655.12	4185.57	564	515.674	2384.88	252.889
			87.7179	817.885	6743.11	335.32	283	26.1971	784.719	79.1206
			54.0292	1249	724.379	364.351	639	126.288	296.036	82.9908
			43.4059	2992.81	1914.12	602.943	697	295.274	252.574	187.971
			111.919	144.844	400.322	165.569	351	22.9633	187.312	33.1092
			72.162	837.933	811.855	2078.32	711	222.716	901.911	110.585
			131.794	8340.07	7348.81	3103.37	293	922.032	1493.45	874.198
			341.954	1471.81	1999.13	4980.12	625	699.418	2454.1	497.645
			56.2682	573.267	1122.7	147.402	314	20.4015	354.343	38.9767
			68.6688	2942.37	1967.16	2858.06	689	1083.54	1462.85	660.873
			92.5013	1260.18	805.966	540.065	672	636.034	202.458	242.522
			101.159	15.615	112.97	43.1093	213	2.62362	92.9809	3.79633
			30.9599	0	11.5345	186.03	13	46.4263	1022.05	373.71
			59.4267	14.0028	28.7473	8.70132	4	0.525613	116.944	78.6481
			44.3269	1619.75	2295.72	11317.6	639	700.001	1661.95	273.857
			105.761	11045.5	12095.1	3132.21	727	1705.57	2939.22	1615.41
			73.1551	10702	11815.1	6892.95	418	1438.52	3108.87	1020.68
			69.1444	3910.41	6662.73	5981.46	609	1362.03	3738.13	1342.64
			39.5148	64.6553	590.341	139.279	437	6.1703	415.344	15.4907
			9.23504	43.0561	57.2824	131.222	44	67.7335	101.783	41.6072
			17.7361	1760.74	4574.58	5139.42	852	605.722	3265.8	486.3
			123.568	1459.3	1381.52	1137.38	637	321.55	525.731	138.083
			16.175	243.071	646.735	13957.5	547	348.874	3921.75	190.422
			11.9663	317.826	539.213	5453.55	586	1278.95	2103.88	605.475
			112.234	1209.55	1310.81	1289.12	690	332.68	428.952	140.137
			417.284	1517.09	1038.07	247.005	460	122.186	368.793	89.0253
			79.2331	313.811	165.155	82.3186	541	123.196	342.665	143.286
			38.8207	357.83	327.863	849.046	563	300.326	616.389	139.344
			5.71383	485.461	319.809	52.5574	201	32.5356	104.862	39.9636
			72.061	1110.34	747.89	248.57	494	112.627	245.943	122.921
			77.1633	279.933	116.698	16.5019	299	8.46723	35.8607	7.23609
			89.5968	12.1143	9.79178	6.04213	15	0.755266	14.2761	0
			148.455	822.655	3139.26	396.534	646	41.2632	163.363	9.72576
			163.37	21332	17984	11790.4	510	2066.25	9594.79	2916.33
			314.152	3932.82	2303.33	4183.28	479	1083.83	1613.73	555.067
			39.0641	700.961	628.948	843.983	816	211.828	341.288	90.8822
			154.928	450.315	120.6	17.566	435	10.4593	13.4958	24.5165
			51.403	1267.35	3566.49	3292.62	695	442.711	2119.66	248.759
			74.8232	1341.25	628.655	4123.94	637	797.835	3023.2	767.8
			91.5953	5499.67	5963.22	4543.61	737	1812.94	3274.4	1409.97
			48.7491	3911.94	17838	14525.8	642	1014.36	9937.48	658.072
			36.1226	4232.99	7589.75	6156.91	396	1027.65	1874.43	346.09
			389.657	422.548	967.999	401.073	149	19.9863	129.734	23.2452
			24.4145	1503.62	4279.83	5402.13	738	399.498	2744.04	261.992
			29.5176	334.988	599.291	381.838	567	147.056	419.452	96.3061
			48.9469	308.787	640.187	436.279	182	2.39397	88.2069	7.46112
			302.962	3032.45	3973.13	4073.96	529	813.067	1738.26	322.9
			46.5054	1622.97	4066.32	282.159	477	105.344	405.243	157.466
			65.5163	3970.25	5455.72	2042.19	502	419.517	1569.26	461.716
			161.482	55.7183	309.373	51.9206	13	0.587479	129.651	3.5371
			325.666	1897	2034.01	6076.97	712	364.621	2269.22	325.821
			43.785	2218.54	1672.46	4218.3	606	694.133	983.082	399.168
			110.602	57.4281	65.7526	48.1096	257	15.8036	28.6916	1.46591
			22.8426	1158.36	2348.7	5078.31	770	544.475	1613.09	256.394
			31.7707	738.78	308.152	2473.56	742	1013.86	1523.26	1011.04
			99.9605	268.593	150.057	1877.88	583	843.886	970.327	185.455
			41.1557	32.9413	1163.39	967.883	55	80.7199	953.117	62.5378
			107.431	1409.55	2841.11	3313.05	593	1013.36	2281.02	800.562
			27.3127	2921.55	1085.95	887.398	638	825.888	536.678	494.546
			89.4789	2.1939	103.711	77.5654	62	0	60.9153	4.00031
			132.986	201.481	1035.72	14817.8	493	1702.88	4896.51	408.261
			42.8576	3912.18	7275.98	9899.49	878	1807.7	4613.08	1249.01
			117.085	2220.12	2326.29	1731.11	594	501.734	960.331	377.132
			131.044	3944.17	9135.88	5933.31	576	968.019	3007	558.094
			44.2114	1946.2	3170.24	898.356	635	179.72	1264.92	366.172
			146.93	1358.32	5469.11	2074.61	800	72.3981	825.309	46.5997
			133.956	723.383	863.374	75.4722	648	41.0331	141.683	53.9305
			460.793	354.845	212.421	339.941	274	106.474	324.678	115.62
			151.969	2418.05	2535.24	2312.32	675	708.662	1680.91	1324.27
			27.5262	3766.07	2757.46	1577.6	595	308.544	1088.54	396.472
			51.4334	940.049	644.583	754.27	507	53.1841	176.851	51.8409
			66.2764	1303.97	1748.87	493.827	576	133.766	736.215	226.039
			208.751	2307.73	378.594	644.844	739	526.073	281.711	234.538
			107.778	5904.6	2462.83	4860.36	627	1591.73	2473.61	1330.27
			146.895	939.648	2278.14	3430.78	738	1454.94	2095.77	557.653
			134.658	1884.31	1110.93	305.646	389	57.5786	88.5202	21.8596
			250.178	802.673	1270.56	79.3416	321	22.548	144.138	45.6891
			77.781	1801.28	2995.18	272.547	151	77.4771	659.787	115.337
			55.4051	1657.97	2935.67	184.484	570	36.5237	53.4068	34.1394
			45.5831	2734.47	2437.97	3663.36	645	1098.28	1963.41	482.716
			150.392	1921.23	1186.04	2169.31	712	898.21	1023.12	903.391
			170.441	434.491	840.967	797.264	502	95.4448	659.878	101.6
			364.284	575.655	5879.2	816.539	499	121.643	308.506	20.2871
			7.25662	3015.19	5967.11	5482.25	874	523.474	2416.79	284.288
			30.4746	920.993	1423.49	1514.13	864	552.371	852.305	878.618
			500.587	1471.93	20433.6	17245.7	442	926.842	14587.7	628.419
			26.1268	1022.58	1507.52	1025.05	714	295.569	445.46	143.922
			48.851	1384.55	2278.04	4640.42	663	462.85	2991	428.861
			220.468	412.113	444.383	144.942	604	76.908	130.046	42.7125
			122.351	992.774	5249.31	7251.85	738	319.726	9723.07	346.622
			39.0737	3563.88	3522.35	2979.26	409	480.958	2448.4	514.572
			42.5275	209.208	489.964	487.7	579	330.498	1514.71	1665.56
			39.1392	48.2824	1135.05	289.316	16	9.65112	489.65	6.28863
			43.8726	27.6659	113.407	84.9511	12	5.68919	91.0176	5.79648
			73.4102	391.125	121.923	321.876	732	374.466	143.974	200.521
			55.9888	117.794	98.6953	106.188	837	129.409	45.393	51.1593
			173.504	1589.93	1905.41	1690.82	561	234.289	6029.63	220.249
			38.1128	39.5239	886.693	413.319	396	105.3	399.057	25.0388
			86.9474	348.877	5707.99	765.922	637	16.5415	1519.72	6.01099
			598.262	791.384	700.425	305.553	574	83.7494	465.388	191.219
			197.984	1579.43	2234.12	845.029	677	152.394	679.958	118.614
			115.876	1308.08	3042.14	298.496	372	25.035	124.811	7.41639
			133.778	3939.41	4190.1	4700.54	547	723.888	2131.8	439.845
			40.2439	208.835	738.653	128.591	329	13.0607	125.519	1.233
			132.986	3229.46	2419.39	1168.1	714	313.241	911.184	252
			279.827	2655.93	7159.46	4004.02	476	371.128	3229.99	317.229
			71.9209	1636.44	669.003	1298.19	1044	537.846	501.252	251.34
			36.9431	862.383	3230.47	2508.5	756	123.104	1592.25	120.228
			129.063	7935.42	5711.09	4746.07	730	1184.53	3758.98	1232.05
			285.314	3402.05	6080.89	5942.24	727	1263.53	5545.86	1324.31
			207.222	127.664	471.269	1407.69	549	22.5485	585.353	20.2424
			100.803	1285.72	1576.46	911.929	553	83.9087	509.661	136.541
			69.8487	2689.91	20557.9	12570.5	404	305.867	6766.12	332.488
			66.4612	33.6007	538.503	27.2261	265	0.755266	74.0585	1.75934
			86.9165	883.553	8929.44	12538.4	759	527.688	5928.76	1218.7
			419.983	389.746	7388.06	1055.88	359	59.5974	1781.54	64.372
			193.492	16.0357	1227.37	949.766	864	159.85	1937.43	701.62
			195.623	1227.81	1245.42	3437.22	904	861.261	4389.81	639.373
			47.4899	325.631	112.763	186.307	542	65.6454	45.7575	18.6291
			251.526	1153.69	1662.63	19107.9	761	259.771	5381.91	131.002
			103.494	1946.99	1804.22	2634.52	811	1233.4	1766.62	606.209
			4.08601	23.2119	765.488	1322.48	3	45.0524	1398.13	79.2234
			201.786	14586.7	15516.3	516.255	574	156.223	418.692	145.213
			63.0237	7978.61	4703.18	7518.46	569	1512.88	3229.77	1459.78
			174.421	3180.43	25184.3	9986.54	449	64.0943	3339.09	34.837
			71.2835	479.977	1540.22	89.3327	368	17.3849	110.124	44.8048
			59.0009	4555.91	1472.97	3300.31	916	693.837	1320.61	536.068
			420.054	5321.33	4523.51	2614.18	337	536.975	3216.07	902.562
			162.538	1113.87	2197.76	97.6544	461	35.8833	73.4504	41.0479
			15.2401	43.2147	132.375	6719.02	120	1123.9	337.462	46.0681
			202.976	1864.69	2410.53	1675.72	679	196.125	742.575	189.656
			243.603	10587	11746.8	1368.91	435	842.094	2926.54	1719.23
			19.7939	911.956	2553.12	246.686	634	23.0963	176.993	51.0106
			77.0556	3512.95	37428.1	11445	503	317.348	4519.43	268.377
			123.267	376.61	350.672	1605.68	822	413.074	574.802	134.121
			92.9807	572.078	1313.64	410.387	466	43.9041	276.058	16.6144
			136.498	897.295	881.129	27.5705	334	3.38333	44.21	8.31509
			1247.44	3389.81	40405.1	2228.16	556	69.2708	2134.92	102.516
			107.77	7036.48	7375.87	3184.25	678	897.113	1538	687.289
			91.3653	1230.89	303.06	42.0006	371	22.641	76.6336	45.1627
			164.886	321.235	1346.67	1048.67	448	22.6722	642.663	23.3478
			236.391	804.935	97.5992	25.084	551	9.2225	9.29676	2.72522
			297.699	6118.04	19009.3	3486.66	306	472.651	2518.31	588.512
			72.4395	445.492	2975.35	16819.6	320	664.429	6308.58	391.84
			565.83	1785.87	2169.46	2300.45	490	469.037	1497.43	367.522
			81.1251	902.208	2521.8	7781.63	631	712.835	1914.18	122.95
			42.1345	1032.54	1271.67	2248.16	848	721.204	878.964	283.175
			43.5921	1591.75	980.651	3159.95	850	301.988	1765.65	261.31
			71.7765	69.9316	205.936	3763.67	602	621.129	805.135	146.586
			134.034	274.028	616.691	63.7716	208	8.40093	278.667	2.72522
			72.3223	1128.64	2934.34	4201.08	746	313.836	1959.55	171.154
			102.878	556.886	252.178	247.836	606	27.9986	208.922	16.5092
			101.306	4148.54	16733	594.815	339	43.5503	1166.08	80.6181
			45.5052	0	101.773	1703.29	3	76.6551	9246.15	375.006
			26.2019	2457.27	3702.03	2968.86	748	600.995	1405.55	242.756
			53.6371	81.8983	181.209	25.8219	264	0.525613	34.4106	1.00008
			98.4306	103.629	732.665	3735.78	713	752.656	964.153	98.3182
			24.5309	3.7427	139.396	2257.22	285	179.947	11964.8	902.972
			74.3059	1938.05	17165.6	1903.36	521	161.956	1442.74	90.232
			238.165	2328.02	2484.4	727.507	496	157.441	489.073	110.749
			4.38939	130.489	212.874	14998.2	576	336.633	19534.3	833.297
			245.133	62.8169	275.751	24.2535	724	0	47.7748	0
			83.9248	2881.94	4003.81	1760.77	532	580.204	2023.93	663.091
			67.2511	123.55	16988.1	4913.42	351	3.54668	3273.07	20.1252
			80.4207	0	199.32	14755.4	292	497.012	3916.62	50.3987
			382.19	5787.67	39533	14407.8	569	659.568	8112.56	1021.99
			65.7089	8991.92	9262.65	2868.43	578	1057.79	1450.44	936.652
			105.331	3277.71	4093.63	16377.8	680	2412.92	5174.03	650.968
			56.802	5510.57	19008.1	10098.7	576	450.685	5493.05	539.778
			36.6348	6071.43	14970.3	4129.54	802	860.368	2133.01	460.402
			142.218	2618.58	999.626	345.884	436	59.2227	111.094	53.0883
			313.005	147.376	309.728	6.42665	201	1.57684	25.6665	4.53718
			35.7274	30.118	355.563	309.381	322	4.91612	216.955	6.23339
			0	0	33.6202	751.458	6	113.434	85.562	7.30712
			62.5433	1361.73	2172.2	3561.78	527	1308.33	1249.94	373.014
			1303.26	4191.74	48485.9	2960.48	330	227.684	5279.43	283.294
			130.304	4499.57	4923.2	4724.11	325	159.699	615.144	29.355
			50.1183	119.811	820.594	17295.3	585	630.421	6834.41	216.896
			17.7186	5429.93	37914.6	3470.62	580	353.813	2157.64	82.1012
			25.9573	757.596	1243.96	3337.43	1079	794.931	1868.8	742.93
			184.013	6466.68	11395.9	11105.5	629	1528.77	6000.24	1573.86
			75.7079	822.492	6104.08	9096.65	612	1235.97	6207.68	754.386
			21.1479	9997.2	5156.69	547.658	684	462.293	280.23	284.625
			340.437	3471.37	7153.02	5250.68	580	1335.05	2624.76	821.401
			34.6949	11327.1	56766.1	8526.92	453	701.162	1674.23	200.224
			72.1374	4040.85	9746.24	12916.8	834	2480.77	8913.4	2046.7
			165.016	10655.5	8413.13	618.273	713	712.018	324.535	355.549
			63.8226	904.623	1103.52	10466.2	724	495.216	11379.8	483.042
			76.8677	934.852	468.661	295.071	551	83.5732	236.722	77.2915
			79.5786	2138.84	9048.82	12250.9	747	1047.56	15394.3	1375.48
			212.988	2042.29	6110.42	3341.36	489	274.756	2813.52	305.473
			107.944	52.8959	399.632	72.5847	269	8.83843	111.331	14.5473
			61.8059	1141.12	4818.26	5483.29	662	137.206	2471.87	71.7779
			305.522	3078.71	2237.14	14302.1	642	1658.84	6660.57	955.152
			51.071	2450.19	2408.66	4711.07	744	653.69	1261.69	249.846
			5.66934	129.358	1769.64	65.2118	182	1.11309	89.1754	0.759266
			65.8943	1318.05	2123.46	4497.14	742	1838.42	2395.09	753.653
			187.697	1938.22	11033	14996	340	210.108	7485.33	114.793
			126.099	7226.05	9893.47	140.751	477	76.6427	117.976	57.2584
			45.9061	1673.55	2304.95	1216.29	504	198.726	385.175	102.994
			144.823	27.5382	132.151	64.5977	283	2.10245	125.14	2.75942
			19.5343	1930.57	1564.55	2562.02	437	303.248	1464.19	240.257
			106.176	2933.69	1306.61	972.549	813	475.965	470.101	282.855
			63.7046	9.19483	432.217	21753.5	482	546.525	17017.6	421.71
			56.059	1014.05	10230	9587.1	440	215.33	4408.53	248.06
			47.6475	4138.07	1569.98	2136.02	710	1140.59	2105.84	1914.07
			224.567	1690.36	14276.7	575.782	242	7.31009	409.408	8.24406
			125.785	76.1584	976.083	7823.26	476	1186.38	3490.43	158.679
			153.343	2437.3	8481.2	9799.83	579	229.648	6714.69	406.412
			30.9353	1026.62	1526.86	3096.93	896	427.34	934.779	201.379
			324.701	3279.1	13949.7	5493.52	429	122.123	3538.5	57.1216
			155.528	707.358	6499.26	17745.2	727	1014.46	14267.6	879.833
			73.3416	1120.85	1598.03	577.19	380	215.121	161.344	62.4838
			93.4743	4627.12	4786.26	8120.32	378	1356.42	1852.71	464.664
			244.236	4590.69	19206.3	355.977	345	57.2167	559.87	76.7981
			8.94993	29.6836	98.2593	21573.8	271	2040.99	7962.44	440.295
			94.7198	173.11	3227.06	3782.97	745	696.03	3324.64	547.355
			5.5	0	252.787	15944.5	18	903.329	9332.38	109.989
			128.539	4805.64	13068	9430.87	490	755.25	4622.14	958.282
			54.3275	2645.67	3819.22	826.809	416	112.393	617.519	150.007
			51.7263	13543.4	17724.7	10740	496	1241.76	1680.35	399.122
			90.8698	2071.34	3708.53	9197.97	733	1572.68	4683.02	701.062
			617.513	60.4787	613.617	67.3004	548	0.755266	334.751	2.19887
			87.9578	1688	860.48	4891.3	605	603.652	2688.67	414.082
			35.0988	25.7632	626.387	2479.7	330	341.669	11462.2	2086.75
			104.822	1162.28	1163.47	8244.22	730	4063.96	6676.35	4468.42
			130.233	9593.47	7953.05	10588.8	282	1884.28	5720.89	997.895
			113.081	5060.85	17171.2	15854.9	691	668.873	14091.4	617.76
			11.7586	1.79085	1122.46	840.263	20	0	540.826	0
			94.684	4789.11	3189.47	9087.57	643	1809.38	3322.01	1523.32
			152.266	1201.27	1035.93	2110.16	553	169.423	578.633	123.985
			84.6526	1275.5	1881.09	4490.83	721	645.571	3790.35	743.517
			288.096	2359.54	11966.7	26323.9	662	986.361	11235	532.151
			127.812	3869.13	9147.37	7051.31	808	1347.03	5173.7	1124.09
			106.751	7765.1	8761.76	10327.8	541	1405.32	8648.85	1444.37
			11.925	94.61	338.347	544.798	229	81.1213	1732.32	182.778
			50.5169	462.869	6161.84	14107.2	569	2553.88	4742.15	375.112
			36.4039	2734.87	3402.47	3694.34	942	578.095	2664.08	694.891
			137.431	210.357	95.7094	41.4172	299	78.9972	41.2031	73.0518
			164.087	19.1653	720.668	2168.19	319	1055.46	563.307	84.8354
			103.862	352.071	2447.64	371.171	431	9.19137	1165.79	6.73605
			23.8087	1533.22	1238.83	2237.65	680	651.504	898.756	399.903
			59.3233	7328.66	6105.82	3166.91	630	1667.69	2416.51	1919.6
			120.715	3122.33	4301.87	1735	695	457.691	1676.44	468.117
			91.5654	72.7196	595.839	194.569	281	0.587479	547.631	18.3146
			39.3448	4815.88	5248.9	7978.37	287	1775.99	2877.59	824.471
			306.27	1326.31	5553.36	1985.82	510	142.118	840.821	105.021
			49.736	0.935676	143.684	687.465	9	370.037	4475.59	2102.51
			101.198	5473.38	10237.4	3279.59	669	454.167	4837.44	676.334
			11.0104	99.9517	36.282	1.93022	230	1.17496	6.95056	3.01865
			74.0294	1590.7	3202.02	322.745	460	101.704	888.927	159.387
			79.2989	1118.65	641.208	1150.9	495	266.727	1657.85	402.894
			3.04628	3.7427	443.302	7016.34	2	942.094	22979.4	5497.1
			123.807	876.091	3466.14	604.115	436	40.6801	150.084	22.9728
			98.486	1809.36	3204.04	5044.69	829	536.357	5256.94	987.033
			74.9926	4346.66	1164.77	629.684	654	566.727	385.181	310.373
			113.291	2569.11	4731.92	3247.49	783	939.561	2897.17	368.747
			31.2623	1936.56	11240.8	7361.28	809	263.35	3737.21	252.939
			209.971	6135.67	13508.3	17044.3	571	1175.17	7718.94	850.606
			62.6007	5213.46	9474.03	5775.52	597	498.391	2758.53	423.701
			450.583	1871.76	1268.79	1868.44	828	986.856	1072.53	585.805
			8.93311	16.8409	380.375	70.127	8	1.05123	2062.93	79.0668
			75.2806	497.616	7695.56	193.636	322	9.58032	367.971	10.4587
			84.1567	57.9894	61.0394	10.296	233	1.05123	6.78867	4.77799
			102.1	1305.81	12475.8	13387.3	527	709.138	18092	1059.52
			233.332	1875.27	9238.15	6548.44	310	157.644	4390.66	214.278
			130.606	1911.6	11887.6	14828.1	751	1767.51	6489.47	860.477
			59.1235	31.6669	358.168	2276.42	331	147.612	2014.16	375.815
			521.547	1710.4	4199.46	5359.35	519	457.04	2016.93	251.187
			269.342	1842.91	488.867	524.89	477	240.135	394.956	169.544
			82.1946	9036.46	12924.6	4718.9	403	1063.48	9253.7	1050.26
			4.97392	292.079	1782.6	948.384	64	178.339	1344.82	154.793
			248.75	1680.43	1024.89	502.872	684	591.729	250.184	343.384
			77.1972	168.255	2067.36	234.516	268	1.86836	770.849	2.75942
			380.263	5012.59	5752.55	438.901	727	335.438	321.687	246.243
			84.2176	0.596951	774.014	2642.32	166	89.1316	4113.32	10.0323
			188.593	4156.15	10926.1	6830.67	488	780.597	4422.41	580.055
			53.2052	403.307	93.5652	209.391	552	170.406	72.4965	75.6441
			181.543	5912	10547.7	6372.76	592	449.798	4339.19	362.915
			77.1897	1178.49	650.947	987.231	810	425.834	429.128	144.294
			78.8806	123.07	983.596	738.115	180	18.7276	434.142	3.77002
			36.4784	1301.29	1827.77	21263.4	374	2832.3	4681.71	773.341
			11.0241	823.731	3997.57	1286.92	772	102.323	368.171	33.0078
			28.0751	780.043	435.269	745.6	701	249.197	389.262	145.752
			38.4657	0	10.2753	444.258	263	332.36	70.8883	35.9554
			143.381	1503.83	11238.8	12315.7	409	799.556	7069.45	359.523
			181.29	3256.23	11182.1	9956.92	539	571.305	5161.01	588.351
			40.3652	5731.71	1978.6	3140.97	794	582.2	2335.59	355.641
			153.035	411.077	2474.02	392.507	344	5.43729	524.866	12.98
			16.0849	352.813	710.007	2214.12	567	219.32	954.84	195.27
			139.689	748.715	21345.9	2316.99	144	16.7622	1816.07	34.5369
			123.118	83.1398	1161.23	523.626	300	31.3557	757.134	50.5039
			63.7134	2500.93	2802.51	4572.46	804	1495.59	3591.9	799.652
			50.6	80.5319	2909.28	1155.23	351	10.4945	1233.96	17.9461
			77.3351	3265.61	2221.39	513.716	343	25.7111	1109.88	83.2909
			178.971	6294.12	12361.2	12372.3	573	2263.51	7988.45	2728.86
			260.257	1375.55	976.455	469.166	406	268.322	332.966	222.902
			151.741	4851.94	2336.54	319.92	584	193.139	342.789	333.455
			184.38	5617.03	21415.2	12380.9	631	1125.52	7085.64	760.786
			73.8541	4890.81	6888.69	4510.94	303	678.682	5196.15	952.76
			9	0	115.02	819.987	19	118.889	3494.62	583.008
			120.195	782.646	1024.87	27600.1	722	1473.59	15672.5	392.678
			55.4431	2207.15	19788.6	14075.4	824	408.479	16385.1	622.725
			87.8217	1768.39	9067.58	10256.8	533	531.89	8779.44	667.188
			299.913	7542.13	2969.86	204.101	454	213.355	384.141	313.344
			44.1036	979.078	2715.36	2939.22	784	1337.14	1279.98	220.488
			134.284	23.8107	1409.83	4500.31	442	507.291	11413.8	2756.06
			0.206815	0	18.4549	723.337	116	184.571	1123.44	364.168
			28.283	47.9422	70.2532	2045.75	417	421.163	446.567	138.677
			125.529	31.5525	377.194	108.423	621	19.2537	109.068	2.19887
			60.1501	1895.87	311.584	562.203	603	375.159	596.46	514.408
			23.7862	1564.93	17171.2	10996.3	493	242.102	7802.22	161.031
			198.897	2031.8	1242.11	1561.7	765	622.918	853.308	430.167
			299.435	2702.31	1853.15	2195.98	731	1006.3	568.293	285.512
			131.77	243.35	4108.23	8545.8	479	19.514	2134.35	25.3783
			206.586	542.337	858.879	407.439	786	77.8489	257.484	36.1857
			34.8318	1156.51	1184.05	497.288	743	126.243	276.631	57.7651
			24.7777	897.086	2825.73	2610.34	442	88.6384	5396.28	114.862
			189.775	1033.64	813.829	416.402	438	169.554	375.315	143.469
			20.8892	135.039	1061.25	2333.3	32	736.134	2417.87	2386.89
			178.965	2108.01	3986.61	6805.49	489	1036.76	3445.94	465.655
			73.6982	1702.14	2083.07	2110.51	706	521.587	915.993	293.248
			95.5654	665.438	3675.41	22.504	207	0	52.0672	6.49261
			98.6464	1906.53	5242.83	12187.9	555	1594.18	5423.15	629.897
			468.064	6246.77	2154.94	2828.9	253	249.379	1570.84	491.659
			43.0155	7881.56	18841.2	12403.6	660	517.14	3696.79	358.501
			58.1855	173.483	323.649	683.221	296	11.6739	1051.32	12.2128
			48.7483	765.533	251.046	118.22	402	49.2578	55.1491	36.2594
			61.9201	4045.26	14322.6	8938.01	635	645.031	6509.88	673.024
			115.135	299.237	933.557	71.6648	440	13.4012	66.8643	20.0068
			35.8885	6729.29	8489.18	7492.03	670	1566.87	3445.26	834.078
			7.07988	0.935676	93.5179	1527.98	43	40.998	406.671	13.2234
			16.1781	6337.09	5746.96	2604.35	707	1377.63	1662.57	996.713
			74.5387	387.515	796.904	1294.82	482	208.738	932.008	165.643
			119.981	658.866	2384.43	4102.62	625	141.916	1679.59	57.694
			34.5783	3625.33	5877.44	5762.14	367	932.8	2971.66	585.361
			70.1168	6060.38	2450.49	1788.54	533	882.834	1011.2	674.305
			971.409	1187.59	415.543	1483.07	873	736.693	2438.47	1325.17
			11.0118	0	5.67838	67.057	6	69.9281	339.929	490.592
			68.3068	2858.57	24024.3	14277.7	582	352.647	8571.56	336.43
			206.478	8000.2	13462.2	5706.06	524	672.051	3702.25	545.565
			220.257	1476.09	2044.33	5622.9	777	397.991	2063.02	320.16
			259.268	3877.49	8200.79	2568.69	846	394.031	2615.54	229.302
			42.7874	994.784	2115.05	1285.02	570	221.943	395.916	59.8219
			221.052	1528.68	3678.84	6748.67	979	346.789	4158.06	355.9
			99.4412	5677.57	4751.04	654.953	252	76.3329	548.264	61.8469
			264.907	2772.55	2811.47	8181.8	896	652.757	2981.31	529.586
			141.529	221.052	108.001	1049.76	659	475.728	553.809	274.144
			6.09852	1.53263	33.0708	194.071	4	164.113	835.276	794.124
			247.326	2038.04	475.175	797.631	446	285.001	363.275	188.782
			216.86	2329.84	1436.58	3064.15	502	335.486	929.806	255.213
			117.915	3321.35	1870.93	4140.78	677	657.945	1796.98	517.934
			265.928	3061.62	9231.09	10553.2	603	1788.64	5597.3	758.202
			2739.41	96.3861	62.3495	6786.72	425	1085.25	1893.08	357.842
			225.664	6733.84	6467.92	15813.3	660	2083.84	11777.7	2103.13
			56.1579	1597.72	3471.22	67.1683	383	47.1246	116.98	75.431
			17.8196	755.542	2930.31	8681.47	597	559.174	4594.2	224.794
			62.0255	3809.58	2557.27	2387.14	348	418.02	2711.24	541.112
			26.181	1280.51	1372.31	1163.63	879	409.236	712.015	165.631
			14.1794	583.285	194.083	362.247	742	311.549	104.036	117.15
			17.8196	1213.83	1678.44	2815.92	616	231.038	1234.48	138.206
			137.836	1167.81	1410.94	262.059	280	19.3992	112.161	27.7443
			88.1145	3296.64	41556.3	9015.2	419	151.435	28836.4	157.212
			38.4857	0.935676	23.1485	277.372	4	141.614	2067.93	709.835
			94.9911	192.95	1537.34	15202	843	302.961	9645.43	279.627
			125.248	891.745	1367.07	1699.28	916	183.486	584.557	89.186
			75.2218	187.544	540.996	469.65	225	43.379	393.444	37.395
			165.391	1981.36	641.302	172.039	758	149.958	175.983	109.215
			12.3907	1579	1554.71	1614.1	676	402.082	992.243	175.83
			46.3259	435.622	2416.72	3699.95	751	765.535	2172.82	438.176
			65.7454	128.099	432.346	242.428	104	25.0399	431.42	59.6612
			83.9528	0	4777.83	5748.16	319	303.979	2530.57	82.8249
			448.993	19.0357	106.436	8667.18	336	825.885	1695.83	134.167
[truncated: 15,081 more rows]
